# Supplementary material for: Elucidating the patterns of pleiotropy and its biological relevance in maize
Source: PLoS Genet. 2023 Mar 21;19(3):e1010664. doi: 10.1371/journal.pgen.1010664 (PMC10030035; doi:10.1371/journal.pgen.1010664)
Supplement: S1 Table — (CSV) [file pgen.1010664.s001.csv]

first_author_name	year	species	population	tissue	data_type	publication_name	trait_type	trait_category	traits	publication_doi	data_doi	notes
Buckler	2009	Zea mays subsp. mays	NAM	whole plant	blup	The genetic architecture of maize flowering time.	physiological	Flowering	DTA_BLUP;Buckler_2009	10.1126/science.1174276	http://datacommons.cyverse.org/browse/iplant/home/shared/panzea/phenotypes/Buckler_etal_2009_Science_flowering_time_data-090807.zip
Buckler	2009	Zea mays subsp. mays	NAM	whole plant	blup	The genetic architecture of maize flowering time.	physiological	Flowering	DTS_BLUP;Buckler_2009	10.1126/science.1174276	http://datacommons.cyverse.org/browse/iplant/home/shared/panzea/phenotypes/Buckler_etal_2009_Science_flowering_time_data-090807.zip
Buckler	2009	Zea mays subsp. mays	NAM	whole plant	blup	The genetic architecture of maize flowering time.	physiological	Flowering	ASI_BLUP;Buckler_2009	10.1126/science.1174276	http://datacommons.cyverse.org/browse/iplant/home/shared/panzea/phenotypes/Buckler_etal_2009_Science_flowering_time_data-090807.zip
Polland	2011	Zea mays subsp. mays	NAM	whole plant	blup	Genome-wide nested association mapping of quantitative resistance to northern leaf blight in maize	physiological	Disease	sqrt_diseased_leaf_area1_BLUP;Poland_2011	10.1073/pnas.1010894108	http://datacommons.cyverse.org/browse/iplant/home/shared/panzea/phenotypes/Poland_etal_2011_PNAS_NLB_pheno_data-110426.zip
Polland	2011	Zea mays subsp. mays	NAM	whole plant	blup	Genome-wide nested association mapping of quantitative resistance to northern leaf blight in maize	physiological	Disease	sqrt_diseased_leaf_area2_BLUP;Poland_2011	10.1073/pnas.1010894108	http://datacommons.cyverse.org/browse/iplant/home/shared/panzea/phenotypes/Poland_etal_2011_PNAS_NLB_pheno_data-110426.zip
Polland	2011	Zea mays subsp. mays	NAM	whole plant	blup	Genome-wide nested association mapping of quantitative resistance to northern leaf blight in maize	physiological	Disease	sqrt_diseased_leaf_area3_BLUP;Poland_2011	10.1073/pnas.1010894108	http://datacommons.cyverse.org/browse/iplant/home/shared/panzea/phenotypes/Poland_etal_2011_PNAS_NLB_pheno_data-110426.zip
Polland	2011	Zea mays subsp. mays	NAM	whole plant	blup	Genome-wide nested association mapping of quantitative resistance to northern leaf blight in maize	physiological	Disease	diseased_leaf_area1_BLUP;Poland_2011	10.1073/pnas.1010894108	http://datacommons.cyverse.org/browse/iplant/home/shared/panzea/phenotypes/Poland_etal_2011_PNAS_NLB_pheno_data-110426.zip
Polland	2011	Zea mays subsp. mays	NAM	whole plant	blup	Genome-wide nested association mapping of quantitative resistance to northern leaf blight in maize	physiological	Disease	diseased_leaf_area2_BLUP;Poland_2011	10.1073/pnas.1010894108	http://datacommons.cyverse.org/browse/iplant/home/shared/panzea/phenotypes/Poland_etal_2011_PNAS_NLB_pheno_data-110426.zip
Polland	2011	Zea mays subsp. mays	NAM	whole plant	blup	Genome-wide nested association mapping of quantitative resistance to northern leaf blight in maize	physiological	Disease	diseased_leaf_area3_BLUP;Poland_2011	10.1073/pnas.1010894108	http://datacommons.cyverse.org/browse/iplant/home/shared/panzea/phenotypes/Poland_etal_2011_PNAS_NLB_pheno_data-110426.zip
Polland	2011	Zea mays subsp. mays	NAM	whole plant	blup	Genome-wide nested association mapping of quantitative resistance to northern leaf blight in maize	physiological	Disease	northern_leaf_blight_index_BLUP;Poland_2011	10.1073/pnas.1010894108	http://datacommons.cyverse.org/browse/iplant/home/shared/panzea/phenotypes/Poland_etal_2011_PNAS_NLB_pheno_data-110426.zip
Brown	2011	Zea mays subsp. mays	NAM	inflorescence	blup	Distinct Genetic Architectures for Male and Female Inflorescence Traits of Maize	physiological	Tassel	tassel_length_BLUP;Brown_2011	10.1371/journal.pgen.1002383	http://datacommons.cyverse.org/browse/iplant/home/shared/panzea/phenotypes/Brown_etal_2011_PLoSGenet_pheno_data-120523.zip
Brown	2011	Zea mays subsp. mays	NAM	inflorescence	blup	Distinct Genetic Architectures for Male and Female Inflorescence Traits of Maize	physiological	Tassel	spike_length_BLUP;Brown_2011	10.1371/journal.pgen.1002383	http://datacommons.cyverse.org/browse/iplant/home/shared/panzea/phenotypes/Brown_etal_2011_PLoSGenet_pheno_data-120523.zip
Brown	2011	Zea mays subsp. mays	NAM	inflorescence	blup	Distinct Genetic Architectures for Male and Female Inflorescence Traits of Maize	physiological	Tassel	branch_zone_BLUP;Brown_2011	10.1371/journal.pgen.1002383	http://datacommons.cyverse.org/browse/iplant/home/shared/panzea/phenotypes/Brown_etal_2011_PLoSGenet_pheno_data-120523.zip
Brown	2011	Zea mays subsp. mays	NAM	inflorescence	blup	Distinct Genetic Architectures for Male and Female Inflorescence Traits of Maize	physiological	Tassel	branch_number_transformed_BLUP;Brown_2011	10.1371/journal.pgen.1002383	http://datacommons.cyverse.org/browse/iplant/home/shared/panzea/phenotypes/Brown_etal_2011_PLoSGenet_pheno_data-120523.zip
Brown	2011	Zea mays subsp. mays	NAM	inflorescence	blup	Distinct Genetic Architectures for Male and Female Inflorescence Traits of Maize	physiological	Ear	cob_length_BLUP;Brown_2011	10.1371/journal.pgen.1002383	http://datacommons.cyverse.org/browse/iplant/home/shared/panzea/phenotypes/Brown_etal_2011_PLoSGenet_pheno_data-120523.zip
Brown	2011	Zea mays subsp. mays	NAM	inflorescence	blup	Distinct Genetic Architectures for Male and Female Inflorescence Traits of Maize	physiological	Ear	cob_diameter_BLUP;Brown_2011	10.1371/journal.pgen.1002383	http://datacommons.cyverse.org/browse/iplant/home/shared/panzea/phenotypes/Brown_etal_2011_PLoSGenet_pheno_data-120523.zip
Brown	2011	Zea mays subsp. mays	NAM	inflorescence	blup	Distinct Genetic Architectures for Male and Female Inflorescence Traits of Maize	physiological	Ear	ear_row_number_transformed_BLUP;Brown_2011	10.1371/journal.pgen.1002383	http://datacommons.cyverse.org/browse/iplant/home/shared/panzea/phenotypes/Brown_etal_2011_PLoSGenet_pheno_data-120523.zip
Bian	2014	Zea mays subsp. mays	NAM	whole plant	blup	Limits on the reproducibility of marker associations with southern leaf blight resistance in the maize nested association mapping population	physiological	Disease	southern_leaf_blight_BLUP;Bian_2014_Kump_2011_nam	https://doi.org/10.1186/1471-2164-15-1068	https://download.maizegdb.org/Diversity_and_Maps/Traits/	originally measured phenotypes in Kump 2011 but recalculated BLUPs after errors were found in the Kump 2011 analysis pipeline
Tian	2011	Zea mays subsp. mays	NAM	leaf	blup	Genome-wide association study of leaf architecture in the maize nested association mapping population.	physiological	Leaf	leaf_length_BLUP;Tian_2011	10.1038/ng.746	http://datacommons.cyverse.org/browse/iplant/home/shared/panzea/phenotypes/Tian_etal_2011_NatGen_leaf_pheno_data-110221.zip
Tian	2011	Zea mays subsp. mays	NAM	leaf	blup	Genome-wide association study of leaf architecture in the maize nested association mapping population.	physiological	Leaf	leaf_width_BLUP;Tian_2011	10.1038/ng.746	http://datacommons.cyverse.org/browse/iplant/home/shared/panzea/phenotypes/Tian_etal_2011_NatGen_leaf_pheno_data-110221.zip
Tian	2011	Zea mays subsp. mays	NAM	leaf	blup	Genome-wide association study of leaf architecture in the maize nested association mapping population.	physiological	Leaf	upper_leaf_angle_BLUP;Tian_2011	10.1038/ng.746	http://datacommons.cyverse.org/browse/iplant/home/shared/panzea/phenotypes/Tian_etal_2011_NatGen_leaf_pheno_data-110221.zip
Tian	2011	Zea mays subsp. mays	NAM	leaf	blup	Genome-wide association study of leaf architecture in the maize nested association mapping population.	physiological	Leaf	leaf_angle_boxcox_transformed_BLUP;Tian_2011	10.1038/ng.746	http://datacommons.cyverse.org/browse/iplant/home/shared/panzea/phenotypes/Tian_etal_2011_NatGen_leaf_pheno_data-110221.zip
Hung	2012	Zea mays subsp. mays	NAM	whole plant	blup	The relationship between parental genetic or phenotypic divergence and progeny variation in the maize nested association mapping population	physiological	Flowering	DTS_BLUP;Hung_2012_1	10.1038/hdy.2011.103	https://datacommons.cyverse.org/browse/iplant/home/shared/panzea/phenotypes/Hung_etal_2012_Heredity_data-110913.zip
Hung	2012	Zea mays subsp. mays	NAM	whole plant	blup	The relationship between parental genetic or phenotypic divergence and progeny variation in the maize nested association mapping population	physiological	Flowering	DTA_BLUP;Hung_2012_1	10.1038/hdy.2011.103	https://datacommons.cyverse.org/browse/iplant/home/shared/panzea/phenotypes/Hung_etal_2012_Heredity_data-110913.zip
Hung	2012	Zea mays subsp. mays	NAM	whole plant	blup	The relationship between parental genetic or phenotypic divergence and progeny variation in the maize nested association mapping population	physiological	Flowering	asi_BLUP;Hung_2012_1	10.1038/hdy.2011.103	https://datacommons.cyverse.org/browse/iplant/home/shared/panzea/phenotypes/Hung_etal_2012_Heredity_data-110913.zip
Hung	2012	Zea mays subsp. mays	NAM	whole plant	blup	The relationship between parental genetic or phenotypic divergence and progeny variation in the maize nested association mapping population	physiological	Height	plantheight_BLUP;Hung_2012_1	10.1038/hdy.2011.103	https://datacommons.cyverse.org/browse/iplant/home/shared/panzea/phenotypes/Hung_etal_2012_Heredity_data-110913.zip
Hung	2012	Zea mays subsp. mays	NAM	whole plant	blup	The relationship between parental genetic or phenotypic divergence and progeny variation in the maize nested association mapping population	physiological	Height	earheight_BLUP;Hung_2012_1	10.1038/hdy.2011.103	https://datacommons.cyverse.org/browse/iplant/home/shared/panzea/phenotypes/Hung_etal_2012_Heredity_data-110913.zip
Hung	2012	Zea mays subsp. mays	NAM	whole plant	blup	The relationship between parental genetic or phenotypic divergence and progeny variation in the maize nested association mapping population	physiological	Leaf	leaflength_BLUP;Hung_2012_1	10.1038/hdy.2011.103	https://datacommons.cyverse.org/browse/iplant/home/shared/panzea/phenotypes/Hung_etal_2012_Heredity_data-110913.zip
Hung	2012	Zea mays subsp. mays	NAM	whole plant	blup	The relationship between parental genetic or phenotypic divergence and progeny variation in the maize nested association mapping population	physiological	Leaf	leafwidth_BLUP;Hung_2012_1	10.1038/hdy.2011.103	https://datacommons.cyverse.org/browse/iplant/home/shared/panzea/phenotypes/Hung_etal_2012_Heredity_data-110913.zip
Hung	2012	Zea mays subsp. mays	NAM	whole plant	blup	The relationship between parental genetic or phenotypic divergence and progeny variation in the maize nested association mapping population	physiological	Tassel	tassprimbranchno_BLUP;Hung_2012_1	10.1038/hdy.2011.103	https://datacommons.cyverse.org/browse/iplant/home/shared/panzea/phenotypes/Hung_etal_2012_Heredity_data-110913.zip
Hung	2012	Zea mays subsp. mays	NAM	whole plant	blup	The relationship between parental genetic or phenotypic divergence and progeny variation in the maize nested association mapping population	physiological	Tassel	tasslength_BLUP;Hung_2012_1	10.1038/hdy.2011.103	https://datacommons.cyverse.org/browse/iplant/home/shared/panzea/phenotypes/Hung_etal_2012_Heredity_data-110913.zip
Hung	2012	Zea mays subsp. mays	NAM	whole plant	blup	The relationship between parental genetic or phenotypic divergence and progeny variation in the maize nested association mapping population	physiological	Leaf	upperleafangle_BLUP;Hung_2012_1	10.1038/hdy.2011.103	https://datacommons.cyverse.org/browse/iplant/home/shared/panzea/phenotypes/Hung_etal_2012_Heredity_data-110913.zip
Hung	2012	Zea mays subsp. mays	NAM	whole plant	blup	The relationship between parental genetic or phenotypic divergence and progeny variation in the maize nested association mapping population	physiological	Ear	cobdiam_BLUP;Hung_2012_1	10.1038/hdy.2011.103	https://datacommons.cyverse.org/browse/iplant/home/shared/panzea/phenotypes/Hung_etal_2012_Heredity_data-110913.zip
Hung	2012	Zea mays subsp. mays	NAM	whole plant	blup	The relationship between parental genetic or phenotypic divergence and progeny variation in the maize nested association mapping population	physiological	Ear	coblength_BLUP;Hung_2012_1	10.1038/hdy.2011.103	https://datacommons.cyverse.org/browse/iplant/home/shared/panzea/phenotypes/Hung_etal_2012_Heredity_data-110913.zip
Hung	2012	Zea mays subsp. mays	NAM	whole plant	blup	The relationship between parental genetic or phenotypic divergence and progeny variation in the maize nested association mapping population	physiological	Ear	earrowno_BLUP;Hung_2012_1	10.1038/hdy.2011.103	https://datacommons.cyverse.org/browse/iplant/home/shared/panzea/phenotypes/Hung_etal_2012_Heredity_data-110913.zip
Hung	2012	Zea mays subsp. mays	NAM	whole plant	blup	The relationship between parental genetic or phenotypic divergence and progeny variation in the maize nested association mapping population	physiological	Ear	kernelnoperrow_BLUP;Hung_2012_1	10.1038/hdy.2011.103	https://datacommons.cyverse.org/browse/iplant/home/shared/panzea/phenotypes/Hung_etal_2012_Heredity_data-110913.zip
Hung	2012	Zea mays subsp. mays	NAM	whole plant	blup	The relationship between parental genetic or phenotypic divergence and progeny variation in the maize nested association mapping population	physiological	Ear	earmass_BLUP;Hung_2012_1	10.1038/hdy.2011.103	https://datacommons.cyverse.org/browse/iplant/home/shared/panzea/phenotypes/Hung_etal_2012_Heredity_data-110913.zip
Hung	2012	Zea mays subsp. mays	NAM	whole plant	blup	The relationship between parental genetic or phenotypic divergence and progeny variation in the maize nested association mapping population	physiological	Ear	cobmass_BLUP;Hung_2012_1	10.1038/hdy.2011.103	https://datacommons.cyverse.org/browse/iplant/home/shared/panzea/phenotypes/Hung_etal_2012_Heredity_data-110913.zip
Hung	2012	Zea mays subsp. mays	NAM	whole plant	blup	The relationship between parental genetic or phenotypic divergence and progeny variation in the maize nested association mapping population	physiological	Ear	totalkernelweight_BLUP;Hung_2012_1	10.1038/hdy.2011.103	https://datacommons.cyverse.org/browse/iplant/home/shared/panzea/phenotypes/Hung_etal_2012_Heredity_data-110913.zip
Hung	2012	Zea mays subsp. mays	NAM	whole plant	blup	The relationship between parental genetic or phenotypic divergence and progeny variation in the maize nested association mapping population	physiological	Ear	weight20kernels_BLUP;Hung_2012_1	10.1038/hdy.2011.103	https://datacommons.cyverse.org/browse/iplant/home/shared/panzea/phenotypes/Hung_etal_2012_Heredity_data-110913.zip
Hung	2012	Zea mays subsp. mays	NAM	whole plant	blup	The relationship between parental genetic or phenotypic divergence and progeny variation in the maize nested association mapping population	physiological	Ear	totalkernelno_BLUP;Hung_2012_1	10.1038/hdy.2011.103	https://datacommons.cyverse.org/browse/iplant/home/shared/panzea/phenotypes/Hung_etal_2012_Heredity_data-110913.zip
Hung	2012	Zea mays subsp. mays	NAM	whole plant	blup	The relationship between parental genetic or phenotypic divergence and progeny variation in the maize nested association mapping population	physiological	Height	nodenumberbelowear_BLUP;Hung_2012_1	10.1038/hdy.2011.103	https://datacommons.cyverse.org/browse/iplant/home/shared/panzea/phenotypes/Hung_etal_2012_Heredity_data-110913.zip
Hung	2012	Zea mays subsp. mays	NAM	whole plant	blup	The relationship between parental genetic or phenotypic divergence and progeny variation in the maize nested association mapping population	physiological	Height	nodenumberaboveear_BLUP;Hung_2012_1	10.1038/hdy.2011.103	https://datacommons.cyverse.org/browse/iplant/home/shared/panzea/phenotypes/Hung_etal_2012_Heredity_data-110913.zip
Hung	2012	Zea mays subsp. mays	NAM	whole plant	blup	The relationship between parental genetic or phenotypic divergence and progeny variation in the maize nested association mapping population	physiological	Vegetative	numbraceroots_BLUP;Hung_2012_1	10.1038/hdy.2011.103	https://datacommons.cyverse.org/browse/iplant/home/shared/panzea/phenotypes/Hung_etal_2012_Heredity_data-110913.zip
Hung	2012	Zea mays subsp. mays	NAM	whole plant	blup	ZmCCT and the genetic basis of day-length adaptation underlying the postdomestication spread of maize	physiological	Flowering	GDD_DTA_long_BLUP;Hung_2012	https://doi.org/10.1073/pnas.1203189109	http://datacommons.cyverse.org/browse/iplant/home/shared/panzea/phenotypes/Hung_etal_2012_PNAS_data-120523.zip
Hung	2012	Zea mays subsp. mays	NAM	whole plant	blup	ZmCCT and the genetic basis of day-length adaptation underlying the postdomestication spread of maize	physiological	Flowering	GDD_DTA_short_BLUP;Hung_2012	https://doi.org/10.1073/pnas.1203189109	http://datacommons.cyverse.org/browse/iplant/home/shared/panzea/phenotypes/Hung_etal_2012_PNAS_data-120523.zip
Hung	2012	Zea mays subsp. mays	NAM	whole plant	blup	ZmCCT and the genetic basis of day-length adaptation underlying the postdomestication spread of maize	physiological	Flowering	GDD_DTA_photo_resp_BLUP;Hung_2012	https://doi.org/10.1073/pnas.1203189109	http://datacommons.cyverse.org/browse/iplant/home/shared/panzea/phenotypes/Hung_etal_2012_PNAS_data-120523.zip
Hung	2012	Zea mays subsp. mays	NAM	whole plant	blup	ZmCCT and the genetic basis of day-length adaptation underlying the postdomestication spread of maize	physiological	Flowering	GDD_DTS_long_BLUP;Hung_2012	https://doi.org/10.1073/pnas.1203189109	http://datacommons.cyverse.org/browse/iplant/home/shared/panzea/phenotypes/Hung_etal_2012_PNAS_data-120523.zip
Hung	2012	Zea mays subsp. mays	NAM	whole plant	blup	ZmCCT and the genetic basis of day-length adaptation underlying the postdomestication spread of maize	physiological	Flowering	GDD_DTS_short_BLUP;Hung_2012	https://doi.org/10.1073/pnas.1203189109	http://datacommons.cyverse.org/browse/iplant/home/shared/panzea/phenotypes/Hung_etal_2012_PNAS_data-120523.zip
Hung	2012	Zea mays subsp. mays	NAM	whole plant	blup	ZmCCT and the genetic basis of day-length adaptation underlying the postdomestication spread of maize	physiological	Flowering	GDD_DTS_photo_resp_BLUP;Hung_2012	https://doi.org/10.1073/pnas.1203189109	http://datacommons.cyverse.org/browse/iplant/home/shared/panzea/phenotypes/Hung_etal_2012_PNAS_data-120523.zip
Cook	2012	Zea mays subsp. mays	NAM	kernel	blup	Genetic Architecture of Maize Kernel Composition in the Nested Association Mapping and Inbred Association Panels	physiological	Kernel	starch_kernel_BLUP;Cook_2012	https://doi.org/10.1104/pp.111.185034	http://datacommons.cyverse.org/browse/iplant/home/shared/panzea/phenotypes/Cook_etal_2012_kernel_comp_pheno_data-111202.zip
Cook	2012	Zea mays subsp. mays	NAM	kernel	blup	Genetic Architecture of Maize Kernel Composition in the Nested Association Mapping and Inbred Association Panels	physiological	Kernel	protein_kernel_BLUP;Cook_2012	https://doi.org/10.1104/pp.111.185034	http://datacommons.cyverse.org/browse/iplant/home/shared/panzea/phenotypes/Cook_etal_2012_kernel_comp_pheno_data-111202.zip
Cook	2012	Zea mays subsp. mays	NAM	kernel	blup	Genetic Architecture of Maize Kernel Composition in the Nested Association Mapping and Inbred Association Panels	physiological	Kernel	oil_kernel_BLUP;Cook_2012	https://doi.org/10.1104/pp.111.185034	http://datacommons.cyverse.org/browse/iplant/home/shared/panzea/phenotypes/Cook_etal_2012_kernel_comp_pheno_data-111202.zip
Peiffer	2013	Zea mays subsp. mays	NAM	whole plant	blup	The Genetic Architecture of Maize Stalk Strength	physiological	Vegetative	ALL_rind_penetrometer_resistance_BLUP;Peiffer_2013	10.1371/journal.pone.0067066	10.1371/journal.pone.0067066	using the BLUPs from Peiffer publication
Peiffer	2013	Zea mays subsp. mays	NAM	whole plant	blup	The Genetic Architecture of Maize Stalk Strength	physiological	Vegetative	MO_rind_penetrometer_resistance_BLUP;Peiffer_2013	10.1371/journal.pone.0067066	10.1371/journal.pone.0067066	using the BLUPs from Peiffer publication
Peiffer	2013	Zea mays subsp. mays	NAM	whole plant	blup	The Genetic Architecture of Maize Stalk Strength	physiological	Vegetative	NY_rind_penetrometer_resistance_BLUP;Peiffer_2013	10.1371/journal.pone.0067066	10.1371/journal.pone.0067066	using the BLUPs from Peiffer publication
Peiffer	2013	Zea mays subsp. mays	NAM	whole plant	blup	The Genetic Architecture of Maize Stalk Strength	physiological	Vegetative	WI_rind_penetrometer_resistance_BLUP;Peiffer_2013	10.1371/journal.pone.0067066	10.1371/journal.pone.0067066	using the BLUPs from Peiffer publication
Peiffer	2013	Zea mays subsp. mays	NAM	whole plant	blup	The Genetic Architecture of Maize Stalk Strength	physiological	Flowering	ALL_DTA_BLUP;Peiffer_2013	10.1371/journal.pone.0067066	10.1371/journal.pone.0067066	using the BLUPs from Peiffer publication
Peiffer	2013	Zea mays subsp. mays	NAM	whole plant	blup	The Genetic Architecture of Maize Stalk Strength	physiological	Height	ALL_ear_height_BLUP;Peiffer_2013	10.1371/journal.pone.0067066	10.1371/journal.pone.0067066	using the BLUPs from Peiffer publication
Peiffer	2013	Zea mays subsp. mays	NAM	whole plant	blue	The Genetic Architecture of Maize Stalk Strength	physiological	Vegetative	ALL_rind_penetrometer_resistance_BLUE;Peiffer_2013	10.1371/journal.pone.0067066	10.1371/journal.pone.0067066	using the BLUPs from Peiffer publication
Peiffer	2013	Zea mays subsp. mays	NAM	whole plant	blue	The Genetic Architecture of Maize Stalk Strength	physiological	Vegetative	MO_rind_penetrometer_resistance_BLUE;Peiffer_2013	10.1371/journal.pone.0067066	10.1371/journal.pone.0067066	using the BLUPs from Peiffer publication
Peiffer	2013	Zea mays subsp. mays	NAM	whole plant	blue	The Genetic Architecture of Maize Stalk Strength	physiological	Vegetative	NY_rind_penetrometer_resistance_BLUE;Peiffer_2013	10.1371/journal.pone.0067066	10.1371/journal.pone.0067066	using the BLUPs from Peiffer publication
Peiffer	2013	Zea mays subsp. mays	NAM	whole plant	blue	The Genetic Architecture of Maize Stalk Strength	physiological	Vegetative	WI_rind_penetrometer_resistance_BLUE;Peiffer_2013	10.1371/journal.pone.0067066	10.1371/journal.pone.0067066	using the BLUPs from Peiffer publication
Peiffer	2013	Zea mays subsp. mays	NAM	whole plant	blue	The Genetic Architecture of Maize Stalk Strength	physiological	Flowering	ALL_DTA_BLUE;Peiffer_2013	10.1371/journal.pone.0067066	10.1371/journal.pone.0067066	using the BLUPs from Peiffer publication
Peiffer	2013	Zea mays subsp. mays	NAM	whole plant	blue	The Genetic Architecture of Maize Stalk Strength	physiological	Height	ALL_ear_height_BLUE;Peiffer_2013	10.1371/journal.pone.0067066	10.1371/journal.pone.0067066	using the BLUPs from Peiffer publication
Wallace	2014	Zea mays subsp. mays	NAM	leaf	blup	Association Mapping across Numerous Traits Reveals Patterns of Functional Variation in Maize	physiological	Flowering	DTA_BLUP;Wallace_2014	https://doi.org/10.1371/journal.pgen.1004845	https://doi.org/10.1371/journal.pgen.1004845
Wallace	2014	Zea mays subsp. mays	NAM	leaf	blup	Association Mapping across Numerous Traits Reveals Patterns of Functional Variation in Maize	physiological	Leaf	chlorophylla_BLUP;Wallace_2014	https://doi.org/10.1371/journal.pgen.1004846	https://doi.org/10.1371/journal.pgen.1004846
Wallace	2014	Zea mays subsp. mays	NAM	leaf	blup	Association Mapping across Numerous Traits Reveals Patterns of Functional Variation in Maize	physiological	Leaf	chlorophyllb_BLUP;Wallace_2014	https://doi.org/10.1371/journal.pgen.1004847	https://doi.org/10.1371/journal.pgen.1004847
Wallace	2014	Zea mays subsp. mays	NAM	leaf	blup	Association Mapping across Numerous Traits Reveals Patterns of Functional Variation in Maize	physiological	Leaf	malate_BLUP;Wallace_2014	https://doi.org/10.1371/journal.pgen.1004848	https://doi.org/10.1371/journal.pgen.1004848
Wallace	2014	Zea mays subsp. mays	NAM	leaf	blup	Association Mapping across Numerous Traits Reveals Patterns of Functional Variation in Maize	physiological	Leaf	fumarate_BLUP;Wallace_2014	https://doi.org/10.1371/journal.pgen.1004849	https://doi.org/10.1371/journal.pgen.1004849
Wallace	2014	Zea mays subsp. mays	NAM	leaf	blup	Association Mapping across Numerous Traits Reveals Patterns of Functional Variation in Maize	physiological	Leaf	fumarate2_BLUP;Wallace_2014	https://doi.org/10.1371/journal.pgen.1004850	https://doi.org/10.1371/journal.pgen.1004850
Wallace	2014	Zea mays subsp. mays	NAM	leaf	blup	Association Mapping across Numerous Traits Reveals Patterns of Functional Variation in Maize	physiological	Leaf	glutamate_BLUP;Wallace_2014	https://doi.org/10.1371/journal.pgen.1004851	https://doi.org/10.1371/journal.pgen.1004851
Wallace	2014	Zea mays subsp. mays	NAM	leaf	blup	Association Mapping across Numerous Traits Reveals Patterns of Functional Variation in Maize	physiological	Leaf	aminoacids_BLUP;Wallace_2014	https://doi.org/10.1371/journal.pgen.1004852	https://doi.org/10.1371/journal.pgen.1004852
Wallace	2014	Zea mays subsp. mays	NAM	leaf	blup	Association Mapping across Numerous Traits Reveals Patterns of Functional Variation in Maize	physiological	Leaf	protein_BLUP;Wallace_2014	https://doi.org/10.1371/journal.pgen.1004853	https://doi.org/10.1371/journal.pgen.1004853
Wallace	2014	Zea mays subsp. mays	NAM	leaf	blup	Association Mapping across Numerous Traits Reveals Patterns of Functional Variation in Maize	physiological	Leaf	nitrate_BLUP;Wallace_2014	https://doi.org/10.1371/journal.pgen.1004854	https://doi.org/10.1371/journal.pgen.1004854
Wallace	2014	Zea mays subsp. mays	NAM	leaf	blup	Association Mapping across Numerous Traits Reveals Patterns of Functional Variation in Maize	physiological	Leaf	starch_BLUP;Wallace_2014	https://doi.org/10.1371/journal.pgen.1004855	https://doi.org/10.1371/journal.pgen.1004855
Wallace	2014	Zea mays subsp. mays	NAM	leaf	blup	Association Mapping across Numerous Traits Reveals Patterns of Functional Variation in Maize	physiological	Leaf	sucrose_BLUP;Wallace_2014	https://doi.org/10.1371/journal.pgen.1004856	https://doi.org/10.1371/journal.pgen.1004856
Wallace	2014	Zea mays subsp. mays	NAM	leaf	blup	Association Mapping across Numerous Traits Reveals Patterns of Functional Variation in Maize	physiological	Leaf	glucose_BLUP;Wallace_2014	https://doi.org/10.1371/journal.pgen.1004857	https://doi.org/10.1371/journal.pgen.1004857
Wallace	2014	Zea mays subsp. mays	NAM	leaf	blup	Association Mapping across Numerous Traits Reveals Patterns of Functional Variation in Maize	physiological	Leaf	fructose_BLUP;Wallace_2014	https://doi.org/10.1371/journal.pgen.1004858	https://doi.org/10.1371/journal.pgen.1004858
Wallace	2014	Zea mays subsp. mays	NAM	leaf	blup	Association Mapping across Numerous Traits Reveals Patterns of Functional Variation in Maize	physiological	Leaf	principal_component_metabolies1;Wallace_2014	https://doi.org/10.1371/journal.pgen.1004859	https://doi.org/10.1371/journal.pgen.1004859
Wallace	2014	Zea mays subsp. mays	NAM	leaf	blup	Association Mapping across Numerous Traits Reveals Patterns of Functional Variation in Maize	physiological	Leaf	principal_component_metabolies2;Wallace_2014	https://doi.org/10.1371/journal.pgen.1004860	https://doi.org/10.1371/journal.pgen.1004860
Peiffer	2014	Zea mays subsp. mays	NAM	whole plant	blup	The genetic architecture of maize height.	physiological	Flowering	GDD_DTS_BLUP;Peiffer_2014	10.1534/genetics.113.159152	http://datacommons.cyverse.org/browse/iplant/home/shared/panzea/phenotypes/Peiffer2014Genetics_blupPhenos20150325.xlsx
Peiffer	2014	Zea mays subsp. mays	NAM	whole plant	blup	The genetic architecture of maize height.	physiological	Flowering	GDD_DTA_BLUP;Peiffer_2014	10.1534/genetics.113.159152	http://datacommons.cyverse.org/browse/iplant/home/shared/panzea/phenotypes/Peiffer2014Genetics_blupPhenos20150325.xlsx
Peiffer	2014	Zea mays subsp. mays	NAM	whole plant	blup	The genetic architecture of maize height.	physiological	Flowering	GDD_ASI_BLUP;Peiffer_2014	10.1534/genetics.113.159152	http://datacommons.cyverse.org/browse/iplant/home/shared/panzea/phenotypes/Peiffer2014Genetics_blupPhenos20150325.xlsx
Peiffer	2014	Zea mays subsp. mays	NAM	whole plant	blup	The genetic architecture of maize height.	physiological	Flowering	DTS_BLUP;Peiffer_2014	10.1534/genetics.113.159152	http://datacommons.cyverse.org/browse/iplant/home/shared/panzea/phenotypes/Peiffer2014Genetics_blupPhenos20150325.xlsx
Peiffer	2014	Zea mays subsp. mays	NAM	whole plant	blup	The genetic architecture of maize height.	physiological	Flowering	DTA_BLUP;Peiffer_2014	10.1534/genetics.113.159152	http://datacommons.cyverse.org/browse/iplant/home/shared/panzea/phenotypes/Peiffer2014Genetics_blupPhenos20150325.xlsx
Peiffer	2014	Zea mays subsp. mays	NAM	whole plant	blup	The genetic architecture of maize height.	physiological	Flowering	ASI_BLUP;Peiffer_2014	10.1534/genetics.113.159152	http://datacommons.cyverse.org/browse/iplant/home/shared/panzea/phenotypes/Peiffer2014Genetics_blupPhenos20150325.xlsx
Peiffer	2014	Zea mays subsp. mays	NAM	whole plant	blup	The genetic architecture of maize height.	physiological	Height	plant_height_BLUP;Peiffer_2014	10.1534/genetics.113.159152	http://datacommons.cyverse.org/browse/iplant/home/shared/panzea/phenotypes/Peiffer2014Genetics_blupPhenos20150325.xlsx
Peiffer	2014	Zea mays subsp. mays	NAM	whole plant	blup	The genetic architecture of maize height.	physiological	Height	ear_height_BLUP;Peiffer_2014	10.1534/genetics.113.159152	http://datacommons.cyverse.org/browse/iplant/home/shared/panzea/phenotypes/Peiffer2014Genetics_blupPhenos20150325.xlsx
Peiffer	2014	Zea mays subsp. mays	NAM	whole plant	blup	The genetic architecture of maize height.	physiological	Height	plant_height_minus_ear_height_BLUP;Peiffer_2014	10.1534/genetics.113.159152	http://datacommons.cyverse.org/browse/iplant/home/shared/panzea/phenotypes/Peiffer2014Genetics_blupPhenos20150325.xlsx
Peiffer	2014	Zea mays subsp. mays	NAM	whole plant	blup	The genetic architecture of maize height.	physiological	Height	ear_height_div_plant_height_BLUP;Peiffer_2014	10.1534/genetics.113.159152	http://datacommons.cyverse.org/browse/iplant/home/shared/panzea/phenotypes/Peiffer2014Genetics_blupPhenos20150325.xlsx
Peiffer	2014	Zea mays subsp. mays	NAM	whole plant	blup	The genetic architecture of maize height.	physiological	Height	plant_height_div_DTA_BLUP;Peiffer_2014	10.1534/genetics.113.159152	http://datacommons.cyverse.org/browse/iplant/home/shared/panzea/phenotypes/Peiffer2014Genetics_blupPhenos20150325.xlsx
Olukolu	2014	Zea mays subsp. mays	NAM	whole plant	blup	A Genome-Wide Association Study of the Maize Hypersensitive Defense Response Identifies Genes That Cluster in Related Pathways	physiological	Disease	lesion_severity_BLUP;Olukolu_2014	10.1371/journal.pgen.1004562	10.1371/journal.pgen.1004562
Olukolu	2014	Zea mays subsp. mays	NAM	whole plant	blup	A Genome-Wide Association Study of the Maize Hypersensitive Defense Response Identifies Genes That Cluster in Related Pathways	physiological	Height	height_ratio_BLUP;Olukolu_2014	10.1371/journal.pgen.1004562	10.1371/journal.pgen.1004562
Olukolu	2014	Zea mays subsp. mays	NAM	whole plant	blup	A Genome-Wide Association Study of the Maize Hypersensitive Defense Response Identifies Genes That Cluster in Related Pathways	physiological	Vegetative	stalk_width_ratio_BLUP;Olukolu_2014	10.1371/journal.pgen.1004562	10.1371/journal.pgen.1004562
Olukolu	2014	Zea mays subsp. mays	NAM	whole plant	blup	A Genome-Wide Association Study of the Maize Hypersensitive Defense Response Identifies Genes That Cluster in Related Pathways	physiological	Flowering	DTA_ratio_BLUP;Olukolu_2014	10.1371/journal.pgen.1004562	10.1371/journal.pgen.1004562
Benson	2015	Zea mays subsp. mays	NAM	whole plant	blup	Resistance to Gray Leaf Spot of Maize: Genetic Architecture and Mechanisms Elucidated through Nested Association Mapping and Near-Isogenic Line Analysis	physiological	Disease	glsblup;Benson_2015	https://doi.org/10.1371/journal.pgen.1005045	https://doi.org/10.1371/journal.pgen.1005045
Olukolu	2016	Zea mays subsp. mays	NAM	leaf	blup	The Genetics of Leaf Flecking in Maize and Its Relationship to Plant Defense and Disease Resistance	physiological	Disease	flecking_poisson_transformation_BLUP;Olukolu_2016	https://doi.org/10.1104/pp.15.01870	https://doi.org/10.1104/pp.15.01870
Olukolu	2016	Zea mays subsp. mays	NAM	leaf	mean	The Genetics of Leaf Flecking in Maize and Its Relationship to Plant Defense and Disease Resistance	physiological	Disease	flecking_ls_mean;Olukolu_2016	https://doi.org/10.1104/pp.15.01870	https://doi.org/10.1104/pp.15.01870
Diepenbrock	2017	Zea mays subsp. mays	NAM	kernel	blue	Novel Loci Underlie Natural Variation in Vitamin E Levels in Maize Grain	physiological	Kernel	alphaT_transformed_BLUE;Diepenbrock_2017	https://doi.org/10.1105/tpc.17.00475	https://doi.org/10.1105/tpc.17.00475
Diepenbrock	2017	Zea mays subsp. mays	NAM	kernel	blue	Novel Loci Underlie Natural Variation in Vitamin E Levels in Maize Grain	physiological	Kernel	deltaT_transformed_BLUE;Diepenbrock_2017	https://doi.org/10.1105/tpc.17.00475	https://doi.org/10.1105/tpc.17.00475
Diepenbrock	2017	Zea mays subsp. mays	NAM	kernel	blue	Novel Loci Underlie Natural Variation in Vitamin E Levels in Maize Grain	physiological	Kernel	gammaT_transformed_BLUE;Diepenbrock_2017	https://doi.org/10.1105/tpc.17.00475	https://doi.org/10.1105/tpc.17.00475
Diepenbrock	2017	Zea mays subsp. mays	NAM	kernel	blue	Novel Loci Underlie Natural Variation in Vitamin E Levels in Maize Grain	physiological	Kernel	TotalT_transformed_BLUE;Diepenbrock_2017	https://doi.org/10.1105/tpc.17.00475	https://doi.org/10.1105/tpc.17.00475
Diepenbrock	2017	Zea mays subsp. mays	NAM	kernel	blue	Novel Loci Underlie Natural Variation in Vitamin E Levels in Maize Grain	physiological	Kernel	alphaT3_transformed_BLUE;Diepenbrock_2017	https://doi.org/10.1105/tpc.17.00475	https://doi.org/10.1105/tpc.17.00475
Diepenbrock	2017	Zea mays subsp. mays	NAM	kernel	blue	Novel Loci Underlie Natural Variation in Vitamin E Levels in Maize Grain	physiological	Kernel	deltaT3_transformed_BLUE;Diepenbrock_2017	https://doi.org/10.1105/tpc.17.00475	https://doi.org/10.1105/tpc.17.00475
Diepenbrock	2017	Zea mays subsp. mays	NAM	kernel	blue	Novel Loci Underlie Natural Variation in Vitamin E Levels in Maize Grain	physiological	Kernel	gammaT3_transformed_BLUE;Diepenbrock_2017	https://doi.org/10.1105/tpc.17.00475	https://doi.org/10.1105/tpc.17.00475
Diepenbrock	2017	Zea mays subsp. mays	NAM	kernel	blue	Novel Loci Underlie Natural Variation in Vitamin E Levels in Maize Grain	physiological	Kernel	TotalT3_transformed_BLUE;Diepenbrock_2017	https://doi.org/10.1105/tpc.17.00475	https://doi.org/10.1105/tpc.17.00475
Diepenbrock	2017	Zea mays subsp. mays	NAM	kernel	blue	Novel Loci Underlie Natural Variation in Vitamin E Levels in Maize Grain	physiological	Kernel	TotalT_plus_T3_transformed_BLUE;Diepenbrock_2017	https://doi.org/10.1105/tpc.17.00475	https://doi.org/10.1105/tpc.17.00475
Diepenbrock	2017	Zea mays subsp. mays	NAM	kernel	blue	Novel Loci Underlie Natural Variation in Vitamin E Levels in Maize Grain	physiological	Kernel	plastochromanol8_transformed_BLUE;Diepenbrock_2017	https://doi.org/10.1105/tpc.17.00475	https://doi.org/10.1105/tpc.17.00475
Diepenbrock	2017	Zea mays subsp. mays	NAM	kernel	blue	Novel Loci Underlie Natural Variation in Vitamin E Levels in Maize Grain	physiological	Kernel	alphaT_div_gammaT_transformed_BLUE;Diepenbrock_2017	https://doi.org/10.1105/tpc.17.00475	https://doi.org/10.1105/tpc.17.00475
Diepenbrock	2017	Zea mays subsp. mays	NAM	kernel	blue	Novel Loci Underlie Natural Variation in Vitamin E Levels in Maize Grain	physiological	Kernel	alphaT3_div_gammaT3_transformed_BLUE;Diepenbrock_2017	https://doi.org/10.1105/tpc.17.00475	https://doi.org/10.1105/tpc.17.00475
Diepenbrock	2017	Zea mays subsp. mays	NAM	kernel	blue	Novel Loci Underlie Natural Variation in Vitamin E Levels in Maize Grain	physiological	Kernel	gammaT_div_gammaTPlusalphaT_transformed_BLUE;Diepenbrock_2017	https://doi.org/10.1105/tpc.17.00475	https://doi.org/10.1105/tpc.17.00475
Diepenbrock	2017	Zea mays subsp. mays	NAM	kernel	blue	Novel Loci Underlie Natural Variation in Vitamin E Levels in Maize Grain	physiological	Kernel	gammaT3_div_gammaT3PlusalphaT3_transformed_BLUE;Diepenbrock_2017	https://doi.org/10.1105/tpc.17.00475	https://doi.org/10.1105/tpc.17.00475
Diepenbrock	2017	Zea mays subsp. mays	NAM	kernel	blue	Novel Loci Underlie Natural Variation in Vitamin E Levels in Maize Grain	physiological	Kernel	deltaT_div_gammaTPlusalphaT_transformed_BLUE;Diepenbrock_2017	https://doi.org/10.1105/tpc.17.00475	https://doi.org/10.1105/tpc.17.00475
Diepenbrock	2017	Zea mays subsp. mays	NAM	kernel	blue	Novel Loci Underlie Natural Variation in Vitamin E Levels in Maize Grain	physiological	Kernel	deltaT_div_alphaT_transformed_BLUE;Diepenbrock_2017	https://doi.org/10.1105/tpc.17.00475	https://doi.org/10.1105/tpc.17.00475
Diepenbrock	2017	Zea mays subsp. mays	NAM	kernel	blue	Novel Loci Underlie Natural Variation in Vitamin E Levels in Maize Grain	physiological	Kernel	deltaT_div_gammaT_transformed_BLUE;Diepenbrock_2017	https://doi.org/10.1105/tpc.17.00475	https://doi.org/10.1105/tpc.17.00475
Diepenbrock	2017	Zea mays subsp. mays	NAM	kernel	blue	Novel Loci Underlie Natural Variation in Vitamin E Levels in Maize Grain	physiological	Kernel	deltaT3_div_gammaT3PlusalphaT3_transformed_BLUE;Diepenbrock_2017	https://doi.org/10.1105/tpc.17.00475	https://doi.org/10.1105/tpc.17.00475
Diepenbrock	2017	Zea mays subsp. mays	NAM	kernel	blue	Novel Loci Underlie Natural Variation in Vitamin E Levels in Maize Grain	physiological	Kernel	deltaT3_div_alphaT3_transformed_BLUE;Diepenbrock_2017	https://doi.org/10.1105/tpc.17.00475	https://doi.org/10.1105/tpc.17.00475
Diepenbrock	2017	Zea mays subsp. mays	NAM	kernel	blue	Novel Loci Underlie Natural Variation in Vitamin E Levels in Maize Grain	physiological	Kernel	deltaT3_div_gammaT3_transformed_BLUE;Diepenbrock_2017	https://doi.org/10.1105/tpc.17.00475	https://doi.org/10.1105/tpc.17.00475
Diepenbrock	2017	Zea mays subsp. mays	NAM	kernel	blue	Novel Loci Underlie Natural Variation in Vitamin E Levels in Maize Grain	physiological	Kernel	TotalT_div_totalT3_transformed_BLUE;Diepenbrock_2017	https://doi.org/10.1105/tpc.17.00475	https://doi.org/10.1105/tpc.17.00475
Foerster	2015	Zea mays subsp. mays	NAM	whole plant	unknown	Large effect QTL explain natural phenotypic variation for the developmental timing of vegetative phase change in maize (Zea mays L.)	physiological	Leaf	last_leaf_with_epicuticular_wax;Foerster_2015_nam	10.1007/s00122-014-2451-3	personal communication
Peiffer	2014	Zea mays subsp. mays	Goodman_Association	whole plant	blup	The genetic architecture of maize height.	physiological	Flowering	GDD_DTS_BLUP;Peiffer_2014	10.1534/genetics.113.159152	http://datacommons.cyverse.org/browse/iplant/home/shared/panzea/phenotypes/Peiffer2014Genetics_blupPhenos20150325.xlsx
Peiffer	2014	Zea mays subsp. mays	Goodman_Association	whole plant	blup	The genetic architecture of maize height.	physiological	Flowering	GDD_DTA_BLUP;Peiffer_2014	10.1534/genetics.113.159152	http://datacommons.cyverse.org/browse/iplant/home/shared/panzea/phenotypes/Peiffer2014Genetics_blupPhenos20150325.xlsx
Peiffer	2014	Zea mays subsp. mays	Goodman_Association	whole plant	blup	The genetic architecture of maize height.	physiological	Flowering	GDD_ASI_BLUP;Peiffer_2014	10.1534/genetics.113.159152	http://datacommons.cyverse.org/browse/iplant/home/shared/panzea/phenotypes/Peiffer2014Genetics_blupPhenos20150325.xlsx
Peiffer	2014	Zea mays subsp. mays	Goodman_Association	whole plant	blup	The genetic architecture of maize height.	physiological	Flowering	DTS_BLUP;Peiffer_2014	10.1534/genetics.113.159152	http://datacommons.cyverse.org/browse/iplant/home/shared/panzea/phenotypes/Peiffer2014Genetics_blupPhenos20150325.xlsx
Peiffer	2014	Zea mays subsp. mays	Goodman_Association	whole plant	blup	The genetic architecture of maize height.	physiological	Flowering	DTA_BLUP;Peiffer_2014	10.1534/genetics.113.159152	http://datacommons.cyverse.org/browse/iplant/home/shared/panzea/phenotypes/Peiffer2014Genetics_blupPhenos20150325.xlsx
Peiffer	2014	Zea mays subsp. mays	Goodman_Association	whole plant	blup	The genetic architecture of maize height.	physiological	Flowering	ASI_BLUP;Peiffer_2014	10.1534/genetics.113.159152	http://datacommons.cyverse.org/browse/iplant/home/shared/panzea/phenotypes/Peiffer2014Genetics_blupPhenos20150325.xlsx
Peiffer	2014	Zea mays subsp. mays	Goodman_Association	whole plant	blup	The genetic architecture of maize height.	physiological	Height	plant_height_BLUP;Peiffer_2014	10.1534/genetics.113.159152	http://datacommons.cyverse.org/browse/iplant/home/shared/panzea/phenotypes/Peiffer2014Genetics_blupPhenos20150325.xlsx
Peiffer	2014	Zea mays subsp. mays	Goodman_Association	whole plant	blup	The genetic architecture of maize height.	physiological	Height	ear_height_BLUP;Peiffer_2014	10.1534/genetics.113.159152	http://datacommons.cyverse.org/browse/iplant/home/shared/panzea/phenotypes/Peiffer2014Genetics_blupPhenos20150325.xlsx
Peiffer	2014	Zea mays subsp. mays	Goodman_Association	whole plant	blup	The genetic architecture of maize height.	physiological	Height	plant_height_minus_ear_height_BLUP;Peiffer_2014	10.1534/genetics.113.159152	http://datacommons.cyverse.org/browse/iplant/home/shared/panzea/phenotypes/Peiffer2014Genetics_blupPhenos20150325.xlsx
Peiffer	2014	Zea mays subsp. mays	Goodman_Association	whole plant	blup	The genetic architecture of maize height.	physiological	Height	ear_height_div_plant_height_BLUP;Peiffer_2014	10.1534/genetics.113.159152	http://datacommons.cyverse.org/browse/iplant/home/shared/panzea/phenotypes/Peiffer2014Genetics_blupPhenos20150325.xlsx
Peiffer	2014	Zea mays subsp. mays	Goodman_Association	whole plant	blup	The genetic architecture of maize height.	physiological	Height	plant_height_div_DTA_BLUP;Peiffer_2014	10.1534/genetics.113.159152	http://datacommons.cyverse.org/browse/iplant/home/shared/panzea/phenotypes/Peiffer2014Genetics_blupPhenos20150325.xlsx
Buckler	2009	Zea mays subsp. mays	Goodman_Association	whole plant	blup	The genetic architecture of maize flowering time.	physiological	Flowering	DTA_BLUP;Buckler_2009	10.1126/science.1174276	http://datacommons.cyverse.org/browse/iplant/home/shared/panzea/phenotypes/Buckler_etal_2009_Science_flowering_time_data-090807.zip
Buckler	2009	Zea mays subsp. mays	Goodman_Association	whole plant	blup	The genetic architecture of maize flowering time.	physiological	Flowering	DTS_BLUP;Buckler_2009	10.1126/science.1174276	http://datacommons.cyverse.org/browse/iplant/home/shared/panzea/phenotypes/Buckler_etal_2009_Science_flowering_time_data-090807.zip
Buckler	2009	Zea mays subsp. mays	Goodman_Association	whole plant	blup	The genetic architecture of maize flowering time.	physiological	Flowering	ASI_BLUP_BLUP;Buckler_2009	10.1126/science.1174276	http://datacommons.cyverse.org/browse/iplant/home/shared/panzea/phenotypes/Buckler_etal_2009_Science_flowering_time_data-090807.zip
Hung	2012	Zea mays subsp. mays	Goodman_Association	whole plant	blup	The relationship between parental genetic or phenotypic divergence and progeny variation in the maize nested association mapping population	physiological	Flowering	DTS_BLUP;Hung_2012_1	10.1038/hdy.2011.103	https://datacommons.cyverse.org/browse/iplant/home/shared/panzea/phenotypes/Hung_etal_2012_Heredity_data-110913.zip
Hung	2012	Zea mays subsp. mays	Goodman_Association	whole plant	blup	The relationship between parental genetic or phenotypic divergence and progeny variation in the maize nested association mapping population	physiological	Flowering	DTA_BLUP;Hung_2012_1	10.1038/hdy.2011.103	https://datacommons.cyverse.org/browse/iplant/home/shared/panzea/phenotypes/Hung_etal_2012_Heredity_data-110913.zip
Hung	2012	Zea mays subsp. mays	Goodman_Association	whole plant	blup	The relationship between parental genetic or phenotypic divergence and progeny variation in the maize nested association mapping population	physiological	Flowering	ASI_BLUP;Hung_2012_1	10.1038/hdy.2011.103	https://datacommons.cyverse.org/browse/iplant/home/shared/panzea/phenotypes/Hung_etal_2012_Heredity_data-110913.zip
Hung	2012	Zea mays subsp. mays	Goodman_Association	whole plant	blup	The relationship between parental genetic or phenotypic divergence and progeny variation in the maize nested association mapping population	physiological	Height	plantheight_BLUP;Hung_2012_1	10.1038/hdy.2011.103	https://datacommons.cyverse.org/browse/iplant/home/shared/panzea/phenotypes/Hung_etal_2012_Heredity_data-110913.zip
Hung	2012	Zea mays subsp. mays	Goodman_Association	whole plant	blup	The relationship between parental genetic or phenotypic divergence and progeny variation in the maize nested association mapping population	physiological	Height	earheight_BLUP;Hung_2012_1	10.1038/hdy.2011.103	https://datacommons.cyverse.org/browse/iplant/home/shared/panzea/phenotypes/Hung_etal_2012_Heredity_data-110913.zip
Hung	2012	Zea mays subsp. mays	Goodman_Association	whole plant	blup	The relationship between parental genetic or phenotypic divergence and progeny variation in the maize nested association mapping population	physiological	Leaf	leaflength_BLUP;Hung_2012_1	10.1038/hdy.2011.103	https://datacommons.cyverse.org/browse/iplant/home/shared/panzea/phenotypes/Hung_etal_2012_Heredity_data-110913.zip
Hung	2012	Zea mays subsp. mays	Goodman_Association	whole plant	blup	The relationship between parental genetic or phenotypic divergence and progeny variation in the maize nested association mapping population	physiological	Leaf	leafwidth_BLUP;Hung_2012_1	10.1038/hdy.2011.103	https://datacommons.cyverse.org/browse/iplant/home/shared/panzea/phenotypes/Hung_etal_2012_Heredity_data-110913.zip
Hung	2012	Zea mays subsp. mays	Goodman_Association	whole plant	blup	The relationship between parental genetic or phenotypic divergence and progeny variation in the maize nested association mapping population	physiological	Tassel	tassprimbranchno_BLUP;Hung_2012_1	10.1038/hdy.2011.103	https://datacommons.cyverse.org/browse/iplant/home/shared/panzea/phenotypes/Hung_etal_2012_Heredity_data-110913.zip
Hung	2012	Zea mays subsp. mays	Goodman_Association	whole plant	blup	The relationship between parental genetic or phenotypic divergence and progeny variation in the maize nested association mapping population	physiological	Tassel	tasslength_BLUP;Hung_2012_1	10.1038/hdy.2011.103	https://datacommons.cyverse.org/browse/iplant/home/shared/panzea/phenotypes/Hung_etal_2012_Heredity_data-110913.zip
Hung	2012	Zea mays subsp. mays	Goodman_Association	whole plant	blup	The relationship between parental genetic or phenotypic divergence and progeny variation in the maize nested association mapping population	physiological	Leaf	upperleafangle_BLUP;Hung_2012_1	10.1038/hdy.2011.103	https://datacommons.cyverse.org/browse/iplant/home/shared/panzea/phenotypes/Hung_etal_2012_Heredity_data-110913.zip
Hung	2012	Zea mays subsp. mays	Goodman_Association	whole plant	blup	The relationship between parental genetic or phenotypic divergence and progeny variation in the maize nested association mapping population	physiological	Ear	cobdiam_BLUP;Hung_2012_1	10.1038/hdy.2011.103	https://datacommons.cyverse.org/browse/iplant/home/shared/panzea/phenotypes/Hung_etal_2012_Heredity_data-110913.zip
Hung	2012	Zea mays subsp. mays	Goodman_Association	whole plant	blup	The relationship between parental genetic or phenotypic divergence and progeny variation in the maize nested association mapping population	physiological	Ear	coblength_BLUP;Hung_2012_1	10.1038/hdy.2011.103	https://datacommons.cyverse.org/browse/iplant/home/shared/panzea/phenotypes/Hung_etal_2012_Heredity_data-110913.zip
Hung	2012	Zea mays subsp. mays	Goodman_Association	whole plant	blup	The relationship between parental genetic or phenotypic divergence and progeny variation in the maize nested association mapping population	physiological	Ear	earrowno_BLUP;Hung_2012_1	10.1038/hdy.2011.103	https://datacommons.cyverse.org/browse/iplant/home/shared/panzea/phenotypes/Hung_etal_2012_Heredity_data-110913.zip
Hung	2012	Zea mays subsp. mays	Goodman_Association	whole plant	blup	The relationship between parental genetic or phenotypic divergence and progeny variation in the maize nested association mapping population	physiological	Ear	kernelnoperrow_BLUP;Hung_2012_1	10.1038/hdy.2011.103	https://datacommons.cyverse.org/browse/iplant/home/shared/panzea/phenotypes/Hung_etal_2012_Heredity_data-110913.zip
Hung	2012	Zea mays subsp. mays	Goodman_Association	whole plant	blup	The relationship between parental genetic or phenotypic divergence and progeny variation in the maize nested association mapping population	physiological	Ear	earmass_BLUP;Hung_2012_1	10.1038/hdy.2011.103	https://datacommons.cyverse.org/browse/iplant/home/shared/panzea/phenotypes/Hung_etal_2012_Heredity_data-110913.zip
Hung	2012	Zea mays subsp. mays	Goodman_Association	whole plant	blup	The relationship between parental genetic or phenotypic divergence and progeny variation in the maize nested association mapping population	physiological	Ear	cobmass_BLUP;Hung_2012_1	10.1038/hdy.2011.103	https://datacommons.cyverse.org/browse/iplant/home/shared/panzea/phenotypes/Hung_etal_2012_Heredity_data-110913.zip
Hung	2012	Zea mays subsp. mays	Goodman_Association	whole plant	blup	The relationship between parental genetic or phenotypic divergence and progeny variation in the maize nested association mapping population	physiological	Ear	totalkernelweight_BLUP;Hung_2012_1	10.1038/hdy.2011.103	https://datacommons.cyverse.org/browse/iplant/home/shared/panzea/phenotypes/Hung_etal_2012_Heredity_data-110913.zip
Hung	2012	Zea mays subsp. mays	Goodman_Association	whole plant	blup	The relationship between parental genetic or phenotypic divergence and progeny variation in the maize nested association mapping population	physiological	Ear	weight20kernels_BLUP;Hung_2012_1	10.1038/hdy.2011.103	https://datacommons.cyverse.org/browse/iplant/home/shared/panzea/phenotypes/Hung_etal_2012_Heredity_data-110913.zip
Hung	2012	Zea mays subsp. mays	Goodman_Association	whole plant	blup	The relationship between parental genetic or phenotypic divergence and progeny variation in the maize nested association mapping population	physiological	Ear	totalkernelno_BLUP;Hung_2012_1	10.1038/hdy.2011.103	https://datacommons.cyverse.org/browse/iplant/home/shared/panzea/phenotypes/Hung_etal_2012_Heredity_data-110913.zip
Hung	2012	Zea mays subsp. mays	Goodman_Association	whole plant	blup	The relationship between parental genetic or phenotypic divergence and progeny variation in the maize nested association mapping population	physiological	Height	nodenumberbelowear_BLUP;Hung_2012_1	10.1038/hdy.2011.103	https://datacommons.cyverse.org/browse/iplant/home/shared/panzea/phenotypes/Hung_etal_2012_Heredity_data-110913.zip
Hung	2012	Zea mays subsp. mays	Goodman_Association	whole plant	blup	The relationship between parental genetic or phenotypic divergence and progeny variation in the maize nested association mapping population	physiological	Height	nodenumberaboveear_BLUP;Hung_2012_1	10.1038/hdy.2011.103	https://datacommons.cyverse.org/browse/iplant/home/shared/panzea/phenotypes/Hung_etal_2012_Heredity_data-110913.zip
Hung	2012	Zea mays subsp. mays	Goodman_Association	whole plant	blup	The relationship between parental genetic or phenotypic divergence and progeny variation in the maize nested association mapping population	physiological	Vegetative	numbraceroots_BLUP;Hung_2012_1	10.1038/hdy.2011.103	https://datacommons.cyverse.org/browse/iplant/home/shared/panzea/phenotypes/Hung_etal_2012_Heredity_data-110913.zip
Hung	2012	Zea mays subsp. mays	Goodman_Association	whole plant	blup	ZmCCT and the genetic basis of day-length adaptation underlying the postdomestication spread of maize	physiological	Flowering	GDD_DTA_long_BLUP;Hung_2012	https://doi.org/10.1073/pnas.1203189109	http://datacommons.cyverse.org/browse/iplant/home/shared/panzea/phenotypes/Hung_etal_2012_PNAS_data-120523.zip
Hung	2012	Zea mays subsp. mays	Goodman_Association	whole plant	blup	ZmCCT and the genetic basis of day-length adaptation underlying the postdomestication spread of maize	physiological	Flowering	GDD_DTA_short_BLUP;Hung_2012	https://doi.org/10.1073/pnas.1203189109	http://datacommons.cyverse.org/browse/iplant/home/shared/panzea/phenotypes/Hung_etal_2012_PNAS_data-120523.zip
Hung	2012	Zea mays subsp. mays	Goodman_Association	whole plant	blup	ZmCCT and the genetic basis of day-length adaptation underlying the postdomestication spread of maize	physiological	Flowering	GDD_DTA_photo_resp_BLUP;Hung_2012	https://doi.org/10.1073/pnas.1203189109	http://datacommons.cyverse.org/browse/iplant/home/shared/panzea/phenotypes/Hung_etal_2012_PNAS_data-120523.zip
Hung	2012	Zea mays subsp. mays	Goodman_Association	whole plant	blup	ZmCCT and the genetic basis of day-length adaptation underlying the postdomestication spread of maize	physiological	Flowering	GDD_DTS_long_BLUP;Hung_2012	https://doi.org/10.1073/pnas.1203189109	http://datacommons.cyverse.org/browse/iplant/home/shared/panzea/phenotypes/Hung_etal_2012_PNAS_data-120523.zip
Hung	2012	Zea mays subsp. mays	Goodman_Association	whole plant	blup	ZmCCT and the genetic basis of day-length adaptation underlying the postdomestication spread of maize	physiological	Flowering	GDD_DTS_short_BLUP;Hung_2012	https://doi.org/10.1073/pnas.1203189109	http://datacommons.cyverse.org/browse/iplant/home/shared/panzea/phenotypes/Hung_etal_2012_PNAS_data-120523.zip
Hung	2012	Zea mays subsp. mays	Goodman_Association	whole plant	blup	ZmCCT and the genetic basis of day-length adaptation underlying the postdomestication spread of maize	physiological	Flowering	GDD_DTS_photo_resp_BLUP;Hung_2012	https://doi.org/10.1073/pnas.1203189109	http://datacommons.cyverse.org/browse/iplant/home/shared/panzea/phenotypes/Hung_etal_2012_PNAS_data-120523.zip
Cook	2012	Zea mays subsp. mays	Goodman_Association	kernel	blup	Genetic Architecture of Maize Kernel Composition in the Nested Association Mapping and Inbred Association Panels	physiological	Kernel	starch_kernel_BLUP;Cook_2012	https://doi.org/10.1104/pp.111.185034	http://datacommons.cyverse.org/browse/iplant/home/shared/panzea/phenotypes/Cook_etal_2012_kernel_comp_pheno_data-111202.zip
Cook	2012	Zea mays subsp. mays	Goodman_Association	kernel	blup	Genetic Architecture of Maize Kernel Composition in the Nested Association Mapping and Inbred Association Panels	physiological	Kernel	protein_kernel_BLUP;Cook_2012	https://doi.org/10.1104/pp.111.185034	http://datacommons.cyverse.org/browse/iplant/home/shared/panzea/phenotypes/Cook_etal_2012_kernel_comp_pheno_data-111202.zip
Cook	2012	Zea mays subsp. mays	Goodman_Association	kernel	blup	Genetic Architecture of Maize Kernel Composition in the Nested Association Mapping and Inbred Association Panels	physiological	Kernel	oil_kernel_BLUP;Cook_2012	https://doi.org/10.1104/pp.111.185034	http://datacommons.cyverse.org/browse/iplant/home/shared/panzea/phenotypes/Cook_etal_2012_kernel_comp_pheno_data-111202.zip
Owens	2014	Zea mays subsp. mays	Goodman_Association	kernel	blup	A Foundation for Provitamin A Biofortification of Maize: Genome-Wide Association and Genomic Prediction Models of Carotenoid Levels	physiological	Kernel	acyclic_div_monocyclic_BLUP;Owens_2014	https://doi.org/10.1534/genetics.114.169979	https://doi.org/10.1534/genetics.114.169979
Owens	2014	Zea mays subsp. mays	Goodman_Association	kernel	blup	A Foundation for Provitamin A Biofortification of Maize: Genome-Wide Association and Genomic Prediction Models of Carotenoid Levels	physiological	Kernel	acyclic_div_cyclic_BLUP;Owens_2014	https://doi.org/10.1534/genetics.114.169979	https://doi.org/10.1534/genetics.114.169979
Owens	2014	Zea mays subsp. mays	Goodman_Association	kernel	blup	A Foundation for Provitamin A Biofortification of Maize: Genome-Wide Association and Genomic Prediction Models of Carotenoid Levels	physiological	Kernel	lutein_BLUP;Owens_2014	https://doi.org/10.1534/genetics.114.169979	https://doi.org/10.1534/genetics.114.169979
Owens	2014	Zea mays subsp. mays	Goodman_Association	kernel	blup	A Foundation for Provitamin A Biofortification of Maize: Genome-Wide Association and Genomic Prediction Models of Carotenoid Levels	physiological	Kernel	phytoene_BLUP;Owens_2014	https://doi.org/10.1534/genetics.114.169979	https://doi.org/10.1534/genetics.114.169979
Owens	2014	Zea mays subsp. mays	Goodman_Association	kernel	blup	A Foundation for Provitamin A Biofortification of Maize: Genome-Wide Association and Genomic Prediction Models of Carotenoid Levels	physiological	Kernel	provitamina_BLUP;Owens_2014	https://doi.org/10.1534/genetics.114.169979	https://doi.org/10.1534/genetics.114.169979
Owens	2014	Zea mays subsp. mays	Goodman_Association	kernel	blup	A Foundation for Provitamin A Biofortification of Maize: Genome-Wide Association and Genomic Prediction Models of Carotenoid Levels	physiological	Kernel	provitamina_div_totalcarotenoids_BLUP;Owens_2014	https://doi.org/10.1534/genetics.114.169979	https://doi.org/10.1534/genetics.114.169979
Owens	2014	Zea mays subsp. mays	Goodman_Association	kernel	blup	A Foundation for Provitamin A Biofortification of Maize: Genome-Wide Association and Genomic Prediction Models of Carotenoid Levels	physiological	Kernel	tetrahydrolycopene_BLUP;Owens_2014	https://doi.org/10.1534/genetics.114.169979	https://doi.org/10.1534/genetics.114.169979
Owens	2014	Zea mays subsp. mays	Goodman_Association	kernel	blup	A Foundation for Provitamin A Biofortification of Maize: Genome-Wide Association and Genomic Prediction Models of Carotenoid Levels	physiological	Kernel	totalcarotenes_div_totaanthophylls_BLUP_Owens_2014	https://doi.org/10.1534/genetics.114.169979	https://doi.org/10.1534/genetics.114.169979
Owens	2014	Zea mays subsp. mays	Goodman_Association	kernel	blup	A Foundation for Provitamin A Biofortification of Maize: Genome-Wide Association and Genomic Prediction Models of Carotenoid Levels	physiological	Kernel	totalcarotenoids_BLUP;Owens_2014	https://doi.org/10.1534/genetics.114.169979	https://doi.org/10.1534/genetics.114.169979
Owens	2014	Zea mays subsp. mays	Goodman_Association	kernel	blup	A Foundation for Provitamin A Biofortification of Maize: Genome-Wide Association and Genomic Prediction Models of Carotenoid Levels	physiological	Kernel	total_alphaanthophylls_BLUP_Owens_2014	https://doi.org/10.1534/genetics.114.169979	https://doi.org/10.1534/genetics.114.169979
Owens	2014	Zea mays subsp. mays	Goodman_Association	kernel	blup	A Foundation for Provitamin A Biofortification of Maize: Genome-Wide Association and Genomic Prediction Models of Carotenoid Levels	physiological	Kernel	total_betaanthophylls_BLUP_Owens_2014	https://doi.org/10.1534/genetics.114.169979	https://doi.org/10.1534/genetics.114.169979
Owens	2014	Zea mays subsp. mays	Goodman_Association	kernel	blup	A Foundation for Provitamin A Biofortification of Maize: Genome-Wide Association and Genomic Prediction Models of Carotenoid Levels	physiological	Kernel	zeanthin_BLUP_Owens_2014	https://doi.org/10.1534/genetics.114.169979	https://doi.org/10.1534/genetics.114.169979	zeaxanthin_BLUP;Owens_2014
Owens	2014	Zea mays subsp. mays	Goodman_Association	kernel	blup	A Foundation for Provitamin A Biofortification of Maize: Genome-Wide Association and Genomic Prediction Models of Carotenoid Levels	physiological	Kernel	zeinanthin_BLUP_Owens_2014	https://doi.org/10.1534/genetics.114.169979	https://doi.org/10.1534/genetics.114.169979	zeinoxanthin_BLUP;Owens_2014
Owens	2014	Zea mays subsp. mays	Goodman_Association	kernel	blup	A Foundation for Provitamin A Biofortification of Maize: Genome-Wide Association and Genomic Prediction Models of Carotenoid Levels	physiological	Kernel	zeinanthin_div_lutein_BLUP_Owens_2014	https://doi.org/10.1534/genetics.114.169979	https://doi.org/10.1534/genetics.114.169979	zeinoxanthin_div_lutein_BLUP;Owens_2014
Owens	2014	Zea mays subsp. mays	Goodman_Association	kernel	blup	A Foundation for Provitamin A Biofortification of Maize: Genome-Wide Association and Genomic Prediction Models of Carotenoid Levels	physiological	Kernel	alpha_carotene_BLUP;Owens_2014	https://doi.org/10.1534/genetics.114.169979	https://doi.org/10.1534/genetics.114.169979
Owens	2014	Zea mays subsp. mays	Goodman_Association	kernel	blup	A Foundation for Provitamin A Biofortification of Maize: Genome-Wide Association and Genomic Prediction Models of Carotenoid Levels	physiological	Kernel	alpha_carotene_div_zeinanthin_BLUP_Owens_2014	https://doi.org/10.1534/genetics.114.169979	https://doi.org/10.1534/genetics.114.169979	alpha_carotene_div_zeinoxanthin_BLUP;Owens_2014
Owens	2014	Zea mays subsp. mays	Goodman_Association	kernel	blup	A Foundation for Provitamin A Biofortification of Maize: Genome-Wide Association and Genomic Prediction Models of Carotenoid Levels	physiological	Kernel	beta_carotene_BLUP;Owens_2014	https://doi.org/10.1534/genetics.114.169979	https://doi.org/10.1534/genetics.114.169979
Owens	2014	Zea mays subsp. mays	Goodman_Association	kernel	blup	A Foundation for Provitamin A Biofortification of Maize: Genome-Wide Association and Genomic Prediction Models of Carotenoid Levels	physiological	Kernel	betacarotene_div_startparen_beta_cryptanthin_plus_zeanthin_endparen_BLUP_Owens_2014	https://doi.org/10.1534/genetics.114.169979	https://doi.org/10.1534/genetics.114.169979	betacarotene_div_startparen_beta_cryptoxanthin_plus_zeaxanthin_endparen_BLUP;Owens_2014
Owens	2014	Zea mays subsp. mays	Goodman_Association	kernel	blup	A Foundation for Provitamin A Biofortification of Maize: Genome-Wide Association and Genomic Prediction Models of Carotenoid Levels	physiological	Kernel	beta_carotene_div_beta_cryptanthin_BLUP_Owens_2014	https://doi.org/10.1534/genetics.114.169979	https://doi.org/10.1534/genetics.114.169979	beta_carotene_div_beta_cryptoxanthin_BLUP;Owens_2014
Owens	2014	Zea mays subsp. mays	Goodman_Association	kernel	blup	A Foundation for Provitamin A Biofortification of Maize: Genome-Wide Association and Genomic Prediction Models of Carotenoid Levels	physiological	Kernel	beta_carotenes_div_alpha_carotenes_BLUP;Owens_2014	https://doi.org/10.1534/genetics.114.169979	https://doi.org/10.1534/genetics.114.169979
Owens	2014	Zea mays subsp. mays	Goodman_Association	kernel	blup	A Foundation for Provitamin A Biofortification of Maize: Genome-Wide Association and Genomic Prediction Models of Carotenoid Levels	physiological	Kernel	beta_cryptanthin_BLUP_Owens_2014	https://doi.org/10.1534/genetics.114.169979	https://doi.org/10.1534/genetics.114.169979	beta_cryptoxanthin_BLUP;Owens_2014
Owens	2014	Zea mays subsp. mays	Goodman_Association	kernel	blup	A Foundation for Provitamin A Biofortification of Maize: Genome-Wide Association and Genomic Prediction Models of Carotenoid Levels	physiological	Kernel	beta_cryptanthin_div_zeanthin_BLUP_Owens_2014	https://doi.org/10.1534/genetics.114.169979	https://doi.org/10.1534/genetics.114.169979	beta_cryptoxanthin_div_zeaxanthin_BLUP;Owens_2014
Owens	2014	Zea mays subsp. mays	Goodman_Association	kernel	blup	A Foundation for Provitamin A Biofortification of Maize: Genome-Wide Association and Genomic Prediction Models of Carotenoid Levels	physiological	Kernel	betaanthophylls_div_alphaanthophylls_BLUP_Owens_2014	https://doi.org/10.1534/genetics.114.169979	https://doi.org/10.1534/genetics.114.169979	beta_xanthophylls_div_alpha_xanthophylls_BLUP;Owens_2014
Owens	2014	Zea mays subsp. mays	Goodman_Association	kernel	blup	A Foundation for Provitamin A Biofortification of Maize: Genome-Wide Association and Genomic Prediction Models of Carotenoid Levels	physiological	Kernel	zeta_carotene_BLUP;Owens_2014	https://doi.org/10.1534/genetics.114.169979	https://doi.org/10.1534/genetics.114.169979
Lipka	2013	Zea mays subsp. mays	Goodman_Association	kernel	blup	Genome-Wide Association Study and Pathway-Level Analysis of Tocochromanol Levels in Maize Grain	physiological	Kernel	delta_tocotrienol_BLUP;Lipka_2014	https://doi.org/10.1534/g3.113.006148	https://doi.org/10.1534/g3.113.006148
Lipka	2013	Zea mays subsp. mays	Goodman_Association	kernel	blup	Genome-Wide Association Study and Pathway-Level Analysis of Tocochromanol Levels in Maize Grain	physiological	Kernel	gamma_tocotrienol_BLUP;Lipka_2014	https://doi.org/10.1534/g3.113.006148	https://doi.org/10.1534/g3.113.006148
Lipka	2013	Zea mays subsp. mays	Goodman_Association	kernel	blup	Genome-Wide Association Study and Pathway-Level Analysis of Tocochromanol Levels in Maize Grain	physiological	Kernel	alpha_tocotrienol_BLUP;Lipka_2014	https://doi.org/10.1534/g3.113.006148	https://doi.org/10.1534/g3.113.006148
Lipka	2013	Zea mays subsp. mays	Goodman_Association	kernel	blup	Genome-Wide Association Study and Pathway-Level Analysis of Tocochromanol Levels in Maize Grain	physiological	Kernel	delta_tocopherol_BLUP;Lipka_2014	https://doi.org/10.1534/g3.113.006148	https://doi.org/10.1534/g3.113.006148
Lipka	2013	Zea mays subsp. mays	Goodman_Association	kernel	blup	Genome-Wide Association Study and Pathway-Level Analysis of Tocochromanol Levels in Maize Grain	physiological	Kernel	gamma_tocopherol_BLUP;Lipka_2014	https://doi.org/10.1534/g3.113.006148	https://doi.org/10.1534/g3.113.006148
Lipka	2013	Zea mays subsp. mays	Goodman_Association	kernel	blup	Genome-Wide Association Study and Pathway-Level Analysis of Tocochromanol Levels in Maize Grain	physiological	Kernel	alpha_tocopherol_BLUP;Lipka_2014	https://doi.org/10.1534/g3.113.006148	https://doi.org/10.1534/g3.113.006148
Lipka	2013	Zea mays subsp. mays	Goodman_Association	kernel	blup	Genome-Wide Association Study and Pathway-Level Analysis of Tocochromanol Levels in Maize Grain	physiological	Kernel	total_tocotrienols_BLUP;Lipka_2014	https://doi.org/10.1534/g3.113.006148	https://doi.org/10.1534/g3.113.006148
Lipka	2013	Zea mays subsp. mays	Goodman_Association	kernel	blup	Genome-Wide Association Study and Pathway-Level Analysis of Tocochromanol Levels in Maize Grain	physiological	Kernel	total_tocopherols_BLUP;Lipka_2014	https://doi.org/10.1534/g3.113.006148	https://doi.org/10.1534/g3.113.006148
Lipka	2013	Zea mays subsp. mays	Goodman_Association	kernel	blup	Genome-Wide Association Study and Pathway-Level Analysis of Tocochromanol Levels in Maize Grain	physiological	Kernel	total_tocopherols_div_total_tocotrienols_BLUP;Lipka_2014	https://doi.org/10.1534/g3.113.006148	https://doi.org/10.1534/g3.113.006148
Lipka	2013	Zea mays subsp. mays	Goodman_Association	kernel	blup	Genome-Wide Association Study and Pathway-Level Analysis of Tocochromanol Levels in Maize Grain	physiological	Kernel	total_tocochromanols_BLUP;Lipka_2014	https://doi.org/10.1534/g3.113.006148	https://doi.org/10.1534/g3.113.006148
Lipka	2013	Zea mays subsp. mays	Goodman_Association	kernel	blup	Genome-Wide Association Study and Pathway-Level Analysis of Tocochromanol Levels in Maize Grain	physiological	Kernel	delta_tocopherol_div_startparen_gamma_tocopherol_plus_alpha_tocopherol_endparen_BLUP;Lipka_2014	https://doi.org/10.1534/g3.113.006148	https://doi.org/10.1534/g3.113.006148
Lipka	2013	Zea mays subsp. mays	Goodman_Association	kernel	blup	Genome-Wide Association Study and Pathway-Level Analysis of Tocochromanol Levels in Maize Grain	physiological	Kernel	delta_tocopherol_div_gamma_tocopherol_BLUP;Lipka_2014	https://doi.org/10.1534/g3.113.006148	https://doi.org/10.1534/g3.113.006148
Lipka	2013	Zea mays subsp. mays	Goodman_Association	kernel	blup	Genome-Wide Association Study and Pathway-Level Analysis of Tocochromanol Levels in Maize Grain	physiological	Kernel	delta_tocopherol_div_alpha_tocopherol_BLUP;Lipka_2014	https://doi.org/10.1534/g3.113.006148	https://doi.org/10.1534/g3.113.006148
Lipka	2013	Zea mays subsp. mays	Goodman_Association	kernel	blup	Genome-Wide Association Study and Pathway-Level Analysis of Tocochromanol Levels in Maize Grain	physiological	Kernel	gamma_tocopherol_div_startparen_gamma_tocopherol_plus_alpha_tocopherol_endparen_BLUP;Lipka_2014	https://doi.org/10.1534/g3.113.006148	https://doi.org/10.1534/g3.113.006148
Lipka	2013	Zea mays subsp. mays	Goodman_Association	kernel	blup	Genome-Wide Association Study and Pathway-Level Analysis of Tocochromanol Levels in Maize Grain	physiological	Kernel	delta_tocotrienol_div_startparen_gamma_tocotrienol_plus_alpha_tocotrienol_endparen_BLUP;Lipka_2014	https://doi.org/10.1534/g3.113.006148	https://doi.org/10.1534/g3.113.006148
Lipka	2013	Zea mays subsp. mays	Goodman_Association	kernel	blup	Genome-Wide Association Study and Pathway-Level Analysis of Tocochromanol Levels in Maize Grain	physiological	Kernel	delta_tocotrienol_div_gamma_tocotrienol_BLUP;Lipka_2014	https://doi.org/10.1534/g3.113.006148	https://doi.org/10.1534/g3.113.006148
Lipka	2013	Zea mays subsp. mays	Goodman_Association	kernel	blup	Genome-Wide Association Study and Pathway-Level Analysis of Tocochromanol Levels in Maize Grain	physiological	Kernel	delta_tocotrienol_div_alpha_tocotrienol_BLUP;Lipka_2014	https://doi.org/10.1534/g3.113.006148	https://doi.org/10.1534/g3.113.006148
Lipka	2013	Zea mays subsp. mays	Goodman_Association	kernel	blup	Genome-Wide Association Study and Pathway-Level Analysis of Tocochromanol Levels in Maize Grain	physiological	Kernel	gamma_tocotrienol_div_startparen_gamma_tocotrienol_plus_alpha_tocotrienol_endparen_BLUP;Lipka_2014	https://doi.org/10.1534/g3.113.006148	https://doi.org/10.1534/g3.113.006148
Lipka	2013	Zea mays subsp. mays	Goodman_Association	kernel	blup	Genome-Wide Association Study and Pathway-Level Analysis of Tocochromanol Levels in Maize Grain	physiological	Kernel	alpha_tocopherol_div_gamma_tocopherol_BLUP;Lipka_2014	https://doi.org/10.1534/g3.113.006148	https://doi.org/10.1534/g3.113.006148
Lipka	2013	Zea mays subsp. mays	Goodman_Association	kernel	blup	Genome-Wide Association Study and Pathway-Level Analysis of Tocochromanol Levels in Maize Grain	physiological	Kernel	alpha_tocotrienol_div_gamma_tocotrienol_BLUP;Lipka_2014	https://doi.org/10.1534/g3.113.006148	https://doi.org/10.1534/g3.113.006148
Harjes	2008	Zea mays subsp. mays	Goodman_Association	kernel	raw	Natural Genetic Variation in Lycopene Epsilon Cyclase Tapped for Maize Biofortification	physiological	Kernel	lutein_raw;Harjes_2008	10.1126/science.1150255	10.1126/science.1150255
Harjes	2008	Zea mays subsp. mays	Goodman_Association	kernel	raw	Natural Genetic Variation in Lycopene Epsilon Cyclase Tapped for Maize Biofortification	physiological	Kernel	zeanth_in_raw_Harjes_2008	10.1126/science.1150255	10.1126/science.1150255	zeaxanth_in_raw;Harjes_2008
Harjes	2008	Zea mays subsp. mays	Goodman_Association	kernel	raw	Natural Genetic Variation in Lycopene Epsilon Cyclase Tapped for Maize Biofortification	physiological	Kernel	beta_carotene_raw_Harjes_2008	10.1126/science.1150255	10.1126/science.1150255	beta_crypto_xanthin_raw;Harjes_2008
Harjes	2008	Zea mays subsp. mays	Goodman_Association	kernel	raw	Natural Genetic Variation in Lycopene Epsilon Cyclase Tapped for Maize Biofortification	physiological	Kernel	alpha_carote_raw;Harjes_2008	10.1126/science.1150255	10.1126/science.1150255
Harjes	2008	Zea mays subsp. mays	Goodman_Association	kernel	raw	Natural Genetic Variation in Lycopene Epsilon Cyclase Tapped for Maize Biofortification	physiological	Kernel	beta_carotene_raw;Harjes_2008	10.1126/science.1150255	10.1126/science.1150255
Harjes	2008	Zea mays subsp. mays	Goodman_Association	kernel	raw	Natural Genetic Variation in Lycopene Epsilon Cyclase Tapped for Maize Biofortification	physiological	Kernel	total_carotenoid_raw;Harjes_2008	10.1126/science.1150255	10.1126/science.1150255
Romay	2013	Zea mays subsp. mays	Goodman_Association	kernel	blup	Comprehensive genotyping of the USA national maize inbred seed bank	physiological	Kernel	Sweet_BLUP;Romay_2013	10.1186/gb-2013-14-6-r55	http://datacommons.cyverse.org/browse/iplant/home/shared/panzea/dataFromPubs/Romay2013GenomeBiol
Romay	2013	Zea mays subsp. mays	Goodman_Association	kernel	blup	Comprehensive genotyping of the USA national maize inbred seed bank	physiological	Flowering	GDD_DTS_BLUP;Romay_2013	10.1186/gb-2013-14-6-r55	http://datacommons.cyverse.org/browse/iplant/home/shared/panzea/dataFromPubs/Romay2013GenomeBiol
Leiboff	2015	Zea mays subsp. mays	Goodman_Association	shoot apical meristem	blup	Genetic control of morphometric diversity in the maize shoot apical meristem	physiological	Vegetative	shootapicalmeristem_volume_BLUP;Leiboff_2015	10.1038/ncomms9974	10.1038/ncomms9974
Leiboff	2015	Zea mays subsp. mays	Goodman_Association	shoot apical meristem	blup	Genetic control of morphometric diversity in the maize shoot apical meristem	physiological	Vegetative	shootapicalmeristem_height_BLUP;Leiboff_2015	10.1038/ncomms9974	10.1038/ncomms9974
Leiboff	2015	Zea mays subsp. mays	Goodman_Association	shoot apical meristem	blup	Genetic control of morphometric diversity in the maize shoot apical meristem	physiological	Vegetative	shootapicalmeristem_parabola_radius_BLUP;Leiboff_2015	10.1038/ncomms9974	10.1038/ncomms9974
Leiboff	2015	Zea mays subsp. mays	Goodman_Association	shoot apical meristem	blup	Genetic control of morphometric diversity in the maize shoot apical meristem	physiological	Vegetative	shootapicalmeristem_height_radius_BLUP;Leiboff_2015	10.1038/ncomms9974	10.1038/ncomms9974
Leiboff	2015	Zea mays subsp. mays	Goodman_Association	shoot apical meristem	blup	Genetic control of morphometric diversity in the maize shoot apical meristem	physiological	Vegetative	shootapicalmeristem_area_BLUP;Leiboff_2015	10.1038/ncomms9974	10.1038/ncomms9974
Leiboff	2015	Zea mays subsp. mays	Goodman_Association	shoot apical meristem	blup	Genetic control of morphometric diversity in the maize shoot apical meristem	physiological	Vegetative	shootapicalmeristem_surface_area_BLUP;Leiboff_2015	10.1038/ncomms9974	10.1038/ncomms9974
Leiboff	2015	Zea mays subsp. mays	Goodman_Association	shoot apical meristem	blup	Genetic control of morphometric diversity in the maize shoot apical meristem	physiological	Vegetative	shootapicalmeristem_arc_length_BLUP;Leiboff_2015	10.1038/ncomms9974	10.1038/ncomms9974
Leiboff	2015	Zea mays subsp. mays	Goodman_Association	whole plant	blup	Genetic control of morphometric diversity in the maize shoot apical meristem	physiological	Ear	mean_diameter_ear_mm_BLUP;Leiboff_2015	10.1038/ncomms9974	10.1038/ncomms9974
Leiboff	2015	Zea mays subsp. mays	Goodman_Association	whole plant	blup	Genetic control of morphometric diversity in the maize shoot apical meristem	physiological	Ear	mean_diameter_above_mm_BLUP;Leiboff_2015	10.1038/ncomms9974	10.1038/ncomms9974
Leiboff	2015	Zea mays subsp. mays	Goodman_Association	whole plant	blup	Genetic control of morphometric diversity in the maize shoot apical meristem	physiological	Ear	mean_diameter_below_mm_BLUP;Leiboff_2015	10.1038/ncomms9974	10.1038/ncomms9974
Leiboff	2015	Zea mays subsp. mays	Goodman_Association	whole plant	blup	Genetic control of morphometric diversity in the maize shoot apical meristem	physiological	Height	mean_nodes_BLUP;Leiboff_2015	10.1038/ncomms9974	10.1038/ncomms9974
Leiboff	2015	Zea mays subsp. mays	Goodman_Association	whole plant	blup	Genetic control of morphometric diversity in the maize shoot apical meristem	physiological	Height	plant_height_cm_BLUP;Leiboff_2015	10.1038/ncomms9974	10.1038/ncomms9974
Leiboff	2015	Zea mays subsp. mays	Goodman_Association	whole plant	blup	Genetic control of morphometric diversity in the maize shoot apical meristem	physiological	Flowering	DTA_BLUP;Leiboff_2015	10.1038/ncomms9974	10.1038/ncomms9974
Leiboff	2015	Zea mays subsp. mays	Goodman_Association	whole plant	blup	Genetic control of morphometric diversity in the maize shoot apical meristem	physiological	Height	ear_height_mm_BLUP;Leiboff_2015	10.1038/ncomms9974	10.1038/ncomms9974
Leiboff	2015	Zea mays subsp. mays	Goodman_Association	whole plant	blup	Genetic control of morphometric diversity in the maize shoot apical meristem	physiological	Vegetative	shootapicalmeristem_height_um_BLUP;Leiboff_2015	10.1038/ncomms9974	10.1038/ncomms9974
Leiboff	2015	Zea mays subsp. mays	Goodman_Association	whole plant	blup	Genetic control of morphometric diversity in the maize shoot apical meristem	physiological	Vegetative	shootapicalmeristem_radius_um_BLUP;Leiboff_2015	10.1038/ncomms9974	10.1038/ncomms9974
Leiboff	2015	Zea mays subsp. mays	Goodman_Association	whole plant	blup	Genetic control of morphometric diversity in the maize shoot apical meristem	physiological	Vegetative	shootapicalmeristem_volume_um_cubed_BLUP;Leiboff_2015	10.1038/ncomms9974	10.1038/ncomms9974
Krill	2010	Zea mays subsp. mays	Goodman_Association	root	means	Association and Linkage Analysis of Aluminum Tolerance Genes in Maize	physiological	Vegetative	net_root_growth_no_aluminum_control_lsmeans;Krill_2010	https://doi.org/10.1371/journal.pone.0009958	https://doi.org/10.1371/journal.pone.0009958
Krill	2010	Zea mays subsp. mays	Goodman_Association	root	means	Association and Linkage Analysis of Aluminum Tolerance Genes in Maize	physiological	Vegetative	net_root_growth_aluminum_treatment_lsmeans;Krill_2010	https://doi.org/10.1371/journal.pone.0009958	https://doi.org/10.1371/journal.pone.0009958
Hu	2018	Zea mays subsp. mays	Goodman_Association	leaf	blue	Analysis of Extreme Phenotype Bulk Copy Number Variation (XP-CNV) Identified the Association of rp1 with Resistance to Goss's Wilt of Maize	physiological	Disease	gossswilt_lesionmean_BLUE;Hu_2018	https://doi.org/10.3389/fpls.2018.00110	https://doi.org/10.3389/fpls.2018.00110
Hu	2018	Zea mays subsp. mays	Goodman_Association	leaf	blue	Analysis of Extreme Phenotype Bulk Copy Number Variation (XP-CNV) Identified the Association of rp1 with Resistance to Goss's Wilt of Maize	physiological	Disease	gossswilt_heightmean_BLUE;Hu_2018	https://doi.org/10.3389/fpls.2018.00110	https://doi.org/10.3389/fpls.2018.00110
Hu	2018	Zea mays subsp. mays	Goodman_Association	leaf	blue	Analysis of Extreme Phenotype Bulk Copy Number Variation (XP-CNV) Identified the Association of rp1 with Resistance to Goss's Wilt of Maize	physiological	Disease	gossswilt_leafnummean_BLUE;Hu_2018	https://doi.org/10.3389/fpls.2018.00110	https://doi.org/10.3389/fpls.2018.00110
Hu	2018	Zea mays subsp. mays	Goodman_Association	leaf	blue	Analysis of Extreme Phenotype Bulk Copy Number Variation (XP-CNV) Identified the Association of rp1 with Resistance to Goss's Wilt of Maize	physiological	Disease	gossswilt_lesionestimate_BLUE;Hu_2018	https://doi.org/10.3389/fpls.2018.00110	https://doi.org/10.3389/fpls.2018.00110
Olukolu	2013	Zea mays subsp. mays	Goodman_Association	whole plant	means	A Connected Set of Genes Associated with Programmed Cell Death Implicated in Controlling the Hypersensitive Response in Maize	physiological	Disease	lesion_severity_least_square_means;Olukolu_2013	https://doi.org/10.1534/genetics.112.147595	https://doi.org/10.1534/genetics.112.147595
Olukolu	2013	Zea mays subsp. mays	Goodman_Association	whole plant	means	A Connected Set of Genes Associated with Programmed Cell Death Implicated in Controlling the Hypersensitive Response in Maize	physiological	Height	height_ratio_least_square_means;Olukolu_2013	https://doi.org/10.1534/genetics.112.147595	https://doi.org/10.1534/genetics.112.147595
Samayoa	2015	Zea mays subsp. mays	Goodman_Association	whole plant	blue	Genome-wide association study reveals a set of genes associated with resistance to the Mediterranean corn borer (Sesamia nonagrioides L.) in a maize diversity panel	physiological	Disease	tunnel_length_mediterranean_corn_borer_blue;Samayoa_2015	https://doi.org/10.1186/s12870-014-0403-3	https://doi.org/10.1186/s12870-014-0403-3
Samayoa	2015	Zea mays subsp. mays	Goodman_Association	whole plant	blue	Genome-wide association study reveals a set of genes associated with resistance to the Mediterranean corn borer (Sesamia nonagrioides L.) in a maize diversity panel	physiological	Disease	stem_damage_mediterranean_corn_borer_blue;Samayoa_2015	https://doi.org/10.1186/s12870-014-0403-3	https://doi.org/10.1186/s12870-014-0403-3
Samayoa	2015	Zea mays subsp. mays	Goodman_Association	whole plant	blue	Genome-wide association study reveals a set of genes associated with resistance to the Mediterranean corn borer (Sesamia nonagrioides L.) in a maize diversity panel	physiological	Disease	kernel_resistance_mediterranean_corn_borer_blue;Samayoa_2015	https://doi.org/10.1186/s12870-014-0403-3	https://doi.org/10.1186/s12870-014-0403-3
Samayoa	2015	Zea mays subsp. mays	Goodman_Association	whole plant	blue	Genome-wide association study reveals a set of genes associated with resistance to the Mediterranean corn borer (Sesamia nonagrioides L.) in a maize diversity panel	physiological	Height	plant_height_mediterranean_corn_borer_blue;Samayoa_2015	https://doi.org/10.1186/s12870-014-0403-3	https://doi.org/10.1186/s12870-014-0403-3
Samayoa	2015	Zea mays subsp. mays	Goodman_Association	whole plant	blue	Genome-wide association study reveals a set of genes associated with resistance to the Mediterranean corn borer (Sesamia nonagrioides L.) in a maize diversity panel	physiological	Flowering	DTA_mediterranean_corn_borer_blue;Samayoa_2015	https://doi.org/10.1186/s12870-014-0403-3	https://doi.org/10.1186/s12870-014-0403-3
Samayoa	2015	Zea mays subsp. mays	Goodman_Association	whole plant	blue	Genome-wide association study reveals a set of genes associated with resistance to the Mediterranean corn borer (Sesamia nonagrioides L.) in a maize diversity panel	physiological	Flowering	DTS_mediterranean_corn_borer_blue;Samayoa_2015	https://doi.org/10.1186/s12870-014-0403-3	https://doi.org/10.1186/s12870-014-0403-3
Shrestha	2022	Zea mays subsp. mays	Goodman_Association	kernel	blup	Multiomics approach reveals a role of translational machinery in shaping maize kernel amino acid composition	physiological	Kernel	A_div_LAV_BCAA_family_related_ratios_kernel_aminoacid_blup_Shrestha_2022	https://doi.org/10.1093/plphys/kiab390	https://doi.org/10.1093/plphys/kiab390
Shrestha	2022	Zea mays subsp. mays	Goodman_Association	kernel	blup	Multiomics approach reveals a role of translational machinery in shaping maize kernel amino acid composition	physiological	Kernel	A_div_X_Aspartate_family_related_ratios_kernel_aminoacid_blup_Shrestha_2022	https://doi.org/10.1093/plphys/kiab390	https://doi.org/10.1093/plphys/kiab390
Shrestha	2022	Zea mays subsp. mays	Goodman_Association	kernel	blup	Multiomics approach reveals a role of translational machinery in shaping maize kernel amino acid composition	physiological	Kernel	Ala_Absolute_PBAA_kernel_aminoacid_blup_Shrestha_2022	https://doi.org/10.1093/plphys/kiab390	https://doi.org/10.1093/plphys/kiab390
Shrestha	2022	Zea mays subsp. mays	Goodman_Association	kernel	blup	Multiomics approach reveals a role of translational machinery in shaping maize kernel amino acid composition	physiological	Kernel	Ala_Total_Relative_composition_PBAA_kernel_aminoacid_blup_Shrestha_2022	https://doi.org/10.1093/plphys/kiab390	https://doi.org/10.1093/plphys/kiab390
Shrestha	2022	Zea mays subsp. mays	Goodman_Association	kernel	blup	Multiomics approach reveals a role of translational machinery in shaping maize kernel amino acid composition	physiological	Kernel	Arg_Absolute_PBAA_kernel_aminoacid_blup_Shrestha_2022	https://doi.org/10.1093/plphys/kiab390	https://doi.org/10.1093/plphys/kiab390
Shrestha	2022	Zea mays subsp. mays	Goodman_Association	kernel	blup	Multiomics approach reveals a role of translational machinery in shaping maize kernel amino acid composition	physiological	Kernel	Arg_div_Total_Relative_composition_PBAA_kernel_aminoacid_blup_Shrestha_2022	https://doi.org/10.1093/plphys/kiab390	https://doi.org/10.1093/plphys/kiab390
Shrestha	2022	Zea mays subsp. mays	Goodman_Association	kernel	blup	Multiomics approach reveals a role of translational machinery in shaping maize kernel amino acid composition	physiological	Kernel	A_Absolute_PBAA_kernel_aminoacid_blup_Shrestha_2022	https://doi.org/10.1093/plphys/kiab390	https://doi.org/10.1093/plphys/kiab390
Shrestha	2022	Zea mays subsp. mays	Goodman_Association	kernel	blup	Multiomics approach reveals a role of translational machinery in shaping maize kernel amino acid composition	physiological	Kernel	A_div_Total_Relative_composition_PBAA_kernel_aminoacid_blup_Shrestha_2022	https://doi.org/10.1093/plphys/kiab390	https://doi.org/10.1093/plphys/kiab390
Shrestha	2022	Zea mays subsp. mays	Goodman_Association	kernel	blup	Multiomics approach reveals a role of translational machinery in shaping maize kernel amino acid composition	physiological	Kernel	FY_Shikimate_family_related_ratios_kernel_aminoacid_blup_Shrestha_2022	https://doi.org/10.1093/plphys/kiab390	https://doi.org/10.1093/plphys/kiab390
Shrestha	2022	Zea mays subsp. mays	Goodman_Association	kernel	blup	Multiomics approach reveals a role of translational machinery in shaping maize kernel amino acid composition	physiological	Kernel	F_div_FY_Shikimate_family_related_ratios_kernel_aminoacid_blup_Shrestha_2022	https://doi.org/10.1093/plphys/kiab390	https://doi.org/10.1093/plphys/kiab390
Shrestha	2022	Zea mays subsp. mays	Goodman_Association	kernel	blup	Multiomics approach reveals a role of translational machinery in shaping maize kernel amino acid composition	physiological	Kernel	F_div_Z_Shikimate_family_related_ratios_kernel_aminoacid_blup_Shrestha_2022	https://doi.org/10.1093/plphys/kiab390	https://doi.org/10.1093/plphys/kiab390
Shrestha	2022	Zea mays subsp. mays	Goodman_Association	kernel	blup	Multiomics approach reveals a role of translational machinery in shaping maize kernel amino acid composition	physiological	Kernel	G_Absolute_PBAA_kernel_aminoacid_blup_Shrestha_2022	https://doi.org/10.1093/plphys/kiab390	https://doi.org/10.1093/plphys/kiab390
Shrestha	2022	Zea mays subsp. mays	Goodman_Association	kernel	blup	Multiomics approach reveals a role of translational machinery in shaping maize kernel amino acid composition	physiological	Kernel	G_div_Total_Relative_composition_PBAA_kernel_aminoacid_blup_Shrestha_2022	https://doi.org/10.1093/plphys/kiab390	https://doi.org/10.1093/plphys/kiab390
Shrestha	2022	Zea mays subsp. mays	Goodman_Association	kernel	blup	Multiomics approach reveals a role of translational machinery in shaping maize kernel amino acid composition	physiological	Kernel	H_div_M_Glutamate_family_related_ratios_kernel_aminoacid_blup_Shrestha_2022	https://doi.org/10.1093/plphys/kiab390	https://doi.org/10.1093/plphys/kiab390
Shrestha	2022	Zea mays subsp. mays	Goodman_Association	kernel	blup	Multiomics approach reveals a role of translational machinery in shaping maize kernel amino acid composition	physiological	Kernel	H_div_X_Glutamate_family_related_ratios_kernel_aminoacid_blup_Shrestha_2022	https://doi.org/10.1093/plphys/kiab390	https://doi.org/10.1093/plphys/kiab390
Shrestha	2022	Zea mays subsp. mays	Goodman_Association	kernel	blup	Multiomics approach reveals a role of translational machinery in shaping maize kernel amino acid composition	physiological	Kernel	H_div_ZHPR_Glutamate_family_related_ratios_kernel_aminoacid_blup_Shrestha_2022	https://doi.org/10.1093/plphys/kiab390	https://doi.org/10.1093/plphys/kiab390
Shrestha	2022	Zea mays subsp. mays	Goodman_Association	kernel	blup	Multiomics approach reveals a role of translational machinery in shaping maize kernel amino acid composition	physiological	Kernel	H_div_Z_Glutamate_family_related_ratios_kernel_aminoacid_blup_Shrestha_2022	https://doi.org/10.1093/plphys/kiab390	https://doi.org/10.1093/plphys/kiab390
Shrestha	2022	Zea mays subsp. mays	Goodman_Association	kernel	blup	Multiomics approach reveals a role of translational machinery in shaping maize kernel amino acid composition	physiological	Kernel	His_Absolute_PBAA_kernel_aminoacid_blup_Shrestha_2022	https://doi.org/10.1093/plphys/kiab390	https://doi.org/10.1093/plphys/kiab390
Shrestha	2022	Zea mays subsp. mays	Goodman_Association	kernel	blup	Multiomics approach reveals a role of translational machinery in shaping maize kernel amino acid composition	physiological	Kernel	His_div_Total_Relative_composition_PBAA_kernel_aminoacid_blup_Shrestha_2022	https://doi.org/10.1093/plphys/kiab390	https://doi.org/10.1093/plphys/kiab390
Shrestha	2022	Zea mays subsp. mays	Goodman_Association	kernel	blup	Multiomics approach reveals a role of translational machinery in shaping maize kernel amino acid composition	physiological	Kernel	IMTXK_Aspartate_family_related_ratios_kernel_aminoacid_blup_Shrestha_2022	https://doi.org/10.1093/plphys/kiab390	https://doi.org/10.1093/plphys/kiab390
Shrestha	2022	Zea mays subsp. mays	Goodman_Association	kernel	blup	Multiomics approach reveals a role of translational machinery in shaping maize kernel amino acid composition	physiological	Kernel	IVL_BCAA_family_related_ratios_kernel_aminoacid_blup_Shrestha_2022	https://doi.org/10.1093/plphys/kiab390	https://doi.org/10.1093/plphys/kiab390
Shrestha	2022	Zea mays subsp. mays	Goodman_Association	kernel	blup	Multiomics approach reveals a role of translational machinery in shaping maize kernel amino acid composition	physiological	Kernel	I_div_IMTXK_Aspartate_family_related_ratios_kernel_aminoacid_blup_Shrestha_2022	https://doi.org/10.1093/plphys/kiab390	https://doi.org/10.1093/plphys/kiab390
Shrestha	2022	Zea mays subsp. mays	Goodman_Association	kernel	blup	Multiomics approach reveals a role of translational machinery in shaping maize kernel amino acid composition	physiological	Kernel	I_div_IVL_BCAA_family_related_ratios_kernel_aminoacid_blup_Shrestha_2022	https://doi.org/10.1093/plphys/kiab390	https://doi.org/10.1093/plphys/kiab390
Shrestha	2022	Zea mays subsp. mays	Goodman_Association	kernel	blup	Multiomics approach reveals a role of translational machinery in shaping maize kernel amino acid composition	physiological	Kernel	I_div_LAV_BCAA_family_related_ratios_kernel_aminoacid_blup_Shrestha_2022	https://doi.org/10.1093/plphys/kiab390	https://doi.org/10.1093/plphys/kiab390
Shrestha	2022	Zea mays subsp. mays	Goodman_Association	kernel	blup	Multiomics approach reveals a role of translational machinery in shaping maize kernel amino acid composition	physiological	Kernel	I_div_L_BCAA_family_related_ratios_kernel_aminoacid_blup_Shrestha_2022	https://doi.org/10.1093/plphys/kiab390	https://doi.org/10.1093/plphys/kiab390
Shrestha	2022	Zea mays subsp. mays	Goodman_Association	kernel	blup	Multiomics approach reveals a role of translational machinery in shaping maize kernel amino acid composition	physiological	Kernel	I_div_V_BCAA_family_related_ratios_kernel_aminoacid_blup_Shrestha_2022	https://doi.org/10.1093/plphys/kiab390	https://doi.org/10.1093/plphys/kiab390
Shrestha	2022	Zea mays subsp. mays	Goodman_Association	kernel	blup	Multiomics approach reveals a role of translational machinery in shaping maize kernel amino acid composition	physiological	Kernel	Ile_Absolute_PBAA_kernel_aminoacid_blup_Shrestha_2022	https://doi.org/10.1093/plphys/kiab390	https://doi.org/10.1093/plphys/kiab390
Shrestha	2022	Zea mays subsp. mays	Goodman_Association	kernel	blup	Multiomics approach reveals a role of translational machinery in shaping maize kernel amino acid composition	physiological	Kernel	Ile_div_Total_Relative_composition_PBAA_kernel_aminoacid_blup_Shrestha_2022	https://doi.org/10.1093/plphys/kiab390	https://doi.org/10.1093/plphys/kiab390
Shrestha	2022	Zea mays subsp. mays	Goodman_Association	kernel	blup	Multiomics approach reveals a role of translational machinery in shaping maize kernel amino acid composition	physiological	Kernel	K_div_IMTXK_Aspartate_family_related_ratios_kernel_aminoacid_blup_Shrestha_2022	https://doi.org/10.1093/plphys/kiab390	https://doi.org/10.1093/plphys/kiab390
Shrestha	2022	Zea mays subsp. mays	Goodman_Association	kernel	blup	Multiomics approach reveals a role of translational machinery in shaping maize kernel amino acid composition	physiological	Kernel	LAV_BCAA_family_related_ratios_kernel_aminoacid_blup_Shrestha_2022	https://doi.org/10.1093/plphys/kiab390	https://doi.org/10.1093/plphys/kiab390
Shrestha	2022	Zea mays subsp. mays	Goodman_Association	kernel	blup	Multiomics approach reveals a role of translational machinery in shaping maize kernel amino acid composition	physiological	Kernel	L_div_IVL_BCAA_family_related_ratios_kernel_aminoacid_blup_Shrestha_2022	https://doi.org/10.1093/plphys/kiab390	https://doi.org/10.1093/plphys/kiab390
Shrestha	2022	Zea mays subsp. mays	Goodman_Association	kernel	blup	Multiomics approach reveals a role of translational machinery in shaping maize kernel amino acid composition	physiological	Kernel	L_div_LAV_BCAA_family_related_ratios_kernel_aminoacid_blup_Shrestha_2022	https://doi.org/10.1093/plphys/kiab390	https://doi.org/10.1093/plphys/kiab390
Shrestha	2022	Zea mays subsp. mays	Goodman_Association	kernel	blup	Multiomics approach reveals a role of translational machinery in shaping maize kernel amino acid composition	physiological	Kernel	L_div_V_BCAA_family_related_ratios_kernel_aminoacid_blup_Shrestha_2022	https://doi.org/10.1093/plphys/kiab390	https://doi.org/10.1093/plphys/kiab390
Shrestha	2022	Zea mays subsp. mays	Goodman_Association	kernel	blup	Multiomics approach reveals a role of translational machinery in shaping maize kernel amino acid composition	physiological	Kernel	Leu_Absolute_PBAA_kernel_aminoacid_blup_Shrestha_2022	https://doi.org/10.1093/plphys/kiab390	https://doi.org/10.1093/plphys/kiab390
Shrestha	2022	Zea mays subsp. mays	Goodman_Association	kernel	blup	Multiomics approach reveals a role of translational machinery in shaping maize kernel amino acid composition	physiological	Kernel	Leu_div_Total_Relative_composition_PBAA_kernel_aminoacid_blup_Shrestha_2022	https://doi.org/10.1093/plphys/kiab390	https://doi.org/10.1093/plphys/kiab390
Shrestha	2022	Zea mays subsp. mays	Goodman_Association	kernel	blup	Multiomics approach reveals a role of translational machinery in shaping maize kernel amino acid composition	physiological	Kernel	Lys_Absolute_PBAA_kernel_aminoacid_blup_Shrestha_2022	https://doi.org/10.1093/plphys/kiab390	https://doi.org/10.1093/plphys/kiab390
Shrestha	2022	Zea mays subsp. mays	Goodman_Association	kernel	blup	Multiomics approach reveals a role of translational machinery in shaping maize kernel amino acid composition	physiological	Kernel	Lys_div_Total_Relative_composition_PBAA_kernel_aminoacid_blup_Shrestha_2022	https://doi.org/10.1093/plphys/kiab390	https://doi.org/10.1093/plphys/kiab390
Shrestha	2022	Zea mays subsp. mays	Goodman_Association	kernel	blup	Multiomics approach reveals a role of translational machinery in shaping maize kernel amino acid composition	physiological	Kernel	M_div_IMTXK_Aspartate_family_related_ratios_kernel_aminoacid_blup_Shrestha_2022	https://doi.org/10.1093/plphys/kiab390	https://doi.org/10.1093/plphys/kiab390
Shrestha	2022	Zea mays subsp. mays	Goodman_Association	kernel	blup	Multiomics approach reveals a role of translational machinery in shaping maize kernel amino acid composition	physiological	Kernel	M_div_I_Aspartate_family_related_ratios_kernel_aminoacid_blup_Shrestha_2022	https://doi.org/10.1093/plphys/kiab390	https://doi.org/10.1093/plphys/kiab390
Shrestha	2022	Zea mays subsp. mays	Goodman_Association	kernel	blup	Multiomics approach reveals a role of translational machinery in shaping maize kernel amino acid composition	physiological	Kernel	M_div_K_Aspartate_family_related_ratios_kernel_aminoacid_blup_Shrestha_2022	https://doi.org/10.1093/plphys/kiab390	https://doi.org/10.1093/plphys/kiab390
Shrestha	2022	Zea mays subsp. mays	Goodman_Association	kernel	blup	Multiomics approach reveals a role of translational machinery in shaping maize kernel amino acid composition	physiological	Kernel	Met_Absolute_PBAA_kernel_aminoacid_blup_Shrestha_2022	https://doi.org/10.1093/plphys/kiab390	https://doi.org/10.1093/plphys/kiab390
Shrestha	2022	Zea mays subsp. mays	Goodman_Association	kernel	blup	Multiomics approach reveals a role of translational machinery in shaping maize kernel amino acid composition	physiological	Kernel	Met_div_Total_Relative_composition_PBAA_kernel_aminoacid_blup_Shrestha_2022	https://doi.org/10.1093/plphys/kiab390	https://doi.org/10.1093/plphys/kiab390
Shrestha	2022	Zea mays subsp. mays	Goodman_Association	kernel	blup	Multiomics approach reveals a role of translational machinery in shaping maize kernel amino acid composition	physiological	Kernel	P_div_ZHPR_Glutamate_family_related_ratios_kernel_aminoacid_blup_Shrestha_2022	https://doi.org/10.1093/plphys/kiab390	https://doi.org/10.1093/plphys/kiab390
Shrestha	2022	Zea mays subsp. mays	Goodman_Association	kernel	blup	Multiomics approach reveals a role of translational machinery in shaping maize kernel amino acid composition	physiological	Kernel	Phe_Absolute_PBAA_kernel_aminoacid_blup_Shrestha_2022	https://doi.org/10.1093/plphys/kiab390	https://doi.org/10.1093/plphys/kiab390
Shrestha	2022	Zea mays subsp. mays	Goodman_Association	kernel	blup	Multiomics approach reveals a role of translational machinery in shaping maize kernel amino acid composition	physiological	Kernel	Phe_div_Total_Relative_composition_PBAA_kernel_aminoacid_blup_Shrestha_2022	https://doi.org/10.1093/plphys/kiab390	https://doi.org/10.1093/plphys/kiab390
Shrestha	2022	Zea mays subsp. mays	Goodman_Association	kernel	blup	Multiomics approach reveals a role of translational machinery in shaping maize kernel amino acid composition	physiological	Kernel	Pro_Absolute_PBAA_kernel_aminoacid_blup_Shrestha_2022	https://doi.org/10.1093/plphys/kiab390	https://doi.org/10.1093/plphys/kiab390
Shrestha	2022	Zea mays subsp. mays	Goodman_Association	kernel	blup	Multiomics approach reveals a role of translational machinery in shaping maize kernel amino acid composition	physiological	Kernel	Pro_div_Total_Relative_composition_PBAA_kernel_aminoacid_blup_Shrestha_2022	https://doi.org/10.1093/plphys/kiab390	https://doi.org/10.1093/plphys/kiab390
Shrestha	2022	Zea mays subsp. mays	Goodman_Association	kernel	blup	Multiomics approach reveals a role of translational machinery in shaping maize kernel amino acid composition	physiological	Kernel	R_div_P_Glutamate_family_related_ratios_kernel_aminoacid_blup_Shrestha_2022	https://doi.org/10.1093/plphys/kiab390	https://doi.org/10.1093/plphys/kiab390
Shrestha	2022	Zea mays subsp. mays	Goodman_Association	kernel	blup	Multiomics approach reveals a role of translational machinery in shaping maize kernel amino acid composition	physiological	Kernel	R_div_ZHPR_Glutamate_family_related_ratios_kernel_aminoacid_blup_Shrestha_2022	https://doi.org/10.1093/plphys/kiab390	https://doi.org/10.1093/plphys/kiab390
Shrestha	2022	Zea mays subsp. mays	Goodman_Association	kernel	blup	Multiomics approach reveals a role of translational machinery in shaping maize kernel amino acid composition	physiological	Kernel	R_div_Z_Glutamate_family_related_ratios_kernel_aminoacid_blup_Shrestha_2022	https://doi.org/10.1093/plphys/kiab390	https://doi.org/10.1093/plphys/kiab390
Shrestha	2022	Zea mays subsp. mays	Goodman_Association	kernel	blup	Multiomics approach reveals a role of translational machinery in shaping maize kernel amino acid composition	physiological	Kernel	Ser_Absolute_PBAA_kernel_aminoacid_blup_Shrestha_2022	https://doi.org/10.1093/plphys/kiab390	https://doi.org/10.1093/plphys/kiab390
Shrestha	2022	Zea mays subsp. mays	Goodman_Association	kernel	blup	Multiomics approach reveals a role of translational machinery in shaping maize kernel amino acid composition	physiological	Kernel	T_div_IMTXK_Aspartate_family_related_ratios_kernel_aminoacid_blup_Shrestha_2022	https://doi.org/10.1093/plphys/kiab390	https://doi.org/10.1093/plphys/kiab390
Shrestha	2022	Zea mays subsp. mays	Goodman_Association	kernel	blup	Multiomics approach reveals a role of translational machinery in shaping maize kernel amino acid composition	physiological	Kernel	T_div_I_Aspartate_family_related_ratios_kernel_aminoacid_blup_Shrestha_2022	https://doi.org/10.1093/plphys/kiab390	https://doi.org/10.1093/plphys/kiab390
Shrestha	2022	Zea mays subsp. mays	Goodman_Association	kernel	blup	Multiomics approach reveals a role of translational machinery in shaping maize kernel amino acid composition	physiological	Kernel	T_div_K_Aspartate_family_related_ratios_kernel_aminoacid_blup_Shrestha_2022	https://doi.org/10.1093/plphys/kiab390	https://doi.org/10.1093/plphys/kiab390
Shrestha	2022	Zea mays subsp. mays	Goodman_Association	kernel	blup	Multiomics approach reveals a role of translational machinery in shaping maize kernel amino acid composition	physiological	Kernel	T_div_Z_Aspartate_family_related_ratios_kernel_aminoacid_blup_Shrestha_2022	https://doi.org/10.1093/plphys/kiab390	https://doi.org/10.1093/plphys/kiab390
Shrestha	2022	Zea mays subsp. mays	Goodman_Association	kernel	blup	Multiomics approach reveals a role of translational machinery in shaping maize kernel amino acid composition	physiological	Kernel	Thr_Absolute_PBAA_kernel_aminoacid_blup_Shrestha_2022	https://doi.org/10.1093/plphys/kiab390	https://doi.org/10.1093/plphys/kiab390
Shrestha	2022	Zea mays subsp. mays	Goodman_Association	kernel	blup	Multiomics approach reveals a role of translational machinery in shaping maize kernel amino acid composition	physiological	Kernel	Thr_div_Total_Relative_composition_PBAA_kernel_aminoacid_blup_Shrestha_2022	https://doi.org/10.1093/plphys/kiab390	https://doi.org/10.1093/plphys/kiab390
Shrestha	2022	Zea mays subsp. mays	Goodman_Association	kernel	blup	Multiomics approach reveals a role of translational machinery in shaping maize kernel amino acid composition	physiological	Kernel	Tyr_Absolute_PBAA_kernel_aminoacid_blup_Shrestha_2022	https://doi.org/10.1093/plphys/kiab390	https://doi.org/10.1093/plphys/kiab390
Shrestha	2022	Zea mays subsp. mays	Goodman_Association	kernel	blup	Multiomics approach reveals a role of translational machinery in shaping maize kernel amino acid composition	physiological	Kernel	Tyr_div_Total_Relative_composition_PBAA_kernel_aminoacid_blup_Shrestha_2022	https://doi.org/10.1093/plphys/kiab390	https://doi.org/10.1093/plphys/kiab390
Shrestha	2022	Zea mays subsp. mays	Goodman_Association	kernel	blup	Multiomics approach reveals a role of translational machinery in shaping maize kernel amino acid composition	physiological	Kernel	V_div_A_BCAA_family_related_ratios_kernel_aminoacid_blup_Shrestha_2022	https://doi.org/10.1093/plphys/kiab390	https://doi.org/10.1093/plphys/kiab390
Shrestha	2022	Zea mays subsp. mays	Goodman_Association	kernel	blup	Multiomics approach reveals a role of translational machinery in shaping maize kernel amino acid composition	physiological	Kernel	V_div_IVL_BCAA_family_related_ratios_kernel_aminoacid_blup_Shrestha_2022	https://doi.org/10.1093/plphys/kiab390	https://doi.org/10.1093/plphys/kiab390
Shrestha	2022	Zea mays subsp. mays	Goodman_Association	kernel	blup	Multiomics approach reveals a role of translational machinery in shaping maize kernel amino acid composition	physiological	Kernel	V_div_LAV_BCAA_family_related_ratios_kernel_aminoacid_blup_Shrestha_2022	https://doi.org/10.1093/plphys/kiab390	https://doi.org/10.1093/plphys/kiab390
Shrestha	2022	Zea mays subsp. mays	Goodman_Association	kernel	blup	Multiomics approach reveals a role of translational machinery in shaping maize kernel amino acid composition	physiological	Kernel	Val_Absolute_PBAA_kernel_aminoacid_blup_Shrestha_2022	https://doi.org/10.1093/plphys/kiab390	https://doi.org/10.1093/plphys/kiab390
Shrestha	2022	Zea mays subsp. mays	Goodman_Association	kernel	blup	Multiomics approach reveals a role of translational machinery in shaping maize kernel amino acid composition	physiological	Kernel	Val_div_Total_Relative_composition_PBAA_kernel_aminoacid_blup_Shrestha_2022	https://doi.org/10.1093/plphys/kiab390	https://doi.org/10.1093/plphys/kiab390
Shrestha	2022	Zea mays subsp. mays	Goodman_Association	kernel	blup	Multiomics approach reveals a role of translational machinery in shaping maize kernel amino acid composition	physiological	Kernel	X_div_IMTXK_Aspartate_family_related_ratios_kernel_aminoacid_blup_Shrestha_2022	https://doi.org/10.1093/plphys/kiab390	https://doi.org/10.1093/plphys/kiab390
Shrestha	2022	Zea mays subsp. mays	Goodman_Association	kernel	blup	Multiomics approach reveals a role of translational machinery in shaping maize kernel amino acid composition	physiological	Kernel	X_div_K_Aspartate_family_related_ratios_kernel_aminoacid_blup_Shrestha_2022	https://doi.org/10.1093/plphys/kiab390	https://doi.org/10.1093/plphys/kiab390
Shrestha	2022	Zea mays subsp. mays	Goodman_Association	kernel	blup	Multiomics approach reveals a role of translational machinery in shaping maize kernel amino acid composition	physiological	Kernel	X_div_ZHPR_Glutamate_family_related_ratios_kernel_aminoacid_blup_Shrestha_2022	https://doi.org/10.1093/plphys/kiab390	https://doi.org/10.1093/plphys/kiab390
Shrestha	2022	Zea mays subsp. mays	Goodman_Association	kernel	blup	Multiomics approach reveals a role of translational machinery in shaping maize kernel amino acid composition	physiological	Kernel	Y_div_FY_Shikimate_family_related_ratios_kernel_aminoacid_blup_Shrestha_2022	https://doi.org/10.1093/plphys/kiab390	https://doi.org/10.1093/plphys/kiab390
Shrestha	2022	Zea mays subsp. mays	Goodman_Association	kernel	blup	Multiomics approach reveals a role of translational machinery in shaping maize kernel amino acid composition	physiological	Kernel	Y_div_F_Shikimate_family_related_ratios_kernel_aminoacid_blup_Shrestha_2022	https://doi.org/10.1093/plphys/kiab390	https://doi.org/10.1093/plphys/kiab390
Shrestha	2022	Zea mays subsp. mays	Goodman_Association	kernel	blup	Multiomics approach reveals a role of translational machinery in shaping maize kernel amino acid composition	physiological	Kernel	ZHPR_Glutamate_family_related_ratios_kernel_aminoacid_blup_Shrestha_2022	https://doi.org/10.1093/plphys/kiab390	https://doi.org/10.1093/plphys/kiab390
Shrestha	2022	Zea mays subsp. mays	Goodman_Association	kernel	blup	Multiomics approach reveals a role of translational machinery in shaping maize kernel amino acid composition	physiological	Kernel	Z_div_I_Aspartate_family_related_ratios_kernel_aminoacid_blup_Shrestha_2022	https://doi.org/10.1093/plphys/kiab390	https://doi.org/10.1093/plphys/kiab390
Shrestha	2022	Zea mays subsp. mays	Goodman_Association	kernel	blup	Multiomics approach reveals a role of translational machinery in shaping maize kernel amino acid composition	physiological	Kernel	Z_div_K_Aspartate_family_related_ratios_kernel_aminoacid_blup_Shrestha_2022	https://doi.org/10.1093/plphys/kiab390	https://doi.org/10.1093/plphys/kiab390
Shrestha	2022	Zea mays subsp. mays	Goodman_Association	kernel	blup	Multiomics approach reveals a role of translational machinery in shaping maize kernel amino acid composition	physiological	Kernel	Z_div_P_Glutamate_family_related_ratios_kernel_aminoacid_blup_Shrestha_2022	https://doi.org/10.1093/plphys/kiab390	https://doi.org/10.1093/plphys/kiab390
Shrestha	2022	Zea mays subsp. mays	Goodman_Association	kernel	blup	Multiomics approach reveals a role of translational machinery in shaping maize kernel amino acid composition	physiological	Kernel	Z_div_R_Glutamate_family_related_ratios_kernel_aminoacid_blup_Shrestha_2022	https://doi.org/10.1093/plphys/kiab390	https://doi.org/10.1093/plphys/kiab390
Shrestha	2022	Zea mays subsp. mays	Goodman_Association	kernel	blup	Multiomics approach reveals a role of translational machinery in shaping maize kernel amino acid composition	physiological	Kernel	Z_div_V_BCAA_family_related_ratios_kernel_aminoacid_blup_Shrestha_2022	https://doi.org/10.1093/plphys/kiab390	https://doi.org/10.1093/plphys/kiab390
Shrestha	2022	Zea mays subsp. mays	Goodman_Association	kernel	blup	Multiomics approach reveals a role of translational machinery in shaping maize kernel amino acid composition	physiological	Kernel	Z_div_ZHPR_Glutamate_family_related_ratios_kernel_aminoacid_blup_Shrestha_2022	https://doi.org/10.1093/plphys/kiab390	https://doi.org/10.1093/plphys/kiab390
Zhou	2019	Zea mays subsp. mays	Goodman_Association	leaf	raw	Metabolome-Scale Genome-Wide Association Studies Reveal Chemical Diversity and Genetic Control of Maize Specialized Metabolites	metabolite	Metabolite	N_666.0728_60.24_raw_negLeafTip.Zhou_2019	https://doi.org/10.1105/tpc.18.00772	doi.org/10.25739/9dsj-kw33
Zhou	2019	Zea mays subsp. mays	Goodman_Association	leaf	raw	Metabolome-Scale Genome-Wide Association Studies Reveal Chemical Diversity and Genetic Control of Maize Specialized Metabolites	metabolite	Metabolite	N_636.1456_60.28_raw_negLeafTip.Zhou_2019	https://doi.org/10.1105/tpc.18.00772	doi.org/10.25739/9dsj-kw33
Zhou	2019	Zea mays subsp. mays	Goodman_Association	leaf	raw	Metabolome-Scale Genome-Wide Association Studies Reveal Chemical Diversity and Genetic Control of Maize Specialized Metabolites	metabolite	Metabolite	N_329.0612_60.37_raw_negLeafTip.Zhou_2019	https://doi.org/10.1105/tpc.18.00772	doi.org/10.25739/9dsj-kw33
Zhou	2019	Zea mays subsp. mays	Goodman_Association	leaf	raw	Metabolome-Scale Genome-Wide Association Studies Reveal Chemical Diversity and Genetic Control of Maize Specialized Metabolites	metabolite	Metabolite	N_512.0585_60.46_raw_negLeafTip.Zhou_2019	https://doi.org/10.1105/tpc.18.00772	doi.org/10.25739/9dsj-kw33
Zhou	2019	Zea mays subsp. mays	Goodman_Association	leaf	raw	Metabolome-Scale Genome-Wide Association Studies Reveal Chemical Diversity and Genetic Control of Maize Specialized Metabolites	metabolite	Metabolite	N_667.0780_60.54_raw_negLeafTip.Zhou_2019	https://doi.org/10.1105/tpc.18.00772	doi.org/10.25739/9dsj-kw33
Zhou	2019	Zea mays subsp. mays	Goodman_Association	leaf	raw	Metabolome-Scale Genome-Wide Association Studies Reveal Chemical Diversity and Genetic Control of Maize Specialized Metabolites	metabolite	Metabolite	N_272.0888_60.67_raw_negLeafTip.Zhou_2019	https://doi.org/10.1105/tpc.18.00772	doi.org/10.25739/9dsj-kw33
Zhou	2019	Zea mays subsp. mays	Goodman_Association	leaf	raw	Metabolome-Scale Genome-Wide Association Studies Reveal Chemical Diversity and Genetic Control of Maize Specialized Metabolites	metabolite	Metabolite	N_657.1201_60.73_raw_negLeafTip.Zhou_2019	https://doi.org/10.1105/tpc.18.00772	doi.org/10.25739/9dsj-kw33
Zhou	2019	Zea mays subsp. mays	Goodman_Association	leaf	raw	Metabolome-Scale Genome-Wide Association Studies Reveal Chemical Diversity and Genetic Control of Maize Specialized Metabolites	metabolite	Metabolite	N_148.0404_60.82_raw_negLeafTip.Zhou_2019	https://doi.org/10.1105/tpc.18.00772	doi.org/10.25739/9dsj-kw33
Zhou	2019	Zea mays subsp. mays	Goodman_Association	leaf	raw	Metabolome-Scale Genome-Wide Association Studies Reveal Chemical Diversity and Genetic Control of Maize Specialized Metabolites	metabolite	Metabolite	N_742.0689_61.04_raw_negLeafTip.Zhou_2019	https://doi.org/10.1105/tpc.18.00772	doi.org/10.25739/9dsj-kw33
Zhou	2019	Zea mays subsp. mays	Goodman_Association	leaf	raw	Metabolome-Scale Genome-Wide Association Studies Reveal Chemical Diversity and Genetic Control of Maize Specialized Metabolites	metabolite	Metabolite	N_635.1407_61.32_raw_negLeafTip.Zhou_2019	https://doi.org/10.1105/tpc.18.00772	doi.org/10.25739/9dsj-kw33
Zhou	2019	Zea mays subsp. mays	Goodman_Association	leaf	raw	Metabolome-Scale Genome-Wide Association Studies Reveal Chemical Diversity and Genetic Control of Maize Specialized Metabolites	metabolite	Metabolite	N_330.0540_61.39_raw_negLeafTip.Zhou_2019	https://doi.org/10.1105/tpc.18.00772	doi.org/10.25739/9dsj-kw33
Zhou	2019	Zea mays subsp. mays	Goodman_Association	leaf	raw	Metabolome-Scale Genome-Wide Association Studies Reveal Chemical Diversity and Genetic Control of Maize Specialized Metabolites	metabolite	Metabolite	N_242.0455_61.44_raw_negLeafTip.Zhou_2019	https://doi.org/10.1105/tpc.18.00772	doi.org/10.25739/9dsj-kw33
Zhou	2019	Zea mays subsp. mays	Goodman_Association	leaf	raw	Metabolome-Scale Genome-Wide Association Studies Reveal Chemical Diversity and Genetic Control of Maize Specialized Metabolites	metabolite	Metabolite	N_427.0123_61.69_raw_negLeafTip.Zhou_2019	https://doi.org/10.1105/tpc.18.00772	doi.org/10.25739/9dsj-kw33
Zhou	2019	Zea mays subsp. mays	Goodman_Association	leaf	raw	Metabolome-Scale Genome-Wide Association Studies Reveal Chemical Diversity and Genetic Control of Maize Specialized Metabolites	metabolite	Metabolite	N_386.0167_61.70_raw_negLeafTip.Zhou_2019	https://doi.org/10.1105/tpc.18.00772	doi.org/10.25739/9dsj-kw33
Zhou	2019	Zea mays subsp. mays	Goodman_Association	leaf	raw	Metabolome-Scale Genome-Wide Association Studies Reveal Chemical Diversity and Genetic Control of Maize Specialized Metabolites	metabolite	Metabolite	N_306.0762_61.70_raw_negLeafTip.Zhou_2019	https://doi.org/10.1105/tpc.18.00772	doi.org/10.25739/9dsj-kw33
Zhou	2019	Zea mays subsp. mays	Goodman_Association	leaf	raw	Metabolome-Scale Genome-Wide Association Studies Reveal Chemical Diversity and Genetic Control of Maize Specialized Metabolites	metabolite	Metabolite	N_288.0674_62.27_raw_negLeafTip.Zhou_2019	https://doi.org/10.1105/tpc.18.00772	doi.org/10.25739/9dsj-kw33
Zhou	2019	Zea mays subsp. mays	Goodman_Association	leaf	raw	Metabolome-Scale Genome-Wide Association Studies Reveal Chemical Diversity and Genetic Control of Maize Specialized Metabolites	metabolite	Metabolite	N_743.0716_62.31_raw_negLeafTip.Zhou_2019	https://doi.org/10.1105/tpc.18.00772	doi.org/10.25739/9dsj-kw33
Zhou	2019	Zea mays subsp. mays	Goodman_Association	leaf	raw	Metabolome-Scale Genome-Wide Association Studies Reveal Chemical Diversity and Genetic Control of Maize Specialized Metabolites	metabolite	Metabolite	N_152.0710_62.65_raw_negLeafTip.Zhou_2019	https://doi.org/10.1105/tpc.18.00772	doi.org/10.25739/9dsj-kw33
Zhou	2019	Zea mays subsp. mays	Goodman_Association	leaf	raw	Metabolome-Scale Genome-Wide Association Studies Reveal Chemical Diversity and Genetic Control of Maize Specialized Metabolites	metabolite	Metabolite	N_308.0721_62.70_raw_negLeafTip.Zhou_2019	https://doi.org/10.1105/tpc.18.00772	doi.org/10.25739/9dsj-kw33
Zhou	2019	Zea mays subsp. mays	Goodman_Association	leaf	raw	Metabolome-Scale Genome-Wide Association Studies Reveal Chemical Diversity and Genetic Control of Maize Specialized Metabolites	metabolite	Metabolite	N_311.0236_62.91_raw_negLeafTip.Zhou_2019	https://doi.org/10.1105/tpc.18.00772	doi.org/10.25739/9dsj-kw33
Zhou	2019	Zea mays subsp. mays	Goodman_Association	leaf	raw	Metabolome-Scale Genome-Wide Association Studies Reveal Chemical Diversity and Genetic Control of Maize Specialized Metabolites	metabolite	Metabolite	N_605.1930_63.09_raw_negLeafTip.Zhou_2019	https://doi.org/10.1105/tpc.18.00772	doi.org/10.25739/9dsj-kw33
Zhou	2019	Zea mays subsp. mays	Goodman_Association	leaf	raw	Metabolome-Scale Genome-Wide Association Studies Reveal Chemical Diversity and Genetic Control of Maize Specialized Metabolites	metabolite	Metabolite	N_177.0312_63.23_raw_negLeafTip.Zhou_2019	https://doi.org/10.1105/tpc.18.00772	doi.org/10.25739/9dsj-kw33
Zhou	2019	Zea mays subsp. mays	Goodman_Association	leaf	raw	Metabolome-Scale Genome-Wide Association Studies Reveal Chemical Diversity and Genetic Control of Maize Specialized Metabolites	metabolite	Metabolite	N_520.0841_63.29_raw_negLeafTip.Zhou_2019	https://doi.org/10.1105/tpc.18.00772	doi.org/10.25739/9dsj-kw33
Zhou	2019	Zea mays subsp. mays	Goodman_Association	leaf	raw	Metabolome-Scale Genome-Wide Association Studies Reveal Chemical Diversity and Genetic Control of Maize Specialized Metabolites	metabolite	Metabolite	N_213.0007_63.31_raw_negLeafTip.Zhou_2019	https://doi.org/10.1105/tpc.18.00772	doi.org/10.25739/9dsj-kw33
Zhou	2019	Zea mays subsp. mays	Goodman_Association	leaf	raw	Metabolome-Scale Genome-Wide Association Studies Reveal Chemical Diversity and Genetic Control of Maize Specialized Metabolites	metabolite	Metabolite	N_552.0224_63.48_raw_negLeafTip.Zhou_2019	https://doi.org/10.1105/tpc.18.00772	doi.org/10.25739/9dsj-kw33
Zhou	2019	Zea mays subsp. mays	Goodman_Association	leaf	raw	Metabolome-Scale Genome-Wide Association Studies Reveal Chemical Diversity and Genetic Control of Maize Specialized Metabolites	metabolite	Metabolite	N_405.0292_63.49_raw_negLeafTip.Zhou_2019	https://doi.org/10.1105/tpc.18.00772	doi.org/10.25739/9dsj-kw33
Zhou	2019	Zea mays subsp. mays	Goodman_Association	leaf	raw	Metabolome-Scale Genome-Wide Association Studies Reveal Chemical Diversity and Genetic Control of Maize Specialized Metabolites	metabolite	Metabolite	N_203.0189_63.52_raw_negLeafTip.Zhou_2019	https://doi.org/10.1105/tpc.18.00772	doi.org/10.25739/9dsj-kw33
Zhou	2019	Zea mays subsp. mays	Goodman_Association	leaf	raw	Metabolome-Scale Genome-Wide Association Studies Reveal Chemical Diversity and Genetic Control of Maize Specialized Metabolites	metabolite	Metabolite	N_200.0556_63.76_raw_negLeafTip.Zhou_2019	https://doi.org/10.1105/tpc.18.00772	doi.org/10.25739/9dsj-kw33
Zhou	2019	Zea mays subsp. mays	Goodman_Association	leaf	raw	Metabolome-Scale Genome-Wide Association Studies Reveal Chemical Diversity and Genetic Control of Maize Specialized Metabolites	metabolite	Metabolite	N_191.0191_64.12_raw_negLeafTip.Zhou_2019	https://doi.org/10.1105/tpc.18.00772	doi.org/10.25739/9dsj-kw33
Zhou	2019	Zea mays subsp. mays	Goodman_Association	leaf	raw	Metabolome-Scale Genome-Wide Association Studies Reveal Chemical Diversity and Genetic Control of Maize Specialized Metabolites	metabolite	Metabolite	N_303.0850_64.38_raw_negLeafTip.Zhou_2019	https://doi.org/10.1105/tpc.18.00772	doi.org/10.25739/9dsj-kw33
Zhou	2019	Zea mays subsp. mays	Goodman_Association	leaf	raw	Metabolome-Scale Genome-Wide Association Studies Reveal Chemical Diversity and Genetic Control of Maize Specialized Metabolites	metabolite	Metabolite	N_620.0206_64.51_raw_negLeafTip.Zhou_2019	https://doi.org/10.1105/tpc.18.00772	doi.org/10.25739/9dsj-kw33
Zhou	2019	Zea mays subsp. mays	Goodman_Association	leaf	raw	Metabolome-Scale Genome-Wide Association Studies Reveal Chemical Diversity and Genetic Control of Maize Specialized Metabolites	metabolite	Metabolite	N_184.0027_64.59_raw_negLeafTip.Zhou_2019	https://doi.org/10.1105/tpc.18.00772	doi.org/10.25739/9dsj-kw33
Zhou	2019	Zea mays subsp. mays	Goodman_Association	leaf	raw	Metabolome-Scale Genome-Wide Association Studies Reveal Chemical Diversity and Genetic Control of Maize Specialized Metabolites	metabolite	Metabolite	N_542.0670_65.17_raw_negLeafTip.Zhou_2019	https://doi.org/10.1105/tpc.18.00772	doi.org/10.25739/9dsj-kw33
Zhou	2019	Zea mays subsp. mays	Goodman_Association	leaf	raw	Metabolome-Scale Genome-Wide Association Studies Reveal Chemical Diversity and Genetic Control of Maize Specialized Metabolites	metabolite	Metabolite	N_241.0122_67.02_raw_negLeafTip.Zhou_2019	https://doi.org/10.1105/tpc.18.00772	doi.org/10.25739/9dsj-kw33
Zhou	2019	Zea mays subsp. mays	Goodman_Association	leaf	raw	Metabolome-Scale Genome-Wide Association Studies Reveal Chemical Diversity and Genetic Control of Maize Specialized Metabolites	metabolite	Metabolite	N_418.0041_67.32_raw_negLeafTip.Zhou_2019	https://doi.org/10.1105/tpc.18.00772	doi.org/10.25739/9dsj-kw33
Zhou	2019	Zea mays subsp. mays	Goodman_Association	leaf	raw	Metabolome-Scale Genome-Wide Association Studies Reveal Chemical Diversity and Genetic Control of Maize Specialized Metabolites	metabolite	Metabolite	N_314.1161_67.36_raw_negLeafTip.Zhou_2019	https://doi.org/10.1105/tpc.18.00772	doi.org/10.25739/9dsj-kw33
Zhou	2019	Zea mays subsp. mays	Goodman_Association	leaf	raw	Metabolome-Scale Genome-Wide Association Studies Reveal Chemical Diversity and Genetic Control of Maize Specialized Metabolites	metabolite	Metabolite	N_364.0759_72.53_raw_negLeafTip.Zhou_2019	https://doi.org/10.1105/tpc.18.00772	doi.org/10.25739/9dsj-kw33
Zhou	2019	Zea mays subsp. mays	Goodman_Association	leaf	raw	Metabolome-Scale Genome-Wide Association Studies Reveal Chemical Diversity and Genetic Control of Maize Specialized Metabolites	metabolite	Metabolite	N_160.0594_72.64_raw_negLeafTip.Zhou_2019	https://doi.org/10.1105/tpc.18.00772	doi.org/10.25739/9dsj-kw33
Zhou	2019	Zea mays subsp. mays	Goodman_Association	leaf	raw	Metabolome-Scale Genome-Wide Association Studies Reveal Chemical Diversity and Genetic Control of Maize Specialized Metabolites	metabolite	Metabolite	N_301.0705_73.60_raw_negLeafTip.Zhou_2019	https://doi.org/10.1105/tpc.18.00772	doi.org/10.25739/9dsj-kw33
Zhou	2019	Zea mays subsp. mays	Goodman_Association	leaf	raw	Metabolome-Scale Genome-Wide Association Studies Reveal Chemical Diversity and Genetic Control of Maize Specialized Metabolites	metabolite	Metabolite	N_168.0636_73.74_raw_negLeafTip.Zhou_2019	https://doi.org/10.1105/tpc.18.00772	doi.org/10.25739/9dsj-kw33
Zhou	2019	Zea mays subsp. mays	Goodman_Association	leaf	raw	Metabolome-Scale Genome-Wide Association Studies Reveal Chemical Diversity and Genetic Control of Maize Specialized Metabolites	metabolite	Metabolite	N_150.0557_74.11_raw_negLeafTip.Zhou_2019	https://doi.org/10.1105/tpc.18.00772	doi.org/10.25739/9dsj-kw33
Zhou	2019	Zea mays subsp. mays	Goodman_Association	leaf	raw	Metabolome-Scale Genome-Wide Association Studies Reveal Chemical Diversity and Genetic Control of Maize Specialized Metabolites	metabolite	Metabolite	N_159.0295_74.20_raw_negLeafTip.Zhou_2019	https://doi.org/10.1105/tpc.18.00772	doi.org/10.25739/9dsj-kw33
Zhou	2019	Zea mays subsp. mays	Goodman_Association	leaf	raw	Metabolome-Scale Genome-Wide Association Studies Reveal Chemical Diversity and Genetic Control of Maize Specialized Metabolites	metabolite	Metabolite	N_128.0346_74.77_raw_negLeafTip.Zhou_2019	https://doi.org/10.1105/tpc.18.00772	doi.org/10.25739/9dsj-kw33
Zhou	2019	Zea mays subsp. mays	Goodman_Association	leaf	raw	Metabolome-Scale Genome-Wide Association Studies Reveal Chemical Diversity and Genetic Control of Maize Specialized Metabolites	metabolite	Metabolite	N_251.0761_75.17_raw_negLeafTip.Zhou_2019	https://doi.org/10.1105/tpc.18.00772	doi.org/10.25739/9dsj-kw33
Zhou	2019	Zea mays subsp. mays	Goodman_Association	leaf	raw	Metabolome-Scale Genome-Wide Association Studies Reveal Chemical Diversity and Genetic Control of Maize Specialized Metabolites	metabolite	Metabolite	N_137.0337_75.74_raw_negLeafTip.Zhou_2019	https://doi.org/10.1105/tpc.18.00772	doi.org/10.25739/9dsj-kw33
Zhou	2019	Zea mays subsp. mays	Goodman_Association	leaf	raw	Metabolome-Scale Genome-Wide Association Studies Reveal Chemical Diversity and Genetic Control of Maize Specialized Metabolites	metabolite	Metabolite	N_138.0358_76.44_raw_negLeafTip.Zhou_2019	https://doi.org/10.1105/tpc.18.00772	doi.org/10.25739/9dsj-kw33
Zhou	2019	Zea mays subsp. mays	Goodman_Association	leaf	raw	Metabolome-Scale Genome-Wide Association Studies Reveal Chemical Diversity and Genetic Control of Maize Specialized Metabolites	metabolite	Metabolite	N_120.0528_76.60_raw_negLeafTip.Zhou_2019	https://doi.org/10.1105/tpc.18.00772	doi.org/10.25739/9dsj-kw33
Zhou	2019	Zea mays subsp. mays	Goodman_Association	leaf	raw	Metabolome-Scale Genome-Wide Association Studies Reveal Chemical Diversity and Genetic Control of Maize Specialized Metabolites	metabolite	Metabolite	N_186.0036_76.78_raw_negLeafTip.Zhou_2019	https://doi.org/10.1105/tpc.18.00772	doi.org/10.25739/9dsj-kw33
Zhou	2019	Zea mays subsp. mays	Goodman_Association	leaf	raw	Metabolome-Scale Genome-Wide Association Studies Reveal Chemical Diversity and Genetic Control of Maize Specialized Metabolites	metabolite	Metabolite	N_119.0495_77.58_raw_negLeafTip.Zhou_2019	https://doi.org/10.1105/tpc.18.00772	doi.org/10.25739/9dsj-kw33
Zhou	2019	Zea mays subsp. mays	Goodman_Association	leaf	raw	Metabolome-Scale Genome-Wide Association Studies Reveal Chemical Diversity and Genetic Control of Maize Specialized Metabolites	metabolite	Metabolite	N_181.0674_78.50_raw_negLeafTip.Zhou_2019	https://doi.org/10.1105/tpc.18.00772	doi.org/10.25739/9dsj-kw33
Zhou	2019	Zea mays subsp. mays	Goodman_Association	leaf	raw	Metabolome-Scale Genome-Wide Association Studies Reveal Chemical Diversity and Genetic Control of Maize Specialized Metabolites	metabolite	Metabolite	N_269.0702_81.11_raw_negLeafTip.Zhou_2019	https://doi.org/10.1105/tpc.18.00772	doi.org/10.25739/9dsj-kw33
Zhou	2019	Zea mays subsp. mays	Goodman_Association	leaf	raw	Metabolome-Scale Genome-Wide Association Studies Reveal Chemical Diversity and Genetic Control of Maize Specialized Metabolites	metabolite	Metabolite	N_204.0833_81.29_raw_negLeafTip.Zhou_2019	https://doi.org/10.1105/tpc.18.00772	doi.org/10.25739/9dsj-kw33
Zhou	2019	Zea mays subsp. mays	Goodman_Association	leaf	raw	Metabolome-Scale Genome-Wide Association Studies Reveal Chemical Diversity and Genetic Control of Maize Specialized Metabolites	metabolite	Metabolite	N_198.0663_81.59_raw_negLeafTip.Zhou_2019	https://doi.org/10.1105/tpc.18.00772	doi.org/10.25739/9dsj-kw33
Zhou	2019	Zea mays subsp. mays	Goodman_Association	leaf	raw	Metabolome-Scale Genome-Wide Association Studies Reveal Chemical Diversity and Genetic Control of Maize Specialized Metabolites	metabolite	Metabolite	N_359.1173_82.05_raw_negLeafTip.Zhou_2019	https://doi.org/10.1105/tpc.18.00772	doi.org/10.25739/9dsj-kw33
Zhou	2019	Zea mays subsp. mays	Goodman_Association	leaf	raw	Metabolome-Scale Genome-Wide Association Studies Reveal Chemical Diversity and Genetic Control of Maize Specialized Metabolites	metabolite	Metabolite	N_270.0470_85.53_raw_negLeafTip.Zhou_2019	https://doi.org/10.1105/tpc.18.00772	doi.org/10.25739/9dsj-kw33
Zhou	2019	Zea mays subsp. mays	Goodman_Association	leaf	raw	Metabolome-Scale Genome-Wide Association Studies Reveal Chemical Diversity and Genetic Control of Maize Specialized Metabolites	metabolite	Metabolite	N_118.0234_85.78_raw_negLeafTip.Zhou_2019	https://doi.org/10.1105/tpc.18.00772	doi.org/10.25739/9dsj-kw33
Zhou	2019	Zea mays subsp. mays	Goodman_Association	leaf	raw	Metabolome-Scale Genome-Wide Association Studies Reveal Chemical Diversity and Genetic Control of Maize Specialized Metabolites	metabolite	Metabolite	N_278.0173_86.12_raw_negLeafTip.Zhou_2019	https://doi.org/10.1105/tpc.18.00772	doi.org/10.25739/9dsj-kw33
Zhou	2019	Zea mays subsp. mays	Goodman_Association	leaf	raw	Metabolome-Scale Genome-Wide Association Studies Reveal Chemical Diversity and Genetic Control of Maize Specialized Metabolites	metabolite	Metabolite	N_188.0561_87.30_raw_negLeafTip.Zhou_2019	https://doi.org/10.1105/tpc.18.00772	doi.org/10.25739/9dsj-kw33
Zhou	2019	Zea mays subsp. mays	Goodman_Association	leaf	raw	Metabolome-Scale Genome-Wide Association Studies Reveal Chemical Diversity and Genetic Control of Maize Specialized Metabolites	metabolite	Metabolite	N_170.0428_87.64_raw_negLeafTip.Zhou_2019	https://doi.org/10.1105/tpc.18.00772	doi.org/10.25739/9dsj-kw33
Zhou	2019	Zea mays subsp. mays	Goodman_Association	leaf	raw	Metabolome-Scale Genome-Wide Association Studies Reveal Chemical Diversity and Genetic Control of Maize Specialized Metabolites	metabolite	Metabolite	N_117.0184_87.68_raw_negLeafTip.Zhou_2019	https://doi.org/10.1105/tpc.18.00772	doi.org/10.25739/9dsj-kw33
Zhou	2019	Zea mays subsp. mays	Goodman_Association	leaf	raw	Metabolome-Scale Genome-Wide Association Studies Reveal Chemical Diversity and Genetic Control of Maize Specialized Metabolites	metabolite	Metabolite	N_144.0658_88.08_raw_negLeafTip.Zhou_2019	https://doi.org/10.1105/tpc.18.00772	doi.org/10.25739/9dsj-kw33
Zhou	2019	Zea mays subsp. mays	Goodman_Association	leaf	raw	Metabolome-Scale Genome-Wide Association Studies Reveal Chemical Diversity and Genetic Control of Maize Specialized Metabolites	metabolite	Metabolite	N_310.0236_88.10_raw_negLeafTip.Zhou_2019	https://doi.org/10.1105/tpc.18.00772	doi.org/10.25739/9dsj-kw33
Zhou	2019	Zea mays subsp. mays	Goodman_Association	leaf	raw	Metabolome-Scale Genome-Wide Association Studies Reveal Chemical Diversity and Genetic Control of Maize Specialized Metabolites	metabolite	Metabolite	N_202.0532_88.13_raw_negLeafTip.Zhou_2019	https://doi.org/10.1105/tpc.18.00772	doi.org/10.25739/9dsj-kw33
Zhou	2019	Zea mays subsp. mays	Goodman_Association	leaf	raw	Metabolome-Scale Genome-Wide Association Studies Reveal Chemical Diversity and Genetic Control of Maize Specialized Metabolites	metabolite	Metabolite	N_295.1035_88.43_raw_negLeafTip.Zhou_2019	https://doi.org/10.1105/tpc.18.00772	doi.org/10.25739/9dsj-kw33
Zhou	2019	Zea mays subsp. mays	Goodman_Association	leaf	raw	Metabolome-Scale Genome-Wide Association Studies Reveal Chemical Diversity and Genetic Control of Maize Specialized Metabolites	metabolite	Metabolite	N_248.0532_88.44_raw_negLeafTip.Zhou_2019	https://doi.org/10.1105/tpc.18.00772	doi.org/10.25739/9dsj-kw33
Zhou	2019	Zea mays subsp. mays	Goodman_Association	leaf	raw	Metabolome-Scale Genome-Wide Association Studies Reveal Chemical Diversity and Genetic Control of Maize Specialized Metabolites	metabolite	Metabolite	N_238.0190_88.80_raw_negLeafTip.Zhou_2019	https://doi.org/10.1105/tpc.18.00772	doi.org/10.25739/9dsj-kw33
Zhou	2019	Zea mays subsp. mays	Goodman_Association	leaf	raw	Metabolome-Scale Genome-Wide Association Studies Reveal Chemical Diversity and Genetic Control of Maize Specialized Metabolites	metabolite	Metabolite	N_180.0663_89.19_raw_negLeafTip.Zhou_2019	https://doi.org/10.1105/tpc.18.00772	doi.org/10.25739/9dsj-kw33
Zhou	2019	Zea mays subsp. mays	Goodman_Association	leaf	raw	Metabolome-Scale Genome-Wide Association Studies Reveal Chemical Diversity and Genetic Control of Maize Specialized Metabolites	metabolite	Metabolite	N_147.0210_90.18_raw_negLeafTip.Zhou_2019	https://doi.org/10.1105/tpc.18.00772	doi.org/10.25739/9dsj-kw33
Zhou	2019	Zea mays subsp. mays	Goodman_Association	leaf	raw	Metabolome-Scale Genome-Wide Association Studies Reveal Chemical Diversity and Genetic Control of Maize Specialized Metabolites	metabolite	Metabolite	N_274.0769_90.33_raw_negLeafTip.Zhou_2019	https://doi.org/10.1105/tpc.18.00772	doi.org/10.25739/9dsj-kw33
Zhou	2019	Zea mays subsp. mays	Goodman_Association	leaf	raw	Metabolome-Scale Genome-Wide Association Studies Reveal Chemical Diversity and Genetic Control of Maize Specialized Metabolites	metabolite	Metabolite	N_283.1016_90.65_raw_negLeafTip.Zhou_2019	https://doi.org/10.1105/tpc.18.00772	doi.org/10.25739/9dsj-kw33
Zhou	2019	Zea mays subsp. mays	Goodman_Association	leaf	raw	Metabolome-Scale Genome-Wide Association Studies Reveal Chemical Diversity and Genetic Control of Maize Specialized Metabolites	metabolite	Metabolite	N_275.0716_90.90_raw_negLeafTip.Zhou_2019	https://doi.org/10.1105/tpc.18.00772	doi.org/10.25739/9dsj-kw33
Zhou	2019	Zea mays subsp. mays	Goodman_Association	leaf	raw	Metabolome-Scale Genome-Wide Association Studies Reveal Chemical Diversity and Genetic Control of Maize Specialized Metabolites	metabolite	Metabolite	N_273.0742_91.97_raw_negLeafTip.Zhou_2019	https://doi.org/10.1105/tpc.18.00772	doi.org/10.25739/9dsj-kw33
Zhou	2019	Zea mays subsp. mays	Goodman_Association	leaf	raw	Metabolome-Scale Genome-Wide Association Studies Reveal Chemical Diversity and Genetic Control of Maize Specialized Metabolites	metabolite	Metabolite	N_720.0621_93.18_raw_negLeafTip.Zhou_2019	https://doi.org/10.1105/tpc.18.00772	doi.org/10.25739/9dsj-kw33
Zhou	2019	Zea mays subsp. mays	Goodman_Association	leaf	raw	Metabolome-Scale Genome-Wide Association Studies Reveal Chemical Diversity and Genetic Control of Maize Specialized Metabolites	metabolite	Metabolite	N_142.0505_93.44_raw_negLeafTip.Zhou_2019	https://doi.org/10.1105/tpc.18.00772	doi.org/10.25739/9dsj-kw33
Zhou	2019	Zea mays subsp. mays	Goodman_Association	leaf	raw	Metabolome-Scale Genome-Wide Association Studies Reveal Chemical Diversity and Genetic Control of Maize Specialized Metabolites	metabolite	Metabolite	N_237.0968_94.22_raw_negLeafTip.Zhou_2019	https://doi.org/10.1105/tpc.18.00772	doi.org/10.25739/9dsj-kw33
Zhou	2019	Zea mays subsp. mays	Goodman_Association	leaf	raw	Metabolome-Scale Genome-Wide Association Studies Reveal Chemical Diversity and Genetic Control of Maize Specialized Metabolites	metabolite	Metabolite	N_100.0375_94.75_raw_negLeafTip.Zhou_2019	https://doi.org/10.1105/tpc.18.00772	doi.org/10.25739/9dsj-kw33
Zhou	2019	Zea mays subsp. mays	Goodman_Association	leaf	raw	Metabolome-Scale Genome-Wide Association Studies Reveal Chemical Diversity and Genetic Control of Maize Specialized Metabolites	metabolite	Metabolite	N_663.1065_95.12_raw_negLeafTip.Zhou_2019	https://doi.org/10.1105/tpc.18.00772	doi.org/10.25739/9dsj-kw33
Zhou	2019	Zea mays subsp. mays	Goodman_Association	leaf	raw	Metabolome-Scale Genome-Wide Association Studies Reveal Chemical Diversity and Genetic Control of Maize Specialized Metabolites	metabolite	Metabolite	N_326.0128_95.26_raw_negLeafTip.Zhou_2019	https://doi.org/10.1105/tpc.18.00772	doi.org/10.25739/9dsj-kw33
Zhou	2019	Zea mays subsp. mays	Goodman_Association	leaf	raw	Metabolome-Scale Genome-Wide Association Studies Reveal Chemical Diversity and Genetic Control of Maize Specialized Metabolites	metabolite	Metabolite	N_664.1072_95.30_raw_negLeafTip.Zhou_2019	https://doi.org/10.1105/tpc.18.00772	doi.org/10.25739/9dsj-kw33
Zhou	2019	Zea mays subsp. mays	Goodman_Association	leaf	raw	Metabolome-Scale Genome-Wide Association Studies Reveal Chemical Diversity and Genetic Control of Maize Specialized Metabolites	metabolite	Metabolite	N_542.0583_95.38_raw_negLeafTip.Zhou_2019	https://doi.org/10.1105/tpc.18.00772	doi.org/10.25739/9dsj-kw33
Zhou	2019	Zea mays subsp. mays	Goodman_Association	leaf	raw	Metabolome-Scale Genome-Wide Association Studies Reveal Chemical Diversity and Genetic Control of Maize Specialized Metabolites	metabolite	Metabolite	N_662.1033_95.80_raw_negLeafTip.Zhou_2019	https://doi.org/10.1105/tpc.18.00772	doi.org/10.25739/9dsj-kw33
Zhou	2019	Zea mays subsp. mays	Goodman_Association	leaf	raw	Metabolome-Scale Genome-Wide Association Studies Reveal Chemical Diversity and Genetic Control of Maize Specialized Metabolites	metabolite	Metabolite	N_541.0572_96.45_raw_negLeafTip.Zhou_2019	https://doi.org/10.1105/tpc.18.00772	doi.org/10.25739/9dsj-kw33
Zhou	2019	Zea mays subsp. mays	Goodman_Association	leaf	raw	Metabolome-Scale Genome-Wide Association Studies Reveal Chemical Diversity and Genetic Control of Maize Specialized Metabolites	metabolite	Metabolite	N_730.0910_97.17_raw_negLeafTip.Zhou_2019	https://doi.org/10.1105/tpc.18.00772	doi.org/10.25739/9dsj-kw33
Zhou	2019	Zea mays subsp. mays	Goodman_Association	leaf	raw	Metabolome-Scale Genome-Wide Association Studies Reveal Chemical Diversity and Genetic Control of Maize Specialized Metabolites	metabolite	Metabolite	N_858.1004_98.82_raw_negLeafTip.Zhou_2019	https://doi.org/10.1105/tpc.18.00772	doi.org/10.25739/9dsj-kw33
Zhou	2019	Zea mays subsp. mays	Goodman_Association	leaf	raw	Metabolome-Scale Genome-Wide Association Studies Reveal Chemical Diversity and Genetic Control of Maize Specialized Metabolites	metabolite	Metabolite	N_151.0089_100.33_raw_negLeafTip.Zhou_2019	https://doi.org/10.1105/tpc.18.00772	doi.org/10.25739/9dsj-kw33
Zhou	2019	Zea mays subsp. mays	Goodman_Association	leaf	raw	Metabolome-Scale Genome-Wide Association Studies Reveal Chemical Diversity and Genetic Control of Maize Specialized Metabolites	metabolite	Metabolite	N_837.1198_100.42_raw_negLeafTip.Zhou_2019	https://doi.org/10.1105/tpc.18.00772	doi.org/10.25739/9dsj-kw33
Zhou	2019	Zea mays subsp. mays	Goodman_Association	leaf	raw	Metabolome-Scale Genome-Wide Association Studies Reveal Chemical Diversity and Genetic Control of Maize Specialized Metabolites	metabolite	Metabolite	N_714.0699_100.66_raw_negLeafTip.Zhou_2019	https://doi.org/10.1105/tpc.18.00772	doi.org/10.25739/9dsj-kw33
Zhou	2019	Zea mays subsp. mays	Goodman_Association	leaf	raw	Metabolome-Scale Genome-Wide Association Studies Reveal Chemical Diversity and Genetic Control of Maize Specialized Metabolites	metabolite	Metabolite	N_836.1193_100.68_raw_negLeafTip.Zhou_2019	https://doi.org/10.1105/tpc.18.00772	doi.org/10.25739/9dsj-kw33
Zhou	2019	Zea mays subsp. mays	Goodman_Association	leaf	raw	Metabolome-Scale Genome-Wide Association Studies Reveal Chemical Diversity and Genetic Control of Maize Specialized Metabolites	metabolite	Metabolite	N_253.0801_102.00_raw_negLeafTip.Zhou_2019	https://doi.org/10.1105/tpc.18.00772	doi.org/10.25739/9dsj-kw33
Zhou	2019	Zea mays subsp. mays	Goodman_Association	leaf	raw	Metabolome-Scale Genome-Wide Association Studies Reveal Chemical Diversity and Genetic Control of Maize Specialized Metabolites	metabolite	Metabolite	N_281.0291_102.43_raw_negLeafTip.Zhou_2019	https://doi.org/10.1105/tpc.18.00772	doi.org/10.25739/9dsj-kw33
Zhou	2019	Zea mays subsp. mays	Goodman_Association	leaf	raw	Metabolome-Scale Genome-Wide Association Studies Reveal Chemical Diversity and Genetic Control of Maize Specialized Metabolites	metabolite	Metabolite	N_173.0087_102.49_raw_negLeafTip.Zhou_2019	https://doi.org/10.1105/tpc.18.00772	doi.org/10.25739/9dsj-kw33
Zhou	2019	Zea mays subsp. mays	Goodman_Association	leaf	raw	Metabolome-Scale Genome-Wide Association Studies Reveal Chemical Diversity and Genetic Control of Maize Specialized Metabolites	metabolite	Metabolite	N_129.0184_102.51_raw_negLeafTip.Zhou_2019	https://doi.org/10.1105/tpc.18.00772	doi.org/10.25739/9dsj-kw33
Zhou	2019	Zea mays subsp. mays	Goodman_Association	leaf	raw	Metabolome-Scale Genome-Wide Association Studies Reveal Chemical Diversity and Genetic Control of Maize Specialized Metabolites	metabolite	Metabolite	N_370.0103_102.56_raw_negLeafTip.Zhou_2019	https://doi.org/10.1105/tpc.18.00772	doi.org/10.25739/9dsj-kw33
Zhou	2019	Zea mays subsp. mays	Goodman_Association	leaf	raw	Metabolome-Scale Genome-Wide Association Studies Reveal Chemical Diversity and Genetic Control of Maize Specialized Metabolites	metabolite	Metabolite	N_325.0221_102.85_raw_negLeafTip.Zhou_2019	https://doi.org/10.1105/tpc.18.00772	doi.org/10.25739/9dsj-kw33
Zhou	2019	Zea mays subsp. mays	Goodman_Association	leaf	raw	Metabolome-Scale Genome-Wide Association Studies Reveal Chemical Diversity and Genetic Control of Maize Specialized Metabolites	metabolite	Metabolite	N_328.0456_102.94_raw_negLeafTip.Zhou_2019	https://doi.org/10.1105/tpc.18.00772	doi.org/10.25739/9dsj-kw33
Zhou	2019	Zea mays subsp. mays	Goodman_Association	leaf	raw	Metabolome-Scale Genome-Wide Association Studies Reveal Chemical Diversity and Genetic Control of Maize Specialized Metabolites	metabolite	Metabolite	N_369.0067_103.59_raw_negLeafTip.Zhou_2019	https://doi.org/10.1105/tpc.18.00772	doi.org/10.25739/9dsj-kw33
Zhou	2019	Zea mays subsp. mays	Goodman_Association	leaf	raw	Metabolome-Scale Genome-Wide Association Studies Reveal Chemical Diversity and Genetic Control of Maize Specialized Metabolites	metabolite	Metabolite	N_737.2359_103.65_raw_negLeafTip.Zhou_2019	https://doi.org/10.1105/tpc.18.00772	doi.org/10.25739/9dsj-kw33
Zhou	2019	Zea mays subsp. mays	Goodman_Association	leaf	raw	Metabolome-Scale Genome-Wide Association Studies Reveal Chemical Diversity and Genetic Control of Maize Specialized Metabolites	metabolite	Metabolite	N_260.0248_103.87_raw_negLeafTip.Zhou_2019	https://doi.org/10.1105/tpc.18.00772	doi.org/10.25739/9dsj-kw33
Zhou	2019	Zea mays subsp. mays	Goodman_Association	leaf	raw	Metabolome-Scale Genome-Wide Association Studies Reveal Chemical Diversity and Genetic Control of Maize Specialized Metabolites	metabolite	Metabolite	N_565.0056_103.88_raw_negLeafTip.Zhou_2019	https://doi.org/10.1105/tpc.18.00772	doi.org/10.25739/9dsj-kw33
Zhou	2019	Zea mays subsp. mays	Goodman_Association	leaf	raw	Metabolome-Scale Genome-Wide Association Studies Reveal Chemical Diversity and Genetic Control of Maize Specialized Metabolites	metabolite	Metabolite	N_611.1438_107.34_raw_negLeafTip.Zhou_2019	https://doi.org/10.1105/tpc.18.00772	doi.org/10.25739/9dsj-kw33
Zhou	2019	Zea mays subsp. mays	Goodman_Association	leaf	raw	Metabolome-Scale Genome-Wide Association Studies Reveal Chemical Diversity and Genetic Control of Maize Specialized Metabolites	metabolite	Metabolite	N_111.0078_108.48_raw_negLeafTip.Zhou_2019	https://doi.org/10.1105/tpc.18.00772	doi.org/10.25739/9dsj-kw33
Zhou	2019	Zea mays subsp. mays	Goodman_Association	leaf	raw	Metabolome-Scale Genome-Wide Association Studies Reveal Chemical Diversity and Genetic Control of Maize Specialized Metabolites	metabolite	Metabolite	N_156.0006_111.35_raw_negLeafTip.Zhou_2019	https://doi.org/10.1105/tpc.18.00772	doi.org/10.25739/9dsj-kw33
Zhou	2019	Zea mays subsp. mays	Goodman_Association	leaf	raw	Metabolome-Scale Genome-Wide Association Studies Reveal Chemical Diversity and Genetic Control of Maize Specialized Metabolites	metabolite	Metabolite	N_230.0268_111.71_raw_negLeafTip.Zhou_2019	https://doi.org/10.1105/tpc.18.00772	doi.org/10.25739/9dsj-kw33
Zhou	2019	Zea mays subsp. mays	Goodman_Association	leaf	raw	Metabolome-Scale Genome-Wide Association Studies Reveal Chemical Diversity and Genetic Control of Maize Specialized Metabolites	metabolite	Metabolite	N_133.0502_112.62_raw_negLeafTip.Zhou_2019	https://doi.org/10.1105/tpc.18.00772	doi.org/10.25739/9dsj-kw33
Zhou	2019	Zea mays subsp. mays	Goodman_Association	leaf	raw	Metabolome-Scale Genome-Wide Association Studies Reveal Chemical Diversity and Genetic Control of Maize Specialized Metabolites	metabolite	Metabolite	N_219.0640_113.10_raw_negLeafTip.Zhou_2019	https://doi.org/10.1105/tpc.18.00772	doi.org/10.25739/9dsj-kw33
Zhou	2019	Zea mays subsp. mays	Goodman_Association	leaf	raw	Metabolome-Scale Genome-Wide Association Studies Reveal Chemical Diversity and Genetic Control of Maize Specialized Metabolites	metabolite	Metabolite	N_361.0780_113.31_raw_negLeafTip.Zhou_2019	https://doi.org/10.1105/tpc.18.00772	doi.org/10.25739/9dsj-kw33
Zhou	2019	Zea mays subsp. mays	Goodman_Association	leaf	raw	Metabolome-Scale Genome-Wide Association Studies Reveal Chemical Diversity and Genetic Control of Maize Specialized Metabolites	metabolite	Metabolite	N_157.0737_118.13_raw_negLeafTip.Zhou_2019	https://doi.org/10.1105/tpc.18.00772	doi.org/10.25739/9dsj-kw33
Zhou	2019	Zea mays subsp. mays	Goodman_Association	leaf	raw	Metabolome-Scale Genome-Wide Association Studies Reveal Chemical Diversity and Genetic Control of Maize Specialized Metabolites	metabolite	Metabolite	N_158.0784_121.53_raw_negLeafTip.Zhou_2019	https://doi.org/10.1105/tpc.18.00772	doi.org/10.25739/9dsj-kw33
Zhou	2019	Zea mays subsp. mays	Goodman_Association	leaf	raw	Metabolome-Scale Genome-Wide Association Studies Reveal Chemical Diversity and Genetic Control of Maize Specialized Metabolites	metabolite	Metabolite	N_125.0310_123.37_raw_negLeafTip.Zhou_2019	https://doi.org/10.1105/tpc.18.00772	doi.org/10.25739/9dsj-kw33
Zhou	2019	Zea mays subsp. mays	Goodman_Association	leaf	raw	Metabolome-Scale Genome-Wide Association Studies Reveal Chemical Diversity and Genetic Control of Maize Specialized Metabolites	metabolite	Metabolite	N_381.1009_123.50_raw_negLeafTip.Zhou_2019	https://doi.org/10.1105/tpc.18.00772	doi.org/10.25739/9dsj-kw33
Zhou	2019	Zea mays subsp. mays	Goodman_Association	leaf	raw	Metabolome-Scale Genome-Wide Association Studies Reveal Chemical Diversity and Genetic Control of Maize Specialized Metabolites	metabolite	Metabolite	N_633.1876_123.83_raw_negLeafTip.Zhou_2019	https://doi.org/10.1105/tpc.18.00772	doi.org/10.25739/9dsj-kw33
Zhou	2019	Zea mays subsp. mays	Goodman_Association	leaf	raw	Metabolome-Scale Genome-Wide Association Studies Reveal Chemical Diversity and Genetic Control of Maize Specialized Metabolites	metabolite	Metabolite	N_701.1763_124.40_raw_negLeafTip.Zhou_2019	https://doi.org/10.1105/tpc.18.00772	doi.org/10.25739/9dsj-kw33
Zhou	2019	Zea mays subsp. mays	Goodman_Association	leaf	raw	Metabolome-Scale Genome-Wide Association Studies Reveal Chemical Diversity and Genetic Control of Maize Specialized Metabolites	metabolite	Metabolite	N_635.1951_124.63_raw_negLeafTip.Zhou_2019	https://doi.org/10.1105/tpc.18.00772	doi.org/10.25739/9dsj-kw33
Zhou	2019	Zea mays subsp. mays	Goodman_Association	leaf	raw	Metabolome-Scale Genome-Wide Association Studies Reveal Chemical Diversity and Genetic Control of Maize Specialized Metabolites	metabolite	Metabolite	N_234.0991_125.41_raw_negLeafTip.Zhou_2019	https://doi.org/10.1105/tpc.18.00772	doi.org/10.25739/9dsj-kw33
Zhou	2019	Zea mays subsp. mays	Goodman_Association	leaf	raw	Metabolome-Scale Genome-Wide Association Studies Reveal Chemical Diversity and Genetic Control of Maize Specialized Metabolites	metabolite	Metabolite	N_702.1787_125.49_raw_negLeafTip.Zhou_2019	https://doi.org/10.1105/tpc.18.00772	doi.org/10.25739/9dsj-kw33
Zhou	2019	Zea mays subsp. mays	Goodman_Association	leaf	raw	Metabolome-Scale Genome-Wide Association Studies Reveal Chemical Diversity and Genetic Control of Maize Specialized Metabolites	metabolite	Metabolite	N_363.0721_127.39_raw_negLeafTip.Zhou_2019	https://doi.org/10.1105/tpc.18.00772	doi.org/10.25739/9dsj-kw33
Zhou	2019	Zea mays subsp. mays	Goodman_Association	leaf	raw	Metabolome-Scale Genome-Wide Association Studies Reveal Chemical Diversity and Genetic Control of Maize Specialized Metabolites	metabolite	Metabolite	N_250.0592_128.29_raw_negLeafTip.Zhou_2019	https://doi.org/10.1105/tpc.18.00772	doi.org/10.25739/9dsj-kw33
Zhou	2019	Zea mays subsp. mays	Goodman_Association	leaf	raw	Metabolome-Scale Genome-Wide Association Studies Reveal Chemical Diversity and Genetic Control of Maize Specialized Metabolites	metabolite	Metabolite	N_295.1035_129.26_raw_negLeafTip.Zhou_2019	https://doi.org/10.1105/tpc.18.00772	doi.org/10.25739/9dsj-kw33
Zhou	2019	Zea mays subsp. mays	Goodman_Association	leaf	raw	Metabolome-Scale Genome-Wide Association Studies Reveal Chemical Diversity and Genetic Control of Maize Specialized Metabolites	metabolite	Metabolite	N_326.0887_129.95_raw_negLeafTip.Zhou_2019	https://doi.org/10.1105/tpc.18.00772	doi.org/10.25739/9dsj-kw33
Zhou	2019	Zea mays subsp. mays	Goodman_Association	leaf	raw	Metabolome-Scale Genome-Wide Association Studies Reveal Chemical Diversity and Genetic Control of Maize Specialized Metabolites	metabolite	Metabolite	N_364.0624_130.10_raw_negLeafTip.Zhou_2019	https://doi.org/10.1105/tpc.18.00772	doi.org/10.25739/9dsj-kw33
Zhou	2019	Zea mays subsp. mays	Goodman_Association	leaf	raw	Metabolome-Scale Genome-Wide Association Studies Reveal Chemical Diversity and Genetic Control of Maize Specialized Metabolites	metabolite	Metabolite	N_362.0649_130.53_raw_negLeafTip.Zhou_2019	https://doi.org/10.1105/tpc.18.00772	doi.org/10.25739/9dsj-kw33
Zhou	2019	Zea mays subsp. mays	Goodman_Association	leaf	raw	Metabolome-Scale Genome-Wide Association Studies Reveal Chemical Diversity and Genetic Control of Maize Specialized Metabolites	metabolite	Metabolite	N_327.0943_131.70_raw_negLeafTip.Zhou_2019	https://doi.org/10.1105/tpc.18.00772	doi.org/10.25739/9dsj-kw33
Zhou	2019	Zea mays subsp. mays	Goodman_Association	leaf	raw	Metabolome-Scale Genome-Wide Association Studies Reveal Chemical Diversity and Genetic Control of Maize Specialized Metabolites	metabolite	Metabolite	N_379.0830_131.89_raw_negLeafTip.Zhou_2019	https://doi.org/10.1105/tpc.18.00772	doi.org/10.25739/9dsj-kw33
Zhou	2019	Zea mays subsp. mays	Goodman_Association	leaf	raw	Metabolome-Scale Genome-Wide Association Studies Reveal Chemical Diversity and Genetic Control of Maize Specialized Metabolites	metabolite	Metabolite	N_184.0596_132.93_raw_negLeafTip.Zhou_2019	https://doi.org/10.1105/tpc.18.00772	doi.org/10.25739/9dsj-kw33
Zhou	2019	Zea mays subsp. mays	Goodman_Association	leaf	raw	Metabolome-Scale Genome-Wide Association Studies Reveal Chemical Diversity and Genetic Control of Maize Specialized Metabolites	metabolite	Metabolite	N_343.1039_133.32_raw_negLeafTip.Zhou_2019	https://doi.org/10.1105/tpc.18.00772	doi.org/10.25739/9dsj-kw33
Zhou	2019	Zea mays subsp. mays	Goodman_Association	leaf	raw	Metabolome-Scale Genome-Wide Association Studies Reveal Chemical Diversity and Genetic Control of Maize Specialized Metabolites	metabolite	Metabolite	N_227.0174_134.37_raw_negLeafTip.Zhou_2019	https://doi.org/10.1105/tpc.18.00772	doi.org/10.25739/9dsj-kw33
Zhou	2019	Zea mays subsp. mays	Goodman_Association	leaf	raw	Metabolome-Scale Genome-Wide Association Studies Reveal Chemical Diversity and Genetic Control of Maize Specialized Metabolites	metabolite	Metabolite	N_159.0292_134.68_raw_negLeafTip.Zhou_2019	https://doi.org/10.1105/tpc.18.00772	doi.org/10.25739/9dsj-kw33
Zhou	2019	Zea mays subsp. mays	Goodman_Association	leaf	raw	Metabolome-Scale Genome-Wide Association Studies Reveal Chemical Diversity and Genetic Control of Maize Specialized Metabolites	metabolite	Metabolite	N_202.0732_135.45_raw_negLeafTip.Zhou_2019	https://doi.org/10.1105/tpc.18.00772	doi.org/10.25739/9dsj-kw33
Zhou	2019	Zea mays subsp. mays	Goodman_Association	leaf	raw	Metabolome-Scale Genome-Wide Association Studies Reveal Chemical Diversity and Genetic Control of Maize Specialized Metabolites	metabolite	Metabolite	N_244.0066_136.61_raw_negLeafTip.Zhou_2019	https://doi.org/10.1105/tpc.18.00772	doi.org/10.25739/9dsj-kw33
Zhou	2019	Zea mays subsp. mays	Goodman_Association	leaf	raw	Metabolome-Scale Genome-Wide Association Studies Reveal Chemical Diversity and Genetic Control of Maize Specialized Metabolites	metabolite	Metabolite	N_142.0505_137.60_raw_negLeafTip.Zhou_2019	https://doi.org/10.1105/tpc.18.00772	doi.org/10.25739/9dsj-kw33
Zhou	2019	Zea mays subsp. mays	Goodman_Association	leaf	raw	Metabolome-Scale Genome-Wide Association Studies Reveal Chemical Diversity and Genetic Control of Maize Specialized Metabolites	metabolite	Metabolite	N_302.0664_137.92_raw_negLeafTip.Zhou_2019	https://doi.org/10.1105/tpc.18.00772	doi.org/10.25739/9dsj-kw33
Zhou	2019	Zea mays subsp. mays	Goodman_Association	leaf	raw	Metabolome-Scale Genome-Wide Association Studies Reveal Chemical Diversity and Genetic Control of Maize Specialized Metabolites	metabolite	Metabolite	N_186.0769_138.26_raw_negLeafTip.Zhou_2019	https://doi.org/10.1105/tpc.18.00772	doi.org/10.25739/9dsj-kw33
Zhou	2019	Zea mays subsp. mays	Goodman_Association	leaf	raw	Metabolome-Scale Genome-Wide Association Studies Reveal Chemical Diversity and Genetic Control of Maize Specialized Metabolites	metabolite	Metabolite	N_336.0844_139.65_raw_negLeafTip.Zhou_2019	https://doi.org/10.1105/tpc.18.00772	doi.org/10.25739/9dsj-kw33
Zhou	2019	Zea mays subsp. mays	Goodman_Association	leaf	raw	Metabolome-Scale Genome-Wide Association Studies Reveal Chemical Diversity and Genetic Control of Maize Specialized Metabolites	metabolite	Metabolite	N_216.0875_140.69_raw_negLeafTip.Zhou_2019	https://doi.org/10.1105/tpc.18.00772	doi.org/10.25739/9dsj-kw33
Zhou	2019	Zea mays subsp. mays	Goodman_Association	leaf	raw	Metabolome-Scale Genome-Wide Association Studies Reveal Chemical Diversity and Genetic Control of Maize Specialized Metabolites	metabolite	Metabolite	N_405.1167_142.93_raw_negLeafTip.Zhou_2019	https://doi.org/10.1105/tpc.18.00772	doi.org/10.25739/9dsj-kw33
Zhou	2019	Zea mays subsp. mays	Goodman_Association	leaf	raw	Metabolome-Scale Genome-Wide Association Studies Reveal Chemical Diversity and Genetic Control of Maize Specialized Metabolites	metabolite	Metabolite	N_415.1459_143.45_raw_negLeafTip.Zhou_2019	https://doi.org/10.1105/tpc.18.00772	doi.org/10.25739/9dsj-kw33
Zhou	2019	Zea mays subsp. mays	Goodman_Association	leaf	raw	Metabolome-Scale Genome-Wide Association Studies Reveal Chemical Diversity and Genetic Control of Maize Specialized Metabolites	metabolite	Metabolite	N_144.0661_143.99_raw_negLeafTip.Zhou_2019	https://doi.org/10.1105/tpc.18.00772	doi.org/10.25739/9dsj-kw33
Zhou	2019	Zea mays subsp. mays	Goodman_Association	leaf	raw	Metabolome-Scale Genome-Wide Association Studies Reveal Chemical Diversity and Genetic Control of Maize Specialized Metabolites	metabolite	Metabolite	N_182.0317_144.04_raw_negLeafTip.Zhou_2019	https://doi.org/10.1105/tpc.18.00772	doi.org/10.25739/9dsj-kw33
Zhou	2019	Zea mays subsp. mays	Goodman_Association	leaf	raw	Metabolome-Scale Genome-Wide Association Studies Reveal Chemical Diversity and Genetic Control of Maize Specialized Metabolites	metabolite	Metabolite	N_178.0662_144.37_raw_negLeafTip.Zhou_2019	https://doi.org/10.1105/tpc.18.00772	doi.org/10.25739/9dsj-kw33
Zhou	2019	Zea mays subsp. mays	Goodman_Association	leaf	raw	Metabolome-Scale Genome-Wide Association Studies Reveal Chemical Diversity and Genetic Control of Maize Specialized Metabolites	metabolite	Metabolite	N_342.0833_144.44_raw_negLeafTip.Zhou_2019	https://doi.org/10.1105/tpc.18.00772	doi.org/10.25739/9dsj-kw33
Zhou	2019	Zea mays subsp. mays	Goodman_Association	leaf	raw	Metabolome-Scale Genome-Wide Association Studies Reveal Chemical Diversity and Genetic Control of Maize Specialized Metabolites	metabolite	Metabolite	N_147.0659_145.33_raw_negLeafTip.Zhou_2019	https://doi.org/10.1105/tpc.18.00772	doi.org/10.25739/9dsj-kw33
Zhou	2019	Zea mays subsp. mays	Goodman_Association	leaf	raw	Metabolome-Scale Genome-Wide Association Studies Reveal Chemical Diversity and Genetic Control of Maize Specialized Metabolites	metabolite	Metabolite	N_631.1721_145.48_raw_negLeafTip.Zhou_2019	https://doi.org/10.1105/tpc.18.00772	doi.org/10.25739/9dsj-kw33
Zhou	2019	Zea mays subsp. mays	Goodman_Association	leaf	raw	Metabolome-Scale Genome-Wide Association Studies Reveal Chemical Diversity and Genetic Control of Maize Specialized Metabolites	metabolite	Metabolite	N_265.0925_145.89_raw_negLeafTip.Zhou_2019	https://doi.org/10.1105/tpc.18.00772	doi.org/10.25739/9dsj-kw33
Zhou	2019	Zea mays subsp. mays	Goodman_Association	leaf	raw	Metabolome-Scale Genome-Wide Association Studies Reveal Chemical Diversity and Genetic Control of Maize Specialized Metabolites	metabolite	Metabolite	N_174.0770_146.69_raw_negLeafTip.Zhou_2019	https://doi.org/10.1105/tpc.18.00772	doi.org/10.25739/9dsj-kw33
Zhou	2019	Zea mays subsp. mays	Goodman_Association	leaf	raw	Metabolome-Scale Genome-Wide Association Studies Reveal Chemical Diversity and Genetic Control of Maize Specialized Metabolites	metabolite	Metabolite	N_556.1455_146.93_raw_negLeafTip.Zhou_2019	https://doi.org/10.1105/tpc.18.00772	doi.org/10.25739/9dsj-kw33
Zhou	2019	Zea mays subsp. mays	Goodman_Association	leaf	raw	Metabolome-Scale Genome-Wide Association Studies Reveal Chemical Diversity and Genetic Control of Maize Specialized Metabolites	metabolite	Metabolite	N_267.0756_147.40_raw_negLeafTip.Zhou_2019	https://doi.org/10.1105/tpc.18.00772	doi.org/10.25739/9dsj-kw33
Zhou	2019	Zea mays subsp. mays	Goodman_Association	leaf	raw	Metabolome-Scale Genome-Wide Association Studies Reveal Chemical Diversity and Genetic Control of Maize Specialized Metabolites	metabolite	Metabolite	N_251.1133_148.92_raw_negLeafTip.Zhou_2019	https://doi.org/10.1105/tpc.18.00772	doi.org/10.25739/9dsj-kw33
Zhou	2019	Zea mays subsp. mays	Goodman_Association	leaf	raw	Metabolome-Scale Genome-Wide Association Studies Reveal Chemical Diversity and Genetic Control of Maize Specialized Metabolites	metabolite	Metabolite	N_161.0451_149.03_raw_negLeafTip.Zhou_2019	https://doi.org/10.1105/tpc.18.00772	doi.org/10.25739/9dsj-kw33
Zhou	2019	Zea mays subsp. mays	Goodman_Association	leaf	raw	Metabolome-Scale Genome-Wide Association Studies Reveal Chemical Diversity and Genetic Control of Maize Specialized Metabolites	metabolite	Metabolite	N_350.0710_149.12_raw_negLeafTip.Zhou_2019	https://doi.org/10.1105/tpc.18.00772	doi.org/10.25739/9dsj-kw33
Zhou	2019	Zea mays subsp. mays	Goodman_Association	leaf	raw	Metabolome-Scale Genome-Wide Association Studies Reveal Chemical Diversity and Genetic Control of Maize Specialized Metabolites	metabolite	Metabolite	N_289.0873_149.54_raw_negLeafTip.Zhou_2019	https://doi.org/10.1105/tpc.18.00772	doi.org/10.25739/9dsj-kw33
Zhou	2019	Zea mays subsp. mays	Goodman_Association	leaf	raw	Metabolome-Scale Genome-Wide Association Studies Reveal Chemical Diversity and Genetic Control of Maize Specialized Metabolites	metabolite	Metabolite	N_297.1191_149.58_raw_negLeafTip.Zhou_2019	https://doi.org/10.1105/tpc.18.00772	doi.org/10.25739/9dsj-kw33
Zhou	2019	Zea mays subsp. mays	Goodman_Association	leaf	raw	Metabolome-Scale Genome-Wide Association Studies Reveal Chemical Diversity and Genetic Control of Maize Specialized Metabolites	metabolite	Metabolite	N_287.0905_149.65_raw_negLeafTip.Zhou_2019	https://doi.org/10.1105/tpc.18.00772	doi.org/10.25739/9dsj-kw33
Zhou	2019	Zea mays subsp. mays	Goodman_Association	leaf	raw	Metabolome-Scale Genome-Wide Association Studies Reveal Chemical Diversity and Genetic Control of Maize Specialized Metabolites	metabolite	Metabolite	N_632.1765_149.78_raw_negLeafTip.Zhou_2019	https://doi.org/10.1105/tpc.18.00772	doi.org/10.25739/9dsj-kw33
Zhou	2019	Zea mays subsp. mays	Goodman_Association	leaf	raw	Metabolome-Scale Genome-Wide Association Studies Reveal Chemical Diversity and Genetic Control of Maize Specialized Metabolites	metabolite	Metabolite	N_285.0822_149.79_raw_negLeafTip.Zhou_2019	https://doi.org/10.1105/tpc.18.00772	doi.org/10.25739/9dsj-kw33
Zhou	2019	Zea mays subsp. mays	Goodman_Association	leaf	raw	Metabolome-Scale Genome-Wide Association Studies Reveal Chemical Diversity and Genetic Control of Maize Specialized Metabolites	metabolite	Metabolite	N_536.1479_150.00_raw_negLeafTip.Zhou_2019	https://doi.org/10.1105/tpc.18.00772	doi.org/10.25739/9dsj-kw33
Zhou	2019	Zea mays subsp. mays	Goodman_Association	leaf	raw	Metabolome-Scale Genome-Wide Association Studies Reveal Chemical Diversity and Genetic Control of Maize Specialized Metabolites	metabolite	Metabolite	N_396.0354_150.32_raw_negLeafTip.Zhou_2019	https://doi.org/10.1105/tpc.18.00772	doi.org/10.25739/9dsj-kw33
Zhou	2019	Zea mays subsp. mays	Goodman_Association	leaf	raw	Metabolome-Scale Genome-Wide Association Studies Reveal Chemical Diversity and Genetic Control of Maize Specialized Metabolites	metabolite	Metabolite	N_446.0180_151.43_raw_negLeafTip.Zhou_2019	https://doi.org/10.1105/tpc.18.00772	doi.org/10.25739/9dsj-kw33
Zhou	2019	Zea mays subsp. mays	Goodman_Association	leaf	raw	Metabolome-Scale Genome-Wide Association Studies Reveal Chemical Diversity and Genetic Control of Maize Specialized Metabolites	metabolite	Metabolite	N_895.2557_152.08_raw_negLeafTip.Zhou_2019	https://doi.org/10.1105/tpc.18.00772	doi.org/10.25739/9dsj-kw33
Zhou	2019	Zea mays subsp. mays	Goodman_Association	leaf	raw	Metabolome-Scale Genome-Wide Association Studies Reveal Chemical Diversity and Genetic Control of Maize Specialized Metabolites	metabolite	Metabolite	N_329.0877_152.45_raw_negLeafTip.Zhou_2019	https://doi.org/10.1105/tpc.18.00772	doi.org/10.25739/9dsj-kw33
Zhou	2019	Zea mays subsp. mays	Goodman_Association	leaf	raw	Metabolome-Scale Genome-Wide Association Studies Reveal Chemical Diversity and Genetic Control of Maize Specialized Metabolites	metabolite	Metabolite	N_330.0911_152.84_raw_negLeafTip.Zhou_2019	https://doi.org/10.1105/tpc.18.00772	doi.org/10.25739/9dsj-kw33
Zhou	2019	Zea mays subsp. mays	Goodman_Association	leaf	raw	Metabolome-Scale Genome-Wide Association Studies Reveal Chemical Diversity and Genetic Control of Maize Specialized Metabolites	metabolite	Metabolite	N_261.0741_153.37_raw_negLeafTip.Zhou_2019	https://doi.org/10.1105/tpc.18.00772	doi.org/10.25739/9dsj-kw33
Zhou	2019	Zea mays subsp. mays	Goodman_Association	leaf	raw	Metabolome-Scale Genome-Wide Association Studies Reveal Chemical Diversity and Genetic Control of Maize Specialized Metabolites	metabolite	Metabolite	N_645.1885_153.38_raw_negLeafTip.Zhou_2019	https://doi.org/10.1105/tpc.18.00772	doi.org/10.25739/9dsj-kw33
Zhou	2019	Zea mays subsp. mays	Goodman_Association	leaf	raw	Metabolome-Scale Genome-Wide Association Studies Reveal Chemical Diversity and Genetic Control of Maize Specialized Metabolites	metabolite	Metabolite	N_397.0755_153.80_raw_negLeafTip.Zhou_2019	https://doi.org/10.1105/tpc.18.00772	doi.org/10.25739/9dsj-kw33
Zhou	2019	Zea mays subsp. mays	Goodman_Association	leaf	raw	Metabolome-Scale Genome-Wide Association Studies Reveal Chemical Diversity and Genetic Control of Maize Specialized Metabolites	metabolite	Metabolite	N_646.1912_154.35_raw_negLeafTip.Zhou_2019	https://doi.org/10.1105/tpc.18.00772	doi.org/10.25739/9dsj-kw33
Zhou	2019	Zea mays subsp. mays	Goodman_Association	leaf	raw	Metabolome-Scale Genome-Wide Association Studies Reveal Chemical Diversity and Genetic Control of Maize Specialized Metabolites	metabolite	Metabolite	N_479.0911_155.08_raw_negLeafTip.Zhou_2019	https://doi.org/10.1105/tpc.18.00772	doi.org/10.25739/9dsj-kw33
Zhou	2019	Zea mays subsp. mays	Goodman_Association	leaf	raw	Metabolome-Scale Genome-Wide Association Studies Reveal Chemical Diversity and Genetic Control of Maize Specialized Metabolites	metabolite	Metabolite	N_713.1749_155.32_raw_negLeafTip.Zhou_2019	https://doi.org/10.1105/tpc.18.00772	doi.org/10.25739/9dsj-kw33
Zhou	2019	Zea mays subsp. mays	Goodman_Association	leaf	raw	Metabolome-Scale Genome-Wide Association Studies Reveal Chemical Diversity and Genetic Control of Maize Specialized Metabolites	metabolite	Metabolite	N_410.0422_156.24_raw_negLeafTip.Zhou_2019	https://doi.org/10.1105/tpc.18.00772	doi.org/10.25739/9dsj-kw33
Zhou	2019	Zea mays subsp. mays	Goodman_Association	leaf	raw	Metabolome-Scale Genome-Wide Association Studies Reveal Chemical Diversity and Genetic Control of Maize Specialized Metabolites	metabolite	Metabolite	N_388.0608_156.87_raw_negLeafTip.Zhou_2019	https://doi.org/10.1105/tpc.18.00772	doi.org/10.25739/9dsj-kw33
Zhou	2019	Zea mays subsp. mays	Goodman_Association	leaf	raw	Metabolome-Scale Genome-Wide Association Studies Reveal Chemical Diversity and Genetic Control of Maize Specialized Metabolites	metabolite	Metabolite	N_351.1347_156.88_raw_negLeafTip.Zhou_2019	https://doi.org/10.1105/tpc.18.00772	doi.org/10.25739/9dsj-kw33
Zhou	2019	Zea mays subsp. mays	Goodman_Association	leaf	raw	Metabolome-Scale Genome-Wide Association Studies Reveal Chemical Diversity and Genetic Control of Maize Specialized Metabolites	metabolite	Metabolite	N_715.1927_157.20_raw_negLeafTip.Zhou_2019	https://doi.org/10.1105/tpc.18.00772	doi.org/10.25739/9dsj-kw33
Zhou	2019	Zea mays subsp. mays	Goodman_Association	leaf	raw	Metabolome-Scale Genome-Wide Association Studies Reveal Chemical Diversity and Genetic Control of Maize Specialized Metabolites	metabolite	Metabolite	N_387.0571_157.25_raw_negLeafTip.Zhou_2019	https://doi.org/10.1105/tpc.18.00772	doi.org/10.25739/9dsj-kw33
Zhou	2019	Zea mays subsp. mays	Goodman_Association	leaf	raw	Metabolome-Scale Genome-Wide Association Studies Reveal Chemical Diversity and Genetic Control of Maize Specialized Metabolites	metabolite	Metabolite	N_647.2042_157.25_raw_negLeafTip.Zhou_2019	https://doi.org/10.1105/tpc.18.00772	doi.org/10.25739/9dsj-kw33
Zhou	2019	Zea mays subsp. mays	Goodman_Association	leaf	raw	Metabolome-Scale Genome-Wide Association Studies Reveal Chemical Diversity and Genetic Control of Maize Specialized Metabolites	metabolite	Metabolite	N_243.0512_157.99_raw_negLeafTip.Zhou_2019	https://doi.org/10.1105/tpc.18.00772	doi.org/10.25739/9dsj-kw33
Zhou	2019	Zea mays subsp. mays	Goodman_Association	leaf	raw	Metabolome-Scale Genome-Wide Association Studies Reveal Chemical Diversity and Genetic Control of Maize Specialized Metabolites	metabolite	Metabolite	N_409.0384_158.00_raw_negLeafTip.Zhou_2019	https://doi.org/10.1105/tpc.18.00772	doi.org/10.25739/9dsj-kw33
Zhou	2019	Zea mays subsp. mays	Goodman_Association	leaf	raw	Metabolome-Scale Genome-Wide Association Studies Reveal Chemical Diversity and Genetic Control of Maize Specialized Metabolites	metabolite	Metabolite	N_204.0857_159.21_raw_negLeafTip.Zhou_2019	https://doi.org/10.1105/tpc.18.00772	doi.org/10.25739/9dsj-kw33
Zhou	2019	Zea mays subsp. mays	Goodman_Association	leaf	raw	Metabolome-Scale Genome-Wide Association Studies Reveal Chemical Diversity and Genetic Control of Maize Specialized Metabolites	metabolite	Metabolite	N_539.1642_159.77_raw_negLeafTip.Zhou_2019	https://doi.org/10.1105/tpc.18.00772	doi.org/10.25739/9dsj-kw33
Zhou	2019	Zea mays subsp. mays	Goodman_Association	leaf	raw	Metabolome-Scale Genome-Wide Association Studies Reveal Chemical Diversity and Genetic Control of Maize Specialized Metabolites	metabolite	Metabolite	N_277.0924_160.41_raw_negLeafTip.Zhou_2019	https://doi.org/10.1105/tpc.18.00772	doi.org/10.25739/9dsj-kw33
Zhou	2019	Zea mays subsp. mays	Goodman_Association	leaf	raw	Metabolome-Scale Genome-Wide Association Studies Reveal Chemical Diversity and Genetic Control of Maize Specialized Metabolites	metabolite	Metabolite	N_288.0935_160.49_raw_negLeafTip.Zhou_2019	https://doi.org/10.1105/tpc.18.00772	doi.org/10.25739/9dsj-kw33
Zhou	2019	Zea mays subsp. mays	Goodman_Association	leaf	raw	Metabolome-Scale Genome-Wide Association Studies Reveal Chemical Diversity and Genetic Control of Maize Specialized Metabolites	metabolite	Metabolite	N_148.0691_161.21_raw_negLeafTip.Zhou_2019	https://doi.org/10.1105/tpc.18.00772	doi.org/10.25739/9dsj-kw33
Zhou	2019	Zea mays subsp. mays	Goodman_Association	leaf	raw	Metabolome-Scale Genome-Wide Association Studies Reveal Chemical Diversity and Genetic Control of Maize Specialized Metabolites	metabolite	Metabolite	N_117.0549_161.52_raw_negLeafTip.Zhou_2019	https://doi.org/10.1105/tpc.18.00772	doi.org/10.25739/9dsj-kw33
Zhou	2019	Zea mays subsp. mays	Goodman_Association	leaf	raw	Metabolome-Scale Genome-Wide Association Studies Reveal Chemical Diversity and Genetic Control of Maize Specialized Metabolites	metabolite	Metabolite	N_349.0755_161.96_raw_negLeafTip.Zhou_2019	https://doi.org/10.1105/tpc.18.00772	doi.org/10.25739/9dsj-kw33
Zhou	2019	Zea mays subsp. mays	Goodman_Association	leaf	raw	Metabolome-Scale Genome-Wide Association Studies Reveal Chemical Diversity and Genetic Control of Maize Specialized Metabolites	metabolite	Metabolite	N_358.0789_163.11_raw_negLeafTip.Zhou_2019	https://doi.org/10.1105/tpc.18.00772	doi.org/10.25739/9dsj-kw33
Zhou	2019	Zea mays subsp. mays	Goodman_Association	leaf	raw	Metabolome-Scale Genome-Wide Association Studies Reveal Chemical Diversity and Genetic Control of Maize Specialized Metabolites	metabolite	Metabolite	N_346.0703_163.18_raw_negLeafTip.Zhou_2019	https://doi.org/10.1105/tpc.18.00772	doi.org/10.25739/9dsj-kw33
Zhou	2019	Zea mays subsp. mays	Goodman_Association	leaf	raw	Metabolome-Scale Genome-Wide Association Studies Reveal Chemical Diversity and Genetic Control of Maize Specialized Metabolites	metabolite	Metabolite	N_232.0587_164.12_raw_negLeafTip.Zhou_2019	https://doi.org/10.1105/tpc.18.00772	doi.org/10.25739/9dsj-kw33
Zhou	2019	Zea mays subsp. mays	Goodman_Association	leaf	raw	Metabolome-Scale Genome-Wide Association Studies Reveal Chemical Diversity and Genetic Control of Maize Specialized Metabolites	metabolite	Metabolite	N_294.0050_164.14_raw_negLeafTip.Zhou_2019	https://doi.org/10.1105/tpc.18.00772	doi.org/10.25739/9dsj-kw33
Zhou	2019	Zea mays subsp. mays	Goodman_Association	leaf	raw	Metabolome-Scale Genome-Wide Association Studies Reveal Chemical Diversity and Genetic Control of Maize Specialized Metabolites	metabolite	Metabolite	N_310.0956_164.39_raw_negLeafTip.Zhou_2019	https://doi.org/10.1105/tpc.18.00772	doi.org/10.25739/9dsj-kw33
Zhou	2019	Zea mays subsp. mays	Goodman_Association	leaf	raw	Metabolome-Scale Genome-Wide Association Studies Reveal Chemical Diversity and Genetic Control of Maize Specialized Metabolites	metabolite	Metabolite	N_300.0941_164.48_raw_negLeafTip.Zhou_2019	https://doi.org/10.1105/tpc.18.00772	doi.org/10.25739/9dsj-kw33
Zhou	2019	Zea mays subsp. mays	Goodman_Association	leaf	raw	Metabolome-Scale Genome-Wide Association Studies Reveal Chemical Diversity and Genetic Control of Maize Specialized Metabolites	metabolite	Metabolite	N_164.0713_164.81_raw_negLeafTip.Zhou_2019	https://doi.org/10.1105/tpc.18.00772	doi.org/10.25739/9dsj-kw33
Zhou	2019	Zea mays subsp. mays	Goodman_Association	leaf	raw	Metabolome-Scale Genome-Wide Association Studies Reveal Chemical Diversity and Genetic Control of Maize Specialized Metabolites	metabolite	Metabolite	N_236.0565_166.02_raw_negLeafTip.Zhou_2019	https://doi.org/10.1105/tpc.18.00772	doi.org/10.25739/9dsj-kw33
Zhou	2019	Zea mays subsp. mays	Goodman_Association	leaf	raw	Metabolome-Scale Genome-Wide Association Studies Reveal Chemical Diversity and Genetic Control of Maize Specialized Metabolites	metabolite	Metabolite	N_347.0920_167.25_raw_negLeafTip.Zhou_2019	https://doi.org/10.1105/tpc.18.00772	doi.org/10.25739/9dsj-kw33
Zhou	2019	Zea mays subsp. mays	Goodman_Association	leaf	raw	Metabolome-Scale Genome-Wide Association Studies Reveal Chemical Diversity and Genetic Control of Maize Specialized Metabolites	metabolite	Metabolite	N_299.0888_167.27_raw_negLeafTip.Zhou_2019	https://doi.org/10.1105/tpc.18.00772	doi.org/10.25739/9dsj-kw33
Zhou	2019	Zea mays subsp. mays	Goodman_Association	leaf	raw	Metabolome-Scale Genome-Wide Association Studies Reveal Chemical Diversity and Genetic Control of Maize Specialized Metabolites	metabolite	Metabolite	N_524.1253_167.36_raw_negLeafTip.Zhou_2019	https://doi.org/10.1105/tpc.18.00772	doi.org/10.25739/9dsj-kw33
Zhou	2019	Zea mays subsp. mays	Goodman_Association	leaf	raw	Metabolome-Scale Genome-Wide Association Studies Reveal Chemical Diversity and Genetic Control of Maize Specialized Metabolites	metabolite	Metabolite	N_348.0620_167.70_raw_negLeafTip.Zhou_2019	https://doi.org/10.1105/tpc.18.00772	doi.org/10.25739/9dsj-kw33
Zhou	2019	Zea mays subsp. mays	Goodman_Association	leaf	raw	Metabolome-Scale Genome-Wide Association Studies Reveal Chemical Diversity and Genetic Control of Maize Specialized Metabolites	metabolite	Metabolite	N_498.1105_167.90_raw_negLeafTip.Zhou_2019	https://doi.org/10.1105/tpc.18.00772	doi.org/10.25739/9dsj-kw33
Zhou	2019	Zea mays subsp. mays	Goodman_Association	leaf	raw	Metabolome-Scale Genome-Wide Association Studies Reveal Chemical Diversity and Genetic Control of Maize Specialized Metabolites	metabolite	Metabolite	N_499.1037_168.12_raw_negLeafTip.Zhou_2019	https://doi.org/10.1105/tpc.18.00772	doi.org/10.25739/9dsj-kw33
Zhou	2019	Zea mays subsp. mays	Goodman_Association	leaf	raw	Metabolome-Scale Genome-Wide Association Studies Reveal Chemical Diversity and Genetic Control of Maize Specialized Metabolites	metabolite	Metabolite	N_508.1320_168.22_raw_negLeafTip.Zhou_2019	https://doi.org/10.1105/tpc.18.00772	doi.org/10.25739/9dsj-kw33
Zhou	2019	Zea mays subsp. mays	Goodman_Association	leaf	raw	Metabolome-Scale Genome-Wide Association Studies Reveal Chemical Diversity and Genetic Control of Maize Specialized Metabolites	metabolite	Metabolite	N_497.1064_168.32_raw_negLeafTip.Zhou_2019	https://doi.org/10.1105/tpc.18.00772	doi.org/10.25739/9dsj-kw33
Zhou	2019	Zea mays subsp. mays	Goodman_Association	leaf	raw	Metabolome-Scale Genome-Wide Association Studies Reveal Chemical Diversity and Genetic Control of Maize Specialized Metabolites	metabolite	Metabolite	N_309.1187_168.45_raw_negLeafTip.Zhou_2019	https://doi.org/10.1105/tpc.18.00772	doi.org/10.25739/9dsj-kw33
Zhou	2019	Zea mays subsp. mays	Goodman_Association	leaf	raw	Metabolome-Scale Genome-Wide Association Studies Reveal Chemical Diversity and Genetic Control of Maize Specialized Metabolites	metabolite	Metabolite	N_507.1356_168.50_raw_negLeafTip.Zhou_2019	https://doi.org/10.1105/tpc.18.00772	doi.org/10.25739/9dsj-kw33
Zhou	2019	Zea mays subsp. mays	Goodman_Association	leaf	raw	Metabolome-Scale Genome-Wide Association Studies Reveal Chemical Diversity and Genetic Control of Maize Specialized Metabolites	metabolite	Metabolite	N_224.0253_169.30_raw_negLeafTip.Zhou_2019	https://doi.org/10.1105/tpc.18.00772	doi.org/10.25739/9dsj-kw33
Zhou	2019	Zea mays subsp. mays	Goodman_Association	leaf	raw	Metabolome-Scale Genome-Wide Association Studies Reveal Chemical Diversity and Genetic Control of Maize Specialized Metabolites	metabolite	Metabolite	N_780.2514_169.33_raw_negLeafTip.Zhou_2019	https://doi.org/10.1105/tpc.18.00772	doi.org/10.25739/9dsj-kw33
Zhou	2019	Zea mays subsp. mays	Goodman_Association	leaf	raw	Metabolome-Scale Genome-Wide Association Studies Reveal Chemical Diversity and Genetic Control of Maize Specialized Metabolites	metabolite	Metabolite	N_246.0753_170.20_raw_negLeafTip.Zhou_2019	https://doi.org/10.1105/tpc.18.00772	doi.org/10.25739/9dsj-kw33
Zhou	2019	Zea mays subsp. mays	Goodman_Association	leaf	raw	Metabolome-Scale Genome-Wide Association Studies Reveal Chemical Diversity and Genetic Control of Maize Specialized Metabolites	metabolite	Metabolite	N_779.2459_170.61_raw_negLeafTip.Zhou_2019	https://doi.org/10.1105/tpc.18.00772	doi.org/10.25739/9dsj-kw33
Zhou	2019	Zea mays subsp. mays	Goodman_Association	leaf	raw	Metabolome-Scale Genome-Wide Association Studies Reveal Chemical Diversity and Genetic Control of Maize Specialized Metabolites	metabolite	Metabolite	N_284.0986_172.61_raw_negLeafTip.Zhou_2019	https://doi.org/10.1105/tpc.18.00772	doi.org/10.25739/9dsj-kw33
Zhou	2019	Zea mays subsp. mays	Goodman_Association	leaf	raw	Metabolome-Scale Genome-Wide Association Studies Reveal Chemical Diversity and Genetic Control of Maize Specialized Metabolites	metabolite	Metabolite	N_361.0736_173.63_raw_negLeafTip.Zhou_2019	https://doi.org/10.1105/tpc.18.00772	doi.org/10.25739/9dsj-kw33
Zhou	2019	Zea mays subsp. mays	Goodman_Association	leaf	raw	Metabolome-Scale Genome-Wide Association Studies Reveal Chemical Diversity and Genetic Control of Maize Specialized Metabolites	metabolite	Metabolite	N_666.1469_174.44_raw_negLeafTip.Zhou_2019	https://doi.org/10.1105/tpc.18.00772	doi.org/10.25739/9dsj-kw33
Zhou	2019	Zea mays subsp. mays	Goodman_Association	leaf	raw	Metabolome-Scale Genome-Wide Association Studies Reveal Chemical Diversity and Genetic Control of Maize Specialized Metabolites	metabolite	Metabolite	N_126.0231_174.86_raw_negLeafTip.Zhou_2019	https://doi.org/10.1105/tpc.18.00772	doi.org/10.25739/9dsj-kw33
Zhou	2019	Zea mays subsp. mays	Goodman_Association	leaf	raw	Metabolome-Scale Genome-Wide Association Studies Reveal Chemical Diversity and Genetic Control of Maize Specialized Metabolites	metabolite	Metabolite	N_188.0926_175.37_raw_negLeafTip.Zhou_2019	https://doi.org/10.1105/tpc.18.00772	doi.org/10.25739/9dsj-kw33
Zhou	2019	Zea mays subsp. mays	Goodman_Association	leaf	raw	Metabolome-Scale Genome-Wide Association Studies Reveal Chemical Diversity and Genetic Control of Maize Specialized Metabolites	metabolite	Metabolite	N_168.0323_175.72_raw_negLeafTip.Zhou_2019	https://doi.org/10.1105/tpc.18.00772	doi.org/10.25739/9dsj-kw33
Zhou	2019	Zea mays subsp. mays	Goodman_Association	leaf	raw	Metabolome-Scale Genome-Wide Association Studies Reveal Chemical Diversity and Genetic Control of Maize Specialized Metabolites	metabolite	Metabolite	N_363.0890_176.58_raw_negLeafTip.Zhou_2019	https://doi.org/10.1105/tpc.18.00772	doi.org/10.25739/9dsj-kw33
Zhou	2019	Zea mays subsp. mays	Goodman_Association	leaf	raw	Metabolome-Scale Genome-Wide Association Studies Reveal Chemical Diversity and Genetic Control of Maize Specialized Metabolites	metabolite	Metabolite	N_301.0936_176.85_raw_negLeafTip.Zhou_2019	https://doi.org/10.1105/tpc.18.00772	doi.org/10.25739/9dsj-kw33
Zhou	2019	Zea mays subsp. mays	Goodman_Association	leaf	raw	Metabolome-Scale Genome-Wide Association Studies Reveal Chemical Diversity and Genetic Control of Maize Specialized Metabolites	metabolite	Metabolite	N_212.0187_177.59_raw_negLeafTip.Zhou_2019	https://doi.org/10.1105/tpc.18.00772	doi.org/10.25739/9dsj-kw33
Zhou	2019	Zea mays subsp. mays	Goodman_Association	leaf	raw	Metabolome-Scale Genome-Wide Association Studies Reveal Chemical Diversity and Genetic Control of Maize Specialized Metabolites	metabolite	Metabolite	N_295.1036_177.88_raw_negLeafTip.Zhou_2019	https://doi.org/10.1105/tpc.18.00772	doi.org/10.25739/9dsj-kw33
Zhou	2019	Zea mays subsp. mays	Goodman_Association	leaf	raw	Metabolome-Scale Genome-Wide Association Studies Reveal Chemical Diversity and Genetic Control of Maize Specialized Metabolites	metabolite	Metabolite	N_312.0730_178.60_raw_negLeafTip.Zhou_2019	https://doi.org/10.1105/tpc.18.00772	doi.org/10.25739/9dsj-kw33
Zhou	2019	Zea mays subsp. mays	Goodman_Association	leaf	raw	Metabolome-Scale Genome-Wide Association Studies Reveal Chemical Diversity and Genetic Control of Maize Specialized Metabolites	metabolite	Metabolite	N_331.0676_179.50_raw_negLeafTip.Zhou_2019	https://doi.org/10.1105/tpc.18.00772	doi.org/10.25739/9dsj-kw33
Zhou	2019	Zea mays subsp. mays	Goodman_Association	leaf	raw	Metabolome-Scale Genome-Wide Association Studies Reveal Chemical Diversity and Genetic Control of Maize Specialized Metabolites	metabolite	Metabolite	N_237.0585_180.06_raw_negLeafTip.Zhou_2019	https://doi.org/10.1105/tpc.18.00772	doi.org/10.25739/9dsj-kw33
Zhou	2019	Zea mays subsp. mays	Goodman_Association	leaf	raw	Metabolome-Scale Genome-Wide Association Studies Reveal Chemical Diversity and Genetic Control of Maize Specialized Metabolites	metabolite	Metabolite	N_256.0816_181.45_raw_negLeafTip.Zhou_2019	https://doi.org/10.1105/tpc.18.00772	doi.org/10.25739/9dsj-kw33
Zhou	2019	Zea mays subsp. mays	Goodman_Association	leaf	raw	Metabolome-Scale Genome-Wide Association Studies Reveal Chemical Diversity and Genetic Control of Maize Specialized Metabolites	metabolite	Metabolite	N_344.0986_181.54_raw_negLeafTip.Zhou_2019	https://doi.org/10.1105/tpc.18.00772	doi.org/10.25739/9dsj-kw33
Zhou	2019	Zea mays subsp. mays	Goodman_Association	leaf	raw	Metabolome-Scale Genome-Wide Association Studies Reveal Chemical Diversity and Genetic Control of Maize Specialized Metabolites	metabolite	Metabolite	N_182.0433_181.80_raw_negLeafTip.Zhou_2019	https://doi.org/10.1105/tpc.18.00772	doi.org/10.25739/9dsj-kw33
Zhou	2019	Zea mays subsp. mays	Goodman_Association	leaf	raw	Metabolome-Scale Genome-Wide Association Studies Reveal Chemical Diversity and Genetic Control of Maize Specialized Metabolites	metabolite	Metabolite	N_380.0737_182.11_raw_negLeafTip.Zhou_2019	https://doi.org/10.1105/tpc.18.00772	doi.org/10.25739/9dsj-kw33
Zhou	2019	Zea mays subsp. mays	Goodman_Association	leaf	raw	Metabolome-Scale Genome-Wide Association Studies Reveal Chemical Diversity and Genetic Control of Maize Specialized Metabolites	metabolite	Metabolite	N_321.1117_182.34_raw_negLeafTip.Zhou_2019	https://doi.org/10.1105/tpc.18.00772	doi.org/10.25739/9dsj-kw33
Zhou	2019	Zea mays subsp. mays	Goodman_Association	leaf	raw	Metabolome-Scale Genome-Wide Association Studies Reveal Chemical Diversity and Genetic Control of Maize Specialized Metabolites	metabolite	Metabolite	N_455.0146_182.59_raw_negLeafTip.Zhou_2019	https://doi.org/10.1105/tpc.18.00772	doi.org/10.25739/9dsj-kw33
Zhou	2019	Zea mays subsp. mays	Goodman_Association	leaf	raw	Metabolome-Scale Genome-Wide Association Studies Reveal Chemical Diversity and Genetic Control of Maize Specialized Metabolites	metabolite	Metabolite	N_137.0238_183.32_raw_negLeafTip.Zhou_2019	https://doi.org/10.1105/tpc.18.00772	doi.org/10.25739/9dsj-kw33
Zhou	2019	Zea mays subsp. mays	Goodman_Association	leaf	raw	Metabolome-Scale Genome-Wide Association Studies Reveal Chemical Diversity and Genetic Control of Maize Specialized Metabolites	metabolite	Metabolite	N_458.0931_183.38_raw_negLeafTip.Zhou_2019	https://doi.org/10.1105/tpc.18.00772	doi.org/10.25739/9dsj-kw33
Zhou	2019	Zea mays subsp. mays	Goodman_Association	leaf	raw	Metabolome-Scale Genome-Wide Association Studies Reveal Chemical Diversity and Genetic Control of Maize Specialized Metabolites	metabolite	Metabolite	N_345.0938_183.48_raw_negLeafTip.Zhou_2019	https://doi.org/10.1105/tpc.18.00772	doi.org/10.25739/9dsj-kw33
Zhou	2019	Zea mays subsp. mays	Goodman_Association	leaf	raw	Metabolome-Scale Genome-Wide Association Studies Reveal Chemical Diversity and Genetic Control of Maize Specialized Metabolites	metabolite	Metabolite	N_461.0321_183.93_raw_negLeafTip.Zhou_2019	https://doi.org/10.1105/tpc.18.00772	doi.org/10.25739/9dsj-kw33
Zhou	2019	Zea mays subsp. mays	Goodman_Association	leaf	raw	Metabolome-Scale Genome-Wide Association Studies Reveal Chemical Diversity and Genetic Control of Maize Specialized Metabolites	metabolite	Metabolite	N_765.1143_183.97_raw_negLeafTip.Zhou_2019	https://doi.org/10.1105/tpc.18.00772	doi.org/10.25739/9dsj-kw33
Zhou	2019	Zea mays subsp. mays	Goodman_Association	leaf	raw	Metabolome-Scale Genome-Wide Association Studies Reveal Chemical Diversity and Genetic Control of Maize Specialized Metabolites	metabolite	Metabolite	N_439.0482_184.41_raw_negLeafTip.Zhou_2019	https://doi.org/10.1105/tpc.18.00772	doi.org/10.25739/9dsj-kw33
Zhou	2019	Zea mays subsp. mays	Goodman_Association	leaf	raw	Metabolome-Scale Genome-Wide Association Studies Reveal Chemical Diversity and Genetic Control of Maize Specialized Metabolites	metabolite	Metabolite	N_382.0726_184.42_raw_negLeafTip.Zhou_2019	https://doi.org/10.1105/tpc.18.00772	doi.org/10.25739/9dsj-kw33
Zhou	2019	Zea mays subsp. mays	Goodman_Association	leaf	raw	Metabolome-Scale Genome-Wide Association Studies Reveal Chemical Diversity and Genetic Control of Maize Specialized Metabolites	metabolite	Metabolite	N_743.1303_184.43_raw_negLeafTip.Zhou_2019	https://doi.org/10.1105/tpc.18.00772	doi.org/10.25739/9dsj-kw33
Zhou	2019	Zea mays subsp. mays	Goodman_Association	leaf	raw	Metabolome-Scale Genome-Wide Association Studies Reveal Chemical Diversity and Genetic Control of Maize Specialized Metabolites	metabolite	Metabolite	N_429.0209_184.77_raw_negLeafTip.Zhou_2019	https://doi.org/10.1105/tpc.18.00772	doi.org/10.25739/9dsj-kw33
Zhou	2019	Zea mays subsp. mays	Goodman_Association	leaf	raw	Metabolome-Scale Genome-Wide Association Studies Reveal Chemical Diversity and Genetic Control of Maize Specialized Metabolites	metabolite	Metabolite	N_209.0302_184.89_raw_negLeafTip.Zhou_2019	https://doi.org/10.1105/tpc.18.00772	doi.org/10.25739/9dsj-kw33
Zhou	2019	Zea mays subsp. mays	Goodman_Association	leaf	raw	Metabolome-Scale Genome-Wide Association Studies Reveal Chemical Diversity and Genetic Control of Maize Specialized Metabolites	metabolite	Metabolite	N_393.0438_185.05_raw_negLeafTip.Zhou_2019	https://doi.org/10.1105/tpc.18.00772	doi.org/10.25739/9dsj-kw33
Zhou	2019	Zea mays subsp. mays	Goodman_Association	leaf	raw	Metabolome-Scale Genome-Wide Association Studies Reveal Chemical Diversity and Genetic Control of Maize Specialized Metabolites	metabolite	Metabolite	N_787.0937_185.23_raw_negLeafTip.Zhou_2019	https://doi.org/10.1105/tpc.18.00772	doi.org/10.25739/9dsj-kw33
Zhou	2019	Zea mays subsp. mays	Goodman_Association	leaf	raw	Metabolome-Scale Genome-Wide Association Studies Reveal Chemical Diversity and Genetic Control of Maize Specialized Metabolites	metabolite	Metabolite	N_371.0627_185.25_raw_negLeafTip.Zhou_2019	https://doi.org/10.1105/tpc.18.00772	doi.org/10.25739/9dsj-kw33
Zhou	2019	Zea mays subsp. mays	Goodman_Association	leaf	raw	Metabolome-Scale Genome-Wide Association Studies Reveal Chemical Diversity and Genetic Control of Maize Specialized Metabolites	metabolite	Metabolite	N_341.0909_185.94_raw_negLeafTip.Zhou_2019	https://doi.org/10.1105/tpc.18.00772	doi.org/10.25739/9dsj-kw33
Zhou	2019	Zea mays subsp. mays	Goodman_Association	leaf	raw	Metabolome-Scale Genome-Wide Association Studies Reveal Chemical Diversity and Genetic Control of Maize Specialized Metabolites	metabolite	Metabolite	N_169.0138_189.44_raw_negLeafTip.Zhou_2019	https://doi.org/10.1105/tpc.18.00772	doi.org/10.25739/9dsj-kw33
Zhou	2019	Zea mays subsp. mays	Goodman_Association	leaf	raw	Metabolome-Scale Genome-Wide Association Studies Reveal Chemical Diversity and Genetic Control of Maize Specialized Metabolites	metabolite	Metabolite	N_268.0290_189.97_raw_negLeafTip.Zhou_2019	https://doi.org/10.1105/tpc.18.00772	doi.org/10.25739/9dsj-kw33
Zhou	2019	Zea mays subsp. mays	Goodman_Association	leaf	raw	Metabolome-Scale Genome-Wide Association Studies Reveal Chemical Diversity and Genetic Control of Maize Specialized Metabolites	metabolite	Metabolite	N_304.1513_190.74_raw_negLeafTip.Zhou_2019	https://doi.org/10.1105/tpc.18.00772	doi.org/10.25739/9dsj-kw33
Zhou	2019	Zea mays subsp. mays	Goodman_Association	leaf	raw	Metabolome-Scale Genome-Wide Association Studies Reveal Chemical Diversity and Genetic Control of Maize Specialized Metabolites	metabolite	Metabolite	N_477.1197_191.54_raw_negLeafTip.Zhou_2019	https://doi.org/10.1105/tpc.18.00772	doi.org/10.25739/9dsj-kw33
Zhou	2019	Zea mays subsp. mays	Goodman_Association	leaf	raw	Metabolome-Scale Genome-Wide Association Studies Reveal Chemical Diversity and Genetic Control of Maize Specialized Metabolites	metabolite	Metabolite	N_155.0710_192.47_raw_negLeafTip.Zhou_2019	https://doi.org/10.1105/tpc.18.00772	doi.org/10.25739/9dsj-kw33
Zhou	2019	Zea mays subsp. mays	Goodman_Association	leaf	raw	Metabolome-Scale Genome-Wide Association Studies Reveal Chemical Diversity and Genetic Control of Maize Specialized Metabolites	metabolite	Metabolite	N_557.1543_196.35_raw_negLeafTip.Zhou_2019	https://doi.org/10.1105/tpc.18.00772	doi.org/10.25739/9dsj-kw33
Zhou	2019	Zea mays subsp. mays	Goodman_Association	leaf	raw	Metabolome-Scale Genome-Wide Association Studies Reveal Chemical Diversity and Genetic Control of Maize Specialized Metabolites	metabolite	Metabolite	N_397.0391_196.63_raw_negLeafTip.Zhou_2019	https://doi.org/10.1105/tpc.18.00772	doi.org/10.25739/9dsj-kw33
Zhou	2019	Zea mays subsp. mays	Goodman_Association	leaf	raw	Metabolome-Scale Genome-Wide Association Studies Reveal Chemical Diversity and Genetic Control of Maize Specialized Metabolites	metabolite	Metabolite	N_398.0414_196.94_raw_negLeafTip.Zhou_2019	https://doi.org/10.1105/tpc.18.00772	doi.org/10.25739/9dsj-kw33
Zhou	2019	Zea mays subsp. mays	Goodman_Association	leaf	raw	Metabolome-Scale Genome-Wide Association Studies Reveal Chemical Diversity and Genetic Control of Maize Specialized Metabolites	metabolite	Metabolite	N_558.1570_197.00_raw_negLeafTip.Zhou_2019	https://doi.org/10.1105/tpc.18.00772	doi.org/10.25739/9dsj-kw33
Zhou	2019	Zea mays subsp. mays	Goodman_Association	leaf	raw	Metabolome-Scale Genome-Wide Association Studies Reveal Chemical Diversity and Genetic Control of Maize Specialized Metabolites	metabolite	Metabolite	N_203.0563_197.18_raw_negLeafTip.Zhou_2019	https://doi.org/10.1105/tpc.18.00772	doi.org/10.25739/9dsj-kw33
Zhou	2019	Zea mays subsp. mays	Goodman_Association	leaf	raw	Metabolome-Scale Genome-Wide Association Studies Reveal Chemical Diversity and Genetic Control of Maize Specialized Metabolites	metabolite	Metabolite	N_527.1161_197.41_raw_negLeafTip.Zhou_2019	https://doi.org/10.1105/tpc.18.00772	doi.org/10.25739/9dsj-kw33
Zhou	2019	Zea mays subsp. mays	Goodman_Association	leaf	raw	Metabolome-Scale Genome-Wide Association Studies Reveal Chemical Diversity and Genetic Control of Maize Specialized Metabolites	metabolite	Metabolite	N_375.0567_197.61_raw_negLeafTip.Zhou_2019	https://doi.org/10.1105/tpc.18.00772	doi.org/10.25739/9dsj-kw33
Zhou	2019	Zea mays subsp. mays	Goodman_Association	leaf	raw	Metabolome-Scale Genome-Wide Association Studies Reveal Chemical Diversity and Genetic Control of Maize Specialized Metabolites	metabolite	Metabolite	N_143.0342_197.71_raw_negLeafTip.Zhou_2019	https://doi.org/10.1105/tpc.18.00772	doi.org/10.25739/9dsj-kw33
Zhou	2019	Zea mays subsp. mays	Goodman_Association	leaf	raw	Metabolome-Scale Genome-Wide Association Studies Reveal Chemical Diversity and Genetic Control of Maize Specialized Metabolites	metabolite	Metabolite	N_255.0089_197.75_raw_negLeafTip.Zhou_2019	https://doi.org/10.1105/tpc.18.00772	doi.org/10.25739/9dsj-kw33
Zhou	2019	Zea mays subsp. mays	Goodman_Association	leaf	raw	Metabolome-Scale Genome-Wide Association Studies Reveal Chemical Diversity and Genetic Control of Maize Specialized Metabolites	metabolite	Metabolite	N_111.0079_197.85_raw_negLeafTip.Zhou_2019	https://doi.org/10.1105/tpc.18.00772	doi.org/10.25739/9dsj-kw33
Zhou	2019	Zea mays subsp. mays	Goodman_Association	leaf	raw	Metabolome-Scale Genome-Wide Association Studies Reveal Chemical Diversity and Genetic Control of Maize Specialized Metabolites	metabolite	Metabolite	N_228.0073_197.91_raw_negLeafTip.Zhou_2019	https://doi.org/10.1105/tpc.18.00772	doi.org/10.25739/9dsj-kw33
Zhou	2019	Zea mays subsp. mays	Goodman_Association	leaf	raw	Metabolome-Scale Genome-Wide Association Studies Reveal Chemical Diversity and Genetic Control of Maize Specialized Metabolites	metabolite	Metabolite	N_187.0254_198.11_raw_negLeafTip.Zhou_2019	https://doi.org/10.1105/tpc.18.00772	doi.org/10.25739/9dsj-kw33
Zhou	2019	Zea mays subsp. mays	Goodman_Association	leaf	raw	Metabolome-Scale Genome-Wide Association Studies Reveal Chemical Diversity and Genetic Control of Maize Specialized Metabolites	metabolite	Metabolite	N_444.1081_198.28_raw_negLeafTip.Zhou_2019	https://doi.org/10.1105/tpc.18.00772	doi.org/10.25739/9dsj-kw33
Zhou	2019	Zea mays subsp. mays	Goodman_Association	leaf	raw	Metabolome-Scale Genome-Wide Association Studies Reveal Chemical Diversity and Genetic Control of Maize Specialized Metabolites	metabolite	Metabolite	N_538.1520_198.71_raw_negLeafTip.Zhou_2019	https://doi.org/10.1105/tpc.18.00772	doi.org/10.25739/9dsj-kw33
Zhou	2019	Zea mays subsp. mays	Goodman_Association	leaf	raw	Metabolome-Scale Genome-Wide Association Studies Reveal Chemical Diversity and Genetic Control of Maize Specialized Metabolites	metabolite	Metabolite	N_211.0154_199.18_raw_negLeafTip.Zhou_2019	https://doi.org/10.1105/tpc.18.00772	doi.org/10.25739/9dsj-kw33
Zhou	2019	Zea mays subsp. mays	Goodman_Association	leaf	raw	Metabolome-Scale Genome-Wide Association Studies Reveal Chemical Diversity and Genetic Control of Maize Specialized Metabolites	metabolite	Metabolite	N_537.1465_199.21_raw_negLeafTip.Zhou_2019	https://doi.org/10.1105/tpc.18.00772	doi.org/10.25739/9dsj-kw33
Zhou	2019	Zea mays subsp. mays	Goodman_Association	leaf	raw	Metabolome-Scale Genome-Wide Association Studies Reveal Chemical Diversity and Genetic Control of Maize Specialized Metabolites	metabolite	Metabolite	N_150.0192_199.39_raw_negLeafTip.Zhou_2019	https://doi.org/10.1105/tpc.18.00772	doi.org/10.25739/9dsj-kw33
Zhou	2019	Zea mays subsp. mays	Goodman_Association	leaf	raw	Metabolome-Scale Genome-Wide Association Studies Reveal Chemical Diversity and Genetic Control of Maize Specialized Metabolites	metabolite	Metabolite	N_178.0149_199.61_raw_negLeafTip.Zhou_2019	https://doi.org/10.1105/tpc.18.00772	doi.org/10.25739/9dsj-kw33
Zhou	2019	Zea mays subsp. mays	Goodman_Association	leaf	raw	Metabolome-Scale Genome-Wide Association Studies Reveal Chemical Diversity and Genetic Control of Maize Specialized Metabolites	metabolite	Metabolite	N_514.1162_199.74_raw_negLeafTip.Zhou_2019	https://doi.org/10.1105/tpc.18.00772	doi.org/10.25739/9dsj-kw33
Zhou	2019	Zea mays subsp. mays	Goodman_Association	leaf	raw	Metabolome-Scale Genome-Wide Association Studies Reveal Chemical Diversity and Genetic Control of Maize Specialized Metabolites	metabolite	Metabolite	N_124.0350_199.91_raw_negLeafTip.Zhou_2019	https://doi.org/10.1105/tpc.18.00772	doi.org/10.25739/9dsj-kw33
Zhou	2019	Zea mays subsp. mays	Goodman_Association	leaf	raw	Metabolome-Scale Genome-Wide Association Studies Reveal Chemical Diversity and Genetic Control of Maize Specialized Metabolites	metabolite	Metabolite	N_122.0238_199.94_raw_negLeafTip.Zhou_2019	https://doi.org/10.1105/tpc.18.00772	doi.org/10.25739/9dsj-kw33
Zhou	2019	Zea mays subsp. mays	Goodman_Association	leaf	raw	Metabolome-Scale Genome-Wide Association Studies Reveal Chemical Diversity and Genetic Control of Maize Specialized Metabolites	metabolite	Metabolite	N_110.0239_200.14_raw_negLeafTip.Zhou_2019	https://doi.org/10.1105/tpc.18.00772	doi.org/10.25739/9dsj-kw33
Zhou	2019	Zea mays subsp. mays	Goodman_Association	leaf	raw	Metabolome-Scale Genome-Wide Association Studies Reveal Chemical Diversity and Genetic Control of Maize Specialized Metabolites	metabolite	Metabolite	N_106.0275_200.15_raw_negLeafTip.Zhou_2019	https://doi.org/10.1105/tpc.18.00772	doi.org/10.25739/9dsj-kw33
Zhou	2019	Zea mays subsp. mays	Goodman_Association	leaf	raw	Metabolome-Scale Genome-Wide Association Studies Reveal Chemical Diversity and Genetic Control of Maize Specialized Metabolites	metabolite	Metabolite	N_152.0347_200.33_raw_negLeafTip.Zhou_2019	https://doi.org/10.1105/tpc.18.00772	doi.org/10.25739/9dsj-kw33
Zhou	2019	Zea mays subsp. mays	Goodman_Association	leaf	raw	Metabolome-Scale Genome-Wide Association Studies Reveal Chemical Diversity and Genetic Control of Maize Specialized Metabolites	metabolite	Metabolite	N_324.0725_200.75_raw_negLeafTip.Zhou_2019	https://doi.org/10.1105/tpc.18.00772	doi.org/10.25739/9dsj-kw33
Zhou	2019	Zea mays subsp. mays	Goodman_Association	leaf	raw	Metabolome-Scale Genome-Wide Association Studies Reveal Chemical Diversity and Genetic Control of Maize Specialized Metabolites	metabolite	Metabolite	N_166.0149_200.80_raw_negLeafTip.Zhou_2019	https://doi.org/10.1105/tpc.18.00772	doi.org/10.25739/9dsj-kw33
Zhou	2019	Zea mays subsp. mays	Goodman_Association	leaf	raw	Metabolome-Scale Genome-Wide Association Studies Reveal Chemical Diversity and Genetic Control of Maize Specialized Metabolites	metabolite	Metabolite	N_138.0190_201.21_raw_negLeafTip.Zhou_2019	https://doi.org/10.1105/tpc.18.00772	doi.org/10.25739/9dsj-kw33
Zhou	2019	Zea mays subsp. mays	Goodman_Association	leaf	raw	Metabolome-Scale Genome-Wide Association Studies Reveal Chemical Diversity and Genetic Control of Maize Specialized Metabolites	metabolite	Metabolite	N_364.0674_201.59_raw_negLeafTip.Zhou_2019	https://doi.org/10.1105/tpc.18.00772	doi.org/10.25739/9dsj-kw33
Zhou	2019	Zea mays subsp. mays	Goodman_Association	leaf	raw	Metabolome-Scale Genome-Wide Association Studies Reveal Chemical Diversity and Genetic Control of Maize Specialized Metabolites	metabolite	Metabolite	N_123.0079_201.71_raw_negLeafTip.Zhou_2019	https://doi.org/10.1105/tpc.18.00772	doi.org/10.25739/9dsj-kw33
Zhou	2019	Zea mays subsp. mays	Goodman_Association	leaf	raw	Metabolome-Scale Genome-Wide Association Studies Reveal Chemical Diversity and Genetic Control of Maize Specialized Metabolites	metabolite	Metabolite	N_389.1481_201.97_raw_negLeafTip.Zhou_2019	https://doi.org/10.1105/tpc.18.00772	doi.org/10.25739/9dsj-kw33
Zhou	2019	Zea mays subsp. mays	Goodman_Association	leaf	raw	Metabolome-Scale Genome-Wide Association Studies Reveal Chemical Diversity and Genetic Control of Maize Specialized Metabolites	metabolite	Metabolite	N_205.0615_202.09_raw_negLeafTip.Zhou_2019	https://doi.org/10.1105/tpc.18.00772	doi.org/10.25739/9dsj-kw33
Zhou	2019	Zea mays subsp. mays	Goodman_Association	leaf	raw	Metabolome-Scale Genome-Wide Association Studies Reveal Chemical Diversity and Genetic Control of Maize Specialized Metabolites	metabolite	Metabolite	N_517.1238_202.74_raw_negLeafTip.Zhou_2019	https://doi.org/10.1105/tpc.18.00772	doi.org/10.25739/9dsj-kw33
Zhou	2019	Zea mays subsp. mays	Goodman_Association	leaf	raw	Metabolome-Scale Genome-Wide Association Studies Reveal Chemical Diversity and Genetic Control of Maize Specialized Metabolites	metabolite	Metabolite	N_362.0647_203.22_raw_negLeafTip.Zhou_2019	https://doi.org/10.1105/tpc.18.00772	doi.org/10.25739/9dsj-kw33
Zhou	2019	Zea mays subsp. mays	Goodman_Association	leaf	raw	Metabolome-Scale Genome-Wide Association Studies Reveal Chemical Diversity and Genetic Control of Maize Specialized Metabolites	metabolite	Metabolite	N_620.1702_203.84_raw_negLeafTip.Zhou_2019	https://doi.org/10.1105/tpc.18.00772	doi.org/10.25739/9dsj-kw33
Zhou	2019	Zea mays subsp. mays	Goodman_Association	leaf	raw	Metabolome-Scale Genome-Wide Association Studies Reveal Chemical Diversity and Genetic Control of Maize Specialized Metabolites	metabolite	Metabolite	N_384.0463_203.98_raw_negLeafTip.Zhou_2019	https://doi.org/10.1105/tpc.18.00772	doi.org/10.25739/9dsj-kw33
Zhou	2019	Zea mays subsp. mays	Goodman_Association	leaf	raw	Metabolome-Scale Genome-Wide Association Studies Reveal Chemical Diversity and Genetic Control of Maize Specialized Metabolites	metabolite	Metabolite	N_326.0885_204.03_raw_negLeafTip.Zhou_2019	https://doi.org/10.1105/tpc.18.00772	doi.org/10.25739/9dsj-kw33
Zhou	2019	Zea mays subsp. mays	Goodman_Association	leaf	raw	Metabolome-Scale Genome-Wide Association Studies Reveal Chemical Diversity and Genetic Control of Maize Specialized Metabolites	metabolite	Metabolite	N_317.0868_204.35_raw_negLeafTip.Zhou_2019	https://doi.org/10.1105/tpc.18.00772	doi.org/10.25739/9dsj-kw33
Zhou	2019	Zea mays subsp. mays	Goodman_Association	leaf	raw	Metabolome-Scale Genome-Wide Association Studies Reveal Chemical Diversity and Genetic Control of Maize Specialized Metabolites	metabolite	Metabolite	N_315.0733_204.41_raw_negLeafTip.Zhou_2019	https://doi.org/10.1105/tpc.18.00772	doi.org/10.25739/9dsj-kw33
Zhou	2019	Zea mays subsp. mays	Goodman_Association	leaf	raw	Metabolome-Scale Genome-Wide Association Studies Reveal Chemical Diversity and Genetic Control of Maize Specialized Metabolites	metabolite	Metabolite	N_136.0399_204.66_raw_negLeafTip.Zhou_2019	https://doi.org/10.1105/tpc.18.00772	doi.org/10.25739/9dsj-kw33
Zhou	2019	Zea mays subsp. mays	Goodman_Association	leaf	raw	Metabolome-Scale Genome-Wide Association Studies Reveal Chemical Diversity and Genetic Control of Maize Specialized Metabolites	metabolite	Metabolite	N_108.0445_205.35_raw_negLeafTip.Zhou_2019	https://doi.org/10.1105/tpc.18.00772	doi.org/10.25739/9dsj-kw33
Zhou	2019	Zea mays subsp. mays	Goodman_Association	leaf	raw	Metabolome-Scale Genome-Wide Association Studies Reveal Chemical Diversity and Genetic Control of Maize Specialized Metabolites	metabolite	Metabolite	N_202.0060_205.85_raw_negLeafTip.Zhou_2019	https://doi.org/10.1105/tpc.18.00772	doi.org/10.25739/9dsj-kw33
Zhou	2019	Zea mays subsp. mays	Goodman_Association	leaf	raw	Metabolome-Scale Genome-Wide Association Studies Reveal Chemical Diversity and Genetic Control of Maize Specialized Metabolites	metabolite	Metabolite	N_154.0190_206.41_raw_negLeafTip.Zhou_2019	https://doi.org/10.1105/tpc.18.00772	doi.org/10.25739/9dsj-kw33
Zhou	2019	Zea mays subsp. mays	Goodman_Association	leaf	raw	Metabolome-Scale Genome-Wide Association Studies Reveal Chemical Diversity and Genetic Control of Maize Specialized Metabolites	metabolite	Metabolite	N_430.0984_206.61_raw_negLeafTip.Zhou_2019	https://doi.org/10.1105/tpc.18.00772	doi.org/10.25739/9dsj-kw33
Zhou	2019	Zea mays subsp. mays	Goodman_Association	leaf	raw	Metabolome-Scale Genome-Wide Association Studies Reveal Chemical Diversity and Genetic Control of Maize Specialized Metabolites	metabolite	Metabolite	N_325.1394_207.63_raw_negLeafTip.Zhou_2019	https://doi.org/10.1105/tpc.18.00772	doi.org/10.25739/9dsj-kw33
Zhou	2019	Zea mays subsp. mays	Goodman_Association	leaf	raw	Metabolome-Scale Genome-Wide Association Studies Reveal Chemical Diversity and Genetic Control of Maize Specialized Metabolites	metabolite	Metabolite	N_220.0618_208.17_raw_negLeafTip.Zhou_2019	https://doi.org/10.1105/tpc.18.00772	doi.org/10.25739/9dsj-kw33
Zhou	2019	Zea mays subsp. mays	Goodman_Association	leaf	raw	Metabolome-Scale Genome-Wide Association Studies Reveal Chemical Diversity and Genetic Control of Maize Specialized Metabolites	metabolite	Metabolite	N_276.1147_208.26_raw_negLeafTip.Zhou_2019	https://doi.org/10.1105/tpc.18.00772	doi.org/10.25739/9dsj-kw33
Zhou	2019	Zea mays subsp. mays	Goodman_Association	leaf	raw	Metabolome-Scale Genome-Wide Association Studies Reveal Chemical Diversity and Genetic Control of Maize Specialized Metabolites	metabolite	Metabolite	N_176.0715_208.44_raw_negLeafTip.Zhou_2019	https://doi.org/10.1105/tpc.18.00772	doi.org/10.25739/9dsj-kw33
Zhou	2019	Zea mays subsp. mays	Goodman_Association	leaf	raw	Metabolome-Scale Genome-Wide Association Studies Reveal Chemical Diversity and Genetic Control of Maize Specialized Metabolites	metabolite	Metabolite	N_265.1191_208.50_raw_negLeafTip.Zhou_2019	https://doi.org/10.1105/tpc.18.00772	doi.org/10.25739/9dsj-kw33
Zhou	2019	Zea mays subsp. mays	Goodman_Association	leaf	raw	Metabolome-Scale Genome-Wide Association Studies Reveal Chemical Diversity and Genetic Control of Maize Specialized Metabolites	metabolite	Metabolite	N_266.1217_208.52_raw_negLeafTip.Zhou_2019	https://doi.org/10.1105/tpc.18.00772	doi.org/10.25739/9dsj-kw33
Zhou	2019	Zea mays subsp. mays	Goodman_Association	leaf	raw	Metabolome-Scale Genome-Wide Association Studies Reveal Chemical Diversity and Genetic Control of Maize Specialized Metabolites	metabolite	Metabolite	N_156.0662_209.10_raw_negLeafTip.Zhou_2019	https://doi.org/10.1105/tpc.18.00772	doi.org/10.25739/9dsj-kw33
Zhou	2019	Zea mays subsp. mays	Goodman_Association	leaf	raw	Metabolome-Scale Genome-Wide Association Studies Reveal Chemical Diversity and Genetic Control of Maize Specialized Metabolites	metabolite	Metabolite	N_114.0552_209.29_raw_negLeafTip.Zhou_2019	https://doi.org/10.1105/tpc.18.00772	doi.org/10.25739/9dsj-kw33
Zhou	2019	Zea mays subsp. mays	Goodman_Association	leaf	raw	Metabolome-Scale Genome-Wide Association Studies Reveal Chemical Diversity and Genetic Control of Maize Specialized Metabolites	metabolite	Metabolite	N_216.0876_210.01_raw_negLeafTip.Zhou_2019	https://doi.org/10.1105/tpc.18.00772	doi.org/10.25739/9dsj-kw33
Zhou	2019	Zea mays subsp. mays	Goodman_Association	leaf	raw	Metabolome-Scale Genome-Wide Association Studies Reveal Chemical Diversity and Genetic Control of Maize Specialized Metabolites	metabolite	Metabolite	N_146.0815_210.96_raw_negLeafTip.Zhou_2019	https://doi.org/10.1105/tpc.18.00772	doi.org/10.25739/9dsj-kw33
Zhou	2019	Zea mays subsp. mays	Goodman_Association	leaf	raw	Metabolome-Scale Genome-Wide Association Studies Reveal Chemical Diversity and Genetic Control of Maize Specialized Metabolites	metabolite	Metabolite	N_286.0908_211.00_raw_negLeafTip.Zhou_2019	https://doi.org/10.1105/tpc.18.00772	doi.org/10.25739/9dsj-kw33
Zhou	2019	Zea mays subsp. mays	Goodman_Association	leaf	raw	Metabolome-Scale Genome-Wide Association Studies Reveal Chemical Diversity and Genetic Control of Maize Specialized Metabolites	metabolite	Metabolite	N_279.1087_211.00_raw_negLeafTip.Zhou_2019	https://doi.org/10.1105/tpc.18.00772	doi.org/10.25739/9dsj-kw33
Zhou	2019	Zea mays subsp. mays	Goodman_Association	leaf	raw	Metabolome-Scale Genome-Wide Association Studies Reveal Chemical Diversity and Genetic Control of Maize Specialized Metabolites	metabolite	Metabolite	N_181.0926_211.01_raw_negLeafTip.Zhou_2019	https://doi.org/10.1105/tpc.18.00772	doi.org/10.25739/9dsj-kw33
Zhou	2019	Zea mays subsp. mays	Goodman_Association	leaf	raw	Metabolome-Scale Genome-Wide Association Studies Reveal Chemical Diversity and Genetic Control of Maize Specialized Metabolites	metabolite	Metabolite	N_225.0865_211.08_raw_negLeafTip.Zhou_2019	https://doi.org/10.1105/tpc.18.00772	doi.org/10.25739/9dsj-kw33
Zhou	2019	Zea mays subsp. mays	Goodman_Association	leaf	raw	Metabolome-Scale Genome-Wide Association Studies Reveal Chemical Diversity and Genetic Control of Maize Specialized Metabolites	metabolite	Metabolite	N_218.1028_211.16_raw_negLeafTip.Zhou_2019	https://doi.org/10.1105/tpc.18.00772	doi.org/10.25739/9dsj-kw33
Zhou	2019	Zea mays subsp. mays	Goodman_Association	leaf	raw	Metabolome-Scale Genome-Wide Association Studies Reveal Chemical Diversity and Genetic Control of Maize Specialized Metabolites	metabolite	Metabolite	N_117.0549_211.79_raw_negLeafTip.Zhou_2019	https://doi.org/10.1105/tpc.18.00772	doi.org/10.25739/9dsj-kw33
Zhou	2019	Zea mays subsp. mays	Goodman_Association	leaf	raw	Metabolome-Scale Genome-Wide Association Studies Reveal Chemical Diversity and Genetic Control of Maize Specialized Metabolites	metabolite	Metabolite	N_148.0397_211.99_raw_negLeafTip.Zhou_2019	https://doi.org/10.1105/tpc.18.00772	doi.org/10.25739/9dsj-kw33
Zhou	2019	Zea mays subsp. mays	Goodman_Association	leaf	raw	Metabolome-Scale Genome-Wide Association Studies Reveal Chemical Diversity and Genetic Control of Maize Specialized Metabolites	metabolite	Metabolite	N_310.0931_212.03_raw_negLeafTip.Zhou_2019	https://doi.org/10.1105/tpc.18.00772	doi.org/10.25739/9dsj-kw33
Zhou	2019	Zea mays subsp. mays	Goodman_Association	leaf	raw	Metabolome-Scale Genome-Wide Association Studies Reveal Chemical Diversity and Genetic Control of Maize Specialized Metabolites	metabolite	Metabolite	N_346.0704_212.40_raw_negLeafTip.Zhou_2019	https://doi.org/10.1105/tpc.18.00772	doi.org/10.25739/9dsj-kw33
Zhou	2019	Zea mays subsp. mays	Goodman_Association	leaf	raw	Metabolome-Scale Genome-Wide Association Studies Reveal Chemical Diversity and Genetic Control of Maize Specialized Metabolites	metabolite	Metabolite	N_314.0881_216.10_raw_negLeafTip.Zhou_2019	https://doi.org/10.1105/tpc.18.00772	doi.org/10.25739/9dsj-kw33
Zhou	2019	Zea mays subsp. mays	Goodman_Association	leaf	raw	Metabolome-Scale Genome-Wide Association Studies Reveal Chemical Diversity and Genetic Control of Maize Specialized Metabolites	metabolite	Metabolite	N_328.0688_216.17_raw_negLeafTip.Zhou_2019	https://doi.org/10.1105/tpc.18.00772	doi.org/10.25739/9dsj-kw33
Zhou	2019	Zea mays subsp. mays	Goodman_Association	leaf	raw	Metabolome-Scale Genome-Wide Association Studies Reveal Chemical Diversity and Genetic Control of Maize Specialized Metabolites	metabolite	Metabolite	N_264.1323_216.73_raw_negLeafTip.Zhou_2019	https://doi.org/10.1105/tpc.18.00772	doi.org/10.25739/9dsj-kw33
Zhou	2019	Zea mays subsp. mays	Goodman_Association	leaf	raw	Metabolome-Scale Genome-Wide Association Studies Reveal Chemical Diversity and Genetic Control of Maize Specialized Metabolites	metabolite	Metabolite	N_686.1408_221.08_raw_negLeafTip.Zhou_2019	https://doi.org/10.1105/tpc.18.00772	doi.org/10.25739/9dsj-kw33
Zhou	2019	Zea mays subsp. mays	Goodman_Association	leaf	raw	Metabolome-Scale Genome-Wide Association Studies Reveal Chemical Diversity and Genetic Control of Maize Specialized Metabolites	metabolite	Metabolite	N_649.2755_221.52_raw_negLeafTip.Zhou_2019	https://doi.org/10.1105/tpc.18.00772	doi.org/10.25739/9dsj-kw33
Zhou	2019	Zea mays subsp. mays	Goodman_Association	leaf	raw	Metabolome-Scale Genome-Wide Association Studies Reveal Chemical Diversity and Genetic Control of Maize Specialized Metabolites	metabolite	Metabolite	N_233.1317_223.09_raw_negLeafTip.Zhou_2019	https://doi.org/10.1105/tpc.18.00772	doi.org/10.25739/9dsj-kw33
Zhou	2019	Zea mays subsp. mays	Goodman_Association	leaf	raw	Metabolome-Scale Genome-Wide Association Studies Reveal Chemical Diversity and Genetic Control of Maize Specialized Metabolites	metabolite	Metabolite	N_401.0817_223.38_raw_negLeafTip.Zhou_2019	https://doi.org/10.1105/tpc.18.00772	doi.org/10.25739/9dsj-kw33
Zhou	2019	Zea mays subsp. mays	Goodman_Association	leaf	raw	Metabolome-Scale Genome-Wide Association Studies Reveal Chemical Diversity and Genetic Control of Maize Specialized Metabolites	metabolite	Metabolite	N_420.1442_223.62_raw_negLeafTip.Zhou_2019	https://doi.org/10.1105/tpc.18.00772	doi.org/10.25739/9dsj-kw33
Zhou	2019	Zea mays subsp. mays	Goodman_Association	leaf	raw	Metabolome-Scale Genome-Wide Association Studies Reveal Chemical Diversity and Genetic Control of Maize Specialized Metabolites	metabolite	Metabolite	N_385.0402_224.29_raw_negLeafTip.Zhou_2019	https://doi.org/10.1105/tpc.18.00772	doi.org/10.25739/9dsj-kw33
Zhou	2019	Zea mays subsp. mays	Goodman_Association	leaf	raw	Metabolome-Scale Genome-Wide Association Studies Reveal Chemical Diversity and Genetic Control of Maize Specialized Metabolites	metabolite	Metabolite	N_351.1564_224.70_raw_negLeafTip.Zhou_2019	https://doi.org/10.1105/tpc.18.00772	doi.org/10.25739/9dsj-kw33
Zhou	2019	Zea mays subsp. mays	Goodman_Association	leaf	raw	Metabolome-Scale Genome-Wide Association Studies Reveal Chemical Diversity and Genetic Control of Maize Specialized Metabolites	metabolite	Metabolite	N_311.0882_225.01_raw_negLeafTip.Zhou_2019	https://doi.org/10.1105/tpc.18.00772	doi.org/10.25739/9dsj-kw33
Zhou	2019	Zea mays subsp. mays	Goodman_Association	leaf	raw	Metabolome-Scale Genome-Wide Association Studies Reveal Chemical Diversity and Genetic Control of Maize Specialized Metabolites	metabolite	Metabolite	N_329.0843_226.43_raw_negLeafTip.Zhou_2019	https://doi.org/10.1105/tpc.18.00772	doi.org/10.25739/9dsj-kw33
Zhou	2019	Zea mays subsp. mays	Goodman_Association	leaf	raw	Metabolome-Scale Genome-Wide Association Studies Reveal Chemical Diversity and Genetic Control of Maize Specialized Metabolites	metabolite	Metabolite	N_821.2581_228.29_raw_negLeafTip.Zhou_2019	https://doi.org/10.1105/tpc.18.00772	doi.org/10.25739/9dsj-kw33
Zhou	2019	Zea mays subsp. mays	Goodman_Association	leaf	raw	Metabolome-Scale Genome-Wide Association Studies Reveal Chemical Diversity and Genetic Control of Maize Specialized Metabolites	metabolite	Metabolite	N_330.0868_228.78_raw_negLeafTip.Zhou_2019	https://doi.org/10.1105/tpc.18.00772	doi.org/10.25739/9dsj-kw33
Zhou	2019	Zea mays subsp. mays	Goodman_Association	leaf	raw	Metabolome-Scale Genome-Wide Association Studies Reveal Chemical Diversity and Genetic Control of Maize Specialized Metabolites	metabolite	Metabolite	N_184.0608_228.92_raw_negLeafTip.Zhou_2019	https://doi.org/10.1105/tpc.18.00772	doi.org/10.25739/9dsj-kw33
Zhou	2019	Zea mays subsp. mays	Goodman_Association	leaf	raw	Metabolome-Scale Genome-Wide Association Studies Reveal Chemical Diversity and Genetic Control of Maize Specialized Metabolites	metabolite	Metabolite	N_167.0243_230.66_raw_negLeafTip.Zhou_2019	https://doi.org/10.1105/tpc.18.00772	doi.org/10.25739/9dsj-kw33
Zhou	2019	Zea mays subsp. mays	Goodman_Association	leaf	raw	Metabolome-Scale Genome-Wide Association Studies Reveal Chemical Diversity and Genetic Control of Maize Specialized Metabolites	metabolite	Metabolite	N_503.1371_230.73_raw_negLeafTip.Zhou_2019	https://doi.org/10.1105/tpc.18.00772	doi.org/10.25739/9dsj-kw33
Zhou	2019	Zea mays subsp. mays	Goodman_Association	leaf	raw	Metabolome-Scale Genome-Wide Association Studies Reveal Chemical Diversity and Genetic Control of Maize Specialized Metabolites	metabolite	Metabolite	N_145.0503_233.93_raw_negLeafTip.Zhou_2019	https://doi.org/10.1105/tpc.18.00772	doi.org/10.25739/9dsj-kw33
Zhou	2019	Zea mays subsp. mays	Goodman_Association	leaf	raw	Metabolome-Scale Genome-Wide Association Studies Reveal Chemical Diversity and Genetic Control of Maize Specialized Metabolites	metabolite	Metabolite	N_209.0297_233.99_raw_negLeafTip.Zhou_2019	https://doi.org/10.1105/tpc.18.00772	doi.org/10.25739/9dsj-kw33
Zhou	2019	Zea mays subsp. mays	Goodman_Association	leaf	raw	Metabolome-Scale Genome-Wide Association Studies Reveal Chemical Diversity and Genetic Control of Maize Specialized Metabolites	metabolite	Metabolite	N_336.0143_234.02_raw_negLeafTip.Zhou_2019	https://doi.org/10.1105/tpc.18.00772	doi.org/10.25739/9dsj-kw33
Zhou	2019	Zea mays subsp. mays	Goodman_Association	leaf	raw	Metabolome-Scale Genome-Wide Association Studies Reveal Chemical Diversity and Genetic Control of Maize Specialized Metabolites	metabolite	Metabolite	N_153.0553_234.66_raw_negLeafTip.Zhou_2019	https://doi.org/10.1105/tpc.18.00772	doi.org/10.25739/9dsj-kw33
Zhou	2019	Zea mays subsp. mays	Goodman_Association	leaf	raw	Metabolome-Scale Genome-Wide Association Studies Reveal Chemical Diversity and Genetic Control of Maize Specialized Metabolites	metabolite	Metabolite	N_366.0826_235.89_raw_negLeafTip.Zhou_2019	https://doi.org/10.1105/tpc.18.00772	doi.org/10.25739/9dsj-kw33
Zhou	2019	Zea mays subsp. mays	Goodman_Association	leaf	raw	Metabolome-Scale Genome-Wide Association Studies Reveal Chemical Diversity and Genetic Control of Maize Specialized Metabolites	metabolite	Metabolite	N_377.0488_236.15_raw_negLeafTip.Zhou_2019	https://doi.org/10.1105/tpc.18.00772	doi.org/10.25739/9dsj-kw33
Zhou	2019	Zea mays subsp. mays	Goodman_Association	leaf	raw	Metabolome-Scale Genome-Wide Association Studies Reveal Chemical Diversity and Genetic Control of Maize Specialized Metabolites	metabolite	Metabolite	N_355.0672_236.17_raw_negLeafTip.Zhou_2019	https://doi.org/10.1105/tpc.18.00772	doi.org/10.25739/9dsj-kw33
Zhou	2019	Zea mays subsp. mays	Goodman_Association	leaf	raw	Metabolome-Scale Genome-Wide Association Studies Reveal Chemical Diversity and Genetic Control of Maize Specialized Metabolites	metabolite	Metabolite	N_445.0377_236.49_raw_negLeafTip.Zhou_2019	https://doi.org/10.1105/tpc.18.00772	doi.org/10.25739/9dsj-kw33
Zhou	2019	Zea mays subsp. mays	Goodman_Association	leaf	raw	Metabolome-Scale Genome-Wide Association Studies Reveal Chemical Diversity and Genetic Control of Maize Specialized Metabolites	metabolite	Metabolite	N_386.0538_238.39_raw_negLeafTip.Zhou_2019	https://doi.org/10.1105/tpc.18.00772	doi.org/10.25739/9dsj-kw33
Zhou	2019	Zea mays subsp. mays	Goodman_Association	leaf	raw	Metabolome-Scale Genome-Wide Association Studies Reveal Chemical Diversity and Genetic Control of Maize Specialized Metabolites	metabolite	Metabolite	N_152.0290_240.89_raw_negLeafTip.Zhou_2019	https://doi.org/10.1105/tpc.18.00772	doi.org/10.25739/9dsj-kw33
Zhou	2019	Zea mays subsp. mays	Goodman_Association	leaf	raw	Metabolome-Scale Genome-Wide Association Studies Reveal Chemical Diversity and Genetic Control of Maize Specialized Metabolites	metabolite	Metabolite	N_222.0439_241.00_raw_negLeafTip.Zhou_2019	https://doi.org/10.1105/tpc.18.00772	doi.org/10.25739/9dsj-kw33
Zhou	2019	Zea mays subsp. mays	Goodman_Association	leaf	raw	Metabolome-Scale Genome-Wide Association Studies Reveal Chemical Diversity and Genetic Control of Maize Specialized Metabolites	metabolite	Metabolite	N_381.0648_241.01_raw_negLeafTip.Zhou_2019	https://doi.org/10.1105/tpc.18.00772	doi.org/10.25739/9dsj-kw33
Zhou	2019	Zea mays subsp. mays	Goodman_Association	leaf	raw	Metabolome-Scale Genome-Wide Association Studies Reveal Chemical Diversity and Genetic Control of Maize Specialized Metabolites	metabolite	Metabolite	N_166.0143_242.20_raw_negLeafTip.Zhou_2019	https://doi.org/10.1105/tpc.18.00772	doi.org/10.25739/9dsj-kw33
Zhou	2019	Zea mays subsp. mays	Goodman_Association	leaf	raw	Metabolome-Scale Genome-Wide Association Studies Reveal Chemical Diversity and Genetic Control of Maize Specialized Metabolites	metabolite	Metabolite	N_107.0379_242.39_raw_negLeafTip.Zhou_2019	https://doi.org/10.1105/tpc.18.00772	doi.org/10.25739/9dsj-kw33
Zhou	2019	Zea mays subsp. mays	Goodman_Association	leaf	raw	Metabolome-Scale Genome-Wide Association Studies Reveal Chemical Diversity and Genetic Control of Maize Specialized Metabolites	metabolite	Metabolite	N_250.0733_242.41_raw_negLeafTip.Zhou_2019	https://doi.org/10.1105/tpc.18.00772	doi.org/10.25739/9dsj-kw33
Zhou	2019	Zea mays subsp. mays	Goodman_Association	leaf	raw	Metabolome-Scale Genome-Wide Association Studies Reveal Chemical Diversity and Genetic Control of Maize Specialized Metabolites	metabolite	Metabolite	N_204.0315_242.44_raw_negLeafTip.Zhou_2019	https://doi.org/10.1105/tpc.18.00772	doi.org/10.25739/9dsj-kw33
Zhou	2019	Zea mays subsp. mays	Goodman_Association	leaf	raw	Metabolome-Scale Genome-Wide Association Studies Reveal Chemical Diversity and Genetic Control of Maize Specialized Metabolites	metabolite	Metabolite	N_400.0460_242.48_raw_negLeafTip.Zhou_2019	https://doi.org/10.1105/tpc.18.00772	doi.org/10.25739/9dsj-kw33
Zhou	2019	Zea mays subsp. mays	Goodman_Association	leaf	raw	Metabolome-Scale Genome-Wide Association Studies Reveal Chemical Diversity and Genetic Control of Maize Specialized Metabolites	metabolite	Metabolite	N_180.0266_242.63_raw_negLeafTip.Zhou_2019	https://doi.org/10.1105/tpc.18.00772	doi.org/10.25739/9dsj-kw33
Zhou	2019	Zea mays subsp. mays	Goodman_Association	leaf	raw	Metabolome-Scale Genome-Wide Association Studies Reveal Chemical Diversity and Genetic Control of Maize Specialized Metabolites	metabolite	Metabolite	N_797.1022_242.65_raw_negLeafTip.Zhou_2019	https://doi.org/10.1105/tpc.18.00772	doi.org/10.25739/9dsj-kw33
Zhou	2019	Zea mays subsp. mays	Goodman_Association	leaf	raw	Metabolome-Scale Genome-Wide Association Studies Reveal Chemical Diversity and Genetic Control of Maize Specialized Metabolites	metabolite	Metabolite	N_146.0242_242.69_raw_negLeafTip.Zhou_2019	https://doi.org/10.1105/tpc.18.00772	doi.org/10.25739/9dsj-kw33
Zhou	2019	Zea mays subsp. mays	Goodman_Association	leaf	raw	Metabolome-Scale Genome-Wide Association Studies Reveal Chemical Diversity and Genetic Control of Maize Specialized Metabolites	metabolite	Metabolite	N_446.0835_242.70_raw_negLeafTip.Zhou_2019	https://doi.org/10.1105/tpc.18.00772	doi.org/10.25739/9dsj-kw33
Zhou	2019	Zea mays subsp. mays	Goodman_Association	leaf	raw	Metabolome-Scale Genome-Wide Association Studies Reveal Chemical Diversity and Genetic Control of Maize Specialized Metabolites	metabolite	Metabolite	N_122.0233_242.96_raw_negLeafTip.Zhou_2019	https://doi.org/10.1105/tpc.18.00772	doi.org/10.25739/9dsj-kw33
Zhou	2019	Zea mays subsp. mays	Goodman_Association	leaf	raw	Metabolome-Scale Genome-Wide Association Studies Reveal Chemical Diversity and Genetic Control of Maize Specialized Metabolites	metabolite	Metabolite	N_203.0821_242.99_raw_negLeafTip.Zhou_2019	https://doi.org/10.1105/tpc.18.00772	doi.org/10.25739/9dsj-kw33
Zhou	2019	Zea mays subsp. mays	Goodman_Association	leaf	raw	Metabolome-Scale Genome-Wide Association Studies Reveal Chemical Diversity and Genetic Control of Maize Specialized Metabolites	metabolite	Metabolite	N_340.0699_243.03_raw_negLeafTip.Zhou_2019	https://doi.org/10.1105/tpc.18.00772	doi.org/10.25739/9dsj-kw33
Zhou	2019	Zea mays subsp. mays	Goodman_Association	leaf	raw	Metabolome-Scale Genome-Wide Association Studies Reveal Chemical Diversity and Genetic Control of Maize Specialized Metabolites	metabolite	Metabolite	N_356.0655_243.08_raw_negLeafTip.Zhou_2019	https://doi.org/10.1105/tpc.18.00772	doi.org/10.25739/9dsj-kw33
Zhou	2019	Zea mays subsp. mays	Goodman_Association	leaf	raw	Metabolome-Scale Genome-Wide Association Studies Reveal Chemical Diversity and Genetic Control of Maize Specialized Metabolites	metabolite	Metabolite	N_388.0900_243.15_raw_negLeafTip.Zhou_2019	https://doi.org/10.1105/tpc.18.00772	doi.org/10.25739/9dsj-kw33
Zhou	2019	Zea mays subsp. mays	Goodman_Association	leaf	raw	Metabolome-Scale Genome-Wide Association Studies Reveal Chemical Diversity and Genetic Control of Maize Specialized Metabolites	metabolite	Metabolite	N_190.0515_243.16_raw_negLeafTip.Zhou_2019	https://doi.org/10.1105/tpc.18.00772	doi.org/10.25739/9dsj-kw33
Zhou	2019	Zea mays subsp. mays	Goodman_Association	leaf	raw	Metabolome-Scale Genome-Wide Association Studies Reveal Chemical Diversity and Genetic Control of Maize Specialized Metabolites	metabolite	Metabolite	N_296.0774_243.19_raw_negLeafTip.Zhou_2019	https://doi.org/10.1105/tpc.18.00772	doi.org/10.25739/9dsj-kw33
Zhou	2019	Zea mays subsp. mays	Goodman_Association	leaf	raw	Metabolome-Scale Genome-Wide Association Studies Reveal Chemical Diversity and Genetic Control of Maize Specialized Metabolites	metabolite	Metabolite	N_701.1693_243.22_raw_negLeafTip.Zhou_2019	https://doi.org/10.1105/tpc.18.00772	doi.org/10.25739/9dsj-kw33
Zhou	2019	Zea mays subsp. mays	Goodman_Association	leaf	raw	Metabolome-Scale Genome-Wide Association Studies Reveal Chemical Diversity and Genetic Control of Maize Specialized Metabolites	metabolite	Metabolite	N_717.1622_243.27_raw_negLeafTip.Zhou_2019	https://doi.org/10.1105/tpc.18.00772	doi.org/10.25739/9dsj-kw33
Zhou	2019	Zea mays subsp. mays	Goodman_Association	leaf	raw	Metabolome-Scale Genome-Wide Association Studies Reveal Chemical Diversity and Genetic Control of Maize Specialized Metabolites	metabolite	Metabolite	N_442.0288_243.27_raw_negLeafTip.Zhou_2019	https://doi.org/10.1105/tpc.18.00772	doi.org/10.25739/9dsj-kw33
Zhou	2019	Zea mays subsp. mays	Goodman_Association	leaf	raw	Metabolome-Scale Genome-Wide Association Studies Reveal Chemical Diversity and Genetic Control of Maize Specialized Metabolites	metabolite	Metabolite	N_562.0396_243.31_raw_negLeafTip.Zhou_2019	https://doi.org/10.1105/tpc.18.00772	doi.org/10.25739/9dsj-kw33
Zhou	2019	Zea mays subsp. mays	Goodman_Association	leaf	raw	Metabolome-Scale Genome-Wide Association Studies Reveal Chemical Diversity and Genetic Control of Maize Specialized Metabolites	metabolite	Metabolite	N_116.0500_243.33_raw_negLeafTip.Zhou_2019	https://doi.org/10.1105/tpc.18.00772	doi.org/10.25739/9dsj-kw33
Zhou	2019	Zea mays subsp. mays	Goodman_Association	leaf	raw	Metabolome-Scale Genome-Wide Association Studies Reveal Chemical Diversity and Genetic Control of Maize Specialized Metabolites	metabolite	Metabolite	N_721.1356_243.35_raw_negLeafTip.Zhou_2019	https://doi.org/10.1105/tpc.18.00772	doi.org/10.25739/9dsj-kw33
Zhou	2019	Zea mays subsp. mays	Goodman_Association	leaf	raw	Metabolome-Scale Genome-Wide Association Studies Reveal Chemical Diversity and Genetic Control of Maize Specialized Metabolites	metabolite	Metabolite	N_206.0426_243.38_raw_negLeafTip.Zhou_2019	https://doi.org/10.1105/tpc.18.00772	doi.org/10.25739/9dsj-kw33
Zhou	2019	Zea mays subsp. mays	Goodman_Association	leaf	raw	Metabolome-Scale Genome-Wide Association Studies Reveal Chemical Diversity and Genetic Control of Maize Specialized Metabolites	metabolite	Metabolite	N_484.0225_243.43_raw_negLeafTip.Zhou_2019	https://doi.org/10.1105/tpc.18.00772	doi.org/10.25739/9dsj-kw33
Zhou	2019	Zea mays subsp. mays	Goodman_Association	leaf	raw	Metabolome-Scale Genome-Wide Association Studies Reveal Chemical Diversity and Genetic Control of Maize Specialized Metabolites	metabolite	Metabolite	N_174.0192_243.44_raw_negLeafTip.Zhou_2019	https://doi.org/10.1105/tpc.18.00772	doi.org/10.25739/9dsj-kw33
Zhou	2019	Zea mays subsp. mays	Goodman_Association	leaf	raw	Metabolome-Scale Genome-Wide Association Studies Reveal Chemical Diversity and Genetic Control of Maize Specialized Metabolites	metabolite	Metabolite	N_124.0383_243.46_raw_negLeafTip.Zhou_2019	https://doi.org/10.1105/tpc.18.00772	doi.org/10.25739/9dsj-kw33
Zhou	2019	Zea mays subsp. mays	Goodman_Association	leaf	raw	Metabolome-Scale Genome-Wide Association Studies Reveal Chemical Diversity and Genetic Control of Maize Specialized Metabolites	metabolite	Metabolite	N_739.1534_243.50_raw_negLeafTip.Zhou_2019	https://doi.org/10.1105/tpc.18.00772	doi.org/10.25739/9dsj-kw33
Zhou	2019	Zea mays subsp. mays	Goodman_Association	leaf	raw	Metabolome-Scale Genome-Wide Association Studies Reveal Chemical Diversity and Genetic Control of Maize Specialized Metabolites	metabolite	Metabolite	N_723.1523_243.51_raw_negLeafTip.Zhou_2019	https://doi.org/10.1105/tpc.18.00772	doi.org/10.25739/9dsj-kw33
Zhou	2019	Zea mays subsp. mays	Goodman_Association	leaf	raw	Metabolome-Scale Genome-Wide Association Studies Reveal Chemical Diversity and Genetic Control of Maize Specialized Metabolites	metabolite	Metabolite	N_379.0659_243.51_raw_negLeafTip.Zhou_2019	https://doi.org/10.1105/tpc.18.00772	doi.org/10.25739/9dsj-kw33
Zhou	2019	Zea mays subsp. mays	Goodman_Association	leaf	raw	Metabolome-Scale Genome-Wide Association Studies Reveal Chemical Diversity and Genetic Control of Maize Specialized Metabolites	metabolite	Metabolite	N_421.0729_243.54_raw_negLeafTip.Zhou_2019	https://doi.org/10.1105/tpc.18.00772	doi.org/10.25739/9dsj-kw33
Zhou	2019	Zea mays subsp. mays	Goodman_Association	leaf	raw	Metabolome-Scale Genome-Wide Association Studies Reveal Chemical Diversity and Genetic Control of Maize Specialized Metabolites	metabolite	Metabolite	N_177.0062_243.60_raw_negLeafTip.Zhou_2019	https://doi.org/10.1105/tpc.18.00772	doi.org/10.25739/9dsj-kw33
Zhou	2019	Zea mays subsp. mays	Goodman_Association	leaf	raw	Metabolome-Scale Genome-Wide Association Studies Reveal Chemical Diversity and Genetic Control of Maize Specialized Metabolites	metabolite	Metabolite	N_234.0400_243.60_raw_negLeafTip.Zhou_2019	https://doi.org/10.1105/tpc.18.00772	doi.org/10.25739/9dsj-kw33
Zhou	2019	Zea mays subsp. mays	Goodman_Association	leaf	raw	Metabolome-Scale Genome-Wide Association Studies Reveal Chemical Diversity and Genetic Control of Maize Specialized Metabolites	metabolite	Metabolite	N_380.0630_243.61_raw_negLeafTip.Zhou_2019	https://doi.org/10.1105/tpc.18.00772	doi.org/10.25739/9dsj-kw33
Zhou	2019	Zea mays subsp. mays	Goodman_Association	leaf	raw	Metabolome-Scale Genome-Wide Association Studies Reveal Chemical Diversity and Genetic Control of Maize Specialized Metabolites	metabolite	Metabolite	N_410.0704_243.63_raw_negLeafTip.Zhou_2019	https://doi.org/10.1105/tpc.18.00772	doi.org/10.25739/9dsj-kw33
Zhou	2019	Zea mays subsp. mays	Goodman_Association	leaf	raw	Metabolome-Scale Genome-Wide Association Studies Reveal Chemical Diversity and Genetic Control of Maize Specialized Metabolites	metabolite	Metabolite	N_162.0194_243.64_raw_negLeafTip.Zhou_2019	https://doi.org/10.1105/tpc.18.00772	doi.org/10.25739/9dsj-kw33
Zhou	2019	Zea mays subsp. mays	Goodman_Association	leaf	raw	Metabolome-Scale Genome-Wide Association Studies Reveal Chemical Diversity and Genetic Control of Maize Specialized Metabolites	metabolite	Metabolite	N_344.0879_243.70_raw_negLeafTip.Zhou_2019	https://doi.org/10.1105/tpc.18.00772	doi.org/10.25739/9dsj-kw33
Zhou	2019	Zea mays subsp. mays	Goodman_Association	leaf	raw	Metabolome-Scale Genome-Wide Association Studies Reveal Chemical Diversity and Genetic Control of Maize Specialized Metabolites	metabolite	Metabolite	N_472.0725_243.72_raw_negLeafTip.Zhou_2019	https://doi.org/10.1105/tpc.18.00772	doi.org/10.25739/9dsj-kw33
Zhou	2019	Zea mays subsp. mays	Goodman_Association	leaf	raw	Metabolome-Scale Genome-Wide Association Studies Reveal Chemical Diversity and Genetic Control of Maize Specialized Metabolites	metabolite	Metabolite	N_342.0828_243.75_raw_negLeafTip.Zhou_2019	https://doi.org/10.1105/tpc.18.00772	doi.org/10.25739/9dsj-kw33
Zhou	2019	Zea mays subsp. mays	Goodman_Association	leaf	raw	Metabolome-Scale Genome-Wide Association Studies Reveal Chemical Diversity and Genetic Control of Maize Specialized Metabolites	metabolite	Metabolite	N_192.0303_243.77_raw_negLeafTip.Zhou_2019	https://doi.org/10.1105/tpc.18.00772	doi.org/10.25739/9dsj-kw33
Zhou	2019	Zea mays subsp. mays	Goodman_Association	leaf	raw	Metabolome-Scale Genome-Wide Association Studies Reveal Chemical Diversity and Genetic Control of Maize Specialized Metabolites	metabolite	Metabolite	N_801.1140_243.86_raw_negLeafTip.Zhou_2019	https://doi.org/10.1105/tpc.18.00772	doi.org/10.25739/9dsj-kw33
Zhou	2019	Zea mays subsp. mays	Goodman_Association	leaf	raw	Metabolome-Scale Genome-Wide Association Studies Reveal Chemical Diversity and Genetic Control of Maize Specialized Metabolites	metabolite	Metabolite	N_404.0830_243.88_raw_negLeafTip.Zhou_2019	https://doi.org/10.1105/tpc.18.00772	doi.org/10.25739/9dsj-kw33
Zhou	2019	Zea mays subsp. mays	Goodman_Association	leaf	raw	Metabolome-Scale Genome-Wide Association Studies Reveal Chemical Diversity and Genetic Control of Maize Specialized Metabolites	metabolite	Metabolite	N_312.0725_243.88_raw_negLeafTip.Zhou_2019	https://doi.org/10.1105/tpc.18.00772	doi.org/10.25739/9dsj-kw33
Zhou	2019	Zea mays subsp. mays	Goodman_Association	leaf	raw	Metabolome-Scale Genome-Wide Association Studies Reveal Chemical Diversity and Genetic Control of Maize Specialized Metabolites	metabolite	Metabolite	N_394.0542_243.88_raw_negLeafTip.Zhou_2019	https://doi.org/10.1105/tpc.18.00772	doi.org/10.25739/9dsj-kw33
Zhou	2019	Zea mays subsp. mays	Goodman_Association	leaf	raw	Metabolome-Scale Genome-Wide Association Studies Reveal Chemical Diversity and Genetic Control of Maize Specialized Metabolites	metabolite	Metabolite	N_807.1330_243.89_raw_negLeafTip.Zhou_2019	https://doi.org/10.1105/tpc.18.00772	doi.org/10.25739/9dsj-kw33
Zhou	2019	Zea mays subsp. mays	Goodman_Association	leaf	raw	Metabolome-Scale Genome-Wide Association Studies Reveal Chemical Diversity and Genetic Control of Maize Specialized Metabolites	metabolite	Metabolite	N_154.0142_243.94_raw_negLeafTip.Zhou_2019	https://doi.org/10.1105/tpc.18.00772	doi.org/10.25739/9dsj-kw33
Zhou	2019	Zea mays subsp. mays	Goodman_Association	leaf	raw	Metabolome-Scale Genome-Wide Association Studies Reveal Chemical Diversity and Genetic Control of Maize Specialized Metabolites	metabolite	Metabolite	N_426.0651_243.94_raw_negLeafTip.Zhou_2019	https://doi.org/10.1105/tpc.18.00772	doi.org/10.25739/9dsj-kw33
Zhou	2019	Zea mays subsp. mays	Goodman_Association	leaf	raw	Metabolome-Scale Genome-Wide Association Studies Reveal Chemical Diversity and Genetic Control of Maize Specialized Metabolites	metabolite	Metabolite	N_418.0337_244.00_raw_negLeafTip.Zhou_2019	https://doi.org/10.1105/tpc.18.00772	doi.org/10.25739/9dsj-kw33
Zhou	2019	Zea mays subsp. mays	Goodman_Association	leaf	raw	Metabolome-Scale Genome-Wide Association Studies Reveal Chemical Diversity and Genetic Control of Maize Specialized Metabolites	metabolite	Metabolite	N_416.0382_244.02_raw_negLeafTip.Zhou_2019	https://doi.org/10.1105/tpc.18.00772	doi.org/10.25739/9dsj-kw33
Zhou	2019	Zea mays subsp. mays	Goodman_Association	leaf	raw	Metabolome-Scale Genome-Wide Association Studies Reveal Chemical Diversity and Genetic Control of Maize Specialized Metabolites	metabolite	Metabolite	N_494.0532_244.02_raw_negLeafTip.Zhou_2019	https://doi.org/10.1105/tpc.18.00772	doi.org/10.25739/9dsj-kw33
Zhou	2019	Zea mays subsp. mays	Goodman_Association	leaf	raw	Metabolome-Scale Genome-Wide Association Studies Reveal Chemical Diversity and Genetic Control of Maize Specialized Metabolites	metabolite	Metabolite	N_456.0767_244.03_raw_negLeafTip.Zhou_2019	https://doi.org/10.1105/tpc.18.00772	doi.org/10.25739/9dsj-kw33
Zhou	2019	Zea mays subsp. mays	Goodman_Association	leaf	raw	Metabolome-Scale Genome-Wide Association Studies Reveal Chemical Diversity and Genetic Control of Maize Specialized Metabolites	metabolite	Metabolite	N_378.0592_244.11_raw_negLeafTip.Zhou_2019	https://doi.org/10.1105/tpc.18.00772	doi.org/10.25739/9dsj-kw33
Zhou	2019	Zea mays subsp. mays	Goodman_Association	leaf	raw	Metabolome-Scale Genome-Wide Association Studies Reveal Chemical Diversity and Genetic Control of Maize Specialized Metabolites	metabolite	Metabolite	N_458.0024_244.34_raw_negLeafTip.Zhou_2019	https://doi.org/10.1105/tpc.18.00772	doi.org/10.25739/9dsj-kw33
Zhou	2019	Zea mays subsp. mays	Goodman_Association	leaf	raw	Metabolome-Scale Genome-Wide Association Studies Reveal Chemical Diversity and Genetic Control of Maize Specialized Metabolites	metabolite	Metabolite	N_408.0479_244.37_raw_negLeafTip.Zhou_2019	https://doi.org/10.1105/tpc.18.00772	doi.org/10.25739/9dsj-kw33
Zhou	2019	Zea mays subsp. mays	Goodman_Association	leaf	raw	Metabolome-Scale Genome-Wide Association Studies Reveal Chemical Diversity and Genetic Control of Maize Specialized Metabolites	metabolite	Metabolite	N_444.0607_244.50_raw_negLeafTip.Zhou_2019	https://doi.org/10.1105/tpc.18.00772	doi.org/10.25739/9dsj-kw33
Zhou	2019	Zea mays subsp. mays	Goodman_Association	leaf	raw	Metabolome-Scale Genome-Wide Association Studies Reveal Chemical Diversity and Genetic Control of Maize Specialized Metabolites	metabolite	Metabolite	N_478.0540_244.52_raw_negLeafTip.Zhou_2019	https://doi.org/10.1105/tpc.18.00772	doi.org/10.25739/9dsj-kw33
Zhou	2019	Zea mays subsp. mays	Goodman_Association	leaf	raw	Metabolome-Scale Genome-Wide Association Studies Reveal Chemical Diversity and Genetic Control of Maize Specialized Metabolites	metabolite	Metabolite	N_132.0446_244.59_raw_negLeafTip.Zhou_2019	https://doi.org/10.1105/tpc.18.00772	doi.org/10.25739/9dsj-kw33
Zhou	2019	Zea mays subsp. mays	Goodman_Association	leaf	raw	Metabolome-Scale Genome-Wide Association Studies Reveal Chemical Diversity and Genetic Control of Maize Specialized Metabolites	metabolite	Metabolite	N_178.0146_244.69_raw_negLeafTip.Zhou_2019	https://doi.org/10.1105/tpc.18.00772	doi.org/10.25739/9dsj-kw33
Zhou	2019	Zea mays subsp. mays	Goodman_Association	leaf	raw	Metabolome-Scale Genome-Wide Association Studies Reveal Chemical Diversity and Genetic Control of Maize Specialized Metabolites	metabolite	Metabolite	N_150.0193_244.78_raw_negLeafTip.Zhou_2019	https://doi.org/10.1105/tpc.18.00772	doi.org/10.25739/9dsj-kw33
Zhou	2019	Zea mays subsp. mays	Goodman_Association	leaf	raw	Metabolome-Scale Genome-Wide Association Studies Reveal Chemical Diversity and Genetic Control of Maize Specialized Metabolites	metabolite	Metabolite	N_249.0894_244.84_raw_negLeafTip.Zhou_2019	https://doi.org/10.1105/tpc.18.00772	doi.org/10.25739/9dsj-kw33
Zhou	2019	Zea mays subsp. mays	Goodman_Association	leaf	raw	Metabolome-Scale Genome-Wide Association Studies Reveal Chemical Diversity and Genetic Control of Maize Specialized Metabolites	metabolite	Metabolite	N_626.1486_245.69_raw_negLeafTip.Zhou_2019	https://doi.org/10.1105/tpc.18.00772	doi.org/10.25739/9dsj-kw33
Zhou	2019	Zea mays subsp. mays	Goodman_Association	leaf	raw	Metabolome-Scale Genome-Wide Association Studies Reveal Chemical Diversity and Genetic Control of Maize Specialized Metabolites	metabolite	Metabolite	N_430.0982_245.77_raw_negLeafTip.Zhou_2019	https://doi.org/10.1105/tpc.18.00772	doi.org/10.25739/9dsj-kw33
Zhou	2019	Zea mays subsp. mays	Goodman_Association	leaf	raw	Metabolome-Scale Genome-Wide Association Studies Reveal Chemical Diversity and Genetic Control of Maize Specialized Metabolites	metabolite	Metabolite	N_220.0294_245.89_raw_negLeafTip.Zhou_2019	https://doi.org/10.1105/tpc.18.00772	doi.org/10.25739/9dsj-kw33
Zhou	2019	Zea mays subsp. mays	Goodman_Association	leaf	raw	Metabolome-Scale Genome-Wide Association Studies Reveal Chemical Diversity and Genetic Control of Maize Specialized Metabolites	metabolite	Metabolite	N_138.0191_246.31_raw_negLeafTip.Zhou_2019	https://doi.org/10.1105/tpc.18.00772	doi.org/10.25739/9dsj-kw33
Zhou	2019	Zea mays subsp. mays	Goodman_Association	leaf	raw	Metabolome-Scale Genome-Wide Association Studies Reveal Chemical Diversity and Genetic Control of Maize Specialized Metabolites	metabolite	Metabolite	N_488.0428_246.54_raw_negLeafTip.Zhou_2019	https://doi.org/10.1105/tpc.18.00772	doi.org/10.25739/9dsj-kw33
Zhou	2019	Zea mays subsp. mays	Goodman_Association	leaf	raw	Metabolome-Scale Genome-Wide Association Studies Reveal Chemical Diversity and Genetic Control of Maize Specialized Metabolites	metabolite	Metabolite	N_358.0782_246.63_raw_negLeafTip.Zhou_2019	https://doi.org/10.1105/tpc.18.00772	doi.org/10.25739/9dsj-kw33
Zhou	2019	Zea mays subsp. mays	Goodman_Association	leaf	raw	Metabolome-Scale Genome-Wide Association Studies Reveal Chemical Diversity and Genetic Control of Maize Specialized Metabolites	metabolite	Metabolite	N_734.1557_246.64_raw_negLeafTip.Zhou_2019	https://doi.org/10.1105/tpc.18.00772	doi.org/10.25739/9dsj-kw33
Zhou	2019	Zea mays subsp. mays	Goodman_Association	leaf	raw	Metabolome-Scale Genome-Wide Association Studies Reveal Chemical Diversity and Genetic Control of Maize Specialized Metabolites	metabolite	Metabolite	N_460.1100_247.02_raw_negLeafTip.Zhou_2019	https://doi.org/10.1105/tpc.18.00772	doi.org/10.25739/9dsj-kw33
Zhou	2019	Zea mays subsp. mays	Goodman_Association	leaf	raw	Metabolome-Scale Genome-Wide Association Studies Reveal Chemical Diversity and Genetic Control of Maize Specialized Metabolites	metabolite	Metabolite	N_158.0810_248.88_raw_negLeafTip.Zhou_2019	https://doi.org/10.1105/tpc.18.00772	doi.org/10.25739/9dsj-kw33
Zhou	2019	Zea mays subsp. mays	Goodman_Association	leaf	raw	Metabolome-Scale Genome-Wide Association Studies Reveal Chemical Diversity and Genetic Control of Maize Specialized Metabolites	metabolite	Metabolite	N_461.1267_248.99_raw_negLeafTip.Zhou_2019	https://doi.org/10.1105/tpc.18.00772	doi.org/10.25739/9dsj-kw33
Zhou	2019	Zea mays subsp. mays	Goodman_Association	leaf	raw	Metabolome-Scale Genome-Wide Association Studies Reveal Chemical Diversity and Genetic Control of Maize Specialized Metabolites	metabolite	Metabolite	N_186.0771_249.19_raw_negLeafTip.Zhou_2019	https://doi.org/10.1105/tpc.18.00772	doi.org/10.25739/9dsj-kw33
Zhou	2019	Zea mays subsp. mays	Goodman_Association	leaf	raw	Metabolome-Scale Genome-Wide Association Studies Reveal Chemical Diversity and Genetic Control of Maize Specialized Metabolites	metabolite	Metabolite	N_305.1387_250.10_raw_negLeafTip.Zhou_2019	https://doi.org/10.1105/tpc.18.00772	doi.org/10.25739/9dsj-kw33
Zhou	2019	Zea mays subsp. mays	Goodman_Association	leaf	raw	Metabolome-Scale Genome-Wide Association Studies Reveal Chemical Diversity and Genetic Control of Maize Specialized Metabolites	metabolite	Metabolite	N_658.1574_251.84_raw_negLeafTip.Zhou_2019	https://doi.org/10.1105/tpc.18.00772	doi.org/10.25739/9dsj-kw33
Zhou	2019	Zea mays subsp. mays	Goodman_Association	leaf	raw	Metabolome-Scale Genome-Wide Association Studies Reveal Chemical Diversity and Genetic Control of Maize Specialized Metabolites	metabolite	Metabolite	N_129.0550_252.26_raw_negLeafTip.Zhou_2019	https://doi.org/10.1105/tpc.18.00772	doi.org/10.25739/9dsj-kw33
Zhou	2019	Zea mays subsp. mays	Goodman_Association	leaf	raw	Metabolome-Scale Genome-Wide Association Studies Reveal Chemical Diversity and Genetic Control of Maize Specialized Metabolites	metabolite	Metabolite	N_651.1678_252.91_raw_negLeafTip.Zhou_2019	https://doi.org/10.1105/tpc.18.00772	doi.org/10.25739/9dsj-kw33
Zhou	2019	Zea mays subsp. mays	Goodman_Association	leaf	raw	Metabolome-Scale Genome-Wide Association Studies Reveal Chemical Diversity and Genetic Control of Maize Specialized Metabolites	metabolite	Metabolite	N_515.1406_253.70_raw_negLeafTip.Zhou_2019	https://doi.org/10.1105/tpc.18.00772	doi.org/10.25739/9dsj-kw33
Zhou	2019	Zea mays subsp. mays	Goodman_Association	leaf	raw	Metabolome-Scale Genome-Wide Association Studies Reveal Chemical Diversity and Genetic Control of Maize Specialized Metabolites	metabolite	Metabolite	N_247.0723_254.12_raw_negLeafTip.Zhou_2019	https://doi.org/10.1105/tpc.18.00772	doi.org/10.25739/9dsj-kw33
Zhou	2019	Zea mays subsp. mays	Goodman_Association	leaf	raw	Metabolome-Scale Genome-Wide Association Studies Reveal Chemical Diversity and Genetic Control of Maize Specialized Metabolites	metabolite	Metabolite	N_136.0439_254.68_raw_negLeafTip.Zhou_2019	https://doi.org/10.1105/tpc.18.00772	doi.org/10.25739/9dsj-kw33
Zhou	2019	Zea mays subsp. mays	Goodman_Association	leaf	raw	Metabolome-Scale Genome-Wide Association Studies Reveal Chemical Diversity and Genetic Control of Maize Specialized Metabolites	metabolite	Metabolite	N_452.0347_255.13_raw_negLeafTip.Zhou_2019	https://doi.org/10.1105/tpc.18.00772	doi.org/10.25739/9dsj-kw33
Zhou	2019	Zea mays subsp. mays	Goodman_Association	leaf	raw	Metabolome-Scale Genome-Wide Association Studies Reveal Chemical Diversity and Genetic Control of Maize Specialized Metabolites	metabolite	Metabolite	N_369.0457_255.18_raw_negLeafTip.Zhou_2019	https://doi.org/10.1105/tpc.18.00772	doi.org/10.25739/9dsj-kw33
Zhou	2019	Zea mays subsp. mays	Goodman_Association	leaf	raw	Metabolome-Scale Genome-Wide Association Studies Reveal Chemical Diversity and Genetic Control of Maize Specialized Metabolites	metabolite	Metabolite	N_299.0769_255.43_raw_negLeafTip.Zhou_2019	https://doi.org/10.1105/tpc.18.00772	doi.org/10.25739/9dsj-kw33
Zhou	2019	Zea mays subsp. mays	Goodman_Association	leaf	raw	Metabolome-Scale Genome-Wide Association Studies Reveal Chemical Diversity and Genetic Control of Maize Specialized Metabolites	metabolite	Metabolite	N_159.0579_255.54_raw_negLeafTip.Zhou_2019	https://doi.org/10.1105/tpc.18.00772	doi.org/10.25739/9dsj-kw33
Zhou	2019	Zea mays subsp. mays	Goodman_Association	leaf	raw	Metabolome-Scale Genome-Wide Association Studies Reveal Chemical Diversity and Genetic Control of Maize Specialized Metabolites	metabolite	Metabolite	N_371.0490_255.54_raw_negLeafTip.Zhou_2019	https://doi.org/10.1105/tpc.18.00772	doi.org/10.25739/9dsj-kw33
Zhou	2019	Zea mays subsp. mays	Goodman_Association	leaf	raw	Metabolome-Scale Genome-Wide Association Studies Reveal Chemical Diversity and Genetic Control of Maize Specialized Metabolites	metabolite	Metabolite	N_411.0466_256.10_raw_negLeafTip.Zhou_2019	https://doi.org/10.1105/tpc.18.00772	doi.org/10.25739/9dsj-kw33
Zhou	2019	Zea mays subsp. mays	Goodman_Association	leaf	raw	Metabolome-Scale Genome-Wide Association Studies Reveal Chemical Diversity and Genetic Control of Maize Specialized Metabolites	metabolite	Metabolite	N_161.0253_256.20_raw_negLeafTip.Zhou_2019	https://doi.org/10.1105/tpc.18.00772	doi.org/10.25739/9dsj-kw33
Zhou	2019	Zea mays subsp. mays	Goodman_Association	leaf	raw	Metabolome-Scale Genome-Wide Association Studies Reveal Chemical Diversity and Genetic Control of Maize Specialized Metabolites	metabolite	Metabolite	N_207.0145_256.37_raw_negLeafTip.Zhou_2019	https://doi.org/10.1105/tpc.18.00772	doi.org/10.25739/9dsj-kw33
Zhou	2019	Zea mays subsp. mays	Goodman_Association	leaf	raw	Metabolome-Scale Genome-Wide Association Studies Reveal Chemical Diversity and Genetic Control of Maize Specialized Metabolites	metabolite	Metabolite	N_219.0772_256.50_raw_negLeafTip.Zhou_2019	https://doi.org/10.1105/tpc.18.00772	doi.org/10.25739/9dsj-kw33
Zhou	2019	Zea mays subsp. mays	Goodman_Association	leaf	raw	Metabolome-Scale Genome-Wide Association Studies Reveal Chemical Diversity and Genetic Control of Maize Specialized Metabolites	metabolite	Metabolite	N_208.0180_256.52_raw_negLeafTip.Zhou_2019	https://doi.org/10.1105/tpc.18.00772	doi.org/10.25739/9dsj-kw33
Zhou	2019	Zea mays subsp. mays	Goodman_Association	leaf	raw	Metabolome-Scale Genome-Wide Association Studies Reveal Chemical Diversity and Genetic Control of Maize Specialized Metabolites	metabolite	Metabolite	N_315.0725_256.53_raw_negLeafTip.Zhou_2019	https://doi.org/10.1105/tpc.18.00772	doi.org/10.25739/9dsj-kw33
Zhou	2019	Zea mays subsp. mays	Goodman_Association	leaf	raw	Metabolome-Scale Genome-Wide Association Studies Reveal Chemical Diversity and Genetic Control of Maize Specialized Metabolites	metabolite	Metabolite	N_437.0385_257.31_raw_negLeafTip.Zhou_2019	https://doi.org/10.1105/tpc.18.00772	doi.org/10.25739/9dsj-kw33
Zhou	2019	Zea mays subsp. mays	Goodman_Association	leaf	raw	Metabolome-Scale Genome-Wide Association Studies Reveal Chemical Diversity and Genetic Control of Maize Specialized Metabolites	metabolite	Metabolite	N_316.0755_257.36_raw_negLeafTip.Zhou_2019	https://doi.org/10.1105/tpc.18.00772	doi.org/10.25739/9dsj-kw33
Zhou	2019	Zea mays subsp. mays	Goodman_Association	leaf	raw	Metabolome-Scale Genome-Wide Association Studies Reveal Chemical Diversity and Genetic Control of Maize Specialized Metabolites	metabolite	Metabolite	N_453.0141_257.49_raw_negLeafTip.Zhou_2019	https://doi.org/10.1105/tpc.18.00772	doi.org/10.25739/9dsj-kw33
Zhou	2019	Zea mays subsp. mays	Goodman_Association	leaf	raw	Metabolome-Scale Genome-Wide Association Studies Reveal Chemical Diversity and Genetic Control of Maize Specialized Metabolites	metabolite	Metabolite	N_392.0401_258.06_raw_negLeafTip.Zhou_2019	https://doi.org/10.1105/tpc.18.00772	doi.org/10.25739/9dsj-kw33
Zhou	2019	Zea mays subsp. mays	Goodman_Association	leaf	raw	Metabolome-Scale Genome-Wide Association Studies Reveal Chemical Diversity and Genetic Control of Maize Specialized Metabolites	metabolite	Metabolite	N_752.1511_258.24_raw_negLeafTip.Zhou_2019	https://doi.org/10.1105/tpc.18.00772	doi.org/10.25739/9dsj-kw33
Zhou	2019	Zea mays subsp. mays	Goodman_Association	leaf	raw	Metabolome-Scale Genome-Wide Association Studies Reveal Chemical Diversity and Genetic Control of Maize Specialized Metabolites	metabolite	Metabolite	N_191.0559_258.32_raw_negLeafTip.Zhou_2019	https://doi.org/10.1105/tpc.18.00772	doi.org/10.25739/9dsj-kw33
Zhou	2019	Zea mays subsp. mays	Goodman_Association	leaf	raw	Metabolome-Scale Genome-Wide Association Studies Reveal Chemical Diversity and Genetic Control of Maize Specialized Metabolites	metabolite	Metabolite	N_760.0942_258.44_raw_negLeafTip.Zhou_2019	https://doi.org/10.1105/tpc.18.00772	doi.org/10.25739/9dsj-kw33
Zhou	2019	Zea mays subsp. mays	Goodman_Association	leaf	raw	Metabolome-Scale Genome-Wide Association Studies Reveal Chemical Diversity and Genetic Control of Maize Specialized Metabolites	metabolite	Metabolite	N_179.0314_258.46_raw_negLeafTip.Zhou_2019	https://doi.org/10.1105/tpc.18.00772	doi.org/10.25739/9dsj-kw33
Zhou	2019	Zea mays subsp. mays	Goodman_Association	leaf	raw	Metabolome-Scale Genome-Wide Association Studies Reveal Chemical Diversity and Genetic Control of Maize Specialized Metabolites	metabolite	Metabolite	N_707.1832_258.52_raw_negLeafTip.Zhou_2019	https://doi.org/10.1105/tpc.18.00772	doi.org/10.25739/9dsj-kw33
Zhou	2019	Zea mays subsp. mays	Goodman_Association	leaf	raw	Metabolome-Scale Genome-Wide Association Studies Reveal Chemical Diversity and Genetic Control of Maize Specialized Metabolites	metabolite	Metabolite	N_413.0114_258.53_raw_negLeafTip.Zhou_2019	https://doi.org/10.1105/tpc.18.00772	doi.org/10.25739/9dsj-kw33
Zhou	2019	Zea mays subsp. mays	Goodman_Association	leaf	raw	Metabolome-Scale Genome-Wide Association Studies Reveal Chemical Diversity and Genetic Control of Maize Specialized Metabolites	metabolite	Metabolite	N_135.0444_258.54_raw_negLeafTip.Zhou_2019	https://doi.org/10.1105/tpc.18.00772	doi.org/10.25739/9dsj-kw33
Zhou	2019	Zea mays subsp. mays	Goodman_Association	leaf	raw	Metabolome-Scale Genome-Wide Association Studies Reveal Chemical Diversity and Genetic Control of Maize Specialized Metabolites	metabolite	Metabolite	N_353.0875_258.57_raw_negLeafTip.Zhou_2019	https://doi.org/10.1105/tpc.18.00772	doi.org/10.25739/9dsj-kw33
Zhou	2019	Zea mays subsp. mays	Goodman_Association	leaf	raw	Metabolome-Scale Genome-Wide Association Studies Reveal Chemical Diversity and Genetic Control of Maize Specialized Metabolites	metabolite	Metabolite	N_443.0603_258.71_raw_negLeafTip.Zhou_2019	https://doi.org/10.1105/tpc.18.00772	doi.org/10.25739/9dsj-kw33
Zhou	2019	Zea mays subsp. mays	Goodman_Association	leaf	raw	Metabolome-Scale Genome-Wide Association Studies Reveal Chemical Diversity and Genetic Control of Maize Specialized Metabolites	metabolite	Metabolite	N_729.1662_258.73_raw_negLeafTip.Zhou_2019	https://doi.org/10.1105/tpc.18.00772	doi.org/10.25739/9dsj-kw33
Zhou	2019	Zea mays subsp. mays	Goodman_Association	leaf	raw	Metabolome-Scale Genome-Wide Association Studies Reveal Chemical Diversity and Genetic Control of Maize Specialized Metabolites	metabolite	Metabolite	N_505.0213_258.78_raw_negLeafTip.Zhou_2019	https://doi.org/10.1105/tpc.18.00772	doi.org/10.25739/9dsj-kw33
Zhou	2019	Zea mays subsp. mays	Goodman_Association	leaf	raw	Metabolome-Scale Genome-Wide Association Studies Reveal Chemical Diversity and Genetic Control of Maize Specialized Metabolites	metabolite	Metabolite	N_746.1269_258.79_raw_negLeafTip.Zhou_2019	https://doi.org/10.1105/tpc.18.00772	doi.org/10.25739/9dsj-kw33
Zhou	2019	Zea mays subsp. mays	Goodman_Association	leaf	raw	Metabolome-Scale Genome-Wide Association Studies Reveal Chemical Diversity and Genetic Control of Maize Specialized Metabolites	metabolite	Metabolite	N_751.1455_258.81_raw_negLeafTip.Zhou_2019	https://doi.org/10.1105/tpc.18.00772	doi.org/10.25739/9dsj-kw33
Zhou	2019	Zea mays subsp. mays	Goodman_Association	leaf	raw	Metabolome-Scale Genome-Wide Association Studies Reveal Chemical Diversity and Genetic Control of Maize Specialized Metabolites	metabolite	Metabolite	N_767.1053_258.85_raw_negLeafTip.Zhou_2019	https://doi.org/10.1105/tpc.18.00772	doi.org/10.25739/9dsj-kw33
Zhou	2019	Zea mays subsp. mays	Goodman_Association	leaf	raw	Metabolome-Scale Genome-Wide Association Studies Reveal Chemical Diversity and Genetic Control of Maize Specialized Metabolites	metabolite	Metabolite	N_745.1229_258.91_raw_negLeafTip.Zhou_2019	https://doi.org/10.1105/tpc.18.00772	doi.org/10.25739/9dsj-kw33
Zhou	2019	Zea mays subsp. mays	Goodman_Association	leaf	raw	Metabolome-Scale Genome-Wide Association Studies Reveal Chemical Diversity and Genetic Control of Maize Specialized Metabolites	metabolite	Metabolite	N_375.0698_258.93_raw_negLeafTip.Zhou_2019	https://doi.org/10.1105/tpc.18.00772	doi.org/10.25739/9dsj-kw33
Zhou	2019	Zea mays subsp. mays	Goodman_Association	leaf	raw	Metabolome-Scale Genome-Wide Association Studies Reveal Chemical Diversity and Genetic Control of Maize Specialized Metabolites	metabolite	Metabolite	N_715.1697_259.03_raw_negLeafTip.Zhou_2019	https://doi.org/10.1105/tpc.18.00772	doi.org/10.25739/9dsj-kw33
Zhou	2019	Zea mays subsp. mays	Goodman_Association	leaf	raw	Metabolome-Scale Genome-Wide Association Studies Reveal Chemical Diversity and Genetic Control of Maize Specialized Metabolites	metabolite	Metabolite	N_772.0943_259.17_raw_negLeafTip.Zhou_2019	https://doi.org/10.1105/tpc.18.00772	doi.org/10.25739/9dsj-kw33
Zhou	2019	Zea mays subsp. mays	Goodman_Association	leaf	raw	Metabolome-Scale Genome-Wide Association Studies Reveal Chemical Diversity and Genetic Control of Maize Specialized Metabolites	metabolite	Metabolite	N_490.1114_259.59_raw_negLeafTip.Zhou_2019	https://doi.org/10.1105/tpc.18.00772	doi.org/10.25739/9dsj-kw33
Zhou	2019	Zea mays subsp. mays	Goodman_Association	leaf	raw	Metabolome-Scale Genome-Wide Association Studies Reveal Chemical Diversity and Genetic Control of Maize Specialized Metabolites	metabolite	Metabolite	N_391.0405_259.60_raw_negLeafTip.Zhou_2019	https://doi.org/10.1105/tpc.18.00772	doi.org/10.25739/9dsj-kw33
Zhou	2019	Zea mays subsp. mays	Goodman_Association	leaf	raw	Metabolome-Scale Genome-Wide Association Studies Reveal Chemical Diversity and Genetic Control of Maize Specialized Metabolites	metabolite	Metabolite	N_359.0932_260.17_raw_negLeafTip.Zhou_2019	https://doi.org/10.1105/tpc.18.00772	doi.org/10.25739/9dsj-kw33
Zhou	2019	Zea mays subsp. mays	Goodman_Association	leaf	raw	Metabolome-Scale Genome-Wide Association Studies Reveal Chemical Diversity and Genetic Control of Maize Specialized Metabolites	metabolite	Metabolite	N_230.0967_262.42_raw_negLeafTip.Zhou_2019	https://doi.org/10.1105/tpc.18.00772	doi.org/10.25739/9dsj-kw33
Zhou	2019	Zea mays subsp. mays	Goodman_Association	leaf	raw	Metabolome-Scale Genome-Wide Association Studies Reveal Chemical Diversity and Genetic Control of Maize Specialized Metabolites	metabolite	Metabolite	N_351.0737_262.48_raw_negLeafTip.Zhou_2019	https://doi.org/10.1105/tpc.18.00772	doi.org/10.25739/9dsj-kw33
Zhou	2019	Zea mays subsp. mays	Goodman_Association	leaf	raw	Metabolome-Scale Genome-Wide Association Studies Reveal Chemical Diversity and Genetic Control of Maize Specialized Metabolites	metabolite	Metabolite	N_173.0818_263.58_raw_negLeafTip.Zhou_2019	https://doi.org/10.1105/tpc.18.00772	doi.org/10.25739/9dsj-kw33
Zhou	2019	Zea mays subsp. mays	Goodman_Association	leaf	raw	Metabolome-Scale Genome-Wide Association Studies Reveal Chemical Diversity and Genetic Control of Maize Specialized Metabolites	metabolite	Metabolite	N_523.1213_264.78_raw_negLeafTip.Zhou_2019	https://doi.org/10.1105/tpc.18.00772	doi.org/10.25739/9dsj-kw33
Zhou	2019	Zea mays subsp. mays	Goodman_Association	leaf	raw	Metabolome-Scale Genome-Wide Association Studies Reveal Chemical Diversity and Genetic Control of Maize Specialized Metabolites	metabolite	Metabolite	N_669.2588_264.87_raw_negLeafTip.Zhou_2019	https://doi.org/10.1105/tpc.18.00772	doi.org/10.25739/9dsj-kw33
Zhou	2019	Zea mays subsp. mays	Goodman_Association	leaf	raw	Metabolome-Scale Genome-Wide Association Studies Reveal Chemical Diversity and Genetic Control of Maize Specialized Metabolites	metabolite	Metabolite	N_535.0875_266.20_raw_negLeafTip.Zhou_2019	https://doi.org/10.1105/tpc.18.00772	doi.org/10.25739/9dsj-kw33
Zhou	2019	Zea mays subsp. mays	Goodman_Association	leaf	raw	Metabolome-Scale Genome-Wide Association Studies Reveal Chemical Diversity and Genetic Control of Maize Specialized Metabolites	metabolite	Metabolite	N_524.1217_266.73_raw_negLeafTip.Zhou_2019	https://doi.org/10.1105/tpc.18.00772	doi.org/10.25739/9dsj-kw33
Zhou	2019	Zea mays subsp. mays	Goodman_Association	leaf	raw	Metabolome-Scale Genome-Wide Association Studies Reveal Chemical Diversity and Genetic Control of Maize Specialized Metabolites	metabolite	Metabolite	N_553.1311_266.95_raw_negLeafTip.Zhou_2019	https://doi.org/10.1105/tpc.18.00772	doi.org/10.25739/9dsj-kw33
Zhou	2019	Zea mays subsp. mays	Goodman_Association	leaf	raw	Metabolome-Scale Genome-Wide Association Studies Reveal Chemical Diversity and Genetic Control of Maize Specialized Metabolites	metabolite	Metabolite	N_323.1344_266.95_raw_negLeafTip.Zhou_2019	https://doi.org/10.1105/tpc.18.00772	doi.org/10.25739/9dsj-kw33
Zhou	2019	Zea mays subsp. mays	Goodman_Association	leaf	raw	Metabolome-Scale Genome-Wide Association Studies Reveal Chemical Diversity and Genetic Control of Maize Specialized Metabolites	metabolite	Metabolite	N_322.1208_267.18_raw_negLeafTip.Zhou_2019	https://doi.org/10.1105/tpc.18.00772	doi.org/10.25739/9dsj-kw33
Zhou	2019	Zea mays subsp. mays	Goodman_Association	leaf	raw	Metabolome-Scale Genome-Wide Association Studies Reveal Chemical Diversity and Genetic Control of Maize Specialized Metabolites	metabolite	Metabolite	N_310.0930_267.38_raw_negLeafTip.Zhou_2019	https://doi.org/10.1105/tpc.18.00772	doi.org/10.25739/9dsj-kw33
Zhou	2019	Zea mays subsp. mays	Goodman_Association	leaf	raw	Metabolome-Scale Genome-Wide Association Studies Reveal Chemical Diversity and Genetic Control of Maize Specialized Metabolites	metabolite	Metabolite	N_355.0756_267.43_raw_negLeafTip.Zhou_2019	https://doi.org/10.1105/tpc.18.00772	doi.org/10.25739/9dsj-kw33
Zhou	2019	Zea mays subsp. mays	Goodman_Association	leaf	raw	Metabolome-Scale Genome-Wide Association Studies Reveal Chemical Diversity and Genetic Control of Maize Specialized Metabolites	metabolite	Metabolite	N_531.1403_267.81_raw_negLeafTip.Zhou_2019	https://doi.org/10.1105/tpc.18.00772	doi.org/10.25739/9dsj-kw33
Zhou	2019	Zea mays subsp. mays	Goodman_Association	leaf	raw	Metabolome-Scale Genome-Wide Association Studies Reveal Chemical Diversity and Genetic Control of Maize Specialized Metabolites	metabolite	Metabolite	N_377.0524_269.32_raw_negLeafTip.Zhou_2019	https://doi.org/10.1105/tpc.18.00772	doi.org/10.25739/9dsj-kw33
Zhou	2019	Zea mays subsp. mays	Goodman_Association	leaf	raw	Metabolome-Scale Genome-Wide Association Studies Reveal Chemical Diversity and Genetic Control of Maize Specialized Metabolites	metabolite	Metabolite	N_541.1318_269.34_raw_negLeafTip.Zhou_2019	https://doi.org/10.1105/tpc.18.00772	doi.org/10.25739/9dsj-kw33
Zhou	2019	Zea mays subsp. mays	Goodman_Association	leaf	raw	Metabolome-Scale Genome-Wide Association Studies Reveal Chemical Diversity and Genetic Control of Maize Specialized Metabolites	metabolite	Metabolite	N_330.0991_269.74_raw_negLeafTip.Zhou_2019	https://doi.org/10.1105/tpc.18.00772	doi.org/10.25739/9dsj-kw33
Zhou	2019	Zea mays subsp. mays	Goodman_Association	leaf	raw	Metabolome-Scale Genome-Wide Association Studies Reveal Chemical Diversity and Genetic Control of Maize Specialized Metabolites	metabolite	Metabolite	N_337.1503_269.84_raw_negLeafTip.Zhou_2019	https://doi.org/10.1105/tpc.18.00772	doi.org/10.25739/9dsj-kw33
Zhou	2019	Zea mays subsp. mays	Goodman_Association	leaf	raw	Metabolome-Scale Genome-Wide Association Studies Reveal Chemical Diversity and Genetic Control of Maize Specialized Metabolites	metabolite	Metabolite	N_300.1079_269.98_raw_negLeafTip.Zhou_2019	https://doi.org/10.1105/tpc.18.00772	doi.org/10.25739/9dsj-kw33
Zhou	2019	Zea mays subsp. mays	Goodman_Association	leaf	raw	Metabolome-Scale Genome-Wide Association Studies Reveal Chemical Diversity and Genetic Control of Maize Specialized Metabolites	metabolite	Metabolite	N_503.1388_270.38_raw_negLeafTip.Zhou_2019	https://doi.org/10.1105/tpc.18.00772	doi.org/10.25739/9dsj-kw33
Zhou	2019	Zea mays subsp. mays	Goodman_Association	leaf	raw	Metabolome-Scale Genome-Wide Association Studies Reveal Chemical Diversity and Genetic Control of Maize Specialized Metabolites	metabolite	Metabolite	N_209.0299_270.42_raw_negLeafTip.Zhou_2019	https://doi.org/10.1105/tpc.18.00772	doi.org/10.25739/9dsj-kw33
Zhou	2019	Zea mays subsp. mays	Goodman_Association	leaf	raw	Metabolome-Scale Genome-Wide Association Studies Reveal Chemical Diversity and Genetic Control of Maize Specialized Metabolites	metabolite	Metabolite	N_458.2250_270.78_raw_negLeafTip.Zhou_2019	https://doi.org/10.1105/tpc.18.00772	doi.org/10.25739/9dsj-kw33
Zhou	2019	Zea mays subsp. mays	Goodman_Association	leaf	raw	Metabolome-Scale Genome-Wide Association Studies Reveal Chemical Diversity and Genetic Control of Maize Specialized Metabolites	metabolite	Metabolite	N_328.1034_273.30_raw_negLeafTip.Zhou_2019	https://doi.org/10.1105/tpc.18.00772	doi.org/10.25739/9dsj-kw33
Zhou	2019	Zea mays subsp. mays	Goodman_Association	leaf	raw	Metabolome-Scale Genome-Wide Association Studies Reveal Chemical Diversity and Genetic Control of Maize Specialized Metabolites	metabolite	Metabolite	N_160.0364_273.36_raw_negLeafTip.Zhou_2019	https://doi.org/10.1105/tpc.18.00772	doi.org/10.25739/9dsj-kw33
Zhou	2019	Zea mays subsp. mays	Goodman_Association	leaf	raw	Metabolome-Scale Genome-Wide Association Studies Reveal Chemical Diversity and Genetic Control of Maize Specialized Metabolites	metabolite	Metabolite	N_155.0710_273.89_raw_negLeafTip.Zhou_2019	https://doi.org/10.1105/tpc.18.00772	doi.org/10.25739/9dsj-kw33
Zhou	2019	Zea mays subsp. mays	Goodman_Association	leaf	raw	Metabolome-Scale Genome-Wide Association Studies Reveal Chemical Diversity and Genetic Control of Maize Specialized Metabolites	metabolite	Metabolite	N_442.0960_274.06_raw_negLeafTip.Zhou_2019	https://doi.org/10.1105/tpc.18.00772	doi.org/10.25739/9dsj-kw33
Zhou	2019	Zea mays subsp. mays	Goodman_Association	leaf	raw	Metabolome-Scale Genome-Wide Association Studies Reveal Chemical Diversity and Genetic Control of Maize Specialized Metabolites	metabolite	Metabolite	N_204.0299_274.07_raw_negLeafTip.Zhou_2019	https://doi.org/10.1105/tpc.18.00772	doi.org/10.25739/9dsj-kw33
Zhou	2019	Zea mays subsp. mays	Goodman_Association	leaf	raw	Metabolome-Scale Genome-Wide Association Studies Reveal Chemical Diversity and Genetic Control of Maize Specialized Metabolites	metabolite	Metabolite	N_109.0286_274.56_raw_negLeafTip.Zhou_2019	https://doi.org/10.1105/tpc.18.00772	doi.org/10.25739/9dsj-kw33
Zhou	2019	Zea mays subsp. mays	Goodman_Association	leaf	raw	Metabolome-Scale Genome-Wide Association Studies Reveal Chemical Diversity and Genetic Control of Maize Specialized Metabolites	metabolite	Metabolite	N_271.0822_274.56_raw_negLeafTip.Zhou_2019	https://doi.org/10.1105/tpc.18.00772	doi.org/10.25739/9dsj-kw33
Zhou	2019	Zea mays subsp. mays	Goodman_Association	leaf	raw	Metabolome-Scale Genome-Wide Association Studies Reveal Chemical Diversity and Genetic Control of Maize Specialized Metabolites	metabolite	Metabolite	N_272.0862_274.83_raw_negLeafTip.Zhou_2019	https://doi.org/10.1105/tpc.18.00772	doi.org/10.25739/9dsj-kw33
Zhou	2019	Zea mays subsp. mays	Goodman_Association	leaf	raw	Metabolome-Scale Genome-Wide Association Studies Reveal Chemical Diversity and Genetic Control of Maize Specialized Metabolites	metabolite	Metabolite	N_270.0978_274.86_raw_negLeafTip.Zhou_2019	https://doi.org/10.1105/tpc.18.00772	doi.org/10.25739/9dsj-kw33
Zhou	2019	Zea mays subsp. mays	Goodman_Association	leaf	raw	Metabolome-Scale Genome-Wide Association Studies Reveal Chemical Diversity and Genetic Control of Maize Specialized Metabolites	metabolite	Metabolite	N_110.0316_275.18_raw_negLeafTip.Zhou_2019	https://doi.org/10.1105/tpc.18.00772	doi.org/10.25739/9dsj-kw33
Zhou	2019	Zea mays subsp. mays	Goodman_Association	leaf	raw	Metabolome-Scale Genome-Wide Association Studies Reveal Chemical Diversity and Genetic Control of Maize Specialized Metabolites	metabolite	Metabolite	N_364.0808_275.38_raw_negLeafTip.Zhou_2019	https://doi.org/10.1105/tpc.18.00772	doi.org/10.25739/9dsj-kw33
Zhou	2019	Zea mays subsp. mays	Goodman_Association	leaf	raw	Metabolome-Scale Genome-Wide Association Studies Reveal Chemical Diversity and Genetic Control of Maize Specialized Metabolites	metabolite	Metabolite	N_335.1265_275.72_raw_negLeafTip.Zhou_2019	https://doi.org/10.1105/tpc.18.00772	doi.org/10.25739/9dsj-kw33
Zhou	2019	Zea mays subsp. mays	Goodman_Association	leaf	raw	Metabolome-Scale Genome-Wide Association Studies Reveal Chemical Diversity and Genetic Control of Maize Specialized Metabolites	metabolite	Metabolite	N_118.0291_277.11_raw_negLeafTip.Zhou_2019	https://doi.org/10.1105/tpc.18.00772	doi.org/10.25739/9dsj-kw33
Zhou	2019	Zea mays subsp. mays	Goodman_Association	leaf	raw	Metabolome-Scale Genome-Wide Association Studies Reveal Chemical Diversity and Genetic Control of Maize Specialized Metabolites	metabolite	Metabolite	N_108.0443_277.47_raw_negLeafTip.Zhou_2019	https://doi.org/10.1105/tpc.18.00772	doi.org/10.25739/9dsj-kw33
Zhou	2019	Zea mays subsp. mays	Goodman_Association	leaf	raw	Metabolome-Scale Genome-Wide Association Studies Reveal Chemical Diversity and Genetic Control of Maize Specialized Metabolites	metabolite	Metabolite	N_674.1152_278.16_raw_negLeafTip.Zhou_2019	https://doi.org/10.1105/tpc.18.00772	doi.org/10.25739/9dsj-kw33
Zhou	2019	Zea mays subsp. mays	Goodman_Association	leaf	raw	Metabolome-Scale Genome-Wide Association Studies Reveal Chemical Diversity and Genetic Control of Maize Specialized Metabolites	metabolite	Metabolite	N_472.1590_278.26_raw_negLeafTip.Zhou_2019	https://doi.org/10.1105/tpc.18.00772	doi.org/10.25739/9dsj-kw33
Zhou	2019	Zea mays subsp. mays	Goodman_Association	leaf	raw	Metabolome-Scale Genome-Wide Association Studies Reveal Chemical Diversity and Genetic Control of Maize Specialized Metabolites	metabolite	Metabolite	N_728.1540_278.39_raw_negLeafTip.Zhou_2019	https://doi.org/10.1105/tpc.18.00772	doi.org/10.25739/9dsj-kw33
Zhou	2019	Zea mays subsp. mays	Goodman_Association	leaf	raw	Metabolome-Scale Genome-Wide Association Studies Reveal Chemical Diversity and Genetic Control of Maize Specialized Metabolites	metabolite	Metabolite	N_166.0507_278.61_raw_negLeafTip.Zhou_2019	https://doi.org/10.1105/tpc.18.00772	doi.org/10.25739/9dsj-kw33
Zhou	2019	Zea mays subsp. mays	Goodman_Association	leaf	raw	Metabolome-Scale Genome-Wide Association Studies Reveal Chemical Diversity and Genetic Control of Maize Specialized Metabolites	metabolite	Metabolite	N_131.0708_278.77_raw_negLeafTip.Zhou_2019	https://doi.org/10.1105/tpc.18.00772	doi.org/10.25739/9dsj-kw33
Zhou	2019	Zea mays subsp. mays	Goodman_Association	leaf	raw	Metabolome-Scale Genome-Wide Association Studies Reveal Chemical Diversity and Genetic Control of Maize Specialized Metabolites	metabolite	Metabolite	N_223.0450_279.59_raw_negLeafTip.Zhou_2019	https://doi.org/10.1105/tpc.18.00772	doi.org/10.25739/9dsj-kw33
Zhou	2019	Zea mays subsp. mays	Goodman_Association	leaf	raw	Metabolome-Scale Genome-Wide Association Studies Reveal Chemical Diversity and Genetic Control of Maize Specialized Metabolites	metabolite	Metabolite	N_105.0122_279.64_raw_negLeafTip.Zhou_2019	https://doi.org/10.1105/tpc.18.00772	doi.org/10.25739/9dsj-kw33
Zhou	2019	Zea mays subsp. mays	Goodman_Association	leaf	raw	Metabolome-Scale Genome-Wide Association Studies Reveal Chemical Diversity and Genetic Control of Maize Specialized Metabolites	metabolite	Metabolite	N_326.0480_280.18_raw_negLeafTip.Zhou_2019	https://doi.org/10.1105/tpc.18.00772	doi.org/10.25739/9dsj-kw33
Zhou	2019	Zea mays subsp. mays	Goodman_Association	leaf	raw	Metabolome-Scale Genome-Wide Association Studies Reveal Chemical Diversity and Genetic Control of Maize Specialized Metabolites	metabolite	Metabolite	N_138.0546_280.47_raw_negLeafTip.Zhou_2019	https://doi.org/10.1105/tpc.18.00772	doi.org/10.25739/9dsj-kw33
Zhou	2019	Zea mays subsp. mays	Goodman_Association	leaf	raw	Metabolome-Scale Genome-Wide Association Studies Reveal Chemical Diversity and Genetic Control of Maize Specialized Metabolites	metabolite	Metabolite	N_262.0346_280.53_raw_negLeafTip.Zhou_2019	https://doi.org/10.1105/tpc.18.00772	doi.org/10.25739/9dsj-kw33
Zhou	2019	Zea mays subsp. mays	Goodman_Association	leaf	raw	Metabolome-Scale Genome-Wide Association Studies Reveal Chemical Diversity and Genetic Control of Maize Specialized Metabolites	metabolite	Metabolite	N_148.0399_280.53_raw_negLeafTip.Zhou_2019	https://doi.org/10.1105/tpc.18.00772	doi.org/10.25739/9dsj-kw33
Zhou	2019	Zea mays subsp. mays	Goodman_Association	leaf	raw	Metabolome-Scale Genome-Wide Association Studies Reveal Chemical Diversity and Genetic Control of Maize Specialized Metabolites	metabolite	Metabolite	N_222.0783_280.61_raw_negLeafTip.Zhou_2019	https://doi.org/10.1105/tpc.18.00772	doi.org/10.25739/9dsj-kw33
Zhou	2019	Zea mays subsp. mays	Goodman_Association	leaf	raw	Metabolome-Scale Genome-Wide Association Studies Reveal Chemical Diversity and Genetic Control of Maize Specialized Metabolites	metabolite	Metabolite	N_212.0563_280.67_raw_negLeafTip.Zhou_2019	https://doi.org/10.1105/tpc.18.00772	doi.org/10.25739/9dsj-kw33
Zhou	2019	Zea mays subsp. mays	Goodman_Association	leaf	raw	Metabolome-Scale Genome-Wide Association Studies Reveal Chemical Diversity and Genetic Control of Maize Specialized Metabolites	metabolite	Metabolite	N_123.0308_280.67_raw_negLeafTip.Zhou_2019	https://doi.org/10.1105/tpc.18.00772	doi.org/10.25739/9dsj-kw33
Zhou	2019	Zea mays subsp. mays	Goodman_Association	leaf	raw	Metabolome-Scale Genome-Wide Association Studies Reveal Chemical Diversity and Genetic Control of Maize Specialized Metabolites	metabolite	Metabolite	N_250.0299_280.77_raw_negLeafTip.Zhou_2019	https://doi.org/10.1105/tpc.18.00772	doi.org/10.25739/9dsj-kw33
Zhou	2019	Zea mays subsp. mays	Goodman_Association	leaf	raw	Metabolome-Scale Genome-Wide Association Studies Reveal Chemical Diversity and Genetic Control of Maize Specialized Metabolites	metabolite	Metabolite	N_407.0616_280.78_raw_negLeafTip.Zhou_2019	https://doi.org/10.1105/tpc.18.00772	doi.org/10.25739/9dsj-kw33
Zhou	2019	Zea mays subsp. mays	Goodman_Association	leaf	raw	Metabolome-Scale Genome-Wide Association Studies Reveal Chemical Diversity and Genetic Control of Maize Specialized Metabolites	metabolite	Metabolite	N_248.0321_280.85_raw_negLeafTip.Zhou_2019	https://doi.org/10.1105/tpc.18.00772	doi.org/10.25739/9dsj-kw33
Zhou	2019	Zea mays subsp. mays	Goodman_Association	leaf	raw	Metabolome-Scale Genome-Wide Association Studies Reveal Chemical Diversity and Genetic Control of Maize Specialized Metabolites	metabolite	Metabolite	N_194.0457_280.95_raw_negLeafTip.Zhou_2019	https://doi.org/10.1105/tpc.18.00772	doi.org/10.25739/9dsj-kw33
Zhou	2019	Zea mays subsp. mays	Goodman_Association	leaf	raw	Metabolome-Scale Genome-Wide Association Studies Reveal Chemical Diversity and Genetic Control of Maize Specialized Metabolites	metabolite	Metabolite	N_150.0557_281.00_raw_negLeafTip.Zhou_2019	https://doi.org/10.1105/tpc.18.00772	doi.org/10.25739/9dsj-kw33
Zhou	2019	Zea mays subsp. mays	Goodman_Association	leaf	raw	Metabolome-Scale Genome-Wide Association Studies Reveal Chemical Diversity and Genetic Control of Maize Specialized Metabolites	metabolite	Metabolite	N_122.0239_281.26_raw_negLeafTip.Zhou_2019	https://doi.org/10.1105/tpc.18.00772	doi.org/10.25739/9dsj-kw33
Zhou	2019	Zea mays subsp. mays	Goodman_Association	leaf	raw	Metabolome-Scale Genome-Wide Association Studies Reveal Chemical Diversity and Genetic Control of Maize Specialized Metabolites	metabolite	Metabolite	N_297.0614_282.49_raw_negLeafTip.Zhou_2019	https://doi.org/10.1105/tpc.18.00772	doi.org/10.25739/9dsj-kw33
Zhou	2019	Zea mays subsp. mays	Goodman_Association	leaf	raw	Metabolome-Scale Genome-Wide Association Studies Reveal Chemical Diversity and Genetic Control of Maize Specialized Metabolites	metabolite	Metabolite	N_176.0645_282.68_raw_negLeafTip.Zhou_2019	https://doi.org/10.1105/tpc.18.00772	doi.org/10.25739/9dsj-kw33
Zhou	2019	Zea mays subsp. mays	Goodman_Association	leaf	raw	Metabolome-Scale Genome-Wide Association Studies Reveal Chemical Diversity and Genetic Control of Maize Specialized Metabolites	metabolite	Metabolite	N_385.0777_282.85_raw_negLeafTip.Zhou_2019	https://doi.org/10.1105/tpc.18.00772	doi.org/10.25739/9dsj-kw33
Zhou	2019	Zea mays subsp. mays	Goodman_Association	leaf	raw	Metabolome-Scale Genome-Wide Association Studies Reveal Chemical Diversity and Genetic Control of Maize Specialized Metabolites	metabolite	Metabolite	N_175.0614_282.98_raw_negLeafTip.Zhou_2019	https://doi.org/10.1105/tpc.18.00772	doi.org/10.25739/9dsj-kw33
Zhou	2019	Zea mays subsp. mays	Goodman_Association	leaf	raw	Metabolome-Scale Genome-Wide Association Studies Reveal Chemical Diversity and Genetic Control of Maize Specialized Metabolites	metabolite	Metabolite	N_129.0550_283.26_raw_negLeafTip.Zhou_2019	https://doi.org/10.1105/tpc.18.00772	doi.org/10.25739/9dsj-kw33
Zhou	2019	Zea mays subsp. mays	Goodman_Association	leaf	raw	Metabolome-Scale Genome-Wide Association Studies Reveal Chemical Diversity and Genetic Control of Maize Specialized Metabolites	metabolite	Metabolite	N_321.1458_285.42_raw_negLeafTip.Zhou_2019	https://doi.org/10.1105/tpc.18.00772	doi.org/10.25739/9dsj-kw33
Zhou	2019	Zea mays subsp. mays	Goodman_Association	leaf	raw	Metabolome-Scale Genome-Wide Association Studies Reveal Chemical Diversity and Genetic Control of Maize Specialized Metabolites	metabolite	Metabolite	N_162.0559_286.02_raw_negLeafTip.Zhou_2019	https://doi.org/10.1105/tpc.18.00772	doi.org/10.25739/9dsj-kw33
Zhou	2019	Zea mays subsp. mays	Goodman_Association	leaf	raw	Metabolome-Scale Genome-Wide Association Studies Reveal Chemical Diversity and Genetic Control of Maize Specialized Metabolites	metabolite	Metabolite	N_334.0502_288.05_raw_negLeafTip.Zhou_2019	https://doi.org/10.1105/tpc.18.00772	doi.org/10.25739/9dsj-kw33
Zhou	2019	Zea mays subsp. mays	Goodman_Association	leaf	raw	Metabolome-Scale Genome-Wide Association Studies Reveal Chemical Diversity and Genetic Control of Maize Specialized Metabolites	metabolite	Metabolite	N_144.0449_290.47_raw_negLeafTip.Zhou_2019	https://doi.org/10.1105/tpc.18.00772	doi.org/10.25739/9dsj-kw33
Zhou	2019	Zea mays subsp. mays	Goodman_Association	leaf	raw	Metabolome-Scale Genome-Wide Association Studies Reveal Chemical Diversity and Genetic Control of Maize Specialized Metabolites	metabolite	Metabolite	N_460.0946_292.49_raw_negLeafTip.Zhou_2019	https://doi.org/10.1105/tpc.18.00772	doi.org/10.25739/9dsj-kw33
Zhou	2019	Zea mays subsp. mays	Goodman_Association	leaf	raw	Metabolome-Scale Genome-Wide Association Studies Reveal Chemical Diversity and Genetic Control of Maize Specialized Metabolites	metabolite	Metabolite	N_145.0113_294.85_raw_negLeafTip.Zhou_2019	https://doi.org/10.1105/tpc.18.00772	doi.org/10.25739/9dsj-kw33
Zhou	2019	Zea mays subsp. mays	Goodman_Association	leaf	raw	Metabolome-Scale Genome-Wide Association Studies Reveal Chemical Diversity and Genetic Control of Maize Specialized Metabolites	metabolite	Metabolite	N_784.0654_295.49_raw_negLeafTip.Zhou_2019	https://doi.org/10.1105/tpc.18.00772	doi.org/10.25739/9dsj-kw33
Zhou	2019	Zea mays subsp. mays	Goodman_Association	leaf	raw	Metabolome-Scale Genome-Wide Association Studies Reveal Chemical Diversity and Genetic Control of Maize Specialized Metabolites	metabolite	Metabolite	N_127.0023_295.54_raw_negLeafTip.Zhou_2019	https://doi.org/10.1105/tpc.18.00772	doi.org/10.25739/9dsj-kw33
Zhou	2019	Zea mays subsp. mays	Goodman_Association	leaf	raw	Metabolome-Scale Genome-Wide Association Studies Reveal Chemical Diversity and Genetic Control of Maize Specialized Metabolites	metabolite	Metabolite	N_739.1008_295.58_raw_negLeafTip.Zhou_2019	https://doi.org/10.1105/tpc.18.00772	doi.org/10.25739/9dsj-kw33
Zhou	2019	Zea mays subsp. mays	Goodman_Association	leaf	raw	Metabolome-Scale Genome-Wide Association Studies Reveal Chemical Diversity and Genetic Control of Maize Specialized Metabolites	metabolite	Metabolite	N_101.0225_295.59_raw_negLeafTip.Zhou_2019	https://doi.org/10.1105/tpc.18.00772	doi.org/10.25739/9dsj-kw33
Zhou	2019	Zea mays subsp. mays	Goodman_Association	leaf	raw	Metabolome-Scale Genome-Wide Association Studies Reveal Chemical Diversity and Genetic Control of Maize Specialized Metabolites	metabolite	Metabolite	N_189.0038_295.62_raw_negLeafTip.Zhou_2019	https://doi.org/10.1105/tpc.18.00772	doi.org/10.25739/9dsj-kw33
Zhou	2019	Zea mays subsp. mays	Goodman_Association	leaf	raw	Metabolome-Scale Genome-Wide Association Studies Reveal Chemical Diversity and Genetic Control of Maize Specialized Metabolites	metabolite	Metabolite	N_747.0847_295.71_raw_negLeafTip.Zhou_2019	https://doi.org/10.1105/tpc.18.00772	doi.org/10.25739/9dsj-kw33
Zhou	2019	Zea mays subsp. mays	Goodman_Association	leaf	raw	Metabolome-Scale Genome-Wide Association Studies Reveal Chemical Diversity and Genetic Control of Maize Specialized Metabolites	metabolite	Metabolite	N_207.0148_295.77_raw_negLeafTip.Zhou_2019	https://doi.org/10.1105/tpc.18.00772	doi.org/10.25739/9dsj-kw33
Zhou	2019	Zea mays subsp. mays	Goodman_Association	leaf	raw	Metabolome-Scale Genome-Wide Association Studies Reveal Chemical Diversity and Genetic Control of Maize Specialized Metabolites	metabolite	Metabolite	N_764.0904_295.88_raw_negLeafTip.Zhou_2019	https://doi.org/10.1105/tpc.18.00772	doi.org/10.25739/9dsj-kw33
Zhou	2019	Zea mays subsp. mays	Goodman_Association	leaf	raw	Metabolome-Scale Genome-Wide Association Studies Reveal Chemical Diversity and Genetic Control of Maize Specialized Metabolites	metabolite	Metabolite	N_792.0126_295.88_raw_negLeafTip.Zhou_2019	https://doi.org/10.1105/tpc.18.00772	doi.org/10.25739/9dsj-kw33
Zhou	2019	Zea mays subsp. mays	Goodman_Association	leaf	raw	Metabolome-Scale Genome-Wide Association Studies Reveal Chemical Diversity and Genetic Control of Maize Specialized Metabolites	metabolite	Metabolite	N_368.0445_295.89_raw_negLeafTip.Zhou_2019	https://doi.org/10.1105/tpc.18.00772	doi.org/10.25739/9dsj-kw33
Zhou	2019	Zea mays subsp. mays	Goodman_Association	leaf	raw	Metabolome-Scale Genome-Wide Association Studies Reveal Chemical Diversity and Genetic Control of Maize Specialized Metabolites	metabolite	Metabolite	N_388.0202_295.93_raw_negLeafTip.Zhou_2019	https://doi.org/10.1105/tpc.18.00772	doi.org/10.25739/9dsj-kw33
Zhou	2019	Zea mays subsp. mays	Goodman_Association	leaf	raw	Metabolome-Scale Genome-Wide Association Studies Reveal Chemical Diversity and Genetic Control of Maize Specialized Metabolites	metabolite	Metabolite	N_778.0485_295.95_raw_negLeafTip.Zhou_2019	https://doi.org/10.1105/tpc.18.00772	doi.org/10.25739/9dsj-kw33
Zhou	2019	Zea mays subsp. mays	Goodman_Association	leaf	raw	Metabolome-Scale Genome-Wide Association Studies Reveal Chemical Diversity and Genetic Control of Maize Specialized Metabolites	metabolite	Metabolite	N_413.0102_296.12_raw_negLeafTip.Zhou_2019	https://doi.org/10.1105/tpc.18.00772	doi.org/10.25739/9dsj-kw33
Zhou	2019	Zea mays subsp. mays	Goodman_Association	leaf	raw	Metabolome-Scale Genome-Wide Association Studies Reveal Chemical Diversity and Genetic Control of Maize Specialized Metabolites	metabolite	Metabolite	N_777.0462_296.15_raw_negLeafTip.Zhou_2019	https://doi.org/10.1105/tpc.18.00772	doi.org/10.25739/9dsj-kw33
Zhou	2019	Zea mays subsp. mays	Goodman_Association	leaf	raw	Metabolome-Scale Genome-Wide Association Studies Reveal Chemical Diversity and Genetic Control of Maize Specialized Metabolites	metabolite	Metabolite	N_761.0800_296.28_raw_negLeafTip.Zhou_2019	https://doi.org/10.1105/tpc.18.00772	doi.org/10.25739/9dsj-kw33
Zhou	2019	Zea mays subsp. mays	Goodman_Association	leaf	raw	Metabolome-Scale Genome-Wide Association Studies Reveal Chemical Diversity and Genetic Control of Maize Specialized Metabolites	metabolite	Metabolite	N_369.0458_296.29_raw_negLeafTip.Zhou_2019	https://doi.org/10.1105/tpc.18.00772	doi.org/10.25739/9dsj-kw33
Zhou	2019	Zea mays subsp. mays	Goodman_Association	leaf	raw	Metabolome-Scale Genome-Wide Association Studies Reveal Chemical Diversity and Genetic Control of Maize Specialized Metabolites	metabolite	Metabolite	N_351.0364_296.68_raw_negLeafTip.Zhou_2019	https://doi.org/10.1105/tpc.18.00772	doi.org/10.25739/9dsj-kw33
Zhou	2019	Zea mays subsp. mays	Goodman_Association	leaf	raw	Metabolome-Scale Genome-Wide Association Studies Reveal Chemical Diversity and Genetic Control of Maize Specialized Metabolites	metabolite	Metabolite	N_401.0410_296.75_raw_negLeafTip.Zhou_2019	https://doi.org/10.1105/tpc.18.00772	doi.org/10.25739/9dsj-kw33
Zhou	2019	Zea mays subsp. mays	Goodman_Association	leaf	raw	Metabolome-Scale Genome-Wide Association Studies Reveal Chemical Diversity and Genetic Control of Maize Specialized Metabolites	metabolite	Metabolite	N_783.0621_296.87_raw_negLeafTip.Zhou_2019	https://doi.org/10.1105/tpc.18.00772	doi.org/10.25739/9dsj-kw33
Zhou	2019	Zea mays subsp. mays	Goodman_Association	leaf	raw	Metabolome-Scale Genome-Wide Association Studies Reveal Chemical Diversity and Genetic Control of Maize Specialized Metabolites	metabolite	Metabolite	N_799.0302_297.00_raw_negLeafTip.Zhou_2019	https://doi.org/10.1105/tpc.18.00772	doi.org/10.25739/9dsj-kw33
Zhou	2019	Zea mays subsp. mays	Goodman_Association	leaf	raw	Metabolome-Scale Genome-Wide Association Studies Reveal Chemical Diversity and Genetic Control of Maize Specialized Metabolites	metabolite	Metabolite	N_367.0305_297.22_raw_negLeafTip.Zhou_2019	https://doi.org/10.1105/tpc.18.00772	doi.org/10.25739/9dsj-kw33
Zhou	2019	Zea mays subsp. mays	Goodman_Association	leaf	raw	Metabolome-Scale Genome-Wide Association Studies Reveal Chemical Diversity and Genetic Control of Maize Specialized Metabolites	metabolite	Metabolite	N_437.0326_297.22_raw_negLeafTip.Zhou_2019	https://doi.org/10.1105/tpc.18.00772	doi.org/10.25739/9dsj-kw33
Zhou	2019	Zea mays subsp. mays	Goodman_Association	leaf	raw	Metabolome-Scale Genome-Wide Association Studies Reveal Chemical Diversity and Genetic Control of Maize Specialized Metabolites	metabolite	Metabolite	N_438.0372_297.29_raw_negLeafTip.Zhou_2019	https://doi.org/10.1105/tpc.18.00772	doi.org/10.25739/9dsj-kw33
Zhou	2019	Zea mays subsp. mays	Goodman_Association	leaf	raw	Metabolome-Scale Genome-Wide Association Studies Reveal Chemical Diversity and Genetic Control of Maize Specialized Metabolites	metabolite	Metabolite	N_391.0278_297.38_raw_negLeafTip.Zhou_2019	https://doi.org/10.1105/tpc.18.00772	doi.org/10.25739/9dsj-kw33
Zhou	2019	Zea mays subsp. mays	Goodman_Association	leaf	raw	Metabolome-Scale Genome-Wide Association Studies Reveal Chemical Diversity and Genetic Control of Maize Specialized Metabolites	metabolite	Metabolite	N_805.0446_297.48_raw_negLeafTip.Zhou_2019	https://doi.org/10.1105/tpc.18.00772	doi.org/10.25739/9dsj-kw33
Zhou	2019	Zea mays subsp. mays	Goodman_Association	leaf	raw	Metabolome-Scale Genome-Wide Association Studies Reveal Chemical Diversity and Genetic Control of Maize Specialized Metabolites	metabolite	Metabolite	N_402.0197_297.58_raw_negLeafTip.Zhou_2019	https://doi.org/10.1105/tpc.18.00772	doi.org/10.25739/9dsj-kw33
Zhou	2019	Zea mays subsp. mays	Goodman_Association	leaf	raw	Metabolome-Scale Genome-Wide Association Studies Reveal Chemical Diversity and Genetic Control of Maize Specialized Metabolites	metabolite	Metabolite	N_410.0003_297.62_raw_negLeafTip.Zhou_2019	https://doi.org/10.1105/tpc.18.00772	doi.org/10.25739/9dsj-kw33
Zhou	2019	Zea mays subsp. mays	Goodman_Association	leaf	raw	Metabolome-Scale Genome-Wide Association Studies Reveal Chemical Diversity and Genetic Control of Maize Specialized Metabolites	metabolite	Metabolite	N_429.0005_297.68_raw_negLeafTip.Zhou_2019	https://doi.org/10.1105/tpc.18.00772	doi.org/10.25739/9dsj-kw33
Zhou	2019	Zea mays subsp. mays	Goodman_Association	leaf	raw	Metabolome-Scale Genome-Wide Association Studies Reveal Chemical Diversity and Genetic Control of Maize Specialized Metabolites	metabolite	Metabolite	N_179.0335_298.65_raw_negLeafTip.Zhou_2019	https://doi.org/10.1105/tpc.18.00772	doi.org/10.25739/9dsj-kw33
Zhou	2019	Zea mays subsp. mays	Goodman_Association	leaf	raw	Metabolome-Scale Genome-Wide Association Studies Reveal Chemical Diversity and Genetic Control of Maize Specialized Metabolites	metabolite	Metabolite	N_188.0247_298.72_raw_negLeafTip.Zhou_2019	https://doi.org/10.1105/tpc.18.00772	doi.org/10.25739/9dsj-kw33
Zhou	2019	Zea mays subsp. mays	Goodman_Association	leaf	raw	Metabolome-Scale Genome-Wide Association Studies Reveal Chemical Diversity and Genetic Control of Maize Specialized Metabolites	metabolite	Metabolite	N_508.1797_298.82_raw_negLeafTip.Zhou_2019	https://doi.org/10.1105/tpc.18.00772	doi.org/10.25739/9dsj-kw33
Zhou	2019	Zea mays subsp. mays	Goodman_Association	leaf	raw	Metabolome-Scale Genome-Wide Association Studies Reveal Chemical Diversity and Genetic Control of Maize Specialized Metabolites	metabolite	Metabolite	N_459.0153_299.18_raw_negLeafTip.Zhou_2019	https://doi.org/10.1105/tpc.18.00772	doi.org/10.25739/9dsj-kw33
Zhou	2019	Zea mays subsp. mays	Goodman_Association	leaf	raw	Metabolome-Scale Genome-Wide Association Studies Reveal Chemical Diversity and Genetic Control of Maize Specialized Metabolites	metabolite	Metabolite	N_427.0052_299.18_raw_negLeafTip.Zhou_2019	https://doi.org/10.1105/tpc.18.00772	doi.org/10.25739/9dsj-kw33
Zhou	2019	Zea mays subsp. mays	Goodman_Association	leaf	raw	Metabolome-Scale Genome-Wide Association Studies Reveal Chemical Diversity and Genetic Control of Maize Specialized Metabolites	metabolite	Metabolite	N_428.0148_299.47_raw_negLeafTip.Zhou_2019	https://doi.org/10.1105/tpc.18.00772	doi.org/10.25739/9dsj-kw33
Zhou	2019	Zea mays subsp. mays	Goodman_Association	leaf	raw	Metabolome-Scale Genome-Wide Association Studies Reveal Chemical Diversity and Genetic Control of Maize Specialized Metabolites	metabolite	Metabolite	N_396.0109_300.10_raw_negLeafTip.Zhou_2019	https://doi.org/10.1105/tpc.18.00772	doi.org/10.25739/9dsj-kw33
Zhou	2019	Zea mays subsp. mays	Goodman_Association	leaf	raw	Metabolome-Scale Genome-Wide Association Studies Reveal Chemical Diversity and Genetic Control of Maize Specialized Metabolites	metabolite	Metabolite	N_467.0369_301.88_raw_negLeafTip.Zhou_2019	https://doi.org/10.1105/tpc.18.00772	doi.org/10.25739/9dsj-kw33
Zhou	2019	Zea mays subsp. mays	Goodman_Association	leaf	raw	Metabolome-Scale Genome-Wide Association Studies Reveal Chemical Diversity and Genetic Control of Maize Specialized Metabolites	metabolite	Metabolite	N_165.0555_302.02_raw_negLeafTip.Zhou_2019	https://doi.org/10.1105/tpc.18.00772	doi.org/10.25739/9dsj-kw33
Zhou	2019	Zea mays subsp. mays	Goodman_Association	leaf	raw	Metabolome-Scale Genome-Wide Association Studies Reveal Chemical Diversity and Genetic Control of Maize Specialized Metabolites	metabolite	Metabolite	N_675.1914_303.51_raw_negLeafTip.Zhou_2019	https://doi.org/10.1105/tpc.18.00772	doi.org/10.25739/9dsj-kw33
Zhou	2019	Zea mays subsp. mays	Goodman_Association	leaf	raw	Metabolome-Scale Genome-Wide Association Studies Reveal Chemical Diversity and Genetic Control of Maize Specialized Metabolites	metabolite	Metabolite	N_215.1392_304.15_raw_negLeafTip.Zhou_2019	https://doi.org/10.1105/tpc.18.00772	doi.org/10.25739/9dsj-kw33
Zhou	2019	Zea mays subsp. mays	Goodman_Association	leaf	raw	Metabolome-Scale Genome-Wide Association Studies Reveal Chemical Diversity and Genetic Control of Maize Specialized Metabolites	metabolite	Metabolite	N_359.0763_304.31_raw_negLeafTip.Zhou_2019	https://doi.org/10.1105/tpc.18.00772	doi.org/10.25739/9dsj-kw33
Zhou	2019	Zea mays subsp. mays	Goodman_Association	leaf	raw	Metabolome-Scale Genome-Wide Association Studies Reveal Chemical Diversity and Genetic Control of Maize Specialized Metabolites	metabolite	Metabolite	N_382.1119_304.33_raw_negLeafTip.Zhou_2019	https://doi.org/10.1105/tpc.18.00772	doi.org/10.25739/9dsj-kw33
Zhou	2019	Zea mays subsp. mays	Goodman_Association	leaf	raw	Metabolome-Scale Genome-Wide Association Studies Reveal Chemical Diversity and Genetic Control of Maize Specialized Metabolites	metabolite	Metabolite	N_516.0991_305.04_raw_negLeafTip.Zhou_2019	https://doi.org/10.1105/tpc.18.00772	doi.org/10.25739/9dsj-kw33
Zhou	2019	Zea mays subsp. mays	Goodman_Association	leaf	raw	Metabolome-Scale Genome-Wide Association Studies Reveal Chemical Diversity and Genetic Control of Maize Specialized Metabolites	metabolite	Metabolite	N_337.0933_305.14_raw_negLeafTip.Zhou_2019	https://doi.org/10.1105/tpc.18.00772	doi.org/10.25739/9dsj-kw33
Zhou	2019	Zea mays subsp. mays	Goodman_Association	leaf	raw	Metabolome-Scale Genome-Wide Association Studies Reveal Chemical Diversity and Genetic Control of Maize Specialized Metabolites	metabolite	Metabolite	N_235.0610_305.73_raw_negLeafTip.Zhou_2019	https://doi.org/10.1105/tpc.18.00772	doi.org/10.25739/9dsj-kw33
Zhou	2019	Zea mays subsp. mays	Goodman_Association	leaf	raw	Metabolome-Scale Genome-Wide Association Studies Reveal Chemical Diversity and Genetic Control of Maize Specialized Metabolites	metabolite	Metabolite	N_448.1901_305.80_raw_negLeafTip.Zhou_2019	https://doi.org/10.1105/tpc.18.00772	doi.org/10.25739/9dsj-kw33
Zhou	2019	Zea mays subsp. mays	Goodman_Association	leaf	raw	Metabolome-Scale Genome-Wide Association Studies Reveal Chemical Diversity and Genetic Control of Maize Specialized Metabolites	metabolite	Metabolite	N_398.0725_305.85_raw_negLeafTip.Zhou_2019	https://doi.org/10.1105/tpc.18.00772	doi.org/10.25739/9dsj-kw33
Zhou	2019	Zea mays subsp. mays	Goodman_Association	leaf	raw	Metabolome-Scale Genome-Wide Association Studies Reveal Chemical Diversity and Genetic Control of Maize Specialized Metabolites	metabolite	Metabolite	N_447.1878_305.93_raw_negLeafTip.Zhou_2019	https://doi.org/10.1105/tpc.18.00772	doi.org/10.25739/9dsj-kw33
Zhou	2019	Zea mays subsp. mays	Goodman_Association	leaf	raw	Metabolome-Scale Genome-Wide Association Studies Reveal Chemical Diversity and Genetic Control of Maize Specialized Metabolites	metabolite	Metabolite	N_301.0927_306.13_raw_negLeafTip.Zhou_2019	https://doi.org/10.1105/tpc.18.00772	doi.org/10.25739/9dsj-kw33
Zhou	2019	Zea mays subsp. mays	Goodman_Association	leaf	raw	Metabolome-Scale Genome-Wide Association Studies Reveal Chemical Diversity and Genetic Control of Maize Specialized Metabolites	metabolite	Metabolite	N_405.0808_306.31_raw_negLeafTip.Zhou_2019	https://doi.org/10.1105/tpc.18.00772	doi.org/10.25739/9dsj-kw33
Zhou	2019	Zea mays subsp. mays	Goodman_Association	leaf	raw	Metabolome-Scale Genome-Wide Association Studies Reveal Chemical Diversity and Genetic Control of Maize Specialized Metabolites	metabolite	Metabolite	N_697.1759_306.98_raw_negLeafTip.Zhou_2019	https://doi.org/10.1105/tpc.18.00772	doi.org/10.25739/9dsj-kw33
Zhou	2019	Zea mays subsp. mays	Goodman_Association	leaf	raw	Metabolome-Scale Genome-Wide Association Studies Reveal Chemical Diversity and Genetic Control of Maize Specialized Metabolites	metabolite	Metabolite	N_397.0472_307.57_raw_negLeafTip.Zhou_2019	https://doi.org/10.1105/tpc.18.00772	doi.org/10.25739/9dsj-kw33
Zhou	2019	Zea mays subsp. mays	Goodman_Association	leaf	raw	Metabolome-Scale Genome-Wide Association Studies Reveal Chemical Diversity and Genetic Control of Maize Specialized Metabolites	metabolite	Metabolite	N_218.0433_307.75_raw_negLeafTip.Zhou_2019	https://doi.org/10.1105/tpc.18.00772	doi.org/10.25739/9dsj-kw33
Zhou	2019	Zea mays subsp. mays	Goodman_Association	leaf	raw	Metabolome-Scale Genome-Wide Association Studies Reveal Chemical Diversity and Genetic Control of Maize Specialized Metabolites	metabolite	Metabolite	N_146.0612_307.82_raw_negLeafTip.Zhou_2019	https://doi.org/10.1105/tpc.18.00772	doi.org/10.25739/9dsj-kw33
Zhou	2019	Zea mays subsp. mays	Goodman_Association	leaf	raw	Metabolome-Scale Genome-Wide Association Studies Reveal Chemical Diversity and Genetic Control of Maize Specialized Metabolites	metabolite	Metabolite	N_403.1967_309.63_raw_negLeafTip.Zhou_2019	https://doi.org/10.1105/tpc.18.00772	doi.org/10.25739/9dsj-kw33
Zhou	2019	Zea mays subsp. mays	Goodman_Association	leaf	raw	Metabolome-Scale Genome-Wide Association Studies Reveal Chemical Diversity and Genetic Control of Maize Specialized Metabolites	metabolite	Metabolite	N_293.1240_310.25_raw_negLeafTip.Zhou_2019	https://doi.org/10.1105/tpc.18.00772	doi.org/10.25739/9dsj-kw33
Zhou	2019	Zea mays subsp. mays	Goodman_Association	leaf	raw	Metabolome-Scale Genome-Wide Association Studies Reveal Chemical Diversity and Genetic Control of Maize Specialized Metabolites	metabolite	Metabolite	N_439.1703_310.93_raw_negLeafTip.Zhou_2019	https://doi.org/10.1105/tpc.18.00772	doi.org/10.25739/9dsj-kw33
Zhou	2019	Zea mays subsp. mays	Goodman_Association	leaf	raw	Metabolome-Scale Genome-Wide Association Studies Reveal Chemical Diversity and Genetic Control of Maize Specialized Metabolites	metabolite	Metabolite	N_313.0993_311.26_raw_negLeafTip.Zhou_2019	https://doi.org/10.1105/tpc.18.00772	doi.org/10.25739/9dsj-kw33
Zhou	2019	Zea mays subsp. mays	Goodman_Association	leaf	raw	Metabolome-Scale Genome-Wide Association Studies Reveal Chemical Diversity and Genetic Control of Maize Specialized Metabolites	metabolite	Metabolite	N_277.1223_312.97_raw_negLeafTip.Zhou_2019	https://doi.org/10.1105/tpc.18.00772	doi.org/10.25739/9dsj-kw33
Zhou	2019	Zea mays subsp. mays	Goodman_Association	leaf	raw	Metabolome-Scale Genome-Wide Association Studies Reveal Chemical Diversity and Genetic Control of Maize Specialized Metabolites	metabolite	Metabolite	N_441.1714_313.02_raw_negLeafTip.Zhou_2019	https://doi.org/10.1105/tpc.18.00772	doi.org/10.25739/9dsj-kw33
Zhou	2019	Zea mays subsp. mays	Goodman_Association	leaf	raw	Metabolome-Scale Genome-Wide Association Studies Reveal Chemical Diversity and Genetic Control of Maize Specialized Metabolites	metabolite	Metabolite	N_477.1623_313.47_raw_negLeafTip.Zhou_2019	https://doi.org/10.1105/tpc.18.00772	doi.org/10.25739/9dsj-kw33
Zhou	2019	Zea mays subsp. mays	Goodman_Association	leaf	raw	Metabolome-Scale Genome-Wide Association Studies Reveal Chemical Diversity and Genetic Control of Maize Specialized Metabolites	metabolite	Metabolite	N_475.1402_313.63_raw_negLeafTip.Zhou_2019	https://doi.org/10.1105/tpc.18.00772	doi.org/10.25739/9dsj-kw33
Zhou	2019	Zea mays subsp. mays	Goodman_Association	leaf	raw	Metabolome-Scale Genome-Wide Association Studies Reveal Chemical Diversity and Genetic Control of Maize Specialized Metabolites	metabolite	Metabolite	N_450.2058_314.48_raw_negLeafTip.Zhou_2019	https://doi.org/10.1105/tpc.18.00772	doi.org/10.25739/9dsj-kw33
Zhou	2019	Zea mays subsp. mays	Goodman_Association	leaf	raw	Metabolome-Scale Genome-Wide Association Studies Reveal Chemical Diversity and Genetic Control of Maize Specialized Metabolites	metabolite	Metabolite	N_526.1562_314.51_raw_negLeafTip.Zhou_2019	https://doi.org/10.1105/tpc.18.00772	doi.org/10.25739/9dsj-kw33
Zhou	2019	Zea mays subsp. mays	Goodman_Association	leaf	raw	Metabolome-Scale Genome-Wide Association Studies Reveal Chemical Diversity and Genetic Control of Maize Specialized Metabolites	metabolite	Metabolite	N_449.2023_315.26_raw_negLeafTip.Zhou_2019	https://doi.org/10.1105/tpc.18.00772	doi.org/10.25739/9dsj-kw33
Zhou	2019	Zea mays subsp. mays	Goodman_Association	leaf	raw	Metabolome-Scale Genome-Wide Association Studies Reveal Chemical Diversity and Genetic Control of Maize Specialized Metabolites	metabolite	Metabolite	N_513.1439_315.75_raw_negLeafTip.Zhou_2019	https://doi.org/10.1105/tpc.18.00772	doi.org/10.25739/9dsj-kw33
Zhou	2019	Zea mays subsp. mays	Goodman_Association	leaf	raw	Metabolome-Scale Genome-Wide Association Studies Reveal Chemical Diversity and Genetic Control of Maize Specialized Metabolites	metabolite	Metabolite	N_340.1028_316.53_raw_negLeafTip.Zhou_2019	https://doi.org/10.1105/tpc.18.00772	doi.org/10.25739/9dsj-kw33
Zhou	2019	Zea mays subsp. mays	Goodman_Association	leaf	raw	Metabolome-Scale Genome-Wide Association Studies Reveal Chemical Diversity and Genetic Control of Maize Specialized Metabolites	metabolite	Metabolite	N_531.1402_317.26_raw_negLeafTip.Zhou_2019	https://doi.org/10.1105/tpc.18.00772	doi.org/10.25739/9dsj-kw33
Zhou	2019	Zea mays subsp. mays	Goodman_Association	leaf	raw	Metabolome-Scale Genome-Wide Association Studies Reveal Chemical Diversity and Genetic Control of Maize Specialized Metabolites	metabolite	Metabolite	N_393.1203_321.65_raw_negLeafTip.Zhou_2019	https://doi.org/10.1105/tpc.18.00772	doi.org/10.25739/9dsj-kw33
Zhou	2019	Zea mays subsp. mays	Goodman_Association	leaf	raw	Metabolome-Scale Genome-Wide Association Studies Reveal Chemical Diversity and Genetic Control of Maize Specialized Metabolites	metabolite	Metabolite	N_361.0748_322.93_raw_negLeafTip.Zhou_2019	https://doi.org/10.1105/tpc.18.00772	doi.org/10.25739/9dsj-kw33
Zhou	2019	Zea mays subsp. mays	Goodman_Association	leaf	raw	Metabolome-Scale Genome-Wide Association Studies Reveal Chemical Diversity and Genetic Control of Maize Specialized Metabolites	metabolite	Metabolite	N_119.0494_323.30_raw_negLeafTip.Zhou_2019	https://doi.org/10.1105/tpc.18.00772	doi.org/10.25739/9dsj-kw33
Zhou	2019	Zea mays subsp. mays	Goodman_Association	leaf	raw	Metabolome-Scale Genome-Wide Association Studies Reveal Chemical Diversity and Genetic Control of Maize Specialized Metabolites	metabolite	Metabolite	N_446.1520_323.45_raw_negLeafTip.Zhou_2019	https://doi.org/10.1105/tpc.18.00772	doi.org/10.25739/9dsj-kw33
Zhou	2019	Zea mays subsp. mays	Goodman_Association	leaf	raw	Metabolome-Scale Genome-Wide Association Studies Reveal Chemical Diversity and Genetic Control of Maize Specialized Metabolites	metabolite	Metabolite	N_163.0396_323.58_raw_negLeafTip.Zhou_2019	https://doi.org/10.1105/tpc.18.00772	doi.org/10.25739/9dsj-kw33
Zhou	2019	Zea mays subsp. mays	Goodman_Association	leaf	raw	Metabolome-Scale Genome-Wide Association Studies Reveal Chemical Diversity and Genetic Control of Maize Specialized Metabolites	metabolite	Metabolite	N_153.0181_323.60_raw_negLeafTip.Zhou_2019	https://doi.org/10.1105/tpc.18.00772	doi.org/10.25739/9dsj-kw33
Zhou	2019	Zea mays subsp. mays	Goodman_Association	leaf	raw	Metabolome-Scale Genome-Wide Association Studies Reveal Chemical Diversity and Genetic Control of Maize Specialized Metabolites	metabolite	Metabolite	N_325.0926_323.64_raw_negLeafTip.Zhou_2019	https://doi.org/10.1105/tpc.18.00772	doi.org/10.25739/9dsj-kw33
Zhou	2019	Zea mays subsp. mays	Goodman_Association	leaf	raw	Metabolome-Scale Genome-Wide Association Studies Reveal Chemical Diversity and Genetic Control of Maize Specialized Metabolites	metabolite	Metabolite	N_760.0216_324.79_raw_negLeafTip.Zhou_2019	https://doi.org/10.1105/tpc.18.00772	doi.org/10.25739/9dsj-kw33
Zhou	2019	Zea mays subsp. mays	Goodman_Association	leaf	raw	Metabolome-Scale Genome-Wide Association Studies Reveal Chemical Diversity and Genetic Control of Maize Specialized Metabolites	metabolite	Metabolite	N_109.0286_325.00_raw_negLeafTip.Zhou_2019	https://doi.org/10.1105/tpc.18.00772	doi.org/10.25739/9dsj-kw33
Zhou	2019	Zea mays subsp. mays	Goodman_Association	leaf	raw	Metabolome-Scale Genome-Wide Association Studies Reveal Chemical Diversity and Genetic Control of Maize Specialized Metabolites	metabolite	Metabolite	N_773.0560_325.22_raw_negLeafTip.Zhou_2019	https://doi.org/10.1105/tpc.18.00772	doi.org/10.25739/9dsj-kw33
Zhou	2019	Zea mays subsp. mays	Goodman_Association	leaf	raw	Metabolome-Scale Genome-Wide Association Studies Reveal Chemical Diversity and Genetic Control of Maize Specialized Metabolites	metabolite	Metabolite	N_751.0764_325.24_raw_negLeafTip.Zhou_2019	https://doi.org/10.1105/tpc.18.00772	doi.org/10.25739/9dsj-kw33
Zhou	2019	Zea mays subsp. mays	Goodman_Association	leaf	raw	Metabolome-Scale Genome-Wide Association Studies Reveal Chemical Diversity and Genetic Control of Maize Specialized Metabolites	metabolite	Metabolite	N_752.0797_325.54_raw_negLeafTip.Zhou_2019	https://doi.org/10.1105/tpc.18.00772	doi.org/10.25739/9dsj-kw33
Zhou	2019	Zea mays subsp. mays	Goodman_Association	leaf	raw	Metabolome-Scale Genome-Wide Association Studies Reveal Chemical Diversity and Genetic Control of Maize Specialized Metabolites	metabolite	Metabolite	N_394.0757_325.59_raw_negLeafTip.Zhou_2019	https://doi.org/10.1105/tpc.18.00772	doi.org/10.25739/9dsj-kw33
Zhou	2019	Zea mays subsp. mays	Goodman_Association	leaf	raw	Metabolome-Scale Genome-Wide Association Studies Reveal Chemical Diversity and Genetic Control of Maize Specialized Metabolites	metabolite	Metabolite	N_445.1404_325.73_raw_negLeafTip.Zhou_2019	https://doi.org/10.1105/tpc.18.00772	doi.org/10.25739/9dsj-kw33
Zhou	2019	Zea mays subsp. mays	Goodman_Association	leaf	raw	Metabolome-Scale Genome-Wide Association Studies Reveal Chemical Diversity and Genetic Control of Maize Specialized Metabolites	metabolite	Metabolite	N_395.1828_325.93_raw_negLeafTip.Zhou_2019	https://doi.org/10.1105/tpc.18.00772	doi.org/10.25739/9dsj-kw33
Zhou	2019	Zea mays subsp. mays	Goodman_Association	leaf	raw	Metabolome-Scale Genome-Wide Association Studies Reveal Chemical Diversity and Genetic Control of Maize Specialized Metabolites	metabolite	Metabolite	N_253.1077_326.24_raw_negLeafTip.Zhou_2019	https://doi.org/10.1105/tpc.18.00772	doi.org/10.25739/9dsj-kw33
Zhou	2019	Zea mays subsp. mays	Goodman_Association	leaf	raw	Metabolome-Scale Genome-Wide Association Studies Reveal Chemical Diversity and Genetic Control of Maize Specialized Metabolites	metabolite	Metabolite	N_326.0884_326.30_raw_negLeafTip.Zhou_2019	https://doi.org/10.1105/tpc.18.00772	doi.org/10.25739/9dsj-kw33
Zhou	2019	Zea mays subsp. mays	Goodman_Association	leaf	raw	Metabolome-Scale Genome-Wide Association Studies Reveal Chemical Diversity and Genetic Control of Maize Specialized Metabolites	metabolite	Metabolite	N_784.1532_326.78_raw_negLeafTip.Zhou_2019	https://doi.org/10.1105/tpc.18.00772	doi.org/10.25739/9dsj-kw33
Zhou	2019	Zea mays subsp. mays	Goodman_Association	leaf	raw	Metabolome-Scale Genome-Wide Association Studies Reveal Chemical Diversity and Genetic Control of Maize Specialized Metabolites	metabolite	Metabolite	N_315.0961_327.06_raw_negLeafTip.Zhou_2019	https://doi.org/10.1105/tpc.18.00772	doi.org/10.25739/9dsj-kw33
Zhou	2019	Zea mays subsp. mays	Goodman_Association	leaf	raw	Metabolome-Scale Genome-Wide Association Studies Reveal Chemical Diversity and Genetic Control of Maize Specialized Metabolites	metabolite	Metabolite	N_365.0862_327.31_raw_negLeafTip.Zhou_2019	https://doi.org/10.1105/tpc.18.00772	doi.org/10.25739/9dsj-kw33
Zhou	2019	Zea mays subsp. mays	Goodman_Association	leaf	raw	Metabolome-Scale Genome-Wide Association Studies Reveal Chemical Diversity and Genetic Control of Maize Specialized Metabolites	metabolite	Metabolite	N_729.0958_328.07_raw_negLeafTip.Zhou_2019	https://doi.org/10.1105/tpc.18.00772	doi.org/10.25739/9dsj-kw33
Zhou	2019	Zea mays subsp. mays	Goodman_Association	leaf	raw	Metabolome-Scale Genome-Wide Association Studies Reveal Chemical Diversity and Genetic Control of Maize Specialized Metabolites	metabolite	Metabolite	N_385.1638_328.14_raw_negLeafTip.Zhou_2019	https://doi.org/10.1105/tpc.18.00772	doi.org/10.25739/9dsj-kw33
Zhou	2019	Zea mays subsp. mays	Goodman_Association	leaf	raw	Metabolome-Scale Genome-Wide Association Studies Reveal Chemical Diversity and Genetic Control of Maize Specialized Metabolites	metabolite	Metabolite	N_730.1006_328.17_raw_negLeafTip.Zhou_2019	https://doi.org/10.1105/tpc.18.00772	doi.org/10.25739/9dsj-kw33
Zhou	2019	Zea mays subsp. mays	Goodman_Association	leaf	raw	Metabolome-Scale Genome-Wide Association Studies Reveal Chemical Diversity and Genetic Control of Maize Specialized Metabolites	metabolite	Metabolite	N_319.1327_328.20_raw_negLeafTip.Zhou_2019	https://doi.org/10.1105/tpc.18.00772	doi.org/10.25739/9dsj-kw33
Zhou	2019	Zea mays subsp. mays	Goodman_Association	leaf	raw	Metabolome-Scale Genome-Wide Association Studies Reveal Chemical Diversity and Genetic Control of Maize Specialized Metabolites	metabolite	Metabolite	N_343.0896_328.25_raw_negLeafTip.Zhou_2019	https://doi.org/10.1105/tpc.18.00772	doi.org/10.25739/9dsj-kw33
Zhou	2019	Zea mays subsp. mays	Goodman_Association	leaf	raw	Metabolome-Scale Genome-Wide Association Studies Reveal Chemical Diversity and Genetic Control of Maize Specialized Metabolites	metabolite	Metabolite	N_719.1424_328.51_raw_negLeafTip.Zhou_2019	https://doi.org/10.1105/tpc.18.00772	doi.org/10.25739/9dsj-kw33
Zhou	2019	Zea mays subsp. mays	Goodman_Association	leaf	raw	Metabolome-Scale Genome-Wide Association Studies Reveal Chemical Diversity and Genetic Control of Maize Specialized Metabolites	metabolite	Metabolite	N_718.1300_328.61_raw_negLeafTip.Zhou_2019	https://doi.org/10.1105/tpc.18.00772	doi.org/10.25739/9dsj-kw33
Zhou	2019	Zea mays subsp. mays	Goodman_Association	leaf	raw	Metabolome-Scale Genome-Wide Association Studies Reveal Chemical Diversity and Genetic Control of Maize Specialized Metabolites	metabolite	Metabolite	N_207.0146_328.65_raw_negLeafTip.Zhou_2019	https://doi.org/10.1105/tpc.18.00772	doi.org/10.25739/9dsj-kw33
Zhou	2019	Zea mays subsp. mays	Goodman_Association	leaf	raw	Metabolome-Scale Genome-Wide Association Studies Reveal Chemical Diversity and Genetic Control of Maize Specialized Metabolites	metabolite	Metabolite	N_386.1663_328.80_raw_negLeafTip.Zhou_2019	https://doi.org/10.1105/tpc.18.00772	doi.org/10.25739/9dsj-kw33
Zhou	2019	Zea mays subsp. mays	Goodman_Association	leaf	raw	Metabolome-Scale Genome-Wide Association Studies Reveal Chemical Diversity and Genetic Control of Maize Specialized Metabolites	metabolite	Metabolite	N_349.1822_328.86_raw_negLeafTip.Zhou_2019	https://doi.org/10.1105/tpc.18.00772	doi.org/10.25739/9dsj-kw33
Zhou	2019	Zea mays subsp. mays	Goodman_Association	leaf	raw	Metabolome-Scale Genome-Wide Association Studies Reveal Chemical Diversity and Genetic Control of Maize Specialized Metabolites	metabolite	Metabolite	N_201.0767_328.93_raw_negLeafTip.Zhou_2019	https://doi.org/10.1105/tpc.18.00772	doi.org/10.25739/9dsj-kw33
Zhou	2019	Zea mays subsp. mays	Goodman_Association	leaf	raw	Metabolome-Scale Genome-Wide Association Studies Reveal Chemical Diversity and Genetic Control of Maize Specialized Metabolites	metabolite	Metabolite	N_162.0194_329.03_raw_negLeafTip.Zhou_2019	https://doi.org/10.1105/tpc.18.00772	doi.org/10.25739/9dsj-kw33
Zhou	2019	Zea mays subsp. mays	Goodman_Association	leaf	raw	Metabolome-Scale Genome-Wide Association Studies Reveal Chemical Diversity and Genetic Control of Maize Specialized Metabolites	metabolite	Metabolite	N_685.1741_329.05_raw_negLeafTip.Zhou_2019	https://doi.org/10.1105/tpc.18.00772	doi.org/10.25739/9dsj-kw33
Zhou	2019	Zea mays subsp. mays	Goodman_Association	leaf	raw	Metabolome-Scale Genome-Wide Association Studies Reveal Chemical Diversity and Genetic Control of Maize Specialized Metabolites	metabolite	Metabolite	N_749.0586_329.06_raw_negLeafTip.Zhou_2019	https://doi.org/10.1105/tpc.18.00772	doi.org/10.25739/9dsj-kw33
Zhou	2019	Zea mays subsp. mays	Goodman_Association	leaf	raw	Metabolome-Scale Genome-Wide Association Studies Reveal Chemical Diversity and Genetic Control of Maize Specialized Metabolites	metabolite	Metabolite	N_734.0976_329.12_raw_negLeafTip.Zhou_2019	https://doi.org/10.1105/tpc.18.00772	doi.org/10.25739/9dsj-kw33
Zhou	2019	Zea mays subsp. mays	Goodman_Association	leaf	raw	Metabolome-Scale Genome-Wide Association Studies Reveal Chemical Diversity and Genetic Control of Maize Specialized Metabolites	metabolite	Metabolite	N_379.0631_329.23_raw_negLeafTip.Zhou_2019	https://doi.org/10.1105/tpc.18.00772	doi.org/10.25739/9dsj-kw33
Zhou	2019	Zea mays subsp. mays	Goodman_Association	leaf	raw	Metabolome-Scale Genome-Wide Association Studies Reveal Chemical Diversity and Genetic Control of Maize Specialized Metabolites	metabolite	Metabolite	N_686.1756_329.27_raw_negLeafTip.Zhou_2019	https://doi.org/10.1105/tpc.18.00772	doi.org/10.25739/9dsj-kw33
Zhou	2019	Zea mays subsp. mays	Goodman_Association	leaf	raw	Metabolome-Scale Genome-Wide Association Studies Reveal Chemical Diversity and Genetic Control of Maize Specialized Metabolites	metabolite	Metabolite	N_687.1778_329.28_raw_negLeafTip.Zhou_2019	https://doi.org/10.1105/tpc.18.00772	doi.org/10.25739/9dsj-kw33
Zhou	2019	Zea mays subsp. mays	Goodman_Association	leaf	raw	Metabolome-Scale Genome-Wide Association Studies Reveal Chemical Diversity and Genetic Control of Maize Specialized Metabolites	metabolite	Metabolite	N_731.1074_329.30_raw_negLeafTip.Zhou_2019	https://doi.org/10.1105/tpc.18.00772	doi.org/10.25739/9dsj-kw33
Zhou	2019	Zea mays subsp. mays	Goodman_Association	leaf	raw	Metabolome-Scale Genome-Wide Association Studies Reveal Chemical Diversity and Genetic Control of Maize Specialized Metabolites	metabolite	Metabolite	N_388.0885_329.33_raw_negLeafTip.Zhou_2019	https://doi.org/10.1105/tpc.18.00772	doi.org/10.25739/9dsj-kw33
Zhou	2019	Zea mays subsp. mays	Goodman_Association	leaf	raw	Metabolome-Scale Genome-Wide Association Studies Reveal Chemical Diversity and Genetic Control of Maize Specialized Metabolites	metabolite	Metabolite	N_118.0290_329.37_raw_negLeafTip.Zhou_2019	https://doi.org/10.1105/tpc.18.00772	doi.org/10.25739/9dsj-kw33
Zhou	2019	Zea mays subsp. mays	Goodman_Association	leaf	raw	Metabolome-Scale Genome-Wide Association Studies Reveal Chemical Diversity and Genetic Control of Maize Specialized Metabolites	metabolite	Metabolite	N_344.0897_329.50_raw_negLeafTip.Zhou_2019	https://doi.org/10.1105/tpc.18.00772	doi.org/10.25739/9dsj-kw33
Zhou	2019	Zea mays subsp. mays	Goodman_Association	leaf	raw	Metabolome-Scale Genome-Wide Association Studies Reveal Chemical Diversity and Genetic Control of Maize Specialized Metabolites	metabolite	Metabolite	N_381.0633_329.54_raw_negLeafTip.Zhou_2019	https://doi.org/10.1105/tpc.18.00772	doi.org/10.25739/9dsj-kw33
Zhou	2019	Zea mays subsp. mays	Goodman_Association	leaf	raw	Metabolome-Scale Genome-Wide Association Studies Reveal Chemical Diversity and Genetic Control of Maize Specialized Metabolites	metabolite	Metabolite	N_472.0407_329.68_raw_negLeafTip.Zhou_2019	https://doi.org/10.1105/tpc.18.00772	doi.org/10.25739/9dsj-kw33
Zhou	2019	Zea mays subsp. mays	Goodman_Association	leaf	raw	Metabolome-Scale Genome-Wide Association Studies Reveal Chemical Diversity and Genetic Control of Maize Specialized Metabolites	metabolite	Metabolite	N_410.0703_329.69_raw_negLeafTip.Zhou_2019	https://doi.org/10.1105/tpc.18.00772	doi.org/10.25739/9dsj-kw33
Zhou	2019	Zea mays subsp. mays	Goodman_Association	leaf	raw	Metabolome-Scale Genome-Wide Association Studies Reveal Chemical Diversity and Genetic Control of Maize Specialized Metabolites	metabolite	Metabolite	N_378.0592_329.69_raw_negLeafTip.Zhou_2019	https://doi.org/10.1105/tpc.18.00772	doi.org/10.25739/9dsj-kw33
Zhou	2019	Zea mays subsp. mays	Goodman_Association	leaf	raw	Metabolome-Scale Genome-Wide Association Studies Reveal Chemical Diversity and Genetic Control of Maize Specialized Metabolites	metabolite	Metabolite	N_342.0834_329.82_raw_negLeafTip.Zhou_2019	https://doi.org/10.1105/tpc.18.00772	doi.org/10.25739/9dsj-kw33
Zhou	2019	Zea mays subsp. mays	Goodman_Association	leaf	raw	Metabolome-Scale Genome-Wide Association Studies Reveal Chemical Diversity and Genetic Control of Maize Specialized Metabolites	metabolite	Metabolite	N_400.0442_329.92_raw_negLeafTip.Zhou_2019	https://doi.org/10.1105/tpc.18.00772	doi.org/10.25739/9dsj-kw33
Zhou	2019	Zea mays subsp. mays	Goodman_Association	leaf	raw	Metabolome-Scale Genome-Wide Association Studies Reveal Chemical Diversity and Genetic Control of Maize Specialized Metabolites	metabolite	Metabolite	N_324.0746_330.01_raw_negLeafTip.Zhou_2019	https://doi.org/10.1105/tpc.18.00772	doi.org/10.25739/9dsj-kw33
Zhou	2019	Zea mays subsp. mays	Goodman_Association	leaf	raw	Metabolome-Scale Genome-Wide Association Studies Reveal Chemical Diversity and Genetic Control of Maize Specialized Metabolites	metabolite	Metabolite	N_303.0511_330.05_raw_negLeafTip.Zhou_2019	https://doi.org/10.1105/tpc.18.00772	doi.org/10.25739/9dsj-kw33
Zhou	2019	Zea mays subsp. mays	Goodman_Association	leaf	raw	Metabolome-Scale Genome-Wide Association Studies Reveal Chemical Diversity and Genetic Control of Maize Specialized Metabolites	metabolite	Metabolite	N_108.0445_330.09_raw_negLeafTip.Zhou_2019	https://doi.org/10.1105/tpc.18.00772	doi.org/10.25739/9dsj-kw33
Zhou	2019	Zea mays subsp. mays	Goodman_Association	leaf	raw	Metabolome-Scale Genome-Wide Association Studies Reveal Chemical Diversity and Genetic Control of Maize Specialized Metabolites	metabolite	Metabolite	N_478.0583_330.24_raw_negLeafTip.Zhou_2019	https://doi.org/10.1105/tpc.18.00772	doi.org/10.25739/9dsj-kw33
Zhou	2019	Zea mays subsp. mays	Goodman_Association	leaf	raw	Metabolome-Scale Genome-Wide Association Studies Reveal Chemical Diversity and Genetic Control of Maize Specialized Metabolites	metabolite	Metabolite	N_351.0812_330.37_raw_negLeafTip.Zhou_2019	https://doi.org/10.1105/tpc.18.00772	doi.org/10.25739/9dsj-kw33
Zhou	2019	Zea mays subsp. mays	Goodman_Association	leaf	raw	Metabolome-Scale Genome-Wide Association Studies Reveal Chemical Diversity and Genetic Control of Maize Specialized Metabolites	metabolite	Metabolite	N_375.0412_330.38_raw_negLeafTip.Zhou_2019	https://doi.org/10.1105/tpc.18.00772	doi.org/10.25739/9dsj-kw33
Zhou	2019	Zea mays subsp. mays	Goodman_Association	leaf	raw	Metabolome-Scale Genome-Wide Association Studies Reveal Chemical Diversity and Genetic Control of Maize Specialized Metabolites	metabolite	Metabolite	N_329.0874_330.39_raw_negLeafTip.Zhou_2019	https://doi.org/10.1105/tpc.18.00772	doi.org/10.25739/9dsj-kw33
Zhou	2019	Zea mays subsp. mays	Goodman_Association	leaf	raw	Metabolome-Scale Genome-Wide Association Studies Reveal Chemical Diversity and Genetic Control of Maize Specialized Metabolites	metabolite	Metabolite	N_696.1769_330.40_raw_negLeafTip.Zhou_2019	https://doi.org/10.1105/tpc.18.00772	doi.org/10.25739/9dsj-kw33
Zhou	2019	Zea mays subsp. mays	Goodman_Association	leaf	raw	Metabolome-Scale Genome-Wide Association Studies Reveal Chemical Diversity and Genetic Control of Maize Specialized Metabolites	metabolite	Metabolite	N_180.0299_330.51_raw_negLeafTip.Zhou_2019	https://doi.org/10.1105/tpc.18.00772	doi.org/10.25739/9dsj-kw33
Zhou	2019	Zea mays subsp. mays	Goodman_Association	leaf	raw	Metabolome-Scale Genome-Wide Association Studies Reveal Chemical Diversity and Genetic Control of Maize Specialized Metabolites	metabolite	Metabolite	N_380.0649_330.54_raw_negLeafTip.Zhou_2019	https://doi.org/10.1105/tpc.18.00772	doi.org/10.25739/9dsj-kw33
Zhou	2019	Zea mays subsp. mays	Goodman_Association	leaf	raw	Metabolome-Scale Genome-Wide Association Studies Reveal Chemical Diversity and Genetic Control of Maize Specialized Metabolites	metabolite	Metabolite	N_707.1813_330.86_raw_negLeafTip.Zhou_2019	https://doi.org/10.1105/tpc.18.00772	doi.org/10.25739/9dsj-kw33
Zhou	2019	Zea mays subsp. mays	Goodman_Association	leaf	raw	Metabolome-Scale Genome-Wide Association Studies Reveal Chemical Diversity and Genetic Control of Maize Specialized Metabolites	metabolite	Metabolite	N_281.0664_331.13_raw_negLeafTip.Zhou_2019	https://doi.org/10.1105/tpc.18.00772	doi.org/10.25739/9dsj-kw33
Zhou	2019	Zea mays subsp. mays	Goodman_Association	leaf	raw	Metabolome-Scale Genome-Wide Association Studies Reveal Chemical Diversity and Genetic Control of Maize Specialized Metabolites	metabolite	Metabolite	N_546.0457_331.17_raw_negLeafTip.Zhou_2019	https://doi.org/10.1105/tpc.18.00772	doi.org/10.25739/9dsj-kw33
Zhou	2019	Zea mays subsp. mays	Goodman_Association	leaf	raw	Metabolome-Scale Genome-Wide Association Studies Reveal Chemical Diversity and Genetic Control of Maize Specialized Metabolites	metabolite	Metabolite	N_421.0623_331.20_raw_negLeafTip.Zhou_2019	https://doi.org/10.1105/tpc.18.00772	doi.org/10.25739/9dsj-kw33
Zhou	2019	Zea mays subsp. mays	Goodman_Association	leaf	raw	Metabolome-Scale Genome-Wide Association Studies Reveal Chemical Diversity and Genetic Control of Maize Specialized Metabolites	metabolite	Metabolite	N_745.0810_331.33_raw_negLeafTip.Zhou_2019	https://doi.org/10.1105/tpc.18.00772	doi.org/10.25739/9dsj-kw33
Zhou	2019	Zea mays subsp. mays	Goodman_Association	leaf	raw	Metabolome-Scale Genome-Wide Association Studies Reveal Chemical Diversity and Genetic Control of Maize Specialized Metabolites	metabolite	Metabolite	N_402.0383_331.34_raw_negLeafTip.Zhou_2019	https://doi.org/10.1105/tpc.18.00772	doi.org/10.25739/9dsj-kw33
Zhou	2019	Zea mays subsp. mays	Goodman_Association	leaf	raw	Metabolome-Scale Genome-Wide Association Studies Reveal Chemical Diversity and Genetic Control of Maize Specialized Metabolites	metabolite	Metabolite	N_161.0241_331.51_raw_negLeafTip.Zhou_2019	https://doi.org/10.1105/tpc.18.00772	doi.org/10.25739/9dsj-kw33
Zhou	2019	Zea mays subsp. mays	Goodman_Association	leaf	raw	Metabolome-Scale Genome-Wide Association Studies Reveal Chemical Diversity and Genetic Control of Maize Specialized Metabolites	metabolite	Metabolite	N_124.0395_331.77_raw_negLeafTip.Zhou_2019	https://doi.org/10.1105/tpc.18.00772	doi.org/10.25739/9dsj-kw33
Zhou	2019	Zea mays subsp. mays	Goodman_Association	leaf	raw	Metabolome-Scale Genome-Wide Association Studies Reveal Chemical Diversity and Genetic Control of Maize Specialized Metabolites	metabolite	Metabolite	N_159.0658_331.79_raw_negLeafTip.Zhou_2019	https://doi.org/10.1105/tpc.18.00772	doi.org/10.25739/9dsj-kw33
Zhou	2019	Zea mays subsp. mays	Goodman_Association	leaf	raw	Metabolome-Scale Genome-Wide Association Studies Reveal Chemical Diversity and Genetic Control of Maize Specialized Metabolites	metabolite	Metabolite	N_353.0549_331.93_raw_negLeafTip.Zhou_2019	https://doi.org/10.1105/tpc.18.00772	doi.org/10.25739/9dsj-kw33
Zhou	2019	Zea mays subsp. mays	Goodman_Association	leaf	raw	Metabolome-Scale Genome-Wide Association Studies Reveal Chemical Diversity and Genetic Control of Maize Specialized Metabolites	metabolite	Metabolite	N_191.0556_332.04_raw_negLeafTip.Zhou_2019	https://doi.org/10.1105/tpc.18.00772	doi.org/10.25739/9dsj-kw33
Zhou	2019	Zea mays subsp. mays	Goodman_Association	leaf	raw	Metabolome-Scale Genome-Wide Association Studies Reveal Chemical Diversity and Genetic Control of Maize Specialized Metabolites	metabolite	Metabolite	N_134.0243_332.21_raw_negLeafTip.Zhou_2019	https://doi.org/10.1105/tpc.18.00772	doi.org/10.25739/9dsj-kw33
Zhou	2019	Zea mays subsp. mays	Goodman_Association	leaf	raw	Metabolome-Scale Genome-Wide Association Studies Reveal Chemical Diversity and Genetic Control of Maize Specialized Metabolites	metabolite	Metabolite	N_724.1434_332.53_raw_negLeafTip.Zhou_2019	https://doi.org/10.1105/tpc.18.00772	doi.org/10.25739/9dsj-kw33
Zhou	2019	Zea mays subsp. mays	Goodman_Association	leaf	raw	Metabolome-Scale Genome-Wide Association Studies Reveal Chemical Diversity and Genetic Control of Maize Specialized Metabolites	metabolite	Metabolite	N_723.1412_332.58_raw_negLeafTip.Zhou_2019	https://doi.org/10.1105/tpc.18.00772	doi.org/10.25739/9dsj-kw33
Zhou	2019	Zea mays subsp. mays	Goodman_Association	leaf	raw	Metabolome-Scale Genome-Wide Association Studies Reveal Chemical Diversity and Genetic Control of Maize Specialized Metabolites	metabolite	Metabolite	N_436.1393_333.87_raw_negLeafTip.Zhou_2019	https://doi.org/10.1105/tpc.18.00772	doi.org/10.25739/9dsj-kw33
Zhou	2019	Zea mays subsp. mays	Goodman_Association	leaf	raw	Metabolome-Scale Genome-Wide Association Studies Reveal Chemical Diversity and Genetic Control of Maize Specialized Metabolites	metabolite	Metabolite	N_363.1474_334.28_raw_negLeafTip.Zhou_2019	https://doi.org/10.1105/tpc.18.00772	doi.org/10.25739/9dsj-kw33
Zhou	2019	Zea mays subsp. mays	Goodman_Association	leaf	raw	Metabolome-Scale Genome-Wide Association Studies Reveal Chemical Diversity and Genetic Control of Maize Specialized Metabolites	metabolite	Metabolite	N_437.0328_336.27_raw_negLeafTip.Zhou_2019	https://doi.org/10.1105/tpc.18.00772	doi.org/10.25739/9dsj-kw33
Zhou	2019	Zea mays subsp. mays	Goodman_Association	leaf	raw	Metabolome-Scale Genome-Wide Association Studies Reveal Chemical Diversity and Genetic Control of Maize Specialized Metabolites	metabolite	Metabolite	N_389.0971_337.11_raw_negLeafTip.Zhou_2019	https://doi.org/10.1105/tpc.18.00772	doi.org/10.25739/9dsj-kw33
Zhou	2019	Zea mays subsp. mays	Goodman_Association	leaf	raw	Metabolome-Scale Genome-Wide Association Studies Reveal Chemical Diversity and Genetic Control of Maize Specialized Metabolites	metabolite	Metabolite	N_189.0039_337.12_raw_negLeafTip.Zhou_2019	https://doi.org/10.1105/tpc.18.00772	doi.org/10.25739/9dsj-kw33
Zhou	2019	Zea mays subsp. mays	Goodman_Association	leaf	raw	Metabolome-Scale Genome-Wide Association Studies Reveal Chemical Diversity and Genetic Control of Maize Specialized Metabolites	metabolite	Metabolite	N_369.0822_337.94_raw_negLeafTip.Zhou_2019	https://doi.org/10.1105/tpc.18.00772	doi.org/10.25739/9dsj-kw33
Zhou	2019	Zea mays subsp. mays	Goodman_Association	leaf	raw	Metabolome-Scale Genome-Wide Association Studies Reveal Chemical Diversity and Genetic Control of Maize Specialized Metabolites	metabolite	Metabolite	N_135.0353_338.00_raw_negLeafTip.Zhou_2019	https://doi.org/10.1105/tpc.18.00772	doi.org/10.25739/9dsj-kw33
Zhou	2019	Zea mays subsp. mays	Goodman_Association	leaf	raw	Metabolome-Scale Genome-Wide Association Studies Reveal Chemical Diversity and Genetic Control of Maize Specialized Metabolites	metabolite	Metabolite	N_127.0028_338.32_raw_negLeafTip.Zhou_2019	https://doi.org/10.1105/tpc.18.00772	doi.org/10.25739/9dsj-kw33
Zhou	2019	Zea mays subsp. mays	Goodman_Association	leaf	raw	Metabolome-Scale Genome-Wide Association Studies Reveal Chemical Diversity and Genetic Control of Maize Specialized Metabolites	metabolite	Metabolite	N_355.0635_338.62_raw_negLeafTip.Zhou_2019	https://doi.org/10.1105/tpc.18.00772	doi.org/10.25739/9dsj-kw33
Zhou	2019	Zea mays subsp. mays	Goodman_Association	leaf	raw	Metabolome-Scale Genome-Wide Association Studies Reveal Chemical Diversity and Genetic Control of Maize Specialized Metabolites	metabolite	Metabolite	N_210.0408_339.05_raw_negLeafTip.Zhou_2019	https://doi.org/10.1105/tpc.18.00772	doi.org/10.25739/9dsj-kw33
Zhou	2019	Zea mays subsp. mays	Goodman_Association	leaf	raw	Metabolome-Scale Genome-Wide Association Studies Reveal Chemical Diversity and Genetic Control of Maize Specialized Metabolites	metabolite	Metabolite	N_435.1008_340.14_raw_negLeafTip.Zhou_2019	https://doi.org/10.1105/tpc.18.00772	doi.org/10.25739/9dsj-kw33
Zhou	2019	Zea mays subsp. mays	Goodman_Association	leaf	raw	Metabolome-Scale Genome-Wide Association Studies Reveal Chemical Diversity and Genetic Control of Maize Specialized Metabolites	metabolite	Metabolite	N_382.1141_340.53_raw_negLeafTip.Zhou_2019	https://doi.org/10.1105/tpc.18.00772	doi.org/10.25739/9dsj-kw33
Zhou	2019	Zea mays subsp. mays	Goodman_Association	leaf	raw	Metabolome-Scale Genome-Wide Association Studies Reveal Chemical Diversity and Genetic Control of Maize Specialized Metabolites	metabolite	Metabolite	N_193.0513_340.88_raw_negLeafTip.Zhou_2019	https://doi.org/10.1105/tpc.18.00772	doi.org/10.25739/9dsj-kw33
Zhou	2019	Zea mays subsp. mays	Goodman_Association	leaf	raw	Metabolome-Scale Genome-Wide Association Studies Reveal Chemical Diversity and Genetic Control of Maize Specialized Metabolites	metabolite	Metabolite	N_425.0621_341.37_raw_negLeafTip.Zhou_2019	https://doi.org/10.1105/tpc.18.00772	doi.org/10.25739/9dsj-kw33
Zhou	2019	Zea mays subsp. mays	Goodman_Association	leaf	raw	Metabolome-Scale Genome-Wide Association Studies Reveal Chemical Diversity and Genetic Control of Maize Specialized Metabolites	metabolite	Metabolite	N_757.1958_341.40_raw_negLeafTip.Zhou_2019	https://doi.org/10.1105/tpc.18.00772	doi.org/10.25739/9dsj-kw33
Zhou	2019	Zea mays subsp. mays	Goodman_Association	leaf	raw	Metabolome-Scale Genome-Wide Association Studies Reveal Chemical Diversity and Genetic Control of Maize Specialized Metabolites	metabolite	Metabolite	N_534.1458_341.61_raw_negLeafTip.Zhou_2019	https://doi.org/10.1105/tpc.18.00772	doi.org/10.25739/9dsj-kw33
Zhou	2019	Zea mays subsp. mays	Goodman_Association	leaf	raw	Metabolome-Scale Genome-Wide Association Studies Reveal Chemical Diversity and Genetic Control of Maize Specialized Metabolites	metabolite	Metabolite	N_214.1037_341.71_raw_negLeafTip.Zhou_2019	https://doi.org/10.1105/tpc.18.00772	doi.org/10.25739/9dsj-kw33
Zhou	2019	Zea mays subsp. mays	Goodman_Association	leaf	raw	Metabolome-Scale Genome-Wide Association Studies Reveal Chemical Diversity and Genetic Control of Maize Specialized Metabolites	metabolite	Metabolite	N_149.0604_341.78_raw_negLeafTip.Zhou_2019	https://doi.org/10.1105/tpc.18.00772	doi.org/10.25739/9dsj-kw33
Zhou	2019	Zea mays subsp. mays	Goodman_Association	leaf	raw	Metabolome-Scale Genome-Wide Association Studies Reveal Chemical Diversity and Genetic Control of Maize Specialized Metabolites	metabolite	Metabolite	N_458.0955_341.94_raw_negLeafTip.Zhou_2019	https://doi.org/10.1105/tpc.18.00772	doi.org/10.25739/9dsj-kw33
Zhou	2019	Zea mays subsp. mays	Goodman_Association	leaf	raw	Metabolome-Scale Genome-Wide Association Studies Reveal Chemical Diversity and Genetic Control of Maize Specialized Metabolites	metabolite	Metabolite	N_535.1489_342.00_raw_negLeafTip.Zhou_2019	https://doi.org/10.1105/tpc.18.00772	doi.org/10.25739/9dsj-kw33
Zhou	2019	Zea mays subsp. mays	Goodman_Association	leaf	raw	Metabolome-Scale Genome-Wide Association Studies Reveal Chemical Diversity and Genetic Control of Maize Specialized Metabolites	metabolite	Metabolite	N_481.1000_342.31_raw_negLeafTip.Zhou_2019	https://doi.org/10.1105/tpc.18.00772	doi.org/10.25739/9dsj-kw33
Zhou	2019	Zea mays subsp. mays	Goodman_Association	leaf	raw	Metabolome-Scale Genome-Wide Association Studies Reveal Chemical Diversity and Genetic Control of Maize Specialized Metabolites	metabolite	Metabolite	N_367.1027_342.67_raw_negLeafTip.Zhou_2019	https://doi.org/10.1105/tpc.18.00772	doi.org/10.25739/9dsj-kw33
Zhou	2019	Zea mays subsp. mays	Goodman_Association	leaf	raw	Metabolome-Scale Genome-Wide Association Studies Reveal Chemical Diversity and Genetic Control of Maize Specialized Metabolites	metabolite	Metabolite	N_743.1465_343.38_raw_negLeafTip.Zhou_2019	https://doi.org/10.1105/tpc.18.00772	doi.org/10.25739/9dsj-kw33
Zhou	2019	Zea mays subsp. mays	Goodman_Association	leaf	raw	Metabolome-Scale Genome-Wide Association Studies Reveal Chemical Diversity and Genetic Control of Maize Specialized Metabolites	metabolite	Metabolite	N_179.0348_343.39_raw_negLeafTip.Zhou_2019	https://doi.org/10.1105/tpc.18.00772	doi.org/10.25739/9dsj-kw33
Zhou	2019	Zea mays subsp. mays	Goodman_Association	leaf	raw	Metabolome-Scale Genome-Wide Association Studies Reveal Chemical Diversity and Genetic Control of Maize Specialized Metabolites	metabolite	Metabolite	N_457.0756_344.20_raw_negLeafTip.Zhou_2019	https://doi.org/10.1105/tpc.18.00772	doi.org/10.25739/9dsj-kw33
Zhou	2019	Zea mays subsp. mays	Goodman_Association	leaf	raw	Metabolome-Scale Genome-Wide Association Studies Reveal Chemical Diversity and Genetic Control of Maize Specialized Metabolites	metabolite	Metabolite	N_443.0266_345.07_raw_negLeafTip.Zhou_2019	https://doi.org/10.1105/tpc.18.00772	doi.org/10.25739/9dsj-kw33
Zhou	2019	Zea mays subsp. mays	Goodman_Association	leaf	raw	Metabolome-Scale Genome-Wide Association Studies Reveal Chemical Diversity and Genetic Control of Maize Specialized Metabolites	metabolite	Metabolite	N_131.0707_345.79_raw_negLeafTip.Zhou_2019	https://doi.org/10.1105/tpc.18.00772	doi.org/10.25739/9dsj-kw33
Zhou	2019	Zea mays subsp. mays	Goodman_Association	leaf	raw	Metabolome-Scale Genome-Wide Association Studies Reveal Chemical Diversity and Genetic Control of Maize Specialized Metabolites	metabolite	Metabolite	N_186.0203_346.39_raw_negLeafTip.Zhou_2019	https://doi.org/10.1105/tpc.18.00772	doi.org/10.25739/9dsj-kw33
Zhou	2019	Zea mays subsp. mays	Goodman_Association	leaf	raw	Metabolome-Scale Genome-Wide Association Studies Reveal Chemical Diversity and Genetic Control of Maize Specialized Metabolites	metabolite	Metabolite	N_297.0343_346.42_raw_negLeafTip.Zhou_2019	https://doi.org/10.1105/tpc.18.00772	doi.org/10.25739/9dsj-kw33
Zhou	2019	Zea mays subsp. mays	Goodman_Association	leaf	raw	Metabolome-Scale Genome-Wide Association Studies Reveal Chemical Diversity and Genetic Control of Maize Specialized Metabolites	metabolite	Metabolite	N_444.0255_346.66_raw_negLeafTip.Zhou_2019	https://doi.org/10.1105/tpc.18.00772	doi.org/10.25739/9dsj-kw33
Zhou	2019	Zea mays subsp. mays	Goodman_Association	leaf	raw	Metabolome-Scale Genome-Wide Association Studies Reveal Chemical Diversity and Genetic Control of Maize Specialized Metabolites	metabolite	Metabolite	N_337.1503_346.75_raw_negLeafTip.Zhou_2019	https://doi.org/10.1105/tpc.18.00772	doi.org/10.25739/9dsj-kw33
Zhou	2019	Zea mays subsp. mays	Goodman_Association	leaf	raw	Metabolome-Scale Genome-Wide Association Studies Reveal Chemical Diversity and Genetic Control of Maize Specialized Metabolites	metabolite	Metabolite	N_417.1751_346.92_raw_negLeafTip.Zhou_2019	https://doi.org/10.1105/tpc.18.00772	doi.org/10.25739/9dsj-kw33
Zhou	2019	Zea mays subsp. mays	Goodman_Association	leaf	raw	Metabolome-Scale Genome-Wide Association Studies Reveal Chemical Diversity and Genetic Control of Maize Specialized Metabolites	metabolite	Metabolite	N_185.0189_347.09_raw_negLeafTip.Zhou_2019	https://doi.org/10.1105/tpc.18.00772	doi.org/10.25739/9dsj-kw33
Zhou	2019	Zea mays subsp. mays	Goodman_Association	leaf	raw	Metabolome-Scale Genome-Wide Association Studies Reveal Chemical Diversity and Genetic Control of Maize Specialized Metabolites	metabolite	Metabolite	N_289.1581_348.53_raw_negLeafTip.Zhou_2019	https://doi.org/10.1105/tpc.18.00772	doi.org/10.25739/9dsj-kw33
Zhou	2019	Zea mays subsp. mays	Goodman_Association	leaf	raw	Metabolome-Scale Genome-Wide Association Studies Reveal Chemical Diversity and Genetic Control of Maize Specialized Metabolites	metabolite	Metabolite	N_202.0871_349.11_raw_negLeafTip.Zhou_2019	https://doi.org/10.1105/tpc.18.00772	doi.org/10.25739/9dsj-kw33
Zhou	2019	Zea mays subsp. mays	Goodman_Association	leaf	raw	Metabolome-Scale Genome-Wide Association Studies Reveal Chemical Diversity and Genetic Control of Maize Specialized Metabolites	metabolite	Metabolite	N_246.0769_349.50_raw_negLeafTip.Zhou_2019	https://doi.org/10.1105/tpc.18.00772	doi.org/10.25739/9dsj-kw33
Zhou	2019	Zea mays subsp. mays	Goodman_Association	leaf	raw	Metabolome-Scale Genome-Wide Association Studies Reveal Chemical Diversity and Genetic Control of Maize Specialized Metabolites	metabolite	Metabolite	N_116.0488_349.78_raw_negLeafTip.Zhou_2019	https://doi.org/10.1105/tpc.18.00772	doi.org/10.25739/9dsj-kw33
Zhou	2019	Zea mays subsp. mays	Goodman_Association	leaf	raw	Metabolome-Scale Genome-Wide Association Studies Reveal Chemical Diversity and Genetic Control of Maize Specialized Metabolites	metabolite	Metabolite	N_270.0939_352.17_raw_negLeafTip.Zhou_2019	https://doi.org/10.1105/tpc.18.00772	doi.org/10.25739/9dsj-kw33
Zhou	2019	Zea mays subsp. mays	Goodman_Association	leaf	raw	Metabolome-Scale Genome-Wide Association Studies Reveal Chemical Diversity and Genetic Control of Maize Specialized Metabolites	metabolite	Metabolite	N_305.0710_353.22_raw_negLeafTip.Zhou_2019	https://doi.org/10.1105/tpc.18.00772	doi.org/10.25739/9dsj-kw33
Zhou	2019	Zea mays subsp. mays	Goodman_Association	leaf	raw	Metabolome-Scale Genome-Wide Association Studies Reveal Chemical Diversity and Genetic Control of Maize Specialized Metabolites	metabolite	Metabolite	N_465.1031_353.28_raw_negLeafTip.Zhou_2019	https://doi.org/10.1105/tpc.18.00772	doi.org/10.25739/9dsj-kw33
Zhou	2019	Zea mays subsp. mays	Goodman_Association	leaf	raw	Metabolome-Scale Genome-Wide Association Studies Reveal Chemical Diversity and Genetic Control of Maize Specialized Metabolites	metabolite	Metabolite	N_459.1501_355.91_raw_negLeafTip.Zhou_2019	https://doi.org/10.1105/tpc.18.00772	doi.org/10.25739/9dsj-kw33
Zhou	2019	Zea mays subsp. mays	Goodman_Association	leaf	raw	Metabolome-Scale Genome-Wide Association Studies Reveal Chemical Diversity and Genetic Control of Maize Specialized Metabolites	metabolite	Metabolite	N_172.0971_357.42_raw_negLeafTip.Zhou_2019	https://doi.org/10.1105/tpc.18.00772	doi.org/10.25739/9dsj-kw33
Zhou	2019	Zea mays subsp. mays	Goodman_Association	leaf	raw	Metabolome-Scale Genome-Wide Association Studies Reveal Chemical Diversity and Genetic Control of Maize Specialized Metabolites	metabolite	Metabolite	N_247.0650_357.89_raw_negLeafTip.Zhou_2019	https://doi.org/10.1105/tpc.18.00772	doi.org/10.25739/9dsj-kw33
Zhou	2019	Zea mays subsp. mays	Goodman_Association	leaf	raw	Metabolome-Scale Genome-Wide Association Studies Reveal Chemical Diversity and Genetic Control of Maize Specialized Metabolites	metabolite	Metabolite	N_219.0663_358.05_raw_negLeafTip.Zhou_2019	https://doi.org/10.1105/tpc.18.00772	doi.org/10.25739/9dsj-kw33
Zhou	2019	Zea mays subsp. mays	Goodman_Association	leaf	raw	Metabolome-Scale Genome-Wide Association Studies Reveal Chemical Diversity and Genetic Control of Maize Specialized Metabolites	metabolite	Metabolite	N_319.1376_359.11_raw_negLeafTip.Zhou_2019	https://doi.org/10.1105/tpc.18.00772	doi.org/10.25739/9dsj-kw33
Zhou	2019	Zea mays subsp. mays	Goodman_Association	leaf	raw	Metabolome-Scale Genome-Wide Association Studies Reveal Chemical Diversity and Genetic Control of Maize Specialized Metabolites	metabolite	Metabolite	N_220.0675_359.28_raw_negLeafTip.Zhou_2019	https://doi.org/10.1105/tpc.18.00772	doi.org/10.25739/9dsj-kw33
Zhou	2019	Zea mays subsp. mays	Goodman_Association	leaf	raw	Metabolome-Scale Genome-Wide Association Studies Reveal Chemical Diversity and Genetic Control of Maize Specialized Metabolites	metabolite	Metabolite	N_132.0544_361.26_raw_negLeafTip.Zhou_2019	https://doi.org/10.1105/tpc.18.00772	doi.org/10.25739/9dsj-kw33
Zhou	2019	Zea mays subsp. mays	Goodman_Association	leaf	raw	Metabolome-Scale Genome-Wide Association Studies Reveal Chemical Diversity and Genetic Control of Maize Specialized Metabolites	metabolite	Metabolite	N_625.1394_361.63_raw_negLeafTip.Zhou_2019	https://doi.org/10.1105/tpc.18.00772	doi.org/10.25739/9dsj-kw33
Zhou	2019	Zea mays subsp. mays	Goodman_Association	leaf	raw	Metabolome-Scale Genome-Wide Association Studies Reveal Chemical Diversity and Genetic Control of Maize Specialized Metabolites	metabolite	Metabolite	N_352.1073_361.65_raw_negLeafTip.Zhou_2019	https://doi.org/10.1105/tpc.18.00772	doi.org/10.25739/9dsj-kw33
Zhou	2019	Zea mays subsp. mays	Goodman_Association	leaf	raw	Metabolome-Scale Genome-Wide Association Studies Reveal Chemical Diversity and Genetic Control of Maize Specialized Metabolites	metabolite	Metabolite	N_200.0044_363.56_raw_negLeafTip.Zhou_2019	https://doi.org/10.1105/tpc.18.00772	doi.org/10.25739/9dsj-kw33
Zhou	2019	Zea mays subsp. mays	Goodman_Association	leaf	raw	Metabolome-Scale Genome-Wide Association Studies Reveal Chemical Diversity and Genetic Control of Maize Specialized Metabolites	metabolite	Metabolite	N_427.0250_363.95_raw_negLeafTip.Zhou_2019	https://doi.org/10.1105/tpc.18.00772	doi.org/10.25739/9dsj-kw33
Zhou	2019	Zea mays subsp. mays	Goodman_Association	leaf	raw	Metabolome-Scale Genome-Wide Association Studies Reveal Chemical Diversity and Genetic Control of Maize Specialized Metabolites	metabolite	Metabolite	N_455.1495_363.98_raw_negLeafTip.Zhou_2019	https://doi.org/10.1105/tpc.18.00772	doi.org/10.25739/9dsj-kw33
Zhou	2019	Zea mays subsp. mays	Goodman_Association	leaf	raw	Metabolome-Scale Genome-Wide Association Studies Reveal Chemical Diversity and Genetic Control of Maize Specialized Metabolites	metabolite	Metabolite	N_267.0506_364.28_raw_negLeafTip.Zhou_2019	https://doi.org/10.1105/tpc.18.00772	doi.org/10.25739/9dsj-kw33
Zhou	2019	Zea mays subsp. mays	Goodman_Association	leaf	raw	Metabolome-Scale Genome-Wide Association Studies Reveal Chemical Diversity and Genetic Control of Maize Specialized Metabolites	metabolite	Metabolite	N_771.1979_364.68_raw_negLeafTip.Zhou_2019	https://doi.org/10.1105/tpc.18.00772	doi.org/10.25739/9dsj-kw33
Zhou	2019	Zea mays subsp. mays	Goodman_Association	leaf	raw	Metabolome-Scale Genome-Wide Association Studies Reveal Chemical Diversity and Genetic Control of Maize Specialized Metabolites	metabolite	Metabolite	N_155.0710_364.73_raw_negLeafTip.Zhou_2019	https://doi.org/10.1105/tpc.18.00772	doi.org/10.25739/9dsj-kw33
Zhou	2019	Zea mays subsp. mays	Goodman_Association	leaf	raw	Metabolome-Scale Genome-Wide Association Studies Reveal Chemical Diversity and Genetic Control of Maize Specialized Metabolites	metabolite	Metabolite	N_317.0648_366.13_raw_negLeafTip.Zhou_2019	https://doi.org/10.1105/tpc.18.00772	doi.org/10.25739/9dsj-kw33
Zhou	2019	Zea mays subsp. mays	Goodman_Association	leaf	raw	Metabolome-Scale Genome-Wide Association Studies Reveal Chemical Diversity and Genetic Control of Maize Specialized Metabolites	metabolite	Metabolite	N_463.0009_366.28_raw_negLeafTip.Zhou_2019	https://doi.org/10.1105/tpc.18.00772	doi.org/10.25739/9dsj-kw33
Zhou	2019	Zea mays subsp. mays	Goodman_Association	leaf	raw	Metabolome-Scale Genome-Wide Association Studies Reveal Chemical Diversity and Genetic Control of Maize Specialized Metabolites	metabolite	Metabolite	N_405.0451_366.87_raw_negLeafTip.Zhou_2019	https://doi.org/10.1105/tpc.18.00772	doi.org/10.25739/9dsj-kw33
Zhou	2019	Zea mays subsp. mays	Goodman_Association	leaf	raw	Metabolome-Scale Genome-Wide Association Studies Reveal Chemical Diversity and Genetic Control of Maize Specialized Metabolites	metabolite	Metabolite	N_467.0147_367.25_raw_negLeafTip.Zhou_2019	https://doi.org/10.1105/tpc.18.00772	doi.org/10.25739/9dsj-kw33
Zhou	2019	Zea mays subsp. mays	Goodman_Association	leaf	raw	Metabolome-Scale Genome-Wide Association Studies Reveal Chemical Diversity and Genetic Control of Maize Specialized Metabolites	metabolite	Metabolite	N_526.1575_367.32_raw_negLeafTip.Zhou_2019	https://doi.org/10.1105/tpc.18.00772	doi.org/10.25739/9dsj-kw33
Zhou	2019	Zea mays subsp. mays	Goodman_Association	leaf	raw	Metabolome-Scale Genome-Wide Association Studies Reveal Chemical Diversity and Genetic Control of Maize Specialized Metabolites	metabolite	Metabolite	N_833.0817_368.16_raw_negLeafTip.Zhou_2019	https://doi.org/10.1105/tpc.18.00772	doi.org/10.25739/9dsj-kw33
Zhou	2019	Zea mays subsp. mays	Goodman_Association	leaf	raw	Metabolome-Scale Genome-Wide Association Studies Reveal Chemical Diversity and Genetic Control of Maize Specialized Metabolites	metabolite	Metabolite	N_487.1433_368.20_raw_negLeafTip.Zhou_2019	https://doi.org/10.1105/tpc.18.00772	doi.org/10.25739/9dsj-kw33
Zhou	2019	Zea mays subsp. mays	Goodman_Association	leaf	raw	Metabolome-Scale Genome-Wide Association Studies Reveal Chemical Diversity and Genetic Control of Maize Specialized Metabolites	metabolite	Metabolite	N_811.0951_368.74_raw_negLeafTip.Zhou_2019	https://doi.org/10.1105/tpc.18.00772	doi.org/10.25739/9dsj-kw33
Zhou	2019	Zea mays subsp. mays	Goodman_Association	leaf	raw	Metabolome-Scale Genome-Wide Association Studies Reveal Chemical Diversity and Genetic Control of Maize Specialized Metabolites	metabolite	Metabolite	N_473.0380_369.14_raw_negLeafTip.Zhou_2019	https://doi.org/10.1105/tpc.18.00772	doi.org/10.25739/9dsj-kw33
Zhou	2019	Zea mays subsp. mays	Goodman_Association	leaf	raw	Metabolome-Scale Genome-Wide Association Studies Reveal Chemical Diversity and Genetic Control of Maize Specialized Metabolites	metabolite	Metabolite	N_468.0262_369.94_raw_negLeafTip.Zhou_2019	https://doi.org/10.1105/tpc.18.00772	doi.org/10.25739/9dsj-kw33
Zhou	2019	Zea mays subsp. mays	Goodman_Association	leaf	raw	Metabolome-Scale Genome-Wide Association Studies Reveal Chemical Diversity and Genetic Control of Maize Specialized Metabolites	metabolite	Metabolite	N_414.0543_371.10_raw_negLeafTip.Zhou_2019	https://doi.org/10.1105/tpc.18.00772	doi.org/10.25739/9dsj-kw33
Zhou	2019	Zea mays subsp. mays	Goodman_Association	leaf	raw	Metabolome-Scale Genome-Wide Association Studies Reveal Chemical Diversity and Genetic Control of Maize Specialized Metabolites	metabolite	Metabolite	N_735.1853_371.19_raw_negLeafTip.Zhou_2019	https://doi.org/10.1105/tpc.18.00772	doi.org/10.25739/9dsj-kw33
Zhou	2019	Zea mays subsp. mays	Goodman_Association	leaf	raw	Metabolome-Scale Genome-Wide Association Studies Reveal Chemical Diversity and Genetic Control of Maize Specialized Metabolites	metabolite	Metabolite	N_562.1406_371.39_raw_negLeafTip.Zhou_2019	https://doi.org/10.1105/tpc.18.00772	doi.org/10.25739/9dsj-kw33
Zhou	2019	Zea mays subsp. mays	Goodman_Association	leaf	raw	Metabolome-Scale Genome-Wide Association Studies Reveal Chemical Diversity and Genetic Control of Maize Specialized Metabolites	metabolite	Metabolite	N_821.0467_371.53_raw_negLeafTip.Zhou_2019	https://doi.org/10.1105/tpc.18.00772	doi.org/10.25739/9dsj-kw33
Zhou	2019	Zea mays subsp. mays	Goodman_Association	leaf	raw	Metabolome-Scale Genome-Wide Association Studies Reveal Chemical Diversity and Genetic Control of Maize Specialized Metabolites	metabolite	Metabolite	N_392.0729_371.63_raw_negLeafTip.Zhou_2019	https://doi.org/10.1105/tpc.18.00772	doi.org/10.25739/9dsj-kw33
Zhou	2019	Zea mays subsp. mays	Goodman_Association	leaf	raw	Metabolome-Scale Genome-Wide Association Studies Reveal Chemical Diversity and Genetic Control of Maize Specialized Metabolites	metabolite	Metabolite	N_759.1106_371.71_raw_negLeafTip.Zhou_2019	https://doi.org/10.1105/tpc.18.00772	doi.org/10.25739/9dsj-kw33
Zhou	2019	Zea mays subsp. mays	Goodman_Association	leaf	raw	Metabolome-Scale Genome-Wide Association Studies Reveal Chemical Diversity and Genetic Control of Maize Specialized Metabolites	metabolite	Metabolite	N_394.0705_371.88_raw_negLeafTip.Zhou_2019	https://doi.org/10.1105/tpc.18.00772	doi.org/10.25739/9dsj-kw33
Zhou	2019	Zea mays subsp. mays	Goodman_Association	leaf	raw	Metabolome-Scale Genome-Wide Association Studies Reveal Chemical Diversity and Genetic Control of Maize Specialized Metabolites	metabolite	Metabolite	N_713.2054_371.91_raw_negLeafTip.Zhou_2019	https://doi.org/10.1105/tpc.18.00772	doi.org/10.25739/9dsj-kw33
Zhou	2019	Zea mays subsp. mays	Goodman_Association	leaf	raw	Metabolome-Scale Genome-Wide Association Studies Reveal Chemical Diversity and Genetic Control of Maize Specialized Metabolites	metabolite	Metabolite	N_582.1557_372.03_raw_negLeafTip.Zhou_2019	https://doi.org/10.1105/tpc.18.00772	doi.org/10.25739/9dsj-kw33
Zhou	2019	Zea mays subsp. mays	Goodman_Association	leaf	raw	Metabolome-Scale Genome-Wide Association Studies Reveal Chemical Diversity and Genetic Control of Maize Specialized Metabolites	metabolite	Metabolite	N_351.1169_372.19_raw_negLeafTip.Zhou_2019	https://doi.org/10.1105/tpc.18.00772	doi.org/10.25739/9dsj-kw33
Zhou	2019	Zea mays subsp. mays	Goodman_Association	leaf	raw	Metabolome-Scale Genome-Wide Association Studies Reveal Chemical Diversity and Genetic Control of Maize Specialized Metabolites	metabolite	Metabolite	N_454.0034_372.20_raw_negLeafTip.Zhou_2019	https://doi.org/10.1105/tpc.18.00772	doi.org/10.25739/9dsj-kw33
Zhou	2019	Zea mays subsp. mays	Goodman_Association	leaf	raw	Metabolome-Scale Genome-Wide Association Studies Reveal Chemical Diversity and Genetic Control of Maize Specialized Metabolites	metabolite	Metabolite	N_161.0336_372.43_raw_negLeafTip.Zhou_2019	https://doi.org/10.1105/tpc.18.00772	doi.org/10.25739/9dsj-kw33
Zhou	2019	Zea mays subsp. mays	Goodman_Association	leaf	raw	Metabolome-Scale Genome-Wide Association Studies Reveal Chemical Diversity and Genetic Control of Maize Specialized Metabolites	metabolite	Metabolite	N_356.0988_372.60_raw_negLeafTip.Zhou_2019	https://doi.org/10.1105/tpc.18.00772	doi.org/10.25739/9dsj-kw33
Zhou	2019	Zea mays subsp. mays	Goodman_Association	leaf	raw	Metabolome-Scale Genome-Wide Association Studies Reveal Chemical Diversity and Genetic Control of Maize Specialized Metabolites	metabolite	Metabolite	N_820.0543_372.61_raw_negLeafTip.Zhou_2019	https://doi.org/10.1105/tpc.18.00772	doi.org/10.25739/9dsj-kw33
Zhou	2019	Zea mays subsp. mays	Goodman_Association	leaf	raw	Metabolome-Scale Genome-Wide Association Studies Reveal Chemical Diversity and Genetic Control of Maize Specialized Metabolites	metabolite	Metabolite	N_464.1766_372.64_raw_negLeafTip.Zhou_2019	https://doi.org/10.1105/tpc.18.00772	doi.org/10.25739/9dsj-kw33
Zhou	2019	Zea mays subsp. mays	Goodman_Association	leaf	raw	Metabolome-Scale Genome-Wide Association Studies Reveal Chemical Diversity and Genetic Control of Maize Specialized Metabolites	metabolite	Metabolite	N_393.0821_372.84_raw_negLeafTip.Zhou_2019	https://doi.org/10.1105/tpc.18.00772	doi.org/10.25739/9dsj-kw33
Zhou	2019	Zea mays subsp. mays	Goodman_Association	leaf	raw	Metabolome-Scale Genome-Wide Association Studies Reveal Chemical Diversity and Genetic Control of Maize Specialized Metabolites	metabolite	Metabolite	N_424.0936_373.11_raw_negLeafTip.Zhou_2019	https://doi.org/10.1105/tpc.18.00772	doi.org/10.25739/9dsj-kw33
Zhou	2019	Zea mays subsp. mays	Goodman_Association	leaf	raw	Metabolome-Scale Genome-Wide Association Studies Reveal Chemical Diversity and Genetic Control of Maize Specialized Metabolites	metabolite	Metabolite	N_257.0686_373.13_raw_negLeafTip.Zhou_2019	https://doi.org/10.1105/tpc.18.00772	doi.org/10.25739/9dsj-kw33
Zhou	2019	Zea mays subsp. mays	Goodman_Association	leaf	raw	Metabolome-Scale Genome-Wide Association Studies Reveal Chemical Diversity and Genetic Control of Maize Specialized Metabolites	metabolite	Metabolite	N_790.1190_373.35_raw_negLeafTip.Zhou_2019	https://doi.org/10.1105/tpc.18.00772	doi.org/10.25739/9dsj-kw33
Zhou	2019	Zea mays subsp. mays	Goodman_Association	leaf	raw	Metabolome-Scale Genome-Wide Association Studies Reveal Chemical Diversity and Genetic Control of Maize Specialized Metabolites	metabolite	Metabolite	N_789.1165_373.48_raw_negLeafTip.Zhou_2019	https://doi.org/10.1105/tpc.18.00772	doi.org/10.25739/9dsj-kw33
Zhou	2019	Zea mays subsp. mays	Goodman_Association	leaf	raw	Metabolome-Scale Genome-Wide Association Studies Reveal Chemical Diversity and Genetic Control of Maize Specialized Metabolites	metabolite	Metabolite	N_763.1536_373.49_raw_negLeafTip.Zhou_2019	https://doi.org/10.1105/tpc.18.00772	doi.org/10.25739/9dsj-kw33
Zhou	2019	Zea mays subsp. mays	Goodman_Association	leaf	raw	Metabolome-Scale Genome-Wide Association Studies Reveal Chemical Diversity and Genetic Control of Maize Specialized Metabolites	metabolite	Metabolite	N_791.1205_373.51_raw_negLeafTip.Zhou_2019	https://doi.org/10.1105/tpc.18.00772	doi.org/10.25739/9dsj-kw33
Zhou	2019	Zea mays subsp. mays	Goodman_Association	leaf	raw	Metabolome-Scale Genome-Wide Association Studies Reveal Chemical Diversity and Genetic Control of Maize Specialized Metabolites	metabolite	Metabolite	N_762.1516_373.60_raw_negLeafTip.Zhou_2019	https://doi.org/10.1105/tpc.18.00772	doi.org/10.25739/9dsj-kw33
Zhou	2019	Zea mays subsp. mays	Goodman_Association	leaf	raw	Metabolome-Scale Genome-Wide Association Studies Reveal Chemical Diversity and Genetic Control of Maize Specialized Metabolites	metabolite	Metabolite	N_359.1027_373.76_raw_negLeafTip.Zhou_2019	https://doi.org/10.1105/tpc.18.00772	doi.org/10.25739/9dsj-kw33
Zhou	2019	Zea mays subsp. mays	Goodman_Association	leaf	raw	Metabolome-Scale Genome-Wide Association Studies Reveal Chemical Diversity and Genetic Control of Maize Specialized Metabolites	metabolite	Metabolite	N_451.0545_373.76_raw_negLeafTip.Zhou_2019	https://doi.org/10.1105/tpc.18.00772	doi.org/10.25739/9dsj-kw33
Zhou	2019	Zea mays subsp. mays	Goodman_Association	leaf	raw	Metabolome-Scale Genome-Wide Association Studies Reveal Chemical Diversity and Genetic Control of Maize Specialized Metabolites	metabolite	Metabolite	N_387.1656_373.81_raw_negLeafTip.Zhou_2019	https://doi.org/10.1105/tpc.18.00772	doi.org/10.25739/9dsj-kw33
Zhou	2019	Zea mays subsp. mays	Goodman_Association	leaf	raw	Metabolome-Scale Genome-Wide Association Studies Reveal Chemical Diversity and Genetic Control of Maize Specialized Metabolites	metabolite	Metabolite	N_727.2086_373.89_raw_negLeafTip.Zhou_2019	https://doi.org/10.1105/tpc.18.00772	doi.org/10.25739/9dsj-kw33
Zhou	2019	Zea mays subsp. mays	Goodman_Association	leaf	raw	Metabolome-Scale Genome-Wide Association Studies Reveal Chemical Diversity and Genetic Control of Maize Specialized Metabolites	metabolite	Metabolite	N_492.0725_373.97_raw_negLeafTip.Zhou_2019	https://doi.org/10.1105/tpc.18.00772	doi.org/10.25739/9dsj-kw33
Zhou	2019	Zea mays subsp. mays	Goodman_Association	leaf	raw	Metabolome-Scale Genome-Wide Association Studies Reveal Chemical Diversity and Genetic Control of Maize Specialized Metabolites	metabolite	Metabolite	N_365.0525_374.51_raw_negLeafTip.Zhou_2019	https://doi.org/10.1105/tpc.18.00772	doi.org/10.25739/9dsj-kw33
Zhou	2019	Zea mays subsp. mays	Goodman_Association	leaf	raw	Metabolome-Scale Genome-Wide Association Studies Reveal Chemical Diversity and Genetic Control of Maize Specialized Metabolites	metabolite	Metabolite	N_581.1513_375.09_raw_negLeafTip.Zhou_2019	https://doi.org/10.1105/tpc.18.00772	doi.org/10.25739/9dsj-kw33
Zhou	2019	Zea mays subsp. mays	Goodman_Association	leaf	raw	Metabolome-Scale Genome-Wide Association Studies Reveal Chemical Diversity and Genetic Control of Maize Specialized Metabolites	metabolite	Metabolite	N_383.0616_375.30_raw_negLeafTip.Zhou_2019	https://doi.org/10.1105/tpc.18.00772	doi.org/10.25739/9dsj-kw33
Zhou	2019	Zea mays subsp. mays	Goodman_Association	leaf	raw	Metabolome-Scale Genome-Wide Association Studies Reveal Chemical Diversity and Genetic Control of Maize Specialized Metabolites	metabolite	Metabolite	N_386.1071_375.33_raw_negLeafTip.Zhou_2019	https://doi.org/10.1105/tpc.18.00772	doi.org/10.25739/9dsj-kw33
Zhou	2019	Zea mays subsp. mays	Goodman_Association	leaf	raw	Metabolome-Scale Genome-Wide Association Studies Reveal Chemical Diversity and Genetic Control of Maize Specialized Metabolites	metabolite	Metabolite	N_764.1518_376.13_raw_negLeafTip.Zhou_2019	https://doi.org/10.1105/tpc.18.00772	doi.org/10.25739/9dsj-kw33
Zhou	2019	Zea mays subsp. mays	Goodman_Association	leaf	raw	Metabolome-Scale Genome-Wide Association Studies Reveal Chemical Diversity and Genetic Control of Maize Specialized Metabolites	metabolite	Metabolite	N_401.1821_376.25_raw_negLeafTip.Zhou_2019	https://doi.org/10.1105/tpc.18.00772	doi.org/10.25739/9dsj-kw33
Zhou	2019	Zea mays subsp. mays	Goodman_Association	leaf	raw	Metabolome-Scale Genome-Wide Association Studies Reveal Chemical Diversity and Genetic Control of Maize Specialized Metabolites	metabolite	Metabolite	N_189.0039_376.60_raw_negLeafTip.Zhou_2019	https://doi.org/10.1105/tpc.18.00772	doi.org/10.25739/9dsj-kw33
Zhou	2019	Zea mays subsp. mays	Goodman_Association	leaf	raw	Metabolome-Scale Genome-Wide Association Studies Reveal Chemical Diversity and Genetic Control of Maize Specialized Metabolites	metabolite	Metabolite	N_127.0029_376.69_raw_negLeafTip.Zhou_2019	https://doi.org/10.1105/tpc.18.00772	doi.org/10.25739/9dsj-kw33
Zhou	2019	Zea mays subsp. mays	Goodman_Association	leaf	raw	Metabolome-Scale Genome-Wide Association Studies Reveal Chemical Diversity and Genetic Control of Maize Specialized Metabolites	metabolite	Metabolite	N_211.0236_377.59_raw_negLeafTip.Zhou_2019	https://doi.org/10.1105/tpc.18.00772	doi.org/10.25739/9dsj-kw33
Zhou	2019	Zea mays subsp. mays	Goodman_Association	leaf	raw	Metabolome-Scale Genome-Wide Association Studies Reveal Chemical Diversity and Genetic Control of Maize Specialized Metabolites	metabolite	Metabolite	N_794.1110_377.63_raw_negLeafTip.Zhou_2019	https://doi.org/10.1105/tpc.18.00772	doi.org/10.25739/9dsj-kw33
Zhou	2019	Zea mays subsp. mays	Goodman_Association	leaf	raw	Metabolome-Scale Genome-Wide Association Studies Reveal Chemical Diversity and Genetic Control of Maize Specialized Metabolites	metabolite	Metabolite	N_193.0403_377.66_raw_negLeafTip.Zhou_2019	https://doi.org/10.1105/tpc.18.00772	doi.org/10.25739/9dsj-kw33
Zhou	2019	Zea mays subsp. mays	Goodman_Association	leaf	raw	Metabolome-Scale Genome-Wide Association Studies Reveal Chemical Diversity and Genetic Control of Maize Specialized Metabolites	metabolite	Metabolite	N_395.1912_377.96_raw_negLeafTip.Zhou_2019	https://doi.org/10.1105/tpc.18.00772	doi.org/10.25739/9dsj-kw33
Zhou	2019	Zea mays subsp. mays	Goodman_Association	leaf	raw	Metabolome-Scale Genome-Wide Association Studies Reveal Chemical Diversity and Genetic Control of Maize Specialized Metabolites	metabolite	Metabolite	N_780.1486_378.02_raw_negLeafTip.Zhou_2019	https://doi.org/10.1105/tpc.18.00772	doi.org/10.25739/9dsj-kw33
Zhou	2019	Zea mays subsp. mays	Goodman_Association	leaf	raw	Metabolome-Scale Genome-Wide Association Studies Reveal Chemical Diversity and Genetic Control of Maize Specialized Metabolites	metabolite	Metabolite	N_778.1455_378.14_raw_negLeafTip.Zhou_2019	https://doi.org/10.1105/tpc.18.00772	doi.org/10.25739/9dsj-kw33
Zhou	2019	Zea mays subsp. mays	Goodman_Association	leaf	raw	Metabolome-Scale Genome-Wide Association Studies Reveal Chemical Diversity and Genetic Control of Maize Specialized Metabolites	metabolite	Metabolite	N_810.0808_378.28_raw_negLeafTip.Zhou_2019	https://doi.org/10.1105/tpc.18.00772	doi.org/10.25739/9dsj-kw33
Zhou	2019	Zea mays subsp. mays	Goodman_Association	leaf	raw	Metabolome-Scale Genome-Wide Association Studies Reveal Chemical Diversity and Genetic Control of Maize Specialized Metabolites	metabolite	Metabolite	N_399.0896_378.37_raw_negLeafTip.Zhou_2019	https://doi.org/10.1105/tpc.18.00772	doi.org/10.25739/9dsj-kw33
Zhou	2019	Zea mays subsp. mays	Goodman_Association	leaf	raw	Metabolome-Scale Genome-Wide Association Studies Reveal Chemical Diversity and Genetic Control of Maize Specialized Metabolites	metabolite	Metabolite	N_101.0225_378.37_raw_negLeafTip.Zhou_2019	https://doi.org/10.1105/tpc.18.00772	doi.org/10.25739/9dsj-kw33
Zhou	2019	Zea mays subsp. mays	Goodman_Association	leaf	raw	Metabolome-Scale Genome-Wide Association Studies Reveal Chemical Diversity and Genetic Control of Maize Specialized Metabolites	metabolite	Metabolite	N_469.1901_378.41_raw_negLeafTip.Zhou_2019	https://doi.org/10.1105/tpc.18.00772	doi.org/10.25739/9dsj-kw33
Zhou	2019	Zea mays subsp. mays	Goodman_Association	leaf	raw	Metabolome-Scale Genome-Wide Association Studies Reveal Chemical Diversity and Genetic Control of Maize Specialized Metabolites	metabolite	Metabolite	N_803.1554_378.43_raw_negLeafTip.Zhou_2019	https://doi.org/10.1105/tpc.18.00772	doi.org/10.25739/9dsj-kw33
Zhou	2019	Zea mays subsp. mays	Goodman_Association	leaf	raw	Metabolome-Scale Genome-Wide Association Studies Reveal Chemical Diversity and Genetic Control of Maize Specialized Metabolites	metabolite	Metabolite	N_800.1253_378.53_raw_negLeafTip.Zhou_2019	https://doi.org/10.1105/tpc.18.00772	doi.org/10.25739/9dsj-kw33
Zhou	2019	Zea mays subsp. mays	Goodman_Association	leaf	raw	Metabolome-Scale Genome-Wide Association Studies Reveal Chemical Diversity and Genetic Control of Maize Specialized Metabolites	metabolite	Metabolite	N_322.0596_378.92_raw_negLeafTip.Zhou_2019	https://doi.org/10.1105/tpc.18.00772	doi.org/10.25739/9dsj-kw33
Zhou	2019	Zea mays subsp. mays	Goodman_Association	leaf	raw	Metabolome-Scale Genome-Wide Association Studies Reveal Chemical Diversity and Genetic Control of Maize Specialized Metabolites	metabolite	Metabolite	N_809.0874_379.03_raw_negLeafTip.Zhou_2019	https://doi.org/10.1105/tpc.18.00772	doi.org/10.25739/9dsj-kw33
Zhou	2019	Zea mays subsp. mays	Goodman_Association	leaf	raw	Metabolome-Scale Genome-Wide Association Studies Reveal Chemical Diversity and Genetic Control of Maize Specialized Metabolites	metabolite	Metabolite	N_418.0990_379.15_raw_negLeafTip.Zhou_2019	https://doi.org/10.1105/tpc.18.00772	doi.org/10.25739/9dsj-kw33
Zhou	2019	Zea mays subsp. mays	Goodman_Association	leaf	raw	Metabolome-Scale Genome-Wide Association Studies Reveal Chemical Diversity and Genetic Control of Maize Specialized Metabolites	metabolite	Metabolite	N_372.0937_379.19_raw_negLeafTip.Zhou_2019	https://doi.org/10.1105/tpc.18.00772	doi.org/10.25739/9dsj-kw33
Zhou	2019	Zea mays subsp. mays	Goodman_Association	leaf	raw	Metabolome-Scale Genome-Wide Association Studies Reveal Chemical Diversity and Genetic Control of Maize Specialized Metabolites	metabolite	Metabolite	N_774.2812_379.32_raw_negLeafTip.Zhou_2019	https://doi.org/10.1105/tpc.18.00772	doi.org/10.25739/9dsj-kw33
Zhou	2019	Zea mays subsp. mays	Goodman_Association	leaf	raw	Metabolome-Scale Genome-Wide Association Studies Reveal Chemical Diversity and Genetic Control of Maize Specialized Metabolites	metabolite	Metabolite	N_252.0495_379.35_raw_negLeafTip.Zhou_2019	https://doi.org/10.1105/tpc.18.00772	doi.org/10.25739/9dsj-kw33
Zhou	2019	Zea mays subsp. mays	Goodman_Association	leaf	raw	Metabolome-Scale Genome-Wide Association Studies Reveal Chemical Diversity and Genetic Control of Maize Specialized Metabolites	metabolite	Metabolite	N_437.1591_379.39_raw_negLeafTip.Zhou_2019	https://doi.org/10.1105/tpc.18.00772	doi.org/10.25739/9dsj-kw33
Zhou	2019	Zea mays subsp. mays	Goodman_Association	leaf	raw	Metabolome-Scale Genome-Wide Association Studies Reveal Chemical Diversity and Genetic Control of Maize Specialized Metabolites	metabolite	Metabolite	N_210.0406_379.55_raw_negLeafTip.Zhou_2019	https://doi.org/10.1105/tpc.18.00772	doi.org/10.25739/9dsj-kw33
Zhou	2019	Zea mays subsp. mays	Goodman_Association	leaf	raw	Metabolome-Scale Genome-Wide Association Studies Reveal Chemical Diversity and Genetic Control of Maize Specialized Metabolites	metabolite	Metabolite	N_489.1918_379.83_raw_negLeafTip.Zhou_2019	https://doi.org/10.1105/tpc.18.00772	doi.org/10.25739/9dsj-kw33
Zhou	2019	Zea mays subsp. mays	Goodman_Association	leaf	raw	Metabolome-Scale Genome-Wide Association Studies Reveal Chemical Diversity and Genetic Control of Maize Specialized Metabolites	metabolite	Metabolite	N_408.0706_379.89_raw_negLeafTip.Zhou_2019	https://doi.org/10.1105/tpc.18.00772	doi.org/10.25739/9dsj-kw33
Zhou	2019	Zea mays subsp. mays	Goodman_Association	leaf	raw	Metabolome-Scale Genome-Wide Association Studies Reveal Chemical Diversity and Genetic Control of Maize Specialized Metabolites	metabolite	Metabolite	N_148.0344_380.02_raw_negLeafTip.Zhou_2019	https://doi.org/10.1105/tpc.18.00772	doi.org/10.25739/9dsj-kw33
Zhou	2019	Zea mays subsp. mays	Goodman_Association	leaf	raw	Metabolome-Scale Genome-Wide Association Studies Reveal Chemical Diversity and Genetic Control of Maize Specialized Metabolites	metabolite	Metabolite	N_835.1623_380.07_raw_negLeafTip.Zhou_2019	https://doi.org/10.1105/tpc.18.00772	doi.org/10.25739/9dsj-kw33
Zhou	2019	Zea mays subsp. mays	Goodman_Association	leaf	raw	Metabolome-Scale Genome-Wide Association Studies Reveal Chemical Diversity and Genetic Control of Maize Specialized Metabolites	metabolite	Metabolite	N_825.1345_380.23_raw_negLeafTip.Zhou_2019	https://doi.org/10.1105/tpc.18.00772	doi.org/10.25739/9dsj-kw33
Zhou	2019	Zea mays subsp. mays	Goodman_Association	leaf	raw	Metabolome-Scale Genome-Wide Association Studies Reveal Chemical Diversity and Genetic Control of Maize Specialized Metabolites	metabolite	Metabolite	N_441.0760_380.57_raw_negLeafTip.Zhou_2019	https://doi.org/10.1105/tpc.18.00772	doi.org/10.25739/9dsj-kw33
Zhou	2019	Zea mays subsp. mays	Goodman_Association	leaf	raw	Metabolome-Scale Genome-Wide Association Studies Reveal Chemical Diversity and Genetic Control of Maize Specialized Metabolites	metabolite	Metabolite	N_430.0513_380.76_raw_negLeafTip.Zhou_2019	https://doi.org/10.1105/tpc.18.00772	doi.org/10.25739/9dsj-kw33
Zhou	2019	Zea mays subsp. mays	Goodman_Association	leaf	raw	Metabolome-Scale Genome-Wide Association Studies Reveal Chemical Diversity and Genetic Control of Maize Specialized Metabolites	metabolite	Metabolite	N_486.0669_380.83_raw_negLeafTip.Zhou_2019	https://doi.org/10.1105/tpc.18.00772	doi.org/10.25739/9dsj-kw33
Zhou	2019	Zea mays subsp. mays	Goodman_Association	leaf	raw	Metabolome-Scale Genome-Wide Association Studies Reveal Chemical Diversity and Genetic Control of Maize Specialized Metabolites	metabolite	Metabolite	N_435.0902_381.00_raw_negLeafTip.Zhou_2019	https://doi.org/10.1105/tpc.18.00772	doi.org/10.25739/9dsj-kw33
Zhou	2019	Zea mays subsp. mays	Goodman_Association	leaf	raw	Metabolome-Scale Genome-Wide Association Studies Reveal Chemical Diversity and Genetic Control of Maize Specialized Metabolites	metabolite	Metabolite	N_759.2673_381.04_raw_negLeafTip.Zhou_2019	https://doi.org/10.1105/tpc.18.00772	doi.org/10.25739/9dsj-kw33
Zhou	2019	Zea mays subsp. mays	Goodman_Association	leaf	raw	Metabolome-Scale Genome-Wide Association Studies Reveal Chemical Diversity and Genetic Control of Maize Specialized Metabolites	metabolite	Metabolite	N_502.0469_381.16_raw_negLeafTip.Zhou_2019	https://doi.org/10.1105/tpc.18.00772	doi.org/10.25739/9dsj-kw33
Zhou	2019	Zea mays subsp. mays	Goodman_Association	leaf	raw	Metabolome-Scale Genome-Wide Association Studies Reveal Chemical Diversity and Genetic Control of Maize Specialized Metabolites	metabolite	Metabolite	N_633.2816_381.23_raw_negLeafTip.Zhou_2019	https://doi.org/10.1105/tpc.18.00772	doi.org/10.25739/9dsj-kw33
Zhou	2019	Zea mays subsp. mays	Goodman_Association	leaf	raw	Metabolome-Scale Genome-Wide Association Studies Reveal Chemical Diversity and Genetic Control of Maize Specialized Metabolites	metabolite	Metabolite	N_442.0795_381.36_raw_negLeafTip.Zhou_2019	https://doi.org/10.1105/tpc.18.00772	doi.org/10.25739/9dsj-kw33
Zhou	2019	Zea mays subsp. mays	Goodman_Association	leaf	raw	Metabolome-Scale Genome-Wide Association Studies Reveal Chemical Diversity and Genetic Control of Maize Specialized Metabolites	metabolite	Metabolite	N_508.0686_381.54_raw_negLeafTip.Zhou_2019	https://doi.org/10.1105/tpc.18.00772	doi.org/10.25739/9dsj-kw33
Zhou	2019	Zea mays subsp. mays	Goodman_Association	leaf	raw	Metabolome-Scale Genome-Wide Association Studies Reveal Chemical Diversity and Genetic Control of Maize Specialized Metabolites	metabolite	Metabolite	N_277.1223_381.56_raw_negLeafTip.Zhou_2019	https://doi.org/10.1105/tpc.18.00772	doi.org/10.25739/9dsj-kw33
Zhou	2019	Zea mays subsp. mays	Goodman_Association	leaf	raw	Metabolome-Scale Genome-Wide Association Studies Reveal Chemical Diversity and Genetic Control of Maize Specialized Metabolites	metabolite	Metabolite	N_634.2849_381.70_raw_negLeafTip.Zhou_2019	https://doi.org/10.1105/tpc.18.00772	doi.org/10.25739/9dsj-kw33
Zhou	2019	Zea mays subsp. mays	Goodman_Association	leaf	raw	Metabolome-Scale Genome-Wide Association Studies Reveal Chemical Diversity and Genetic Control of Maize Specialized Metabolites	metabolite	Metabolite	N_354.0820_381.77_raw_negLeafTip.Zhou_2019	https://doi.org/10.1105/tpc.18.00772	doi.org/10.25739/9dsj-kw33
Zhou	2019	Zea mays subsp. mays	Goodman_Association	leaf	raw	Metabolome-Scale Genome-Wide Association Studies Reveal Chemical Diversity and Genetic Control of Maize Specialized Metabolites	metabolite	Metabolite	N_440.0797_381.80_raw_negLeafTip.Zhou_2019	https://doi.org/10.1105/tpc.18.00772	doi.org/10.25739/9dsj-kw33
Zhou	2019	Zea mays subsp. mays	Goodman_Association	leaf	raw	Metabolome-Scale Genome-Wide Association Studies Reveal Chemical Diversity and Genetic Control of Maize Specialized Metabolites	metabolite	Metabolite	N_799.1581_381.90_raw_negLeafTip.Zhou_2019	https://doi.org/10.1105/tpc.18.00772	doi.org/10.25739/9dsj-kw33
Zhou	2019	Zea mays subsp. mays	Goodman_Association	leaf	raw	Metabolome-Scale Genome-Wide Association Studies Reveal Chemical Diversity and Genetic Control of Maize Specialized Metabolites	metabolite	Metabolite	N_457.1352_382.08_raw_negLeafTip.Zhou_2019	https://doi.org/10.1105/tpc.18.00772	doi.org/10.25739/9dsj-kw33
Zhou	2019	Zea mays subsp. mays	Goodman_Association	leaf	raw	Metabolome-Scale Genome-Wide Association Studies Reveal Chemical Diversity and Genetic Control of Maize Specialized Metabolites	metabolite	Metabolite	N_472.0497_382.10_raw_negLeafTip.Zhou_2019	https://doi.org/10.1105/tpc.18.00772	doi.org/10.25739/9dsj-kw33
Zhou	2019	Zea mays subsp. mays	Goodman_Association	leaf	raw	Metabolome-Scale Genome-Wide Association Studies Reveal Chemical Diversity and Genetic Control of Maize Specialized Metabolites	metabolite	Metabolite	N_729.0968_382.35_raw_negLeafTip.Zhou_2019	https://doi.org/10.1105/tpc.18.00772	doi.org/10.25739/9dsj-kw33
Zhou	2019	Zea mays subsp. mays	Goodman_Association	leaf	raw	Metabolome-Scale Genome-Wide Association Studies Reveal Chemical Diversity and Genetic Control of Maize Specialized Metabolites	metabolite	Metabolite	N_829.1793_382.48_raw_negLeafTip.Zhou_2019	https://doi.org/10.1105/tpc.18.00772	doi.org/10.25739/9dsj-kw33
Zhou	2019	Zea mays subsp. mays	Goodman_Association	leaf	raw	Metabolome-Scale Genome-Wide Association Studies Reveal Chemical Diversity and Genetic Control of Maize Specialized Metabolites	metabolite	Metabolite	N_425.1548_382.67_raw_negLeafTip.Zhou_2019	https://doi.org/10.1105/tpc.18.00772	doi.org/10.25739/9dsj-kw33
Zhou	2019	Zea mays subsp. mays	Goodman_Association	leaf	raw	Metabolome-Scale Genome-Wide Association Studies Reveal Chemical Diversity and Genetic Control of Maize Specialized Metabolites	metabolite	Metabolite	N_235.0514_382.75_raw_negLeafTip.Zhou_2019	https://doi.org/10.1105/tpc.18.00772	doi.org/10.25739/9dsj-kw33
Zhou	2019	Zea mays subsp. mays	Goodman_Association	leaf	raw	Metabolome-Scale Genome-Wide Association Studies Reveal Chemical Diversity and Genetic Control of Maize Specialized Metabolites	metabolite	Metabolite	N_798.1684_382.76_raw_negLeafTip.Zhou_2019	https://doi.org/10.1105/tpc.18.00772	doi.org/10.25739/9dsj-kw33
Zhou	2019	Zea mays subsp. mays	Goodman_Association	leaf	raw	Metabolome-Scale Genome-Wide Association Studies Reveal Chemical Diversity and Genetic Control of Maize Specialized Metabolites	metabolite	Metabolite	N_391.1959_382.87_raw_negLeafTip.Zhou_2019	https://doi.org/10.1105/tpc.18.00772	doi.org/10.25739/9dsj-kw33
Zhou	2019	Zea mays subsp. mays	Goodman_Association	leaf	raw	Metabolome-Scale Genome-Wide Association Studies Reveal Chemical Diversity and Genetic Control of Maize Specialized Metabolites	metabolite	Metabolite	N_758.2882_382.99_raw_negLeafTip.Zhou_2019	https://doi.org/10.1105/tpc.18.00772	doi.org/10.25739/9dsj-kw33
Zhou	2019	Zea mays subsp. mays	Goodman_Association	leaf	raw	Metabolome-Scale Genome-Wide Association Studies Reveal Chemical Diversity and Genetic Control of Maize Specialized Metabolites	metabolite	Metabolite	N_361.0778_383.08_raw_negLeafTip.Zhou_2019	https://doi.org/10.1105/tpc.18.00772	doi.org/10.25739/9dsj-kw33
Zhou	2019	Zea mays subsp. mays	Goodman_Association	leaf	raw	Metabolome-Scale Genome-Wide Association Studies Reveal Chemical Diversity and Genetic Control of Maize Specialized Metabolites	metabolite	Metabolite	N_207.0145_383.14_raw_negLeafTip.Zhou_2019	https://doi.org/10.1105/tpc.18.00772	doi.org/10.25739/9dsj-kw33
Zhou	2019	Zea mays subsp. mays	Goodman_Association	leaf	raw	Metabolome-Scale Genome-Wide Association Studies Reveal Chemical Diversity and Genetic Control of Maize Specialized Metabolites	metabolite	Metabolite	N_761.1922_383.43_raw_negLeafTip.Zhou_2019	https://doi.org/10.1105/tpc.18.00772	doi.org/10.25739/9dsj-kw33
Zhou	2019	Zea mays subsp. mays	Goodman_Association	leaf	raw	Metabolome-Scale Genome-Wide Association Studies Reveal Chemical Diversity and Genetic Control of Maize Specialized Metabolites	metabolite	Metabolite	N_751.0799_383.46_raw_negLeafTip.Zhou_2019	https://doi.org/10.1105/tpc.18.00772	doi.org/10.25739/9dsj-kw33
Zhou	2019	Zea mays subsp. mays	Goodman_Association	leaf	raw	Metabolome-Scale Genome-Wide Association Studies Reveal Chemical Diversity and Genetic Control of Maize Specialized Metabolites	metabolite	Metabolite	N_203.0931_383.57_raw_negLeafTip.Zhou_2019	https://doi.org/10.1105/tpc.18.00772	doi.org/10.25739/9dsj-kw33
Zhou	2019	Zea mays subsp. mays	Goodman_Association	leaf	raw	Metabolome-Scale Genome-Wide Association Studies Reveal Chemical Diversity and Genetic Control of Maize Specialized Metabolites	metabolite	Metabolite	N_249.0766_383.64_raw_negLeafTip.Zhou_2019	https://doi.org/10.1105/tpc.18.00772	doi.org/10.25739/9dsj-kw33
Zhou	2019	Zea mays subsp. mays	Goodman_Association	leaf	raw	Metabolome-Scale Genome-Wide Association Studies Reveal Chemical Diversity and Genetic Control of Maize Specialized Metabolites	metabolite	Metabolite	N_721.2189_383.72_raw_negLeafTip.Zhou_2019	https://doi.org/10.1105/tpc.18.00772	doi.org/10.25739/9dsj-kw33
Zhou	2019	Zea mays subsp. mays	Goodman_Association	leaf	raw	Metabolome-Scale Genome-Wide Association Studies Reveal Chemical Diversity and Genetic Control of Maize Specialized Metabolites	metabolite	Metabolite	N_775.2053_383.79_raw_negLeafTip.Zhou_2019	https://doi.org/10.1105/tpc.18.00772	doi.org/10.25739/9dsj-kw33
Zhou	2019	Zea mays subsp. mays	Goodman_Association	leaf	raw	Metabolome-Scale Genome-Wide Association Studies Reveal Chemical Diversity and Genetic Control of Maize Specialized Metabolites	metabolite	Metabolite	N_776.2095_383.81_raw_negLeafTip.Zhou_2019	https://doi.org/10.1105/tpc.18.00772	doi.org/10.25739/9dsj-kw33
Zhou	2019	Zea mays subsp. mays	Goodman_Association	leaf	raw	Metabolome-Scale Genome-Wide Association Studies Reveal Chemical Diversity and Genetic Control of Maize Specialized Metabolites	metabolite	Metabolite	N_483.1188_383.82_raw_negLeafTip.Zhou_2019	https://doi.org/10.1105/tpc.18.00772	doi.org/10.25739/9dsj-kw33
Zhou	2019	Zea mays subsp. mays	Goodman_Association	leaf	raw	Metabolome-Scale Genome-Wide Association Studies Reveal Chemical Diversity and Genetic Control of Maize Specialized Metabolites	metabolite	Metabolite	N_282.0623_383.84_raw_negLeafTip.Zhou_2019	https://doi.org/10.1105/tpc.18.00772	doi.org/10.25739/9dsj-kw33
Zhou	2019	Zea mays subsp. mays	Goodman_Association	leaf	raw	Metabolome-Scale Genome-Wide Association Studies Reveal Chemical Diversity and Genetic Control of Maize Specialized Metabolites	metabolite	Metabolite	N_830.1924_383.97_raw_negLeafTip.Zhou_2019	https://doi.org/10.1105/tpc.18.00772	doi.org/10.25739/9dsj-kw33
Zhou	2019	Zea mays subsp. mays	Goodman_Association	leaf	raw	Metabolome-Scale Genome-Wide Association Studies Reveal Chemical Diversity and Genetic Control of Maize Specialized Metabolites	metabolite	Metabolite	N_651.2449_384.01_raw_negLeafTip.Zhou_2019	https://doi.org/10.1105/tpc.18.00772	doi.org/10.25739/9dsj-kw33
Zhou	2019	Zea mays subsp. mays	Goodman_Association	leaf	raw	Metabolome-Scale Genome-Wide Association Studies Reveal Chemical Diversity and Genetic Control of Maize Specialized Metabolites	metabolite	Metabolite	N_730.0970_384.04_raw_negLeafTip.Zhou_2019	https://doi.org/10.1105/tpc.18.00772	doi.org/10.25739/9dsj-kw33
Zhou	2019	Zea mays subsp. mays	Goodman_Association	leaf	raw	Metabolome-Scale Genome-Wide Association Studies Reveal Chemical Diversity and Genetic Control of Maize Specialized Metabolites	metabolite	Metabolite	N_797.1859_384.07_raw_negLeafTip.Zhou_2019	https://doi.org/10.1105/tpc.18.00772	doi.org/10.25739/9dsj-kw33
Zhou	2019	Zea mays subsp. mays	Goodman_Association	leaf	raw	Metabolome-Scale Genome-Wide Association Studies Reveal Chemical Diversity and Genetic Control of Maize Specialized Metabolites	metabolite	Metabolite	N_353.0511_384.10_raw_negLeafTip.Zhou_2019	https://doi.org/10.1105/tpc.18.00772	doi.org/10.25739/9dsj-kw33
Zhou	2019	Zea mays subsp. mays	Goodman_Association	leaf	raw	Metabolome-Scale Genome-Wide Association Studies Reveal Chemical Diversity and Genetic Control of Maize Specialized Metabolites	metabolite	Metabolite	N_652.2455_384.31_raw_negLeafTip.Zhou_2019	https://doi.org/10.1105/tpc.18.00772	doi.org/10.25739/9dsj-kw33
Zhou	2019	Zea mays subsp. mays	Goodman_Association	leaf	raw	Metabolome-Scale Genome-Wide Association Studies Reveal Chemical Diversity and Genetic Control of Maize Specialized Metabolites	metabolite	Metabolite	N_707.1111_384.62_raw_negLeafTip.Zhou_2019	https://doi.org/10.1105/tpc.18.00772	doi.org/10.25739/9dsj-kw33
Zhou	2019	Zea mays subsp. mays	Goodman_Association	leaf	raw	Metabolome-Scale Genome-Wide Association Studies Reveal Chemical Diversity and Genetic Control of Maize Specialized Metabolites	metabolite	Metabolite	N_566.2881_384.68_raw_negLeafTip.Zhou_2019	https://doi.org/10.1105/tpc.18.00772	doi.org/10.25739/9dsj-kw33
Zhou	2019	Zea mays subsp. mays	Goodman_Association	leaf	raw	Metabolome-Scale Genome-Wide Association Studies Reveal Chemical Diversity and Genetic Control of Maize Specialized Metabolites	metabolite	Metabolite	N_805.2144_384.80_raw_negLeafTip.Zhou_2019	https://doi.org/10.1105/tpc.18.00772	doi.org/10.25739/9dsj-kw33
Zhou	2019	Zea mays subsp. mays	Goodman_Association	leaf	raw	Metabolome-Scale Genome-Wide Association Studies Reveal Chemical Diversity and Genetic Control of Maize Specialized Metabolites	metabolite	Metabolite	N_808.2201_385.09_raw_negLeafTip.Zhou_2019	https://doi.org/10.1105/tpc.18.00772	doi.org/10.25739/9dsj-kw33
Zhou	2019	Zea mays subsp. mays	Goodman_Association	leaf	raw	Metabolome-Scale Genome-Wide Association Studies Reveal Chemical Diversity and Genetic Control of Maize Specialized Metabolites	metabolite	Metabolite	N_827.1927_385.10_raw_negLeafTip.Zhou_2019	https://doi.org/10.1105/tpc.18.00772	doi.org/10.25739/9dsj-kw33
Zhou	2019	Zea mays subsp. mays	Goodman_Association	leaf	raw	Metabolome-Scale Genome-Wide Association Studies Reveal Chemical Diversity and Genetic Control of Maize Specialized Metabolites	metabolite	Metabolite	N_788.2986_385.22_raw_negLeafTip.Zhou_2019	https://doi.org/10.1105/tpc.18.00772	doi.org/10.25739/9dsj-kw33
Zhou	2019	Zea mays subsp. mays	Goodman_Association	leaf	raw	Metabolome-Scale Genome-Wide Association Studies Reveal Chemical Diversity and Genetic Control of Maize Specialized Metabolites	metabolite	Metabolite	N_828.2002_385.28_raw_negLeafTip.Zhou_2019	https://doi.org/10.1105/tpc.18.00772	doi.org/10.25739/9dsj-kw33
Zhou	2019	Zea mays subsp. mays	Goodman_Association	leaf	raw	Metabolome-Scale Genome-Wide Association Studies Reveal Chemical Diversity and Genetic Control of Maize Specialized Metabolites	metabolite	Metabolite	N_421.1629_385.29_raw_negLeafTip.Zhou_2019	https://doi.org/10.1105/tpc.18.00772	doi.org/10.25739/9dsj-kw33
Zhou	2019	Zea mays subsp. mays	Goodman_Association	leaf	raw	Metabolome-Scale Genome-Wide Association Studies Reveal Chemical Diversity and Genetic Control of Maize Specialized Metabolites	metabolite	Metabolite	N_572.1617_385.34_raw_negLeafTip.Zhou_2019	https://doi.org/10.1105/tpc.18.00772	doi.org/10.25739/9dsj-kw33
Zhou	2019	Zea mays subsp. mays	Goodman_Association	leaf	raw	Metabolome-Scale Genome-Wide Association Studies Reveal Chemical Diversity and Genetic Control of Maize Specialized Metabolites	metabolite	Metabolite	N_416.1632_385.35_raw_negLeafTip.Zhou_2019	https://doi.org/10.1105/tpc.18.00772	doi.org/10.25739/9dsj-kw33
Zhou	2019	Zea mays subsp. mays	Goodman_Association	leaf	raw	Metabolome-Scale Genome-Wide Association Studies Reveal Chemical Diversity and Genetic Control of Maize Specialized Metabolites	metabolite	Metabolite	N_438.0809_385.36_raw_negLeafTip.Zhou_2019	https://doi.org/10.1105/tpc.18.00772	doi.org/10.25739/9dsj-kw33
Zhou	2019	Zea mays subsp. mays	Goodman_Association	leaf	raw	Metabolome-Scale Genome-Wide Association Studies Reveal Chemical Diversity and Genetic Control of Maize Specialized Metabolites	metabolite	Metabolite	N_465.1007_385.50_raw_negLeafTip.Zhou_2019	https://doi.org/10.1105/tpc.18.00772	doi.org/10.25739/9dsj-kw33
Zhou	2019	Zea mays subsp. mays	Goodman_Association	leaf	raw	Metabolome-Scale Genome-Wide Association Studies Reveal Chemical Diversity and Genetic Control of Maize Specialized Metabolites	metabolite	Metabolite	N_415.1603_385.51_raw_negLeafTip.Zhou_2019	https://doi.org/10.1105/tpc.18.00772	doi.org/10.25739/9dsj-kw33
Zhou	2019	Zea mays subsp. mays	Goodman_Association	leaf	raw	Metabolome-Scale Genome-Wide Association Studies Reveal Chemical Diversity and Genetic Control of Maize Specialized Metabolites	metabolite	Metabolite	N_448.1091_385.51_raw_negLeafTip.Zhou_2019	https://doi.org/10.1105/tpc.18.00772	doi.org/10.25739/9dsj-kw33
Zhou	2019	Zea mays subsp. mays	Goodman_Association	leaf	raw	Metabolome-Scale Genome-Wide Association Studies Reveal Chemical Diversity and Genetic Control of Maize Specialized Metabolites	metabolite	Metabolite	N_431.1906_385.53_raw_negLeafTip.Zhou_2019	https://doi.org/10.1105/tpc.18.00772	doi.org/10.25739/9dsj-kw33
Zhou	2019	Zea mays subsp. mays	Goodman_Association	leaf	raw	Metabolome-Scale Genome-Wide Association Studies Reveal Chemical Diversity and Genetic Control of Maize Specialized Metabolites	metabolite	Metabolite	N_819.1655_385.54_raw_negLeafTip.Zhou_2019	https://doi.org/10.1105/tpc.18.00772	doi.org/10.25739/9dsj-kw33
Zhou	2019	Zea mays subsp. mays	Goodman_Association	leaf	raw	Metabolome-Scale Genome-Wide Association Studies Reveal Chemical Diversity and Genetic Control of Maize Specialized Metabolites	metabolite	Metabolite	N_376.0376_385.54_raw_negLeafTip.Zhou_2019	https://doi.org/10.1105/tpc.18.00772	doi.org/10.25739/9dsj-kw33
Zhou	2019	Zea mays subsp. mays	Goodman_Association	leaf	raw	Metabolome-Scale Genome-Wide Association Studies Reveal Chemical Diversity and Genetic Control of Maize Specialized Metabolites	metabolite	Metabolite	N_426.1799_385.54_raw_negLeafTip.Zhou_2019	https://doi.org/10.1105/tpc.18.00772	doi.org/10.25739/9dsj-kw33
Zhou	2019	Zea mays subsp. mays	Goodman_Association	leaf	raw	Metabolome-Scale Genome-Wide Association Studies Reveal Chemical Diversity and Genetic Control of Maize Specialized Metabolites	metabolite	Metabolite	N_504.1349_385.56_raw_negLeafTip.Zhou_2019	https://doi.org/10.1105/tpc.18.00772	doi.org/10.25739/9dsj-kw33
Zhou	2019	Zea mays subsp. mays	Goodman_Association	leaf	raw	Metabolome-Scale Genome-Wide Association Studies Reveal Chemical Diversity and Genetic Control of Maize Specialized Metabolites	metabolite	Metabolite	N_413.1063_385.57_raw_negLeafTip.Zhou_2019	https://doi.org/10.1105/tpc.18.00772	doi.org/10.25739/9dsj-kw33
Zhou	2019	Zea mays subsp. mays	Goodman_Association	leaf	raw	Metabolome-Scale Genome-Wide Association Studies Reveal Chemical Diversity and Genetic Control of Maize Specialized Metabolites	metabolite	Metabolite	N_402.1041_385.59_raw_negLeafTip.Zhou_2019	https://doi.org/10.1105/tpc.18.00772	doi.org/10.25739/9dsj-kw33
Zhou	2019	Zea mays subsp. mays	Goodman_Association	leaf	raw	Metabolome-Scale Genome-Wide Association Studies Reveal Chemical Diversity and Genetic Control of Maize Specialized Metabolites	metabolite	Metabolite	N_462.0612_385.60_raw_negLeafTip.Zhou_2019	https://doi.org/10.1105/tpc.18.00772	doi.org/10.25739/9dsj-kw33
Zhou	2019	Zea mays subsp. mays	Goodman_Association	leaf	raw	Metabolome-Scale Genome-Wide Association Studies Reveal Chemical Diversity and Genetic Control of Maize Specialized Metabolites	metabolite	Metabolite	N_500.0837_385.60_raw_negLeafTip.Zhou_2019	https://doi.org/10.1105/tpc.18.00772	doi.org/10.25739/9dsj-kw33
Zhou	2019	Zea mays subsp. mays	Goodman_Association	leaf	raw	Metabolome-Scale Genome-Wide Association Studies Reveal Chemical Diversity and Genetic Control of Maize Specialized Metabolites	metabolite	Metabolite	N_470.0891_385.62_raw_negLeafTip.Zhou_2019	https://doi.org/10.1105/tpc.18.00772	doi.org/10.25739/9dsj-kw33
Zhou	2019	Zea mays subsp. mays	Goodman_Association	leaf	raw	Metabolome-Scale Genome-Wide Association Studies Reveal Chemical Diversity and Genetic Control of Maize Specialized Metabolites	metabolite	Metabolite	N_889.1683_385.67_raw_negLeafTip.Zhou_2019	https://doi.org/10.1105/tpc.18.00772	doi.org/10.25739/9dsj-kw33
Zhou	2019	Zea mays subsp. mays	Goodman_Association	leaf	raw	Metabolome-Scale Genome-Wide Association Studies Reveal Chemical Diversity and Genetic Control of Maize Specialized Metabolites	metabolite	Metabolite	N_849.1754_385.68_raw_negLeafTip.Zhou_2019	https://doi.org/10.1105/tpc.18.00772	doi.org/10.25739/9dsj-kw33
Zhou	2019	Zea mays subsp. mays	Goodman_Association	leaf	raw	Metabolome-Scale Genome-Wide Association Studies Reveal Chemical Diversity and Genetic Control of Maize Specialized Metabolites	metabolite	Metabolite	N_178.0279_385.72_raw_negLeafTip.Zhou_2019	https://doi.org/10.1105/tpc.18.00772	doi.org/10.25739/9dsj-kw33
Zhou	2019	Zea mays subsp. mays	Goodman_Association	leaf	raw	Metabolome-Scale Genome-Wide Association Studies Reveal Chemical Diversity and Genetic Control of Maize Specialized Metabolites	metabolite	Metabolite	N_865.1734_385.73_raw_negLeafTip.Zhou_2019	https://doi.org/10.1105/tpc.18.00772	doi.org/10.25739/9dsj-kw33
Zhou	2019	Zea mays subsp. mays	Goodman_Association	leaf	raw	Metabolome-Scale Genome-Wide Association Studies Reveal Chemical Diversity and Genetic Control of Maize Specialized Metabolites	metabolite	Metabolite	N_433.2076_385.74_raw_negLeafTip.Zhou_2019	https://doi.org/10.1105/tpc.18.00772	doi.org/10.25739/9dsj-kw33
Zhou	2019	Zea mays subsp. mays	Goodman_Association	leaf	raw	Metabolome-Scale Genome-Wide Association Studies Reveal Chemical Diversity and Genetic Control of Maize Specialized Metabolites	metabolite	Metabolite	N_554.0435_385.78_raw_negLeafTip.Zhou_2019	https://doi.org/10.1105/tpc.18.00772	doi.org/10.25739/9dsj-kw33
Zhou	2019	Zea mays subsp. mays	Goodman_Association	leaf	raw	Metabolome-Scale Genome-Wide Association Studies Reveal Chemical Diversity and Genetic Control of Maize Specialized Metabolites	metabolite	Metabolite	N_863.1738_385.78_raw_negLeafTip.Zhou_2019	https://doi.org/10.1105/tpc.18.00772	doi.org/10.25739/9dsj-kw33
Zhou	2019	Zea mays subsp. mays	Goodman_Association	leaf	raw	Metabolome-Scale Genome-Wide Association Studies Reveal Chemical Diversity and Genetic Control of Maize Specialized Metabolites	metabolite	Metabolite	N_423.1659_385.80_raw_negLeafTip.Zhou_2019	https://doi.org/10.1105/tpc.18.00772	doi.org/10.25739/9dsj-kw33
Zhou	2019	Zea mays subsp. mays	Goodman_Association	leaf	raw	Metabolome-Scale Genome-Wide Association Studies Reveal Chemical Diversity and Genetic Control of Maize Specialized Metabolites	metabolite	Metabolite	N_760.1968_385.83_raw_negLeafTip.Zhou_2019	https://doi.org/10.1105/tpc.18.00772	doi.org/10.25739/9dsj-kw33
Zhou	2019	Zea mays subsp. mays	Goodman_Association	leaf	raw	Metabolome-Scale Genome-Wide Association Studies Reveal Chemical Diversity and Genetic Control of Maize Specialized Metabolites	metabolite	Metabolite	N_240.0513_385.85_raw_negLeafTip.Zhou_2019	https://doi.org/10.1105/tpc.18.00772	doi.org/10.25739/9dsj-kw33
Zhou	2019	Zea mays subsp. mays	Goodman_Association	leaf	raw	Metabolome-Scale Genome-Wide Association Studies Reveal Chemical Diversity and Genetic Control of Maize Specialized Metabolites	metabolite	Metabolite	N_222.0404_385.87_raw_negLeafTip.Zhou_2019	https://doi.org/10.1105/tpc.18.00772	doi.org/10.25739/9dsj-kw33
Zhou	2019	Zea mays subsp. mays	Goodman_Association	leaf	raw	Metabolome-Scale Genome-Wide Association Studies Reveal Chemical Diversity and Genetic Control of Maize Specialized Metabolites	metabolite	Metabolite	N_241.0558_385.88_raw_negLeafTip.Zhou_2019	https://doi.org/10.1105/tpc.18.00772	doi.org/10.25739/9dsj-kw33
Zhou	2019	Zea mays subsp. mays	Goodman_Association	leaf	raw	Metabolome-Scale Genome-Wide Association Studies Reveal Chemical Diversity and Genetic Control of Maize Specialized Metabolites	metabolite	Metabolite	N_223.0419_385.92_raw_negLeafTip.Zhou_2019	https://doi.org/10.1105/tpc.18.00772	doi.org/10.25739/9dsj-kw33
Zhou	2019	Zea mays subsp. mays	Goodman_Association	leaf	raw	Metabolome-Scale Genome-Wide Association Studies Reveal Chemical Diversity and Genetic Control of Maize Specialized Metabolites	metabolite	Metabolite	N_417.1655_385.94_raw_negLeafTip.Zhou_2019	https://doi.org/10.1105/tpc.18.00772	doi.org/10.25739/9dsj-kw33
Zhou	2019	Zea mays subsp. mays	Goodman_Association	leaf	raw	Metabolome-Scale Genome-Wide Association Studies Reveal Chemical Diversity and Genetic Control of Maize Specialized Metabolites	metabolite	Metabolite	N_471.0944_386.01_raw_negLeafTip.Zhou_2019	https://doi.org/10.1105/tpc.18.00772	doi.org/10.25739/9dsj-kw33
Zhou	2019	Zea mays subsp. mays	Goodman_Association	leaf	raw	Metabolome-Scale Genome-Wide Association Studies Reveal Chemical Diversity and Genetic Control of Maize Specialized Metabolites	metabolite	Metabolite	N_168.0579_386.01_raw_negLeafTip.Zhou_2019	https://doi.org/10.1105/tpc.18.00772	doi.org/10.25739/9dsj-kw33
Zhou	2019	Zea mays subsp. mays	Goodman_Association	leaf	raw	Metabolome-Scale Genome-Wide Association Studies Reveal Chemical Diversity and Genetic Control of Maize Specialized Metabolites	metabolite	Metabolite	N_895.1854_386.02_raw_negLeafTip.Zhou_2019	https://doi.org/10.1105/tpc.18.00772	doi.org/10.25739/9dsj-kw33
Zhou	2019	Zea mays subsp. mays	Goodman_Association	leaf	raw	Metabolome-Scale Genome-Wide Association Studies Reveal Chemical Diversity and Genetic Control of Maize Specialized Metabolites	metabolite	Metabolite	N_434.2114_386.05_raw_negLeafTip.Zhou_2019	https://doi.org/10.1105/tpc.18.00772	doi.org/10.25739/9dsj-kw33
Zhou	2019	Zea mays subsp. mays	Goodman_Association	leaf	raw	Metabolome-Scale Genome-Wide Association Studies Reveal Chemical Diversity and Genetic Control of Maize Specialized Metabolites	metabolite	Metabolite	N_153.0377_386.09_raw_negLeafTip.Zhou_2019	https://doi.org/10.1105/tpc.18.00772	doi.org/10.25739/9dsj-kw33
Zhou	2019	Zea mays subsp. mays	Goodman_Association	leaf	raw	Metabolome-Scale Genome-Wide Association Studies Reveal Chemical Diversity and Genetic Control of Maize Specialized Metabolites	metabolite	Metabolite	N_360.0968_386.19_raw_negLeafTip.Zhou_2019	https://doi.org/10.1105/tpc.18.00772	doi.org/10.25739/9dsj-kw33
Zhou	2019	Zea mays subsp. mays	Goodman_Association	leaf	raw	Metabolome-Scale Genome-Wide Association Studies Reveal Chemical Diversity and Genetic Control of Maize Specialized Metabolites	metabolite	Metabolite	N_460.0638_386.29_raw_negLeafTip.Zhou_2019	https://doi.org/10.1105/tpc.18.00772	doi.org/10.25739/9dsj-kw33
Zhou	2019	Zea mays subsp. mays	Goodman_Association	leaf	raw	Metabolome-Scale Genome-Wide Association Studies Reveal Chemical Diversity and Genetic Control of Maize Specialized Metabolites	metabolite	Metabolite	N_499.1790_386.50_raw_negLeafTip.Zhou_2019	https://doi.org/10.1105/tpc.18.00772	doi.org/10.25739/9dsj-kw33
Zhou	2019	Zea mays subsp. mays	Goodman_Association	leaf	raw	Metabolome-Scale Genome-Wide Association Studies Reveal Chemical Diversity and Genetic Control of Maize Specialized Metabolites	metabolite	Metabolite	N_532.0610_386.54_raw_negLeafTip.Zhou_2019	https://doi.org/10.1105/tpc.18.00772	doi.org/10.25739/9dsj-kw33
Zhou	2019	Zea mays subsp. mays	Goodman_Association	leaf	raw	Metabolome-Scale Genome-Wide Association Studies Reveal Chemical Diversity and Genetic Control of Maize Specialized Metabolites	metabolite	Metabolite	N_443.1060_386.55_raw_negLeafTip.Zhou_2019	https://doi.org/10.1105/tpc.18.00772	doi.org/10.25739/9dsj-kw33
Zhou	2019	Zea mays subsp. mays	Goodman_Association	leaf	raw	Metabolome-Scale Genome-Wide Association Studies Reveal Chemical Diversity and Genetic Control of Maize Specialized Metabolites	metabolite	Metabolite	N_179.0228_386.65_raw_negLeafTip.Zhou_2019	https://doi.org/10.1105/tpc.18.00772	doi.org/10.25739/9dsj-kw33
Zhou	2019	Zea mays subsp. mays	Goodman_Association	leaf	raw	Metabolome-Scale Genome-Wide Association Studies Reveal Chemical Diversity and Genetic Control of Maize Specialized Metabolites	metabolite	Metabolite	N_501.1934_386.80_raw_negLeafTip.Zhou_2019	https://doi.org/10.1105/tpc.18.00772	doi.org/10.25739/9dsj-kw33
Zhou	2019	Zea mays subsp. mays	Goodman_Association	leaf	raw	Metabolome-Scale Genome-Wide Association Studies Reveal Chemical Diversity and Genetic Control of Maize Specialized Metabolites	metabolite	Metabolite	N_180.0259_386.80_raw_negLeafTip.Zhou_2019	https://doi.org/10.1105/tpc.18.00772	doi.org/10.25739/9dsj-kw33
Zhou	2019	Zea mays subsp. mays	Goodman_Association	leaf	raw	Metabolome-Scale Genome-Wide Association Studies Reveal Chemical Diversity and Genetic Control of Maize Specialized Metabolites	metabolite	Metabolite	N_790.2830_387.16_raw_negLeafTip.Zhou_2019	https://doi.org/10.1105/tpc.18.00772	doi.org/10.25739/9dsj-kw33
Zhou	2019	Zea mays subsp. mays	Goodman_Association	leaf	raw	Metabolome-Scale Genome-Wide Association Studies Reveal Chemical Diversity and Genetic Control of Maize Specialized Metabolites	metabolite	Metabolite	N_538.0788_387.27_raw_negLeafTip.Zhou_2019	https://doi.org/10.1105/tpc.18.00772	doi.org/10.25739/9dsj-kw33
Zhou	2019	Zea mays subsp. mays	Goodman_Association	leaf	raw	Metabolome-Scale Genome-Wide Association Studies Reveal Chemical Diversity and Genetic Control of Maize Specialized Metabolites	metabolite	Metabolite	N_782.1789_387.34_raw_negLeafTip.Zhou_2019	https://doi.org/10.1105/tpc.18.00772	doi.org/10.25739/9dsj-kw33
Zhou	2019	Zea mays subsp. mays	Goodman_Association	leaf	raw	Metabolome-Scale Genome-Wide Association Studies Reveal Chemical Diversity and Genetic Control of Maize Specialized Metabolites	metabolite	Metabolite	N_136.0036_387.39_raw_negLeafTip.Zhou_2019	https://doi.org/10.1105/tpc.18.00772	doi.org/10.25739/9dsj-kw33
Zhou	2019	Zea mays subsp. mays	Goodman_Association	leaf	raw	Metabolome-Scale Genome-Wide Association Studies Reveal Chemical Diversity and Genetic Control of Maize Specialized Metabolites	metabolite	Metabolite	N_606.0659_387.64_raw_negLeafTip.Zhou_2019	https://doi.org/10.1105/tpc.18.00772	doi.org/10.25739/9dsj-kw33
Zhou	2019	Zea mays subsp. mays	Goodman_Association	leaf	raw	Metabolome-Scale Genome-Wide Association Studies Reveal Chemical Diversity and Genetic Control of Maize Specialized Metabolites	metabolite	Metabolite	N_498.0308_387.82_raw_negLeafTip.Zhou_2019	https://doi.org/10.1105/tpc.18.00772	doi.org/10.25739/9dsj-kw33
Zhou	2019	Zea mays subsp. mays	Goodman_Association	leaf	raw	Metabolome-Scale Genome-Wide Association Studies Reveal Chemical Diversity and Genetic Control of Maize Specialized Metabolites	metabolite	Metabolite	N_194.0456_387.91_raw_negLeafTip.Zhou_2019	https://doi.org/10.1105/tpc.18.00772	doi.org/10.25739/9dsj-kw33
Zhou	2019	Zea mays subsp. mays	Goodman_Association	leaf	raw	Metabolome-Scale Genome-Wide Association Studies Reveal Chemical Diversity and Genetic Control of Maize Specialized Metabolites	metabolite	Metabolite	N_539.0832_388.00_raw_negLeafTip.Zhou_2019	https://doi.org/10.1105/tpc.18.00772	doi.org/10.25739/9dsj-kw33
Zhou	2019	Zea mays subsp. mays	Goodman_Association	leaf	raw	Metabolome-Scale Genome-Wide Association Studies Reveal Chemical Diversity and Genetic Control of Maize Specialized Metabolites	metabolite	Metabolite	N_791.2794_388.11_raw_negLeafTip.Zhou_2019	https://doi.org/10.1105/tpc.18.00772	doi.org/10.25739/9dsj-kw33
Zhou	2019	Zea mays subsp. mays	Goodman_Association	leaf	raw	Metabolome-Scale Genome-Wide Association Studies Reveal Chemical Diversity and Genetic Control of Maize Specialized Metabolites	metabolite	Metabolite	N_600.0640_388.20_raw_negLeafTip.Zhou_2019	https://doi.org/10.1105/tpc.18.00772	doi.org/10.25739/9dsj-kw33
Zhou	2019	Zea mays subsp. mays	Goodman_Association	leaf	raw	Metabolome-Scale Genome-Wide Association Studies Reveal Chemical Diversity and Genetic Control of Maize Specialized Metabolites	metabolite	Metabolite	N_449.1115_388.28_raw_negLeafTip.Zhou_2019	https://doi.org/10.1105/tpc.18.00772	doi.org/10.25739/9dsj-kw33
Zhou	2019	Zea mays subsp. mays	Goodman_Association	leaf	raw	Metabolome-Scale Genome-Wide Association Studies Reveal Chemical Diversity and Genetic Control of Maize Specialized Metabolites	metabolite	Metabolite	N_337.0929_388.29_raw_negLeafTip.Zhou_2019	https://doi.org/10.1105/tpc.18.00772	doi.org/10.25739/9dsj-kw33
Zhou	2019	Zea mays subsp. mays	Goodman_Association	leaf	raw	Metabolome-Scale Genome-Wide Association Studies Reveal Chemical Diversity and Genetic Control of Maize Specialized Metabolites	metabolite	Metabolite	N_429.1396_388.29_raw_negLeafTip.Zhou_2019	https://doi.org/10.1105/tpc.18.00772	doi.org/10.25739/9dsj-kw33
Zhou	2019	Zea mays subsp. mays	Goodman_Association	leaf	raw	Metabolome-Scale Genome-Wide Association Studies Reveal Chemical Diversity and Genetic Control of Maize Specialized Metabolites	metabolite	Metabolite	N_313.0928_388.85_raw_negLeafTip.Zhou_2019	https://doi.org/10.1105/tpc.18.00772	doi.org/10.25739/9dsj-kw33
Zhou	2019	Zea mays subsp. mays	Goodman_Association	leaf	raw	Metabolome-Scale Genome-Wide Association Studies Reveal Chemical Diversity and Genetic Control of Maize Specialized Metabolites	metabolite	Metabolite	N_335.0774_389.13_raw_negLeafTip.Zhou_2019	https://doi.org/10.1105/tpc.18.00772	doi.org/10.25739/9dsj-kw33
Zhou	2019	Zea mays subsp. mays	Goodman_Association	leaf	raw	Metabolome-Scale Genome-Wide Association Studies Reveal Chemical Diversity and Genetic Control of Maize Specialized Metabolites	metabolite	Metabolite	N_109.0285_389.15_raw_negLeafTip.Zhou_2019	https://doi.org/10.1105/tpc.18.00772	doi.org/10.25739/9dsj-kw33
Zhou	2019	Zea mays subsp. mays	Goodman_Association	leaf	raw	Metabolome-Scale Genome-Wide Association Studies Reveal Chemical Diversity and Genetic Control of Maize Specialized Metabolites	metabolite	Metabolite	N_611.1609_389.33_raw_negLeafTip.Zhou_2019	https://doi.org/10.1105/tpc.18.00772	doi.org/10.25739/9dsj-kw33
Zhou	2019	Zea mays subsp. mays	Goodman_Association	leaf	raw	Metabolome-Scale Genome-Wide Association Studies Reveal Chemical Diversity and Genetic Control of Maize Specialized Metabolites	metabolite	Metabolite	N_609.1452_389.71_raw_negLeafTip.Zhou_2019	https://doi.org/10.1105/tpc.18.00772	doi.org/10.25739/9dsj-kw33
Zhou	2019	Zea mays subsp. mays	Goodman_Association	leaf	raw	Metabolome-Scale Genome-Wide Association Studies Reveal Chemical Diversity and Genetic Control of Maize Specialized Metabolites	metabolite	Metabolite	N_110.0288_389.90_raw_negLeafTip.Zhou_2019	https://doi.org/10.1105/tpc.18.00772	doi.org/10.25739/9dsj-kw33
Zhou	2019	Zea mays subsp. mays	Goodman_Association	leaf	raw	Metabolome-Scale Genome-Wide Association Studies Reveal Chemical Diversity and Genetic Control of Maize Specialized Metabolites	metabolite	Metabolite	N_182.0455_389.92_raw_negLeafTip.Zhou_2019	https://doi.org/10.1105/tpc.18.00772	doi.org/10.25739/9dsj-kw33
Zhou	2019	Zea mays subsp. mays	Goodman_Association	leaf	raw	Metabolome-Scale Genome-Wide Association Studies Reveal Chemical Diversity and Genetic Control of Maize Specialized Metabolites	metabolite	Metabolite	N_169.0663_391.00_raw_negLeafTip.Zhou_2019	https://doi.org/10.1105/tpc.18.00772	doi.org/10.25739/9dsj-kw33
Zhou	2019	Zea mays subsp. mays	Goodman_Association	leaf	raw	Metabolome-Scale Genome-Wide Association Studies Reveal Chemical Diversity and Genetic Control of Maize Specialized Metabolites	metabolite	Metabolite	N_528.0511_391.12_raw_negLeafTip.Zhou_2019	https://doi.org/10.1105/tpc.18.00772	doi.org/10.25739/9dsj-kw33
Zhou	2019	Zea mays subsp. mays	Goodman_Association	leaf	raw	Metabolome-Scale Genome-Wide Association Studies Reveal Chemical Diversity and Genetic Control of Maize Specialized Metabolites	metabolite	Metabolite	N_598.1648_391.27_raw_negLeafTip.Zhou_2019	https://doi.org/10.1105/tpc.18.00772	doi.org/10.25739/9dsj-kw33
Zhou	2019	Zea mays subsp. mays	Goodman_Association	leaf	raw	Metabolome-Scale Genome-Wide Association Studies Reveal Chemical Diversity and Genetic Control of Maize Specialized Metabolites	metabolite	Metabolite	N_573.1732_392.73_raw_negLeafTip.Zhou_2019	https://doi.org/10.1105/tpc.18.00772	doi.org/10.25739/9dsj-kw33
Zhou	2019	Zea mays subsp. mays	Goodman_Association	leaf	raw	Metabolome-Scale Genome-Wide Association Studies Reveal Chemical Diversity and Genetic Control of Maize Specialized Metabolites	metabolite	Metabolite	N_324.0078_393.07_raw_negLeafTip.Zhou_2019	https://doi.org/10.1105/tpc.18.00772	doi.org/10.25739/9dsj-kw33
Zhou	2019	Zea mays subsp. mays	Goodman_Association	leaf	raw	Metabolome-Scale Genome-Wide Association Studies Reveal Chemical Diversity and Genetic Control of Maize Specialized Metabolites	metabolite	Metabolite	N_756.2082_393.16_raw_negLeafTip.Zhou_2019	https://doi.org/10.1105/tpc.18.00772	doi.org/10.25739/9dsj-kw33
Zhou	2019	Zea mays subsp. mays	Goodman_Association	leaf	raw	Metabolome-Scale Genome-Wide Association Studies Reveal Chemical Diversity and Genetic Control of Maize Specialized Metabolites	metabolite	Metabolite	N_262.0342_393.17_raw_negLeafTip.Zhou_2019	https://doi.org/10.1105/tpc.18.00772	doi.org/10.25739/9dsj-kw33
Zhou	2019	Zea mays subsp. mays	Goodman_Association	leaf	raw	Metabolome-Scale Genome-Wide Association Studies Reveal Chemical Diversity and Genetic Control of Maize Specialized Metabolites	metabolite	Metabolite	N_574.1769_393.20_raw_negLeafTip.Zhou_2019	https://doi.org/10.1105/tpc.18.00772	doi.org/10.25739/9dsj-kw33
Zhou	2019	Zea mays subsp. mays	Goodman_Association	leaf	raw	Metabolome-Scale Genome-Wide Association Studies Reveal Chemical Diversity and Genetic Control of Maize Specialized Metabolites	metabolite	Metabolite	N_255.0906_393.35_raw_negLeafTip.Zhou_2019	https://doi.org/10.1105/tpc.18.00772	doi.org/10.25739/9dsj-kw33
Zhou	2019	Zea mays subsp. mays	Goodman_Association	leaf	raw	Metabolome-Scale Genome-Wide Association Studies Reveal Chemical Diversity and Genetic Control of Maize Specialized Metabolites	metabolite	Metabolite	N_583.2029_393.47_raw_negLeafTip.Zhou_2019	https://doi.org/10.1105/tpc.18.00772	doi.org/10.25739/9dsj-kw33
Zhou	2019	Zea mays subsp. mays	Goodman_Association	leaf	raw	Metabolome-Scale Genome-Wide Association Studies Reveal Chemical Diversity and Genetic Control of Maize Specialized Metabolites	metabolite	Metabolite	N_755.2032_393.56_raw_negLeafTip.Zhou_2019	https://doi.org/10.1105/tpc.18.00772	doi.org/10.25739/9dsj-kw33
Zhou	2019	Zea mays subsp. mays	Goodman_Association	leaf	raw	Metabolome-Scale Genome-Wide Association Studies Reveal Chemical Diversity and Genetic Control of Maize Specialized Metabolites	metabolite	Metabolite	N_200.0749_393.69_raw_negLeafTip.Zhou_2019	https://doi.org/10.1105/tpc.18.00772	doi.org/10.25739/9dsj-kw33
Zhou	2019	Zea mays subsp. mays	Goodman_Association	leaf	raw	Metabolome-Scale Genome-Wide Association Studies Reveal Chemical Diversity and Genetic Control of Maize Specialized Metabolites	metabolite	Metabolite	N_546.1305_393.87_raw_negLeafTip.Zhou_2019	https://doi.org/10.1105/tpc.18.00772	doi.org/10.25739/9dsj-kw33
Zhou	2019	Zea mays subsp. mays	Goodman_Association	leaf	raw	Metabolome-Scale Genome-Wide Association Studies Reveal Chemical Diversity and Genetic Control of Maize Specialized Metabolites	metabolite	Metabolite	N_555.1570_394.03_raw_negLeafTip.Zhou_2019	https://doi.org/10.1105/tpc.18.00772	doi.org/10.25739/9dsj-kw33
Zhou	2019	Zea mays subsp. mays	Goodman_Association	leaf	raw	Metabolome-Scale Genome-Wide Association Studies Reveal Chemical Diversity and Genetic Control of Maize Specialized Metabolites	metabolite	Metabolite	N_319.1308_394.81_raw_negLeafTip.Zhou_2019	https://doi.org/10.1105/tpc.18.00772	doi.org/10.25739/9dsj-kw33
Zhou	2019	Zea mays subsp. mays	Goodman_Association	leaf	raw	Metabolome-Scale Genome-Wide Association Studies Reveal Chemical Diversity and Genetic Control of Maize Specialized Metabolites	metabolite	Metabolite	N_224.0565_396.28_raw_negLeafTip.Zhou_2019	https://doi.org/10.1105/tpc.18.00772	doi.org/10.25739/9dsj-kw33
Zhou	2019	Zea mays subsp. mays	Goodman_Association	leaf	raw	Metabolome-Scale Genome-Wide Association Studies Reveal Chemical Diversity and Genetic Control of Maize Specialized Metabolites	metabolite	Metabolite	N_250.0799_396.30_raw_negLeafTip.Zhou_2019	https://doi.org/10.1105/tpc.18.00772	doi.org/10.25739/9dsj-kw33
Zhou	2019	Zea mays subsp. mays	Goodman_Association	leaf	raw	Metabolome-Scale Genome-Wide Association Studies Reveal Chemical Diversity and Genetic Control of Maize Specialized Metabolites	metabolite	Metabolite	N_202.0510_396.86_raw_negLeafTip.Zhou_2019	https://doi.org/10.1105/tpc.18.00772	doi.org/10.25739/9dsj-kw33
Zhou	2019	Zea mays subsp. mays	Goodman_Association	leaf	raw	Metabolome-Scale Genome-Wide Association Studies Reveal Chemical Diversity and Genetic Control of Maize Specialized Metabolites	metabolite	Metabolite	N_397.2078_397.14_raw_negLeafTip.Zhou_2019	https://doi.org/10.1105/tpc.18.00772	doi.org/10.25739/9dsj-kw33
Zhou	2019	Zea mays subsp. mays	Goodman_Association	leaf	raw	Metabolome-Scale Genome-Wide Association Studies Reveal Chemical Diversity and Genetic Control of Maize Specialized Metabolites	metabolite	Metabolite	N_253.0869_397.22_raw_negLeafTip.Zhou_2019	https://doi.org/10.1105/tpc.18.00772	doi.org/10.25739/9dsj-kw33
Zhou	2019	Zea mays subsp. mays	Goodman_Association	leaf	raw	Metabolome-Scale Genome-Wide Association Studies Reveal Chemical Diversity and Genetic Control of Maize Specialized Metabolites	metabolite	Metabolite	N_158.0557_397.52_raw_negLeafTip.Zhou_2019	https://doi.org/10.1105/tpc.18.00772	doi.org/10.25739/9dsj-kw33
Zhou	2019	Zea mays subsp. mays	Goodman_Association	leaf	raw	Metabolome-Scale Genome-Wide Association Studies Reveal Chemical Diversity and Genetic Control of Maize Specialized Metabolites	metabolite	Metabolite	N_619.1688_398.49_raw_negLeafTip.Zhou_2019	https://doi.org/10.1105/tpc.18.00772	doi.org/10.25739/9dsj-kw33
[truncated: 119,373 more rows]
