# Supplementary material for: Elucidating the patterns of pleiotropy and its biological relevance in maize
Source: PLoS Genet. 2023 Mar 21;19(3):e1010664. doi: 10.1371/journal.pgen.1010664 (PMC10030035; doi:10.1371/journal.pgen.1010664)
Supplement: S2 Table — (CSV) [file pgen.1010664.s002.csv]

Geno_Code	pop	entry	combinedZea_IBM	Entry_ID	Group	Panel	Family	DTA_BLUP;Buckler_2009_nam	DTS_BLUP;Buckler_2009_nam	ASI_BLUP;Buckler_2009_nam	ALL_rind_penetrometer_resistance_BLUE;Peiffer_2013_nam	ALL_rind_penetrometer_resistance_BLUP;Peiffer_2013_nam	MO_rind_penetrometer_resistance_BLUE;Peiffer_2013_nam	MO_rind_penetrometer_resistance_BLUP;Peiffer_2013_nam	NY_rind_penetrometer_resistance_BLUE;Peiffer_2013_nam	NY_rind_penetrometer_resistance_BLUP;Peiffer_2013_nam	WI_rind_penetrometer_resistance_BLUE;Peiffer_2013_nam	WI_rind_penetrometer_resistance_BLUP;Peiffer_2013_nam	ALL_DTA_BLUE;Peiffer_2013_nam	ALL_DTA_BLUP;Peiffer_2013_nam	ALL_ear_height_BLUE;Peiffer_2013_nam	ALL_ear_height_BLUP;Peiffer_2013_nam	DTS_BLUP;Hung_2012_1_nam	DTA_BLUP;Hung_2012_1_nam	asi_BLUP;Hung_2012_1_nam	plantheight_BLUP;Hung_2012_1_nam	earheight_BLUP;Hung_2012_1_nam	leaflength_BLUP;Hung_2012_1_nam	leafwidth_BLUP;Hung_2012_1_nam	tassprimbranchno_BLUP;Hung_2012_1_nam	tasslength_BLUP;Hung_2012_1_nam	upperleafangle_BLUP;Hung_2012_1_nam	cobdiam_BLUP;Hung_2012_1_nam	coblength_BLUP;Hung_2012_1_nam	earrowno_BLUP;Hung_2012_1_nam	kernelnoperrow_BLUP;Hung_2012_1_nam	earmass_BLUP;Hung_2012_1_nam	cobmass_BLUP;Hung_2012_1_nam	totalkernelweight_BLUP;Hung_2012_1_nam	weight20kernels_BLUP;Hung_2012_1_nam	totalkernelno_BLUP;Hung_2012_1_nam	nodenumberbelowear_BLUP;Hung_2012_1_nam	nodenumberaboveear_BLUP;Hung_2012_1_nam	numbraceroots_BLUP;Hung_2012_1_nam	DTA_BLUP;Wallace_2014_nam	chlorophylla_BLUP;Wallace_2014_nam	chlorophyllb_BLUP;Wallace_2014_nam	malate_BLUP;Wallace_2014_nam	fumarate_BLUP;Wallace_2014_nam
Z001E0001	1	1	Z001E0001	04P1367A51A	Z001	NAM	B73xB97	75.5364	77.1298	1.46	5.54	5.59	5.81	5.79	6.09	6.08	6.74	6.84	75.74	75.65	84.38	87.26	77.07	75.59	1.48	165.01	80.69	850.63	88.04	9	365.67	65.31	25.73	127.07	12.65	19.56	67.45	16.5	49.13	5.49	194.25	8.69	6.02	2.02	75.5364	62.7766	29.7834	0.24107	-0.02913
Z001E0002	1	2	Z001E0002	04P1368A51A	Z001	NAM	B73xB97	76.9075	77.7945	1.3928	4.84	5.33	4.39	5.24	6.86	6.73	6.4	6.72	78.03	77.82	94.1	91.44	77.73	76.96	1.39	161.29	80.86	654.22	95.84	11.61	307.14	59.82	26.57	124.18	12.52	20.32	72.3	15.9	55.12	5.49	184.53	8.66	5.5	1.86	76.9075	52.295	27.0123	0.16944	-0.0487
Z001E0003	1	3	Z001E0003	04P1368B51A	Z001	NAM	B73xB97	75.2646	75.2555	0.8644	5.26	5.51	4.41	5.32	5.69	5.85	5.34	6.58	75.27	75.27	95.33	91.38	75.25	75.33	0.85	176.27	85.75	836.45	93.45	9.03	313.52	66.13	27.41	134.81	13.33	21.47	78.02	19.3	58.17	5.73	206.86	8.09	5.67	1.73	75.2646	60.7215	27.81702	0.21451	-0.016701
Z001E0004	1	4	Z001E0004	04P1370B51A	Z001	NAM	B73xB97	73.6933	75.7604	2.0012	5.45	5.57	5.39	5.69	7.25	6.98	5.43	6.53	73.8	73.82	94.76	89.1	75.73	73.75	2.01	150.46	82.56	595.59	100.34	5.22	293.1	66.33	25.6	126.7	15.7	22.3	84.8	17.19	67.46	5.21	286.44	9.53	5.67	1.85	73.6933	61.4693	28.1361	0.18378	-0.04306
Z001E0005	1	5	Z001E0005	04P1371B51A	Z001	NAM	B73xB97	79.2441	81.2611	1.8931	5.01	5.41	4.35	5.24	7.5	6.46	6.26	6.66	80.41	80.04	94.26	93.32	81.19	79.28	1.93	168.46	87.67	822.94	95.94	9.09	335.43	76.44	27.72	137.29	15.75	23.27	81.35	20.89	60.67	4.76	259.19	8.83	5.86	1.86	79.2441	54.7598	26.8448	0.30229	0.04351
Z001E0006	1	6	Z001E0006	04P1372A51A	Z001	NAM	B73xB97	73.2044	74.8915	1.3235	NA	NA	2.51	4.02	6.82	6.38	NA	NA	NA	NA	NA	NA	74.84	73.27	1.3	178.56	98.76	762.2	88.38	7.97	312.41	60.73	26.44	137.62	14.11	25.82	87.7	16.62	70.83	5.1	281.92	8.1	5.66	1.59	73.2044	52.0909	29.0003	0.18765	-0.05248
Z001E0007	1	7	Z001E0007	04P1373A51A	Z001	NAM	B73xB97	73.2628	74.6526	1.6717	4.86	5.33	3.84	5.03	7.21	7.18	7.16	6.88	73.21	73.26	100.09	95.63	74.61	73.34	1.69	165.64	87.47	705.08	84.91	8.11	274.92	70.38	27.74	115.32	17.09	21.81	77.21	20	56.89	4.56	273.5	8.44	5.65	1.72	73.2628	39.6601	26.6512	0.1479	-0.07798
Z001E0008	1	8	Z001E0008	04P1373B51A	Z001	NAM	B73xB97	73.6357	75.8353	1.9635	4.96	5.43	5.11	5.53	7.03	6.67	6.42	6.71	72.97	73.06	64.53	67.23	75.76	73.69	1.98	138.68	63.91	606.42	103.55	6.07	247.54	64.46	25.58	134.92	14.78	23.44	68.76	14.35	51.92	3.81	281.05	8.2	5.69	1.88	73.6357	57.7513	28.2752	0.27161	-0.008441
Z001E0009	1	9	Z001E0009	04P1374A51A	Z001	NAM	B73xB97	74.4447	77.6928	2.6712	5.17	5.42	4.6	5.39	5.4	5.7	4.93	6.4	74.75	74.65	73.73	68.42	77.61	74.49	2.8	153.68	62.87	659.36	102.52	5.58	284.74	62.8	26.75	134.15	14.3	23.06	79.73	20.63	59.26	4.56	271.31	8.13	6.02	1.72	74.4447	53.3366	27.4611	0.3566	0.06937
Z001E0010	1	10	Z001E0010	04P1375A51A	Z001	NAM	B73xB97	72.882	73.9955	1.0102	5.3	5.54	5.83	5.83	7.5	6.52	5.93	6.59	72.55	72.69	77.87	82.18	73.94	72.95	0.97	159.96	72.16	758.35	92.33	9.19	328.2	64.43	24.51	138.71	14.63	24.89	82.12	16.78	65.08	4.58	303.66	7.94	6.01	1.71	72.882	47.9069	28.7724	0.18259	-0.02561
Z001E0011	1	11	Z001E0011	04P1376A51A	Z001	NAM	B73xB97	74.512	77.0255	2.4055	5.18	5.33	4.12	5.22	5.49	5.87	4.2	6.32	74.62	74.59	81.24	84.73	76.97	74.57	2.5	157.22	78.9	736.9	100	7.76	296.47	70.01	25.84	135.28	14.96	25.51	86.95	18.33	68.5	4.84	295.36	8.88	5.67	1.86	74.512	47.5457	27.0174	0.18538	-0.0524
Z001E0012	1	12	Z001E0012	04P1376B51A	Z001	NAM	B73xB97	74.2079	76.1478	1.8524	5.3	5.47	5.23	5.54	7.21	6.68	6.41	6.69	74.25	74.24	91.34	90.27	76.09	74.26	1.87	159.59	80.24	689.18	93.8	8.35	308.6	63.79	26.36	129.07	13.58	24.26	79.04	18.04	60.37	4.61	275.91	8.73	5.64	1.8	74.2079	44.8501	27.4429	0.27648	-0.03736
Z001E0013	1	13	Z001E0013	04P1377A51A	Z001	NAM	B73xB97	74.1043	75.8686	1.5594	NA	NA	NA	NA	6.34	6.25	NA	NA	NA	NA	NA	NA	75.81	74.16	1.55	151.37	70.72	706.47	93.31	6.88	267.55	66.16	25.16	124.94	13.84	23.25	80.08	15.25	63.29	4.86	270.34	8.49	5.86	2.06	74.1043	61.2545	28.5112	0.21985	-0.02546
Z001E0014	1	14	Z001E0014	04P1377B51A	Z001	NAM	B73xB97	72.601	76.442	3.2258	NA	NA	NA	NA	6.4	6.06	NA	NA	NA	NA	NA	NA	76.4	72.67	3.09	165.61	83.38	735.1	94.88	8.95	281.23	69.98	28.17	131.56	16.89	22.46	81.61	19.28	62.4	4.36	292.4	8.05	5.34	1.46	72.601	51.3313	27.4677	0.19629	-0.03002
Z001E0015	1	15	Z001E0015	04P1378B51A	Z001	NAM	B73xB97	73.2696	76.3075	2.4847	6.25	5.78	5.95	6	7.36	6.6	7.08	6.85	73.06	73.13	92.58	87.84	76.24	73.32	2.46	162.02	83.46	685.52	104.5	8.09	327.89	66.54	26.85	132.51	14.83	21.22	76.53	NA	61.11	5.1	249.69	7.9	5.67	1.76	73.2696	46.6073	27.66474	0.21536	-0.014781
Z001E0016	1	16	Z001E0016	04P1379A51A	Z001	NAM	B73xB97	75.0226	78.3352	2.8689	5.35	5.59	5.55	5.68	6.53	6.29	7.18	6.85	74.82	74.76	61.76	64.64	78.24	75.07	2.91	135.3	60.59	552.51	106.13	10.12	291.94	64.31	25.44	133.78	13	25.01	80.1	16.3	62.96	4.85	276.51	8.98	5.69	1.69	75.0226	54.373	27.3352	0.27431	-0.03027
Z001E0017	1	17	Z001E0017	04P1379B51A	Z001	NAM	B73xB97	75.8734	77.0534	1.2183	NA	NA	NA	NA	5.56	6.06	NA	NA	NA	NA	NA	NA	76.98	75.91	1.22	174.81	90.79	741.67	112.55	10.12	284.34	56.65	26.21	145.9	14.87	26.55	89.27	18.71	71.06	4.88	302.68	9.01	5.49	1.84	75.8734	34.8027	26.5685	0.2145	-0.07405
Z001E0018	1	18	Z001E0018	04P1380A51A	Z001	NAM	B73xB97	74.1882	76.7808	2.3415	5.97	5.64	5.43	5.69	6.29	6.1	6.9	6.86	74.25	74.29	75.7	70.55	76.71	74.24	2.37	140.83	63.76	668.4	89.64	5.47	287.71	68.98	26.18	125	16.72	24.55	82.73	17.94	63.7	4.37	297.58	8.25	5.84	1.99	74.1882	49.5152	27.3262	0.32521	-0.012109
Z001E0019	1	19	Z001E0019	04P1380B51A	Z001	NAM	B73xB97	75.3828	76.3612	1.2434	5.52	5.48	4.48	5.33	6.24	6.18	5.34	6.56	75.46	75.31	93.92	97.99	76.3	75.44	1.25	185.27	90.1	863.07	92.3	7.41	299.76	69.92	27.77	137.38	14.01	22.45	79.49	16.66	61.62	4.91	254.61	8.3	5.52	1.77	75.3828	49.1281	27.6318	0.26611	0.01777
Z001E0020	1	20	Z001E0020	04P1381A51A	Z001	NAM	B73xB97	73.4536	75.6179	2.0246	5.51	5.51	4.25	5.25	4.76	5.78	5.87	6.65	73.38	73.49	67.48	72.67	75.56	73.52	2.06	139.01	67.59	674.55	93.32	6.6	239.39	73.23	28.62	130.35	17.21	24.2	83.76	17.27	66.26	4.34	338.14	8.49	5.69	1.85	73.4536	51.3893	28.2593	0.1816	-0.04893
Z001E0021	1	21	Z001E0021	04P1382A51A	Z001	NAM	B73xB97	73.2101	76.009	2.6106	5.63	5.6	5.79	5.76	6.98	6.54	9.04	7.16	72.96	73.01	87.3	89.21	75.97	73.26	2.67	174.82	85.08	721.99	99.68	10.9	330.76	63.81	26.5	129.03	14.9	22.61	68.66	15.87	51.16	4.42	243.69	8.02	5.5	1.75	73.2101	56.7323	27.1368	0.256123	-0.014647
Z001E0022	1	22	Z001E0022	04P1382B51A	Z001	NAM	B73xB97	73.5048	73.7848	0.4604	5.64	5.57	5.28	5.7	6.35	6.23	6.84	6.76	72.91	72.99	104.41	100.53	73.72	73.57	0.46	179.07	96.19	717.92	86.12	6.71	314.04	65.72	27.1	149.84	15.28	28.09	95.92	19.05	77.74	4.52	352.13	8.8	5.51	1.88	73.5048	45.3219	28.949	0.30486	0.0248
Z001E0023	1	23	Z001E0023	04P1384A51A	Z001	NAM	B73xB97	73.2519	75.0279	1.5743	5.71	5.61	5.66	5.7	6.31	6.14	6.6	6.74	72.97	73.04	77.08	71.96	74.98	73.33	1.62	156.07	66.64	766.22	89.62	9.31	315.39	67.8	26.58	125.24	13.99	22.77	76.32	16.55	59.51	4.99	247.38	7.96	5.66	1.59	73.2519	57.4445	25.9021	0.30604	0.03025
Z001E0024	1	24	Z001E0024	04P1384B51A	Z001	NAM	B73xB97	73.3723	74.7244	1.526	6.31	5.79	5.75	5.8	6.82	6.22	7.54	6.92	72.96	73.09	78.35	83.7	74.67	73.43	1.66	166.4	79.75	702.7	90.88	6.25	314.65	66.99	26.79	135.98	13.08	23.48	81.98	17.83	63.45	5.27	255.64	8.76	5.88	1.59	73.3723	45.5222	27.1394	0.27621	0.00961
Z001E0025	1	25	Z001E0025	04P1385A51A	Z001	NAM	B73xB97	74.687	76.6559	1.7487	5.82	5.65	5.05	5.57	5.11	5.34	6.48	6.74	75	74.92	88.53	88.45	76.61	74.78	1.83	163.57	78.76	614.44	111.38	13.75	243.89	66.65	27.93	127.01	15.33	24.45	80.87	17.4	63.36	4.43	287.25	9.26	5.35	1.72	74.687	50.5123	27.80446	0.21869	-0.03155
Z001E0026	1	26	Z001E0026	04P1385B51A	Z001	NA	NA	70.247	71.8411	1.3502	NA	NA	NA	NA	NA	NA	NA	NA	NA	NA	NA	NA	NA	NA	NA	NA	NA	NA	NA	NA	NA	NA	NA	NA	NA	NA	NA	NA	NA	NA	NA	NA	NA	NA	NA	NA	NA	NA	NA
Z001E0027	1	27	Z001E0027	04P1386A51A	Z001	NAM	B73xB97	76.4956	77.5327	1.3633	4.48	5.23	3.45	4.93	5.5	5.74	5.02	6.46	76.84	76.69	104.85	104.99	77.47	76.54	1.35	179.58	96.52	704.07	110.24	11.46	318.44	63.02	27.91	122.62	16.04	22.19	79.52	18.64	60.95	4.01	308.74	8.58	5.51	1.62	76.4956	NA	NA	NA	NA
Z001E0028	1	28	Z001E0028	04P1386B51A	Z001	NAM	B73xB97	74.1139	77.6475	2.9619	5.91	5.64	5.19	5.53	6.43	6.26	8.54	7.22	73.66	73.71	61.29	66.16	77.56	74.16	3.06	134.87	61.56	608.66	97.19	5.78	310.06	58.23	26.4	130.1	14.19	21.58	75.65	16.62	58.02	5.18	219.76	7.95	6.02	1.8	74.1139	51.0707	26.7716	0.20722	-0.0615
Z001E0029	1	29	Z001E0029	04P1387A51A	Z001	NAM	B73xB97	74.3565	75.9675	1.8086	4.51	5.22	3.5	4.98	6.49	6.33	3.17	6.15	74.28	74.29	71.04	72.5	75.94	74.41	1.84	144.24	69.67	672.66	95.47	11.69	326.1	58.67	27.27	125.44	15.1	23.06	84.57	17.03	66.62	4.44	308.17	8.1	5.84	1.99	74.3565	55.2297	27.71557	0.23375	-0.02927
Z001E0030	1	30	Z001E0030	04P1387B51A	Z001	NAM	B73xB97	73.2122	75.1345	1.8989	NA	NA	NA	NA	5.04	5.64	NA	NA	NA	NA	NA	NA	75.06	73.27	1.95	139.55	71.34	627.37	99.93	9.53	313.05	64.28	25.89	139.02	14.88	26.79	85.09	18.59	66.59	4.53	302.05	8.3	5.63	1.88	73.2122	53.7107	28.0372	0.3722	0.0404
Z001E0031	1	31	Z001E0031	04P1388B51A	Z001	NAM	B73xB97	75.5936	77.5062	1.7471	5.22	5.44	4.62	5.33	5.57	5.86	6.6	6.73	75.62	75.51	97.94	101.87	77.43	75.64	1.76	175.56	94.66	783.67	87.03	12.8	317.22	68.58	27.63	144.69	14.8	21.67	80.47	21.36	59.33	4.67	260.25	8.62	5.49	2.13	75.5936	45.6498	29.5564	0.25238	-0.06329
Z001E0032	1	32	Z001E0032	04P1389A54A	Z001	NAM	B73xB97	72.8877	74.7458	1.4959	5.81	5.61	4.93	5.48	7.45	6.73	6.71	6.8	72.32	72.45	81.6	86.66	74.72	72.96	1.51	170.33	78.61	796.31	85.97	5.95	288.57	67.76	26.26	143.51	14.48	29.39	85.49	17.53	67.81	4.12	354.99	7.87	5.66	1.73	72.8877	44.9619	27.3978	0.256686	0.04035
Z001E0033	1	33	Z001E0033	04P1389B51A	Z001	NAM	B73xB97	73.2303	76.1459	2.4973	6.14	5.75	6.17	5.96	6.68	6.68	7.01	6.82	72.99	73.09	92.09	86.96	76.07	73.29	2.52	165.59	80.28	746.18	86.98	12.06	279	64.17	24.88	141.79	15.89	24.91	72.74	16.63	54.95	4.11	290.89	8.16	5.68	1.75	73.2303	62.7998	27.6004	0.22592	-0.02072
Z001E0034	1	34	Z001E0034	04P1390A51A	Z001	NAM	B73xB97	75.0991	77.4157	2.3055	5.94	5.64	5.01	5.51	6.58	6.26	7.38	6.9	74.88	74.85	96.51	92.57	77.36	75.15	2.51	169.2	84.58	771.3	91.34	10.31	341.08	69.05	24.97	141.65	12.87	25.96	75.77	16.02	58.71	4.78	242.12	8.29	5.4	1.57	75.0991	NA	NA	NA	NA
Z001E0035	1	35	Z001E0035	04P1390B51A	Z001	NA	NA	74.6619	76.7141	1.8615	NA	NA	NA	NA	NA	NA	NA	NA	NA	NA	NA	NA	NA	NA	NA	NA	NA	NA	NA	NA	NA	NA	NA	NA	NA	NA	NA	NA	NA	NA	NA	NA	NA	NA	NA	NA	NA	NA	NA
Z001E0036	1	36	Z001E0036	04P1391A51A	Z001	NAM	B73xB97	74.7664	77.4935	2.6654	5.49	5.59	5.29	5.62	5.45	5.6	6.18	6.68	74.41	74.36	88.05	89.55	77.43	74.81	2.69	175.44	83.62	811.99	85.74	6.4	335.31	64.8	26.1	135.26	13.76	22.48	78.91	17.44	61.04	5.18	228.37	8.29	5.89	1.64	74.7664	55.409	28.301	0.256602	-0.0223
Z001E0037	1	37	Z001E0037	04P1391B51A	Z001	NAM	B73xB97	72.3426	76.8784	3.7219	NA	NA	NA	NA	6.21	6.21	NA	NA	NA	NA	NA	NA	76.81	72.4	3.85	169.59	84.18	852.11	97.25	9.76	295.23	68.89	27.8	132.87	16.9	24.03	92.68	20.55	73.25	4.71	333.24	8.06	5.35	1.61	72.3426	62.5894	27.974	0.260761	-0.009237
Z001E0038	1	38	Z001E0038	04P1392A51A	Z001	NAM	B73xB97	71.9588	74.6385	2.5105	6.28	5.75	5.19	5.58	5.26	5.38	9.28	7.43	71.47	71.7	83.3	86.92	74.58	72.03	2.62	164.79	79.38	646.68	96.75	12.15	290.31	64.14	25.4	135.08	14.94	22.68	74.31	15.22	57.72	4.74	276.25	8.12	5.5	1.74	71.9588	73.4489	28.2779	0.3776	-0.008698
Z001E0039	1	39	Z001E0039	04P1392B51A	Z001	NAM	B73xB97	71.7715	74.4653	2.0897	5.39	5.49	4.89	5.48	6.24	6.1	5.54	6.55	71.18	71.36	88.51	94.2	74.4	71.83	1.83	159.43	81.88	685.69	91.89	9.9	309.69	62.61	26.37	131.33	13.19	24.23	79.98	15.11	56.56	4.47	235.12	7.89	5.34	1.59	71.7715	NA	NA	NA	NA
Z001E0040	1	40	Z001E0040	04P1393A51A	Z001	NAM	B73xB97	71.8381	73.5124	1.374	5.72	5.59	5.13	5.51	6.21	6.16	6.73	6.8	71.49	71.68	87.05	83.83	73.45	71.9	1.4	178.75	77.99	722.19	80.02	6.35	318.94	73.26	26.69	141.78	15.26	24.21	85.86	19.98	65.84	4.66	277.13	7.66	6.39	1.97	71.8381	64.1111	27.76851	0.22535	-0.008215
Z001E0041	1	41	Z001E0041	04P1393B51A	Z001	NAM	B73xB97	74.4177	75.4428	1.1199	6.48	5.78	5.73	5.64	7.48	6.89	9.08	7.04	74.29	74.32	109.37	103.7	75.37	74.46	1.15	167.83	92.45	710.37	99.99	5.69	283.95	64.74	27.37	132.99	15.74	26.97	92.29	18.49	73.93	4.44	347.2	8.55	5.67	1.87	74.4177	52.5362	27.3218	0.23437	-0.03893
Z001E0042	1	42	Z001E0042	23M1673B01	Z001	NAM	B73xB97	75.9285	76.0523	0.3664	5.47	5.55	4.58	5.37	7.54	6.98	5.74	6.61	76.19	76.04	106.65	101.56	75.94	75.96	0.32	172.41	93.38	716.55	90.69	6.99	275.35	66.6	27.6	131.64	14.62	23.11	73.99	17.91	54.67	4.49	231.91	8.19	5.4	1.51	75.9285	NA	NA	NA	NA
Z001E0043	1	43	Z001E0043	23M1674A01	Z001	NAM	B73xB97	73.1977	75.5646	1.8777	6.38	5.79	5.92	5.86	7.01	6.69	8.59	7.22	73	73.06	68.12	71.66	75.49	73.24	2.03	149.47	63.95	645.69	95.21	5.28	303.81	66.51	26.82	126.49	16.27	23.03	86.41	17.84	68.33	4.7	303.61	8.27	5.52	1.88	73.1977	68.4846	27.2046	0.24806	-0.03307
Z001E0044	1	44	Z001E0044	23M1675A01	Z001	NAM	B73xB97	73.5602	75.1483	1.5318	5.8	5.65	5.52	5.73	6.74	6.48	7.11	6.89	73.57	73.6	80.67	80.72	75.09	73.62	1.5	159.77	75.18	701.02	101.94	6.78	302.09	68.26	25.82	137.98	14.95	25.12	82.99	17.69	64.2	4.29	287.85	8.17	5.84	1.74	73.5602	62.2185	27.4844	0.32715	-0.00253
Z001E0045	1	45	Z001E0045	23M1676A01	Z001	NAM	B73xB97	74.0994	75.1578	1.2716	5.36	5.44	3.58	4.9	5.98	6.04	6.67	6.8	73.42	73.48	80.98	76.12	75.15	74.16	1.19	156.97	68.03	785.33	102.3	8.85	300.06	62.8	24.88	138.48	15.38	30.13	83.17	16.72	66.43	3.67	382.64	7.6	5.86	1.54	74.0994	64.2542	27.0547	0.29732	-0.0471
Z001E0046	1	46	Z001E0046	23M1676B01	Z001	NAM	B73xB97	76.4935	78.0424	1.6729	5.15	5.4	4.4	5.23	5.8	5.93	7.19	6.9	76.59	76.44	99.1	93.61	77.97	76.53	1.73	171.39	82.6	790.94	99.35	7.5	373.28	67.46	28.6	121.8	16.53	20.2	69.7	15.58	52.56	4.45	222.62	8.51	5.86	1.9	76.4935	49.88	28.0575	0.16166	-0.01327
Z001E0047	1	47	Z001E0047	23M1677A01	Z001	NAM	B73xB97	73.4461	74.2227	0.9237	5.13	5.41	4.63	5.38	6.62	6.46	5.22	6.53	73.37	73.43	80.64	83.09	74.16	73.5	0.87	150.86	76.72	630.15	95.08	7.53	302.03	71.44	25.78	138.41	13.91	24.52	78.04	16.26	60.32	4.11	286.66	8.17	5.33	1.71	73.4461	64.9051	27.1828	0.25077	-0.03876
Z001E0048	1	48	Z001E0048	04P1381B51A	Z001	NAM	B73xB97	75.6448	78.0061	2.5514	4.65	5.33	4.72	5.42	4.86	5.28	4.64	6.4	75.36	75.31	81.84	83.57	77.93	75.68	2.67	156.49	75.96	714.74	94.61	11.25	291.15	74.07	26.4	142.7	15.3	25.53	80	18.32	61.42	4.41	287.75	8.48	5.69	1.91	75.6448	47.0313	27.8418	0.19836	-0.02834
Z001E0049	1	49	Z001E0049	23M1678B01	Z001	NAM	B73xB97	74.497	77.2696	2.4514	NA	NA	NA	NA	6.82	6.31	NA	NA	NA	NA	NA	NA	77.2	74.54	2.44	175.62	90.05	733.14	103.66	11.29	275.02	66.45	26.79	136.43	15.2	23.67	80.99	16.59	63.56	4.61	308.06	8.44	5.87	1.73	74.497	58.6093	27.7861	0.2182	-0.04476
Z001E0050	1	50	Z001E0050	23M1681A01	Z001	NAM	B73xB97	72.7085	73.7214	1.1363	4.7	5.27	4.04	5.1	6.12	6.11	6.46	6.71	72.68	72.81	86.67	84.11	73.69	72.77	1.13	162.13	74.36	753.74	89.69	9.68	351.87	66.54	24.65	135.06	15.04	24.01	75.13	16.02	57.79	4.56	247.8	8.97	5.34	2.03	72.7085	43.7731	28.0803	0.18692	-0.02329
Z001E0051	1	51	Z001E0051	23M1682A01	Z001	NAM	B73xB97	74.9463	76.6208	1.6166	5.14	5.43	4.86	5.38	7.83	7.11	7.04	6.71	75.02	74.98	97.87	99.59	76.55	74.99	1.69	179.42	94.59	704.01	100.29	6.2	278.01	69.09	28.48	132.25	16.24	25.35	80.62	18.96	61.56	4.03	303.01	8.33	5.34	1.73	74.9463	51.8602	27.5563	0.27492	-0.02464
Z001E0052	1	52	Z001E0052	23M1682B01	Z001	NAM	B73xB97	74.3927	76.1092	1.5464	5	5.41	4.85	5.42	6.21	6.11	6.28	6.69	74.41	74.38	87.32	85.51	76.04	74.44	1.54	158.67	77.75	742.92	91.53	8.67	315.69	69.54	23.89	126.29	12.87	23.86	74.83	12.87	60.56	4.8	263.62	8.28	5.84	1.92	74.3927	33.0235	27.4278	0.26395	0.02059
Z001E0053	1	53	Z001E0053	23M1683A01	Z001	NAM	B73xB97	72.7681	75.0736	2.3448	5.38	5.46	4.07	5.15	7.13	6.72	5.22	6.49	72.12	72.22	86.78	84.07	74.99	72.82	2.42	160.24	74.35	746.77	87.51	7.57	275.94	65.98	25.96	136.86	13.76	25.1	78.3	15.76	61.77	4.54	294.87	7.87	5.35	1.48	72.7681	63.4776	26.9604	0.2712	-0.02633
Z001E0054	1	54	Z001E0054	23M1684B01	Z001	NAM	B73xB97	73.7137	76.1391	2.3239	5.73	5.61	5.35	5.76	6.44	6.03	3.77	6.24	73.26	73.32	83.8	87.97	76.07	73.77	2.5	166.02	80.74	744.84	88.55	9.05	297.28	71.28	26.78	124.26	14.73	21.59	76.42	17.19	58.19	4.92	258.4	7.99	6.04	1.69	73.7137	44.2085	26.8739	0.15407	-0.05394
Z001E0055	1	55	Z001E0055	23M1685A01	Z001	NAM	B73xB97	72.602	74.2276	1.386	5.2	5.39	3.71	5.03	6.04	6.05	7.08	6.76	72.23	72.33	81.84	84.64	74.18	72.66	1.42	159.57	76.49	745.61	82.25	8.01	280.8	68.03	26.78	130.5	15.97	23.74	81.32	16.9	64.02	4.3	295.76	7.4	5.68	1.44	72.602	70.2751	28.2871	0.3404	0.05404
Z001E0056	1	56	Z001E0056	23M1685B01	Z001	NAM	B73xB97	71.405	73.3898	1.9022	NA	NA	NA	NA	6.21	6.11	NA	NA	NA	NA	NA	NA	73.35	71.48	1.93	164.42	85.9	763.16	88.85	5.48	331.1	66.71	25.24	143.9	13.91	27.91	76.6	16.93	58.76	4.03	281.52	7.74	5.7	1.62	71.405	66.6605	27.2415	0.31508	-0.010459
Z001E0057	1	57	Z001E0057	23M1686B01	Z001	NAM	B73xB97	72.6688	74.9026	1.8267	6.71	5.94	6.56	6.21	7.63	6.57	6.32	6.74	72.43	72.5	86.68	83.81	74.84	72.73	1.84	157.4	76.55	717.85	96.15	9.62	321.4	63.54	26.61	156.24	14.03	27.48	85.91	21.04	63.53	4.47	299.32	8.31	5.67	1.86	72.6688	57.5828	28.824	0.33691	-0.03823
Z001E0058	1	58	Z001E0058	23M1687A01	Z001	NAM	B73xB97	73.5428	73.9294	0.5877	5.37	5.5	4.71	5.39	6.43	6.45	6.98	6.85	73.04	73.16	101.6	98.26	73.85	73.59	0.53	179.34	91.5	637.64	94.92	6.56	259.86	66.61	25.65	141.63	14.11	26.31	80.04	15.46	63.04	4.38	288.19	8.56	5.33	1.47	73.5428	56.2845	27.968	0.1382	-0.06911
Z001E0059	1	59	Z001E0059	23M1687B01	Z001	NAM	B73xB97	75.956	79.3097	2.534	5.9	5.65	5.49	5.72	5.94	6.01	6.62	6.81	75.74	75.64	79.23	74.85	79.21	76	2.61	162.65	66.94	654.59	88.74	9.8	237.89	69.73	26.38	120.08	14.02	20.82	67.32	15.59	50.23	4.73	221.69	7.43	6.22	1.45	75.956	67.1266	26.8865	0.32751	0.01243
Z001E0060	1	60	Z001E0060	23M1688A01	Z001	NAM	B73xB97	73.2871	75.7919	2.1283	5.13	5.51	5.04	5.53	6.47	6.27	5.3	6.45	73.05	73.11	97.73	93.06	75.73	73.34	2.07	171.61	86.03	743.5	101.47	5	271.68	69.12	28.73	134.35	14.58	23.9	79.78	22.42	58.2	4.78	239.43	8.45	5.84	1.55	73.2871	62.2185	27.4844	0.26479	-0.03644
Z001E0061	1	61	Z001E0061	23M1688B01	Z001	NAM	B73xB97	71.8296	73.1679	1.5834	NA	NA	NA	NA	7.54	6.81	NA	NA	NA	NA	NA	NA	73.12	71.89	1.68	158.91	73.24	730.72	97.75	10.89	299.97	60.99	25.55	142.88	14.26	26.76	94.04	18.16	76.25	4.74	323.92	7.85	5.5	1.61	71.8296	52.1928	28.1347	0.243	-0.09377
Z001E0062	1	62	Z001E0062	23M1689B01	Z001	NAM	B73xB97	73.7957	75.0392	1.3007	5.49	5.5	4.21	5.22	6.78	6.46	6.06	6.65	73.55	73.59	90.11	90.34	74.96	73.86	1.28	166.83	80.74	731.45	92.15	5.43	311.1	67.29	27.92	142.34	14.91	25.76	94.82	20.08	75.67	4.97	333.88	7.85	5.88	1.6	73.7957	60.4215	27.65267	0.23323	-0.04951
Z001E0063	1	63	Z001E0063	23M1689A01	Z001	NAM	B73xB97	75.6592	78.4037	2.4806	5.48	5.46	4.52	5.29	5.79	5.87	8.01	7.11	75.58	75.49	99.41	103.85	78.34	75.72	2.55	185.57	96.55	833.54	97.84	8.23	360.1	64.33	27.37	143.74	12.81	23.38	80.11	20.06	59.52	5.2	232.85	7.95	6.03	1.71	75.6592	66.7743	28.1197	0.3105	-0.0231
Z001E0064	1	64	Z001E0064	23M1690B01	Z001	NAM	B73xB97	76.1854	77.0385	0.6289	NA	NA	2.21	4.04	5.45	5.9	NA	NA	NA	NA	NA	NA	76.96	76.23	0.59	167.75	79.9	546.91	90.04	10.9	240.18	53.29	26.29	109.43	13.79	21.28	68.29	13.03	51.83	4.58	228.12	8.46	5.87	1.59	76.1854	54.6717	29.8226	0.23732	-0.02638
Z001E0065	1	65	Z001E0065	23M1691B01	Z001	NAM	B73xB97	70.6348	71.9689	0.4692	4.72	5.3	4.02	5.08	5.92	5.94	6.33	6.66	70.04	70.26	69.72	67.72	71.94	70.71	0.51	137.25	64.08	627.89	87.47	6.41	265.7	66.19	27.32	115.55	16.1	24.44	72.87	13.41	57.7	4.02	283.09	7.83	5.68	1.89	70.6348	69.0318	29.0607	0.4218	0.07217
Z001E0066	1	66	Z001E0066	23M1684A01	Z001	NAM	B73xB97	75.178	75.3466	0.4632	5.51	5.54	5.02	5.47	5.58	5.76	7.74	6.78	75.33	75.26	88.41	86.5	75.25	75.21	0.45	151.22	78.23	654.57	90.63	5.7	289.56	58.11	26.92	133.75	14.39	23	75.25	17.65	57.17	4.66	279.95	8.4	5.18	1.63	75.178	68.4083	28.2815	0.2427	-0.02378
Z001E0067	1	67	Z001E0067	23M1693B01	Z001	NAM	B73xB97	72.5856	74.5329	1.449	NA	NA	2.45	4.17	5.74	5.9	NA	NA	NA	NA	NA	NA	74.48	72.66	1.54	158.67	80.67	729.69	93.36	10.66	299.2	65.48	26.18	141.64	14.37	25.97	84.45	14.45	68.72	4.48	315.58	8.42	5.12	1.75	72.5856	51.8433	27.4719	0.22151	-0.02385
Z001E0068	1	68	Z001E0068	23M1621B01	Z001	NAM	B73xB97	74.544	75.9938	1.3914	NA	NA	NA	NA	6.47	6.34	NA	NA	NA	NA	NA	NA	75.96	74.6	1.36	172.16	93.63	774.77	91.2	10.76	341.68	64.24	25.11	136.27	13.25	25.1	81.54	17.41	64.1	4.32	297.56	8.62	5.31	1.68	74.544	58.7562	28.6027	0.33495	0.01561
Z001E0069	1	69	Z001E0069	23M1622A01	Z001	NAM	B73xB97	71.1867	73.9945	2.1772	5.63	5.66	5.22	5.61	5.95	6.04	6.99	6.82	70.63	70.89	68.35	73.61	73.94	71.25	2.17	145.24	69.82	629.41	100.29	9.38	304.81	62.4	26.17	142.18	15.55	24.96	84.47	18.82	65.57	4.5	285.13	7.96	5.84	1.71	71.1867	53.9896	29.1175	0.27845	-0.011663
Z001E0070	1	70	Z001E0070	23M1622B01	Z001	NAM	B73xB97	72.921	76.4627	3.0046	5.96	5.76	5.3	5.6	5.11	6	7.7	6.96	72.81	72.91	100.38	104.95	76.38	72.97	3.11	178.7	94.87	799.57	90.99	12.23	320.04	70.17	27.97	122.94	14.44	21.95	81.93	19.65	62.05	4.73	229.03	8.52	5.65	1.55	72.921	47.7614	27.1244	0.26719	0.08711
Z001E0071	1	71	Z001E0071	23M1623A01	Z001	NAM	B73xB97	72.898	75.3038	2.1447	5.34	5.51	5.09	5.56	8.3	7.4	5.4	6.51	72.83	72.88	79.65	81.47	75.24	72.96	2.24	165.65	78.51	742.9	87.44	16.14	278.51	66.83	24.87	136.45	13.63	25.21	84.6	15.71	68.41	4.51	315.78	8	6.02	1.58	72.898	52.3795	27.71915	0.29568	0.04081
Z001E0072	1	72	Z001E0072	23M1623B01	Z001	NAM	B73xB97	71.8574	74.8735	2.597	6.25	5.7	5.55	5.82	7.09	6.55	6.22	6.71	71.63	71.8	75.32	78.13	74.8	71.91	2.64	156.89	70.98	664.44	88.68	8.07	310.55	52.91	26.14	134.17	16	24.74	80.75	16.77	63.01	4.1	328.87	7.57	5.8	1.56	71.8574	44.4133	27.0837	0.21531	-0.02589
Z001E0073	1	73	Z001E0073	23M1624A01	Z001	NAM	B73xB97	73.5953	76.1802	2.2877	4.62	5.25	4.06	5.15	4.66	5.57	3.97	6.15	73.61	73.64	78.86	79.17	76.12	73.65	2.38	156.45	73.49	646.9	104.84	8.02	283.27	63.12	26.32	127.32	15.83	24.59	82.98	15.7	68.24	4.48	319.27	7.97	5.5	1.74	73.5953	63.126	28.3177	0.24314	-0.0375
Z001E0074	1	74	Z001E0074	23M1624B01	Z001	NAM	B73xB97	73.6667	76.6196	2.4713	6.21	5.78	6.34	5.82	6.13	6.14	7.69	6.98	73.38	73.42	69.68	74.21	76.55	73.72	2.54	146.33	69.12	690.09	92.74	4.7	310.08	61.48	28.71	141.62	15.25	24.43	86.55	26.17	61.82	4.44	304.9	7.92	5.85	1.59	73.6667	43.365	27.0691	0.253902	-0.02616
Z001E0075	1	75	Z001E0075	23M1625A01	Z001	NAM	B73xB97	73.7969	75.4694	1.6364	4.89	5.36	4.25	5.23	5.99	6	5.39	6.49	73.48	73.54	75.72	78.39	75.39	73.85	1.71	143.88	72.01	683.78	110.46	10.48	299.59	63.13	25.76	147.54	13.53	25.93	83.38	16.22	66.32	4.47	315.76	8.74	5.35	1.75	73.7969	73.0699	30.7014	0.24384	-0.02518
Z001E0076	1	76	Z001E0076	23M1625B01	Z001	NAM	B73xB97	73.7603	76.318	2.2786	5.93	5.66	5.06	5.55	7.49	6.77	7.53	6.98	73.38	73.42	95.06	92.7	76.26	73.81	2.36	172.21	81.63	752.61	85.04	8.51	313.11	66.78	26.09	147.17	14.32	24.55	80.58	17.32	62.77	4.87	282.42	7.82	6.03	1.73	73.7603	51.971	27.5466	0.27583	-0.008845
Z001E0077	1	77	Z001E0077	23M1626B01	Z001	NAM	B73xB97	71.4082	73.9163	2.1347	6.19	5.75	5.68	5.65	7.85	6.74	8.36	7.18	71.27	71.47	79.81	82.82	73.86	71.47	2.21	159.37	73.96	698.27	101.6	8.88	268.14	67.72	24.97	139.8	14.56	27	85.45	16.08	68.63	4.22	359.99	7.59	5.51	1.71	71.4082	69.4766	26.4514	0.28103	-0.03028
Z001E0078	1	78	Z001E0078	23M1627A01	Z001	NAM	B73xB97	71.1395	73.3882	1.8855	NA	NA	NA	NA	6.57	6.37	NA	NA	NA	NA	NA	NA	73.33	71.21	1.93	153.29	76.03	660.23	89.36	9.36	285.99	68.56	25.03	146.62	15.29	27.57	91.2	16.03	74.95	4.11	354.61	8.27	5.31	1.88	71.1395	60.7188	27.0458	0.29103	0.01408
Z001E0079	1	79	Z001E0079	23M1627B01	Z001	NAM	B73xB97	74.1032	76.902	2.4386	6.05	5.67	5.72	5.81	5.99	5.99	7.55	7.04	74.02	74.05	89.74	82.84	76.83	74.16	2.48	156.78	77.07	701.96	104.57	9.86	275.1	62.1	26.72	139	15.95	22.56	75.44	18.14	55.83	4.14	265.74	7.89	5.34	1.74	74.1032	63.276	27.977	0.17073	-0.02659
Z001E0080	1	80	Z001E0080	23M1628A01	Z001	NAM	B73xB97	74.0877	77.058	2.5573	5.83	5.61	5.54	5.77	4.88	5.49	5.34	6.54	73.96	73.99	93.18	89.55	77.01	74.14	2.61	183.06	86.2	781.8	97.55	11.98	333.24	66.49	25.39	140.56	13.45	25.21	76.37	17.57	58.41	4.4	300.03	8.16	5.86	1.56	74.0877	49.4319	26.5743	0.21573	-0.017438
Z001E0081	1	81	Z001E0081	23M1628B01	Z001	NAM	B73xB97	73.9737	75.251	1.3161	5.97	5.71	5.54	5.77	5.78	5.89	6.62	6.78	74.26	74.3	95.31	89.79	75.14	74.02	1.26	169.72	84.47	657.03	91.06	13.35	255.4	59.58	24.18	130.94	13.47	25.42	76.64	16.83	58.4	4.13	284.05	8.63	6.03	1.96	73.9737	NA	NA	NA	NA
Z001E0082	1	82	Z001E0082	23M1629A01	Z001	NAM	B73xB97	72.4925	74.3492	1.7351	NA	NA	NA	NA	7.13	6.42	NA	NA	NA	NA	NA	NA	74.26	72.56	1.78	164.81	74.09	690.39	90.38	9.38	318.69	60.31	27.71	141.58	14.94	26.12	88.89	19.94	69.5	4.68	300.91	8.25	5.7	1.88	72.4925	49.5959	27.2217	0.253142	0.03082
Z001E0083	1	83	Z001E0083	23M1629B01	Z001	NAM	B73xB97	75.7192	78.1838	1.6979	4.42	5.19	3.57	4.96	4.83	5.37	5.2	6.46	76.34	76.15	93.97	95.76	78.11	75.76	1.72	163.62	84.92	652.08	82.73	6.07	299.6	74.28	25.07	136.05	13.54	26.73	74.98	14.88	58.47	4.78	236.55	8.56	5.53	1.73	75.7192	52.5463	27.9412	0.21219	0.00267
Z001E0084	1	84	Z001E0084	23M1630A01	Z001	NAM	B73xB97	77.7196	80.556	2.2882	5.02	5.39	4.52	5.32	6.35	6.26	5.09	6.48	77.56	77.37	90.25	88.77	80.46	77.76	2.37	151.21	82.05	677.09	86.26	7.02	284.74	67.21	24.64	122.97	14.68	22.12	72.99	17.57	53.82	4.56	210.25	7.98	5.54	1.48	77.7196	52.9342	25.3764	0.20225	-0.04526
Z001E0085	1	85	Z001E0085	23M1630B01	Z001	NAM	B73xB97	74.632	76.1233	0.8461	5.79	5.62	4.95	5.43	7.09	6.58	7.6	6.88	74.33	74.29	83.19	84.79	76.05	74.69	0.89	164	77.29	849.05	91.39	10.57	356.26	70.66	23.96	136.55	13.17	22.91	75.24	14.46	58.59	4.27	263.78	8.09	5.86	1.88	74.632	38.1173	28.1435	0.27727	-0.00954
Z001E0086	1	86	Z001E0086	23M1631A01	Z001	NAM	B73xB97	72.8603	74.7984	1.6419	5.08	5.41	4.99	5.5	7.07	6.19	5.45	6.55	72.17	72.36	83.29	78.48	74.76	72.92	1.62	145.51	71.59	634.7	99.22	6.14	287.45	68.33	26.57	137.38	15.9	26.41	76.35	15.67	59.04	4.06	276.19	7.96	5.16	1.76	72.8603	50.757	28.0062	0.26661	-0.04239
Z001E0087	1	87	Z001E0087	23M1631B01	Z001	NAM	B73xB97	74.1809	75.3241	1.2794	4.76	5.31	3.41	4.92	5.82	6	5.33	6.55	73.75	73.81	76.4	77.67	75.26	74.24	1.32	159.24	67.52	691.8	89.55	10.57	308.52	62.22	25.38	139.5	14.7	27.7	81.9	15.48	64.86	4.06	324.07	7.88	6.19	1.96	74.1809	62.3882	28.8491	0.27785	-0.04729
Z001E0088	1	88	Z001E0088	23M1632A01	Z001	NAM	B73xB97	75.5019	78.4111	2.533	6.9	5.92	6.81	6.33	7.6	6.69	8.08	7.22	75.32	75.27	118	113.7	78.32	75.55	2.31	186.56	103.17	820.96	98.14	10.98	336.66	71.31	27.16	121.66	14.47	21.62	72.43	17.26	53.59	4.53	234.12	8.67	5.33	1.6	75.5019	NA	NA	NA	NA
Z001E0089	1	89	Z001E0089	23M1632B01	Z001	NAM	B73xB97	73.105	75.7964	2.3146	5.4	5.52	4.99	5.49	6.82	6.75	5.67	6.57	72.77	72.86	103.14	99.62	75.72	73.16	2.28	182.52	92.12	681.86	82.46	10.31	323.81	63.63	27.29	124.81	15.17	23.77	71.56	16.46	54.03	4.1	249.95	8.48	5.51	1.71	73.105	58.3501	27.8898	0.23403	-0.02762
Z001E0090	1	90	Z001E0090	23M1633A01	Z001	NAM	B73xB97	75.3993	78.9764	2.7988	NA	NA	2.94	4.52	7.2	6.83	NA	NA	NA	NA	NA	NA	78.88	75.44	2.88	167.9	84.88	726.43	86.95	8.77	263.48	68.3	25.69	131.95	14.13	22.03	67.16	16.21	49.03	4.64	195.63	8.16	5.84	1.61	75.3993	62.412	27.9544	0.20981	-0.04837
Z001E0091	1	91	Z001E0091	23M1633B01	Z001	NAM	B73xB97	74.5735	76.0382	1.2699	5.06	5.44	4.5	5.28	6.99	6.6	7.12	6.84	74.78	74.69	94.12	93.48	75.96	74.62	1.2	176.69	83.52	792.24	87.52	11.77	262.4	64.73	25.88	123.73	13.49	24.08	79.46	15.91	61.93	4.68	271.57	8.77	5.87	1.87	74.5735	34.3011	26.6219	0.1289	-0.04376
Z001E0092	1	92	Z001E0092	23M1634A01	Z001	NAM	B73xB97	74.4626	74.7579	0.6318	4.17	5.15	3.78	5.07	5.55	5.82	4.15	6.2	74.15	74.17	80.75	86.53	74.68	74.51	0.57	159.82	79.4	695.3	86.75	7.45	229.39	69.93	24.61	129.07	14.11	23.47	70.8	14.71	53.51	4.27	228.08	8.44	5.35	1.75	74.4626	76.6786	21.6158	0.253961	0.00325
Z001E0093	1	93	Z001E0093	23M1634B01	Z001	NAM	B73xB97	72.6268	74.2375	1.6946	NA	NA	NA	NA	6.94	6.37	NA	NA	NA	NA	NA	NA	74.19	72.69	1.72	162.02	83.43	742.38	89.57	10.08	290.02	69.35	25.76	126.6	13.69	22.52	71.07	14.73	54.32	4.76	267.68	9.14	5.82	1.71	72.6268	62.1055	27.2008	0.32502	0.02363
Z001E0094	1	94	Z001E0094	23M1635A01	Z001	NAM	B73xB97	73.5321	75.029	1.2832	5.11	5.51	4.77	5.42	7.33	6.51	6.46	6.74	73.41	73.5	89.66	84.31	74.94	73.57	1.26	161.97	77.11	642.73	95.97	6.61	272.66	61.44	25.24	134.86	13.49	23.18	79.47	16.32	62.76	4.41	309.63	8.17	6.37	1.88	73.5321	54.2822	27.63574	0.16877	-0.07405
Z001E0095	1	95	Z001E0095	23M1636A01	Z001	NAM	B73xB97	75.3655	75.9518	0.3873	NA	NA	2.86	4.16	4.95	5.42	NA	NA	NA	NA	NA	NA	75.86	75.41	0.33	149.15	71.85	621.34	100.94	11.46	270.59	56.96	25.52	136.95	13.36	23.68	79.37	15.37	62.63	5.39	232.35	8.42	5.5	1.88	75.3655	64.3582	28.5672	0.391	0.11031
Z001E0096	1	96	Z001E0096	23M1637A01	Z001	NAM	B73xB97	72.2689	74.417	1.1762	5.68	5.61	4.84	5.5	7.8	7.08	4.94	6.47	72.61	72.67	83.66	85.91	74.37	72.34	1.17	170.12	77.8	772.46	85.61	6.85	277.94	66.89	26.23	127.32	15.79	23.31	77.09	18.37	57.25	4.46	297.75	8.11	5.84	1.72	72.2689	53.3984	27.80827	0.259347	-0.02652
Z001E0097	1	97	Z001E0097	23M1638A01	Z001	NAM	B73xB97	75.1618	76.6739	1.2469	4.73	5.31	4.25	5.22	4.62	5.52	5.25	6.48	75.14	75.04	92.08	89.58	76.6	75.21	1.25	166.82	80.3	799.45	94.81	8.07	319.87	72.18	26.95	139.52	14.72	24.31	85.92	18.45	67.79	4.92	294.25	8.62	5.5	1.57	75.1618	65.8284	28.5471	0.23076	-0.04448
Z001E0098	1	98	Z001E0098	23M1639A01	Z001	NAM	B73xB97	71.462	73.5719	2.1129	4.93	5.39	4.24	5.2	4.56	5.03	6.6	6.81	70.94	71.21	92.94	90.5	73.51	71.52	2.18	167.8	81.86	702.2	94.88	8.02	317.43	69.55	29.99	137.9	15.86	26.2	87.21	21	67.44	4.35	329.14	8.3	5.83	1.46	71.462	55.7081	27.3776	0.24463	-0.04042
Z001E0099	1	99	Z001E0099	23M1640A01	Z001	NAM	B73xB97	74.7192	76.919	2.0912	5.07	5.4	4.84	5.42	5.57	5.8	6.27	6.66	74.28	74.24	74.66	73.03	76.84	74.77	2.18	132.11	67.05	669.05	94.96	10.69	285.54	67.45	26.9	130.07	14.67	24.92	86.17	16.45	69.13	4.62	311.05	8.81	5.49	2.06	74.7192	77.1918	28.5975	0.2022	-0.03702
Z001E0100	1	100	Z001E0100	23M1641A01	Z001	NAM	B73xB97	73.9714	75.0202	1.2468	5.86	5.7	6.25	5.86	6.71	6.27	9.28	7.16	73.68	73.72	74.02	73.55	74.94	74.02	1.23	153.77	68.01	672.18	82.35	10.77	287.71	62.56	25.25	112.44	14.81	23.09	69.17	14.03	53.59	4	268.79	7.74	5.84	1.59	73.9714	48.4373	26.6578	0.4094	-0.03151
Z001E0101	1	101	Z001E0101	23M1641B01	Z001	NAM	B73xB97	72.824	74.2394	1.2711	NA	NA	2.43	3.97	5.67	5.8	NA	NA	NA	NA	NA	NA	74.18	72.89	1.24	152.57	73.33	719.71	92.05	10.35	265.11	63.38	25.79	131.26	14.62	22.13	75.23	16.69	56.87	4.64	231.46	7.68	5.35	1.73	72.824	59.3619	27.2069	0.3168	-0.009793
Z001E0102	1	102	Z001E0102	23M1642A01	Z001	NAM	B73xB97	74.8271	77.3091	2.286	5.81	5.65	5.76	5.79	7.93	7.05	7.76	6.88	74.66	74.6	91.24	97.02	77.25	74.88	2.34	178.55	91.68	771.33	89.36	8.83	286.23	59.5	27.15	141.79	14.19	23.11	72.75	20.5	51.52	4.55	217.33	8.23	5.67	1.5	74.8271	55.5916	28.34	0.24953	0.01804
Z001E0103	1	103	Z001E0103	23M1644A01	Z001	NAM	B73xB97	71.4541	73.8983	2.1521	4.53	5.26	4.44	5.3	4.32	5.59	4.58	6.3	70.94	71.21	88.44	94.03	73.88	71.52	2.21	170.51	86.65	714.54	96.41	11.37	313.1	54.66	26.48	134.42	12.87	25.13	82.39	19.55	63.14	5.02	278.18	8.38	5.88	1.9	71.4541	55.426	28.8443	0.33214	-0.00106
Z001E0104	1	104	Z001E0104	23M1645B01	Z001	NAM	B73xB97	72.0808	74.1201	2.0282	5.4	5.49	5.34	5.62	7.05	6.03	5.47	6.5	71.36	71.53	68.71	69.43	74.05	72.15	2.13	140.64	64.14	639.16	101.09	7.91	317.78	56.85	26.4	128.21	14.57	27.51	81.09	17.14	63.73	4.02	355.68	8.35	5.85	1.82	72.0808	62.4725	28.3417	0.31506	-0.02072
Z001E0105	1	105	Z001E0105	23M1646A01	Z001	NAM	B73xB97	75.9339	78.1457	2.2709	5.59	5.54	4.76	5.46	5.09	6.22	5.53	6.57	75.7	75.63	79.63	81.45	78.06	75.98	2.48	168.7	72.64	754.92	98.04	10.16	277.34	67.41	27.73	129.57	15.11	23.33	75.81	19.01	55.79	4.29	231.95	8.03	6.04	1.75	75.9339	67.7571	28.2461	0.23613	-0.02521
Z001E0106	1	106	Z001E0106	23M1646B01	Z001	NAM	B73xB97	73.1747	75.2566	1.9237	5.63	5.64	5.73	5.93	7.64	6.83	4.8	6.46	72.43	72.55	86.93	91.02	75.2	73.24	2.05	178.37	84.96	767.64	100.2	10.45	282.13	71.53	26.67	140.78	15.86	25.38	88.2	20	68.28	4.37	319.38	8	5.68	1.49	73.1747	60.2503	26.2338	0.20617	-0.04169
Z001E0107	1	107	Z001E0107	23M1647A01	Z001	NAM	B73xB97	72.7771	74.5204	1.8188	6.38	5.83	6.92	6.18	6.76	6.55	7.27	6.93	72.35	72.5	88.25	86.99	74.45	72.83	1.84	161.69	77.79	712.82	95.44	4.68	308.98	61.65	28.13	143.9	14.5	25.37	86.95	19.34	67.54	4.54	301.28	8.46	5.51	1.67	72.7771	65.1268	30.0806	0.33671	-0.010865
Z001E0108	1	108	Z001E0108	23M1647B01	Z001	NAM	B73xB97	73.3961	74.5505	1.4426	5.66	5.64	5.85	5.89	6.99	7	6.64	6.72	73.54	73.59	71.46	72.97	74.48	73.46	1.42	146.85	68.05	702.62	86.74	8.39	266.81	71.16	25.49	123.93	14.08	23.12	76.3	13.96	60.54	4.41	267.62	8.01	6.04	1.61	73.3961	67.971	28.2235	0.24397	-0.0311
Z001E0109	1	109	Z001E0109	23M1648A01	Z001	NAM	B73xB97	74.3624	75.8621	1.7186	5.28	5.49	5.48	5.65	5.84	5.97	6.32	6.65	74.24	74.29	101.22	101.74	75.79	74.41	1.74	170.38	88.38	745.24	94.19	12.54	293.02	68.56	25.93	135.33	14.32	22.62	71.12	17.3	53.63	4.47	244.42	8.56	5.31	1.84	74.3624	62.8655	27.3386	0.3535	-0.04239
Z001E0110	1	110	Z001E0110	23M1648B01	Z001	NAM	B73xB97	75.326	78.4174	2.5749	NA	NA	NA	NA	6.34	6.21	NA	NA	NA	NA	NA	NA	78.34	75.37	2.64	167.16	90.22	719.14	94.64	7.77	279.34	71.66	27.5	135.83	14.48	24.77	82.96	20.8	61.97	4.97	258.77	9.19	5.2	1.71	75.326	47.802	27.9789	0.29005	-0.01928
Z001E0111	1	111	Z001E0111	23M1649A01	Z001	NAM	B73xB97	75.0665	76.6122	1.5775	5.31	5.47	4.09	5.1	6.39	6.06	8.25	6.85	74.9	74.86	103.66	105.57	76.54	75.11	1.54	184.09	97	719.32	88.71	10.18	318.45	64.45	28.18	128.35	16.62	22.9	80.52	18.97	61.72	4.11	304.82	8.46	5.5	1.46	75.0665	50.181	26.6699	0.22695	-0.03286
Z001E0112	1	112	Z001E0112	23M1649B01	Z001	NAM	B73xB97	71.7585	73.7069	1.6723	5.16	5.44	4.39	5.26	6.42	6.17	6.03	6.63	71.11	71.36	81.95	77.98	73.67	71.84	1.67	138.42	70.35	623.75	94.87	9.92	299.26	64.66	25.09	127.86	14.94	25.49	73.8	15.47	57.21	4.13	294.3	8.22	5.38	1.73	71.7585	52.337	27.3452	0.21085	-0.02748
Z001E0113	1	113	Z001E0113	23M1650A01	Z001	NAM	B73xB97	74.1857	75.63	1.4732	4.49	5.27	3.79	5.1	7.74	6.88	3.8	6.21	73.88	73.94	86.82	84.82	75.56	74.25	1.62	162.36	79.63	641.97	83.75	6.37	335.67	69.93	26.9	124.47	15.32	22.17	78.3	18.18	60.24	4.73	263.43	8.84	5.66	1.96	74.1857	49.6118	27.4601	0.19426	-0.00571
Z001E0114	1	114	Z001E0114	23M1651A01	Z001	NAM	B73xB97	75.4595	77.1789	1.5968	6.42	5.84	6.55	6.01	6.25	6.17	8.05	6.88	75.58	75.46	87.66	90.6	77.11	75.51	1.63	169.38	81.44	772.55	89.73	9.17	347.03	67.58	26.76	133.71	14.56	22.74	80.96	17.97	62.7	4.68	300.34	8.52	5.87	2.16	75.4595	70.4189	27.80458	0.4114	0.05157
Z001E0115	1	115	Z001E0115	23M1651B01	Z001	NAM	B73xB97	73.3248	74.9337	1.577	NA	NA	NA	NA	3.9	5.08	NA	NA	NA	NA	NA	NA	74.87	73.39	1.62	155.9	76.65	750.54	94.16	11.49	304.12	71.53	24.28	136.48	14.69	26.12	79.31	15.39	62.49	3.87	331.44	8.34	5.67	1.59	73.3248	67.3529	28.566	0.28984	-0.017674
Z001E0116	1	116	Z001E0116	23M1652A01	Z001	NAM	B73xB97	75.0473	76.8006	1.3536	5.81	5.62	5.65	5.67	6.68	6.37	6.99	6.87	75.07	75	104.14	104.65	76.77	75.11	1.3	191.88	102.39	732.79	92.29	15.13	355.29	62.38	24.71	142.49	14.58	27.65	82.4	17.53	65	4.38	309.82	8.6	5.86	1.64	75.0473	63.8182	27.5567	0.26292	0.02281
Z001E0117	1	117	Z001E0117	23M1652B01	Z001	NAM	B73xB97	74.2785	74.6162	0.5726	5.49	5.56	5.34	5.61	5.93	6.02	6.25	6.65	74.21	74.18	110.04	107.34	74.55	74.33	0.67	184.65	99.02	686.15	91.28	9.58	305.39	64.9	26.38	135.98	13.97	23.22	81.84	15.74	65.15	5.02	275.6	8.75	5.88	1.63	74.2785	NA	NA	NA	NA
Z001E0118	1	118	Z001E0118	23M1653A01	Z001	NAM	B73xB97	74.3125	77.0419	2.4039	6.18	5.71	4.84	5.48	7.1	6.4	6.64	6.78	73.96	73.97	70.7	67.03	76.96	74.37	2.45	134.41	62.92	724.16	81.46	8.4	290.88	64.49	26.51	144.1	13.96	26.68	81.02	20.31	60.9	4.36	302.66	7.96	5.53	1.74	74.3125	53.3056	27.1832	0.17517	-0.03684
Z001E0119	1	119	Z001E0119	23M1653B01	Z001	NAM	B73xB97	73.67	74.9085	1.4077	5.76	5.62	4.95	5.45	6.71	6.61	7.34	6.86	73.85	73.85	81.63	84.17	74.9	73.73	1.36	160.23	71.82	794.55	97.13	6.45	284.08	73.23	26.49	128.46	15.71	25.64	90.71	17.29	73.02	4.86	308.39	7.97	5.51	1.58	73.67	49.8256	27.0777	0.19029	-0.013951
Z001E0120	1	120	Z001E0120	23M1654A01	Z001	NAM	B73xB97	74.1105	76.1941	1.9765	5.32	5.46	5.17	5.53	7.46	7.12	6.95	6.67	74.3	74.26	92.99	91.75	76.13	74.16	1.62	169.72	81.6	724.26	100.36	7.52	298.53	64.48	25.72	142.29	13.69	23.75	84.77	18.04	66.57	4.45	299.81	7.63	5.52	1.63	74.1105	64.6455	27.3643	0.30904	-0.01852
Z001E0121	1	121	Z001E0121	23M1654B01	Z001	NAM	B73xB97	75.1649	77.529	2.2246	6.77	5.84	5.13	5.67	6.26	6.14	6.74	6.87	75.85	75.75	97.47	98.13	77.45	75.22	2.27	177.66	87.78	741.43	89.07	9.71	312.61	63.59	27.5	132.43	13.52	21.84	73.22	19.03	53.87	4.78	228.43	8.83	6.19	1.73	75.1649	57.0741	26.527	0.24705	-0.02089
Z001E0122	1	122	Z001E0122	23M1655A01	Z001	NAM	B73xB97	74.3088	77.4491	2.7062	4.75	5.33	4.27	5.26	6.04	6.05	4.67	6.32	73.84	73.88	96.7	91.25	77.39	74.37	2.87	172.96	86.7	753.86	86.68	10.12	299.73	59.13	26.64	130.83	15.2	22.75	78.5	17.16	59.78	4.53	267.05	8.39	5.87	1.75	74.3088	59.6706	26.7521	0.2649	0.00251
Z001E0123	1	123	Z001E0123	23M1655B01	Z001	NAM	B73xB97	75.3767	76.7109	1.2207	4.87	5.38	4.56	5.36	6.73	6.28	3.71	6.29	75.24	75.16	89.46	85.42	76.66	75.44	1.2	168.69	78.39	675.08	99.47	6.34	268.87	70.82	27.84	130.92	13.92	24.13	83.6	17.75	65.66	4.88	252.21	7.97	6	1.54	75.3767	52.6043	27.5737	0.258109	-0.06021
Z001E0124	1	124	Z001E0124	23M1656A01	Z001	NAM	B73xB97	75.8223	77.6897	1.8226	NA	NA	NA	NA	5.56	5.82	NA	NA	NA	NA	NA	NA	77.6	75.86	1.84	149	69.7	687.76	86.02	7.78	270.13	63.3	28.47	109.26	14.2	19.36	70.84	16.05	52.6	4.88	220.61	7.73	5.87	1.56	75.8223	65.4466	26.5737	0.27837	-0.017078
Z001E0125	1	125	Z001E0125	23M1656B01	Z001	NAM	B73xB97	74.053	75.9969	1.935	6.22	5.72	5.57	5.74	8.14	7.18	6.2	6.69	73.94	73.96	78.65	82.25	75.94	74.11	1.89	172.14	77.46	741.26	90.69	8.19	328.88	65.69	26.63	125.82	14.21	22.16	76.93	17.55	58.38	5.02	230.93	8.46	6.03	1.7	74.053	51.4661	27.8409	0.19932	-0.06455
Z001E0126	1	126	Z001E0126	23M1657B01	Z001	NAM	B73xB97	75.3452	77.6214	2.2559	4.33	5.19	3.82	5.06	5.49	5.87	4.19	6.13	75.52	75.4	72.88	77.89	77.55	75.39	2.35	142.56	70.02	659.07	88.4	14.85	319.19	64.08	24.94	128.2	16.35	24.41	72.76	16	55.82	4.07	273.84	8.51	5.69	1.47	75.3452	61.2207	26.6625	0.26989	0.05834
Z001E0127	1	127	Z001E0127	23M1658A01	Z001	NAM	B73xB97	74.1177	76.2336	1.8537	5.08	5.39	4.79	5.43	6.86	6.49	4.74	6.4	74.26	74.26	100.79	95.13	76.15	74.17	1.89	174	90.98	669.18	92.73	5.8	321.28	63.05	27.99	125.19	15.19	22.68	77.72	19.1	57.57	3.8	280.52	8.07	5.52	1.5	74.1177	56.2296	27.70905	0.3648	0.01847
Z001E0128	1	128	Z001E0128	23M1658B01	Z001	NAM	B73xB97	71.4291	72.3661	0.9543	5.46	5.5	4.99	5.53	6.99	6.25	6.17	6.65	70.87	71.04	90.81	84.36	72.33	71.5	0.93	168.84	74.09	717.95	90.32	8.69	261.12	58.1	25.91	134.04	13.55	23	76.14	13.95	59.86	4.32	295.38	7.49	5.84	1.61	71.4291	61.3399	27.67458	0.31358	-0.009623
Z001E0129	1	129	Z001E0129	23M1659A01	Z001	NAM	B73xB97	73.415	75.0861	1.9388	4.74	5.38	4.1	5.18	6.14	6.1	5.03	6.51	72.92	72.99	79.67	81.28	75.02	73.47	1.68	172.14	76.22	720.96	92.24	8.79	361.92	75.96	26.63	140.81	12.99	25.45	81.55	18.62	61.9	4.58	267.11	8.74	5.84	1.89	73.415	56.2153	27.82541	0.260755	-0.003
Z001E0130	1	130	Z001E0130	23M1659B01	Z001	NAM	B73xB97	74.7391	76.6599	1.6102	4.98	5.42	4.82	5.47	4.81	5.55	3.97	6.22	74.73	74.68	90.48	89.88	76.6	74.8	1.37	165.19	83.42	817.59	93.95	8.54	359.21	69.16	27.24	146.17	15.02	25.86	81.75	19.93	61.48	4.24	281.06	7.94	5.48	1.88	74.7391	50.931	27.0851	0.257066	-0.017392
Z001E0131	1	131	Z001E0131	23M1660A01	Z001	NAM	B73xB97	72.6231	75.5715	2.4239	5.12	5.43	4.49	5.29	7.89	6.88	6.32	6.69	72.26	72.44	86.07	80.23	75.51	72.69	2.48	165.26	74.57	666.73	89.13	5.94	292.14	64.69	25.17	152.98	14.82	25.37	83.11	19.43	63.69	4.59	280.44	8.32	5.84	1.76	72.6231	62.0948	27.2015	0.25225	-0.02038
Z001E0132	1	132	Z001E0132	23M1661A01	Z001	NAM	B73xB97	77.1368	79.5833	1.7707	4.88	5.38	4.51	5.31	7.21	6.46	5.8	6.58	77.8	77.51	99.43	98.49	79.51	77.18	1.83	168.65	94.05	802.03	87.36	6.38	269.03	67.82	29.09	110.45	18.62	20.36	71.32	16.76	51.5	4.56	188.46	8.59	5.51	1.74	77.1368	46.4667	25.8809	0.18504	-0.009768
Z001E0133	1	133	Z001E0133	23M1661B01	Z001	NAM	B73xB97	73.0252	76.1624	2.4389	5.54	5.55	5.22	5.63	6.06	6.06	6.86	6.81	72.85	72.96	80.07	80.64	76.09	73.08	2.52	153.99	72.58	667.98	94.51	9.9	317.72	64.07	27.04	129.12	15	22.76	75.44	16.91	57.44	4.14	288.68	8.25	6.04	1.46	73.0252	59.9363	27.5935	0.18638	-0.03903
Z001E0134	1	134	Z001E0134	23M1662A01	Z001	NAM	B73xB97	74.0367	77.3545	2.954	5.15	5.51	5.81	5.85	5.63	5.97	3.81	6.32	73.67	73.72	78.36	79.56	77.28	74.1	3.06	147.16	75.15	686.88	98.36	6.65	330.54	62.84	26.64	130.86	15.8	22.58	73.59	17.88	55.18	4.22	257.32	8.22	5.68	1.58	74.0367	61.1228	27.5425	0.23769	-0.02505
Z001E0135	1	135	Z001E0135	04P1349B51A	Z001	NAM	B73xB97	75.0824	75.9679	0.9562	7.03	6.05	6.97	6.21	8.36	7.59	6.02	6.69	75.02	74.95	82.48	78.56	75.9	75.13	1	166.25	70.43	748.91	87.81	4.99	298.86	67.19	24.98	147.87	13.55	25.21	82.64	18.76	63.11	4.14	296.27	7.69	6.03	1.85	75.0824	61.4372	28.7556	0.23929	-0.0376
Z001E0136	1	136	Z001E0136	04P1359A51A	Z001	NAM	B73xB97	76.647	77.7973	0.8749	4.69	5.29	4.83	5.37	5.05	5.44	6.14	6.62	76.98	76.78	73.94	74.97	77.74	76.68	0.86	147.56	66.41	631.16	86.4	6.79	277.65	69.22	26.89	120.26	14.5	21.49	69.17	14.37	53.07	4.63	226.15	8.28	5.48	1.61	76.647	NA	NA	NA	NA
Z001E0137	1	137	Z001E0137	04P1370A51A	Z001	NAM	B73xB97	75.3998	76.0284	0.9679	6.23	5.74	5.45	5.72	5.94	5.98	7.51	6.93	75.44	75.36	96.61	96.52	75.96	75.46	0.86	177.52	83.57	829.3	99.36	7.54	301.88	72.15	27.43	131	16.45	23.22	90.63	19.53	71.43	5.13	305.28	7.87	5.68	1.57	75.3998	31.7702	22.7935	0.133	-0.03797
Z001E0138	1	138	Z001E0138	04P1343A51A	Z001	NAM	B73xB97	76.0487	77.8268	1.6802	NA	NA	NA	NA	5.37	5.73	NA	NA	NA	NA	NA	NA	77.75	76.1	1.66	145.02	71.86	653.16	94.58	6.7	282.16	63.46	27.43	140.8	15.23	21.91	77.05	18.04	57.72	4.71	263.19	8.57	5.87	1.92	76.0487	68.9738	27.77342	0.28892	0.03001
Z001E0139	1	139	Z001E0139	04P1344A51A	Z001	NAM	B73xB97	73.1787	75.4818	1.9779	5.91	5.68	5.88	5.89	6.38	6.32	7.58	6.94	72.93	73.01	80.4	85.08	75.43	73.24	1.97	161.25	79.02	685.02	100.3	9.98	302.39	69.92	25.73	136.96	15.6	24.57	85.96	17.14	68.87	4.69	296.31	8.3	5.32	1.88	73.1787	52.3783	26.4779	0.24384	-0.03853
Z001E0140	1	140	Z001E0140	04P1324B51A	Z001	NAM	B73xB97	72.3853	74.6337	1.8639	5.76	5.59	4.97	5.58	6.82	6.5	4.72	6.47	71.7	71.87	84.52	82.06	74.58	72.45	1.87	163.31	76.82	769.81	98.69	6.41	305.55	69.6	25.95	144.53	16.01	27.72	89.69	17.75	73.09	4.14	376.43	7.81	5.5	1.59	72.3853	66.7208	26.5201	0.30433	0.02238
Z001E0141	1	141	Z001E0141	04P1358B51A	Z001	NAM	B73xB97	73.9392	75.8115	1.5385	6.01	5.67	6.31	5.79	5.93	5.98	7.45	6.89	73.29	73.38	66.62	63.71	75.73	73.99	1.51	142.99	60.38	628.01	83.19	6.29	267.68	67.41	25.46	128.05	15.22	24.76	75.69	15.42	59.09	3.77	303.59	8.08	5.84	1.7	73.9392	75.7039	28.1494	0.3731	-0.0197
Z001E0142	1	142	Z001E0142	04P1374B51A	Z001	NA	NA	73.8721	76.2037	2.074	NA	NA	NA	NA	NA	NA	NA	NA	NA	NA	NA	NA	NA	NA	NA	NA	NA	NA	NA	NA	NA	NA	NA	NA	NA	NA	NA	NA	NA	NA	NA	NA	NA	NA	NA	NA	NA	NA	NA
Z001E0143	1	143	Z001E0143	04P1341B51A	Z001	NAM	B73xB97	75.4572	77.5143	1.6572	NA	NA	2.17	4.15	7.03	6.34	NA	NA	NA	NA	NA	NA	77.43	75.5	1.68	146.04	60.28	638.61	104.91	4.91	288.54	63.95	26.16	146.29	13.42	25.81	79.25	18.64	61.05	5.18	317.22	8.16	6.04	1.72	75.4572	47.9771	28.4446	0.25093	0.01589
Z001E0144	1	144	Z001E0144	04P1326B51A	Z001	NAM	B73xB97	73.89	75.4396	1.5104	5.66	5.56	4.92	5.46	8.1	7.1	6.11	6.65	73.6	73.66	77.01	77.46	75.35	73.93	1.53	164.59	71.98	669.93	92.74	6.95	290.29	70.12	24.99	142.25	14.68	25.43	84.06	17.1	66.68	4.45	283.81	8.07	5.85	1.61	73.89	47.8288	28.2911	0.24777	-0.02479
Z001E0145	1	145	Z001E0145	04P1351B51A	Z001	NAM	B73xB97	76.1458	77.7228	1.5575	4.67	5.33	3.34	4.82	6.7	6.75	6.22	6.68	76.19	76.08	91.95	86.64	77.65	76.19	1.58	167.32	80.25	806.47	91.51	7.55	306.56	64.65	26.59	143.45	13.74	22.98	80.38	17.6	60.86	5.43	261.95	8.36	6.22	2.13	76.1458	45.4225	29.2311	0.20173	-0.03194
Z001E0146	1	146	Z001E0146	04P1357A51A	Z001	NAM	B73xB97	74.8957	78.7304	2.7168	NA	NA	NA	NA	6.23	6.18	NA	NA	NA	NA	NA	NA	78.65	74.94	2.86	154.68	67.83	752.44	112.09	8.26	278.25	64.45	26.83	131.42	14.97	23.12	77.41	16.18	59.94	4.95	266.7	7.97	5.87	1.89	74.8957	46.3211	27.74125	0.22968	-0.042
Z001E0147	1	147	Z001E0147	04P1353B51A	Z001	NAM	B73xB97	72.8692	73.7199	0.9096	4.67	5.3	4.37	5.23	6.75	6.63	6.42	6.69	72.63	72.77	83.72	79.44	73.66	72.93	0.92	148.02	74.22	700.74	87.43	11.01	298.52	58.75	25.58	122.12	16.48	25.15	77.49	13.44	62.41	3.56	309.78	8.6	5.71	1.78	72.8692	66.3935	27.2614	0.21391	-0.02583
Z001E0148	1	148	Z001E0148	04P1329A51A	Z001	NAM	B73xB97	72.2319	75.6413	2.6539	5.82	5.56	5.13	5.53	4.41	5.04	6.46	6.69	71.76	71.92	81.33	78.33	75.59	72.29	2.71	165.79	69.92	637.72	101.82	8.27	278.43	59.58	28.74	120.16	14.81	22.42	74.19	15.83	56.83	4.64	285.31	8.22	5.83	1.58	72.2319	NA	NA	NA	NA
Z001E0149	1	149	Z001E0149	04P1348A51A	Z001	NAM	B73xB97	71.9302	74.4832	2.0377	5.47	5.55	4.61	5.41	6	6.01	5.46	6.58	71.57	71.75	81.21	79.79	74.42	71.99	2.12	155.62	74.55	635.83	97.28	11.28	286.81	69.73	25.58	135.87	16.21	26.7	91.1	15.81	75.22	4.49	351.26	8.07	5.67	1.62	71.9302	56.5342	27.448	0.1952	-0.0206
Z001E0150	1	150	Z001E0150	04P1325B51A	Z001	NAM	B73xB97	72.8474	74.5524	1.6028	5.42	5.52	5.36	5.61	6.16	6.13	7.75	7.07	72.54	72.67	89.72	90.53	74.49	72.9	1.64	151.53	83.39	717.45	88.14	8.2	308.41	66.24	25.64	139.53	14.63	25.48	88.04	16.95	70.34	5.03	296.01	NA	5.66	1.94	72.8474	38.6522	27.67962	0.16432	-0.03765
Z001E0151	1	151	Z001E0151	04P1334B51A	Z001	NAM	B73xB97	74.0185	75.9206	1.9535	NA	NA	NA	NA	6.74	6.34	NA	NA	NA	NA	NA	NA	75.86	74.07	2	147.19	72.84	743.6	93.56	12.93	327.78	62.32	27.67	140.03	14.26	21.85	79.6	19.28	59.56	4.95	261.73	8.49	5.59	1.74	74.0185	57.8768	28.3981	0.19192	-0.0396
Z001E0152	1	152	Z001E0152	04P1360A51A	Z001	NAM	B73xB97	73.17	74.2471	1.2268	5.13	5.43	5.15	5.53	5.73	5.77	6.83	6.78	73.01	73.1	77.16	77.99	74.18	73.23	1.21	156.9	70.98	784.74	85.6	6.88	303.23	50.02	24.25	126.41	13.99	22.88	78.16	15.83	61.41	4.73	274.22	7.85	5.33	1.65	73.17	34.887	26.7873	0.0627	-0.05423
Z001E0153	1	153	Z001E0153	04P1359B51A	Z001	NAM	B73xB97	73.2425	74.255	1.0506	5.22	5.4	4.62	5.4	6.12	6.12	4.68	6.48	73.25	73.31	98.28	103.49	74.21	73.31	1.02	181.89	97.3	659.35	91.26	11.02	273.88	67.16	25.09	133.21	13.25	25.63	86.33	15.93	69.81	4.7	305.39	8.85	5.32	1.74	73.2425	65.9903	29.1304	0.2736	-0.01692
Z001E0154	1	154	Z001E0154	04P1364A51A	Z001	NAM	B73xB97	75.2602	77.227	1.8624	5.8	5.61	5.01	5.51	5.93	5.98	6.35	6.72	75.53	75.43	95.48	94.38	77.15	75.31	1.99	179.78	86.45	692.51	103.72	8.39	298.75	66.57	27.23	119.91	14.23	23.07	81.85	18.2	63.32	4.78	255.69	7.86	5.71	1.66	75.2602	NA	NA	NA	NA
Z001E0155	1	155	Z001E0155	04P1332A51A	Z001	NA	NA	71.5959	73.874	1.9545	NA	NA	NA	NA	NA	NA	NA	NA	NA	NA	NA	NA	NA	NA	NA	NA	NA	NA	NA	NA	NA	NA	NA	NA	NA	NA	NA	NA	NA	NA	NA	NA	NA	NA	NA	NA	NA	NA	NA
Z001E0156	1	156	Z001E0156	04P1327B51A	Z001	NAM	B73xB97	73.7576	76.021	2.1759	NA	NA	NA	NA	4.68	5.61	NA	NA	NA	NA	NA	NA	76.05	73.84	2.2	175.78	86.1	763.69	100.05	9.48	327.18	74.46	26.21	149.75	13.95	26.38	85.65	17.86	67.79	4.67	311.4	7.99	5.87	1.64	73.7576	40.8915	27.2933	0.18229	-0.03903
Z001E0157	1	157	Z001E0157	04P1361B51A	Z001	NAM	B73xB97	73.5576	77.2743	3.0275	4.58	5.33	4.03	5.16	4.2	5.94	4.65	6.35	73.69	73.74	83.34	83.87	77.2	73.61	3.07	162.45	73.71	714.8	81.87	5.76	273.9	67.5	28.48	132.1	15.65	23.93	77.9	17.33	59.75	4.04	294.74	7.69	5.51	1.71	73.5576	48.6046	27.2735	0.32398	-0.016755
Z001E0158	1	158	Z001E0158	04P1365A51A	Z001	NAM	B73xB97	74.4353	76.3496	1.8467	5.99	5.71	5.83	5.84	7.13	6.44	6.67	6.77	73.81	73.87	66.59	61.12	76.27	74.49	1.9	138.14	56.1	718.05	84.92	6.44	287.39	72.17	26.39	142.25	12.73	25.21	79.61	19.17	59.88	4.8	257.9	8.12	5.67	1.7	74.4353	43.6352	27.3358	0.23274	-0.03987
Z001E0159	1	159	Z001E0159	04P1366A51A	Z001	NAM	B73xB97	74.0327	75.9623	1.6279	5.43	5.46	4.75	5.42	6.71	6.27	5.86	6.62	73.64	73.68	80.55	84.65	75.89	74.09	1.64	161.44	75.2	700.39	89.09	6.71	307.67	65.32	25.92	136.8	13.58	22.41	78.82	15.81	61.93	5.21	238.02	7.95	5.67	1.56	74.0327	53.9328	28.0579	0.2524	0.02643
Z001E0160	1	160	Z001E0160	04P1350A51A	Z001	NAM	B73xB97	75.2045	77.9288	2.2164	5.41	5.53	4.94	5.52	7.49	6.98	5.02	6.5	75.05	74.95	110.56	107.9	77.85	75.26	2.36	187.88	97.98	792.78	97.25	8.29	336.87	66.77	25.04	141.42	13.5	24.47	77.48	16.41	59.46	4.84	214.13	8.29	5.71	1.65	75.2045	43.5872	27.1291	0.21713	-0.02402
Z001E0161	1	161	Z001E0161	04P1322A51A	Z001	NAM	B73xB97	76.4134	78.5707	1.943	6.48	5.8	5.76	5.78	6.32	6.16	7.73	7.18	76.62	76.5	98.09	94.06	78.52	76.47	2.04	178.02	84.1	797.78	82.54	9.84	305.89	67.82	26.48	120.36	15.14	21.82	71.92	16.52	53.85	4.9	182.41	8.28	5.51	2.14	76.4134	47.7898	27.69805	0.28379	0.00354
Z001E0162	1	162	Z001E0162	04P1331B51A	Z001	NAM	B73xB97	73.327	74.2701	1.0451	4.84	5.36	4.72	5.34	5.99	6.06	7.35	6.87	72.86	72.98	67.83	73.71	74.21	73.38	0.95	135.09	66.94	707.21	88.23	6.12	309.44	65.55	25.69	120.32	13.74	22.75	72.96	12.5	58.19	4.6	236.83	8.14	5.48	1.47	73.327	61.0652	28.3109	0.2051	-0.04747
Z001E0163	1	163	Z001E0163	04P1362A51A	Z001	NAM	B73xB97	72.5438	73.3058	1.0101	5.25	5.52	4.97	5.59	6.97	6.34	4.04	6.33	72.29	72.39	76.01	81.27	73.26	72.62	0.97	157.57	73.26	674.84	86.49	9.07	281.08	67.95	25.14	124.77	13.99	22.68	75.18	16.05	57.4	4.7	249.77	8.01	5.7	2.03	72.5438	58.1757	29.1835	0.20093	-0.02872
Z001E0164	1	164	Z001E0164	04P1364B51A	Z001	NAM	B73xB97	74.6714	76.887	1.9449	5.38	5.51	4.75	5.38	6.46	6.29	7.44	6.86	74.49	74.46	94.78	93.08	76.8	74.72	1.93	165.13	87.25	691.67	92.87	5.52	285.28	59.01	25.64	134.48	12.9	25.09	73.04	15.61	55.1	4.07	265.06	8.87	5.86	1.6	74.6714	52.7404	27.2267	0.20983	-0.02009
Z001E0165	1	165	Z001E0165	04P1328A51A	Z001	NAM	B73xB97	76.0552	77.7021	1.2505	4.46	5.19	3.61	4.96	5.57	5.78	4.87	6.41	75.94	75.77	109.34	104.61	77.64	76.1	1.28	191.06	97.95	631.31	99.12	6.92	311.01	66.1	27.83	144.41	14.36	26.45	87.52	19.76	68.36	5.44	284.47	8.35	5.7	1.59	76.0552	70.095	28.8733	0.26787	-0.00087
Z001E0166	1	166	Z001E0166	04P1352B51A	Z001	NAM	B73xB97	73.3373	75.6383	1.7494	5.34	5.48	4.41	5.24	6.01	6.01	8.36	7.17	73.07	73.14	88.59	91.25	75.58	73.39	1.74	166.33	87.53	640.5	101.49	6.29	322.35	67.06	24.97	134.23	12.95	26.21	84.75	16.94	67.4	4.59	279.01	8.27	5.33	1.33	73.3373	67.3171	28.0529	0.34323	-0.00012
Z001E0167	1	167	Z001E0167	04P1338A51A	Z001	NAM	B73xB97	72.826	75.8898	2.4636	NA	NA	NA	NA	4.7	5.32	NA	NA	NA	NA	NA	NA	75.84	72.89	2.46	140.01	68.67	683.13	92.91	7.24	305.49	69.88	25.6	143.62	15.89	25.49	86.45	17.45	68.75	4.03	339.49	7.78	5.64	1.72	72.826	59.9504	29.013	0.21489	0.01894
Z001E0168	1	168	Z001E0168	04P1355A51A	Z001	NAM	B73xB97	72.2387	74.2066	1.8739	4.38	5.28	4.75	5.42	4.74	5.45	5.15	6.43	71.73	71.96	75.26	71.61	74.15	72.3	1.87	142.37	63.83	693.74	98.37	7	314.02	64.48	24.44	134.92	14.41	25.34	82.55	13.89	67.16	4.42	302.94	8.22	5.65	1.56	72.2387	57.5034	27.9193	0.21272	-0.03924
Z001E0169	1	169	Z001E0169	04P1329B51A	Z001	NAM	B73xB97	74.1324	76.9029	2.2297	5.32	5.49	4.85	5.36	6.08	6.08	7.88	6.85	73.41	73.41	82.88	80.86	76.84	74.18	2.22	150.03	75.23	731.45	89.11	7.28	291.8	64.81	26.98	122.7	14.56	19.9	74.38	18.78	54.29	4.69	230.21	8	5.87	1.6	74.1324	NA	NA	NA	NA
Z001E0170	1	170	Z001E0170	04P1356A51A	Z001	NAM	B73xB97	76.6734	79.669	2.5402	5.23	5.47	4.91	5.46	7.11	6.78	5.76	6.59	76.69	76.49	105.87	107.87	79.59	76.72	2.59	166.93	100.11	702.05	109.1	7.71	329.11	72.66	27.96	119.52	15.94	21.31	78.05	19.37	57.91	4.6	250	9.33	5.48	1.72	76.6734	48.6826	30.3203	0.18372	-0.0315
Z001E0171	1	171	Z001E0171	04P1345B51A	Z001	NAM	B73xB97	72.5292	75.4812	2.7691	NA	NA	NA	NA	5.97	6.03	NA	NA	NA	NA	NA	NA	75.41	72.59	2.67	162.7	71.62	670.58	90.55	8.59	299.04	67.56	26.65	132.98	16.29	26.53	77.84	15.92	60.63	3.44	341.73	7.45	5.48	1.59	72.5292	53.4925	27.1925	0.24566	-0.00457
Z001E0172	1	172	Z001E0172	04P1350B51A	Z001	NAM	B73xB97	71.3721	73.8575	2.3326	NA	NA	NA	NA	6.53	6.21	NA	NA	NA	NA	NA	NA	73.79	71.44	2.1	143.55	64.17	653.2	94.85	9.08	284.87	64.76	24.11	137.18	16.41	27.39	86.78	15.28	71.01	3.99	360.57	7.98	5.15	1.76	71.3721	70.8133	28.274	0.3764	0.06492
Z001E0173	1	173	Z001E0173	04P1348B51A	Z001	NAM	B73xB97	72.0332	73.4322	1.4768	6.36	5.8	5.14	5.64	6.5	6.32	7.93	7.22	71.48	71.67	79.09	80.79	73.36	72.09	1.58	165.77	71.21	600.34	91.82	5.71	261.63	59.61	25.43	150.54	13.61	26.71	83.53	17.56	65.96	4.35	295.25	7.67	5.69	1.45	72.0332	58.4257	27.274	0.28587	-0.0403
Z001E0174	1	174	Z001E0174	04P1322B51A	Z001	NAM	B73xB97	73.3851	76.2983	2.207	5.5	5.49	5.18	5.52	3.73	5.57	7.63	6.94	73.36	73.41	76.72	74.89	76.22	73.45	2.26	152.77	68.53	639.94	102.74	6.93	258.21	71.3	28.46	139.5	16.9	26.8	87.03	18.77	68.48	4.19	343.81	7.85	6.01	1.85	73.3851	59.9542	26.4014	0.262205	0.00167
Z001E0175	1	175	Z001E0175	04P1357B51A	Z001	NAM	B73xB97	73.5287	75.6046	1.9047	NA	NA	NA	NA	5.42	5.72	NA	NA	NA	NA	NA	NA	75.52	73.59	1.89	161.85	85.87	654.63	88.42	8.24	321.32	56.72	28.32	120.84	14.9	23.6	77.28	16.91	58.98	4.34	274.77	8.49	5.86	1.74	73.5287	61.726	28.3367	0.28522	0.00676
Z001E0176	1	176	Z001E0176	04P1340B51A	Z001	NAM	B73xB97	77.1987	77.7575	1.1488	NA	NA	NA	NA	7.06	6.56	NA	NA	NA	NA	NA	NA	77.69	77.25	1.12	152.3	73.79	671.69	99.53	7.34	295.9	68.46	26.21	127.94	15.12	21.55	84.96	16.46	67.94	5.2	275.11	9.34	5.68	1.86	77.1987	64.8121	26.6229	0.27532	-0.04037
Z001E0177	1	177	Z001E0177	04P1331A51A	Z001	NAM	B73xB97	72.1741	75.4444	2.8343	6.3	5.75	5.48	5.81	7.33	6.74	5.88	6.67	71.69	71.9	83.42	78.09	75.38	72.24	2.97	156.28	71.17	715.33	90.83	8.33	266.13	61.58	27.14	139.65	15.95	26.57	90.51	18.76	71.53	4.29	336.53	7.96	5.66	1.8	72.1741	55.7092	26.163	0.19744	-0.04893
Z001E0178	1	178	Z001E0178	04P1362B51A	Z001	NAM	B73xB97	72.2251	73.917	1.4121	6.56	5.81	5.08	5.52	5.52	5.79	8.55	7.01	72.06	72.17	75.7	79.79	73.84	72.28	1.35	156.68	73.03	687.87	92.73	8.26	265.02	66.51	24.79	142.01	13.65	28.37	93.71	15.64	78.62	4.82	336.82	8.35	5.84	2.01	72.2251	62.1856	27.9838	0.31743	-0.01839
Z001E0179	1	179	Z001E0179	04P1324A51A	Z001	NA	NA	75.1917	77.6607	2.1638	NA	NA	NA	NA	NA	NA	NA	NA	NA	NA	NA	NA	NA	NA	NA	NA	NA	NA	NA	NA	NA	NA	NA	NA	NA	NA	NA	NA	NA	NA	NA	NA	NA	NA	NA	NA	NA	NA	NA
Z001E0180	1	180	Z001E0180	04P1354A52A	Z001	NAM	B73xB97	74.632	76.1087	1.4769	5.86	5.62	5.21	5.6	5.43	5.75	6.82	6.85	74.72	74.7	76.77	81.86	76.05	74.68	1.5	143.5	73.71	626.91	90.6	8.47	264.76	62.8	26.47	134.98	16.04	23.35	82.02	17.43	63.78	4.21	289.69	8.1	5.5	1.85	74.632	73.851	27.6527	0.33495	-0.0514
Z001E0181	1	181	Z001E0181	04P1341A51A	Z001	NAM	B73xB97	75.9102	78.0502	1.9318	3.99	5.15	3.03	4.81	5.54	5.88	3.54	6.04	76.36	76.29	84.2	84.1	77.95	75.95	1.93	151.04	77.55	730.03	113.78	5.97	308.14	65.75	29.22	145.58	16.43	25.53	88.77	21.16	68.52	4.38	335.45	8.57	5.52	1.76	75.9102	56.6092	27.2932	0.260968	0.00519
Z001E0182	1	182	Z001E0182	04P1347A51A	Z001	NAM	B73xB97	76.9387	78.5969	1.8452	5.6	5.52	4.38	5.24	4.65	5.72	7.31	6.79	77.34	77.14	94.18	96.17	78.5	76.97	1.87	176.69	91.09	840.43	85.65	7.66	322.72	75.2	28.89	143.37	16.09	24.44	82.32	20.34	62.95	5.08	267.86	8.56	5.62	1.73	76.9387	55.2925	27.1255	0.26334	-0.010689
Z001E0183	1	183	Z001E0183	04P1321A51A	Z001	NAM	B73xB97	74.6438	77.4873	2.5769	5.96	5.64	4.89	5.55	5.74	5.87	5.92	6.69	74.34	74.32	74.84	75.27	77.44	74.69	2.4	162.17	70.84	683.65	100.51	7.55	298.55	68.72	27.8	142.83	15.24	23.72	87.97	20.87	67.72	5.12	280.63	7.62	6.02	1.63	74.6438	50.1914	27.8992	0.29625	-0.05651
Z001E0184	1	184	Z001E0184	04P1356B51A	Z001	NAM	B73xB97	74.4918	75.3132	1.1868	5.36	5.52	5.02	5.52	6.85	6.56	6.06	6.64	74.22	74.26	95.84	95.98	75.23	74.54	1.18	173.41	87.95	773.69	99.55	8.96	321.5	65.45	27.18	142.94	15.24	25.67	96.97	20.06	78.18	4.93	354.68	8.63	5.68	1.98	74.4918	72.6931	27.2806	0.30024	-0.04158
Z001E0185	1	185	Z001E0185	04P1346B51A	Z001	NAM	B73xB97	77.0691	77.0362	0.2213	NA	NA	2	3.8	3.7	6.28	NA	NA	NA	NA	NA	NA	76.99	77.12	0.12	190.89	105.02	753.35	87.35	8.42	306.31	63.77	26.19	145.31	14.95	25.63	77.61	17.33	59.63	4.38	312.46	9.17	5.49	1.74	77.0691	52.7669	26.8139	0.21697	-0.03704
Z001E0186	1	186	Z001E0186	04P1366B51A	Z001	NAM	B73xB97	76.7111	77.913	1.449	4.58	5.27	4.01	5.18	5.64	5.78	3.61	6.23	77.34	77.15	81.62	78.02	77.82	76.74	1.46	160.95	73.84	754.75	87.88	7.36	316.53	69.43	24.77	130.11	14.56	22.36	70.72	16.81	53.89	5.14	229.72	8.13	5.83	2.29	76.7111	66.3121	26.5271	0.241	-0.015351
Z001E0187	1	187	Z001E0187	04P1358A51A	Z001	NAM	B73xB97	75.9686	78.6759	2.192	4.57	5.27	4.5	5.33	5.86	6.01	4.48	6.25	75.83	75.78	85.12	82.6	78.6	76.02	2.24	153.97	79.45	574.63	111.56	8.3	319.85	64.28	26.29	136.47	14.56	24.84	73.29	15.95	56.62	4.03	304.73	8.88	5.52	1.89	75.9686	60.0047	27.74371	0.3116	-0.05797
Z001E0188	1	188	Z001E0188	04P1355B51A	Z001	NAM	B73xB97	72.7576	74.2271	1.4246	5.63	5.54	4.98	5.51	7.24	6.78	4.71	6.46	72.61	72.69	95.85	92.69	74.16	72.82	1.46	167.38	81.53	719.1	93.96	12.3	312.55	64.6	26.7	134.71	14.76	23.94	80.9	15.84	64.59	4.32	292.42	7.83	5.51	1.6	72.7576	71.7085	27.2895	0.20724	-0.04356
Z001E0189	1	189	Z001E0189	04P1353A51A	Z001	NAM	B73xB97	71.4607	73.5927	1.5235	5.34	5.53	4.66	5.39	5.92	5.96	6.14	6.67	70.83	71.08	74.62	70.53	73.57	71.54	1.5	155.45	66.16	622.19	102.13	6.37	310.14	59.51	28	143.13	14.27	26.96	97.6	20.48	77.46	5.08	332.54	8.15	6.19	1.7	71.4607	62.8317	29.7275	0.27494	-0.008294
Z001E0190	1	190	Z001E0190	04P1330A51A	Z001	NAM	B73xB97	76.9173	79.3374	2.3733	NA	NA	2.74	4.09	4.29	4.35	NA	NA	NA	NA	NA	NA	79.24	76.96	2.41	166.62	84.45	598.63	118.51	7.63	275.41	66.98	27.09	123.31	15.45	22.75	76.8	16.33	59.23	4.97	238.27	9.11	5.86	1.67	76.9173	59.8308	27.401	0.30729	-0.02137
Z001E0191	1	191	Z001E0191	04P1337A51A	Z001	NAM	B73xB97	73.3606	76.2684	2.2812	5.4	5.53	4.27	5.27	6.59	6.32	4.95	6.49	73.04	73.12	93.36	91.65	76.2	73.41	2.26	158.9	84.53	720.68	90.1	6.25	324.14	70.41	27.36	141.63	14.71	27.08	79.58	17.93	60.94	4.28	302.63	8.44	5.15	1.58	73.3606	55.0155	27.4667	0.31666	0.00604
Z001E0192	1	192	Z001E0192	04P1349A51A	Z001	NAM	B73xB97	73.9711	75.4668	1.3477	6	5.68	5.62	5.74	7.58	6.84	4.69	6.37	73.81	73.8	91.61	86	75.41	74.02	1.41	172.79	76.86	708.14	82.88	6.96	256.83	63.75	29.26	143.14	15.72	25.14	90.57	19.6	71.11	4.65	310.08	7.73	6.21	1.8	73.9711	64.6055	26.476	0.25063	-0.02469
Z001E0193	1	193	Z001E0193	04P1337B51A	Z001	NAM	B73xB97	71.32	73.8445	2.2158	4.63	5.35	4.52	5.35	6.3	6.18	4.31	6.23	70.18	70.46	74.8	80.46	73.8	71.39	2.24	144.94	76.41	608.38	95.4	5.98	298.13	68.32	25.91	144.63	15.07	24.54	76	19.12	56.81	4.29	302.68	7.76	4.95	1.47	71.32	73.9126	27.3332	0.19772	-0.03548
Z001E0194	1	194	Z001E0194	04P1325A51A	Z001	NAM	B73xB97	73.2602	74.1867	1.216	5.17	5.42	4.56	5.33	5.88	5.97	6.59	6.76	73.14	73.2	93.28	90.75	74.11	73.32	1.22	168.42	81.68	592.5	86.92	10.43	321.37	58.18	26.9	128.06	14.29	24.64	76.37	13.97	60.01	4.3	300.25	8.47	6.04	1.61	73.2602	69.9692	29.2273	0.32062	-0.0076
Z001E0195	1	195	Z001E0195	04P1330B51A	Z001	NAM	B73xB97	73.8691	75.4342	1.7173	5.59	5.55	4.52	5.3	7.05	6.05	6.64	6.78	73.6	73.63	97.06	99.49	75.38	73.93	1.71	172.47	89.53	771.85	98.62	8.27	288.32	55.1	27.73	135.76	13.98	22.72	80.6	19.59	60.16	4.52	255.88	8.95	5.69	1.73	73.8691	58.3561	26.7794	0.24894	-0.04016
Z001E0196	1	196	Z001E0196	04P1363A51A	Z001	NAM	B73xB97	74.6543	78.5479	3.14	4.62	5.23	4.52	5.25	6.8	6.51	6.75	6.72	74.58	74.57	79.68	79.17	78.49	74.72	3.19	161.1	69.95	772.36	96.31	4.88	289.22	65.69	27.79	148.71	14.52	25.85	77.43	19.25	58	4.53	258.52	8	5.59	1.87	74.6543	50.3403	27.3101	0.3328	-0.00312
Z001E0197	1	197	Z001E0197	04P1363B51A	Z001	NAM	B73xB97	71.9619	73.9454	1.8245	5	5.39	4.2	5.17	5.54	5.79	5.71	6.56	72.05	72.21	82.47	86.17	73.89	72.04	1.9	169.33	76.25	774.98	89.91	11.54	295.2	65.91	25.49	131.35	15.88	23.6	87.94	16.76	71.05	4.7	291.67	8.22	5.34	1.75	71.9619	57.0713	28.0653	0.30597	-0.017808
Z001E0198	1	198	Z001E0198	04P1340A51A	Z001	NAM	B73xB97	71.3658	73.4134	1.7512	NA	NA	NA	NA	7.6	6.78	NA	NA	NA	NA	NA	NA	73.37	71.44	1.71	155.6	65.68	737.72	97.61	9.4	326.37	65.69	27.08	142.26	13.92	25.84	92.34	21.14	72.03	5.26	299.64	6.96	5.86	1.73	71.3658	69.8091	28.4687	0.1444	-0.02583
Z001E0199	1	199	Z001E0199	04P1343B51A	Z001	NAM	B73xB97	75.5774	75.9521	0.6064	NA	NA	NA	NA	6.15	6.09	NA	NA	NA	NA	NA	NA	75.91	75.61	0.61	177.94	91.22	738.74	84.02	8.77	303.91	65.42	26.89	118.9	12.78	21.95	76.68	16.45	58.8	5.19	237.25	8.34	5.67	1.87	75.5774	52.5268	26.4939	0.259166	0.0238
Z001E0200	1	200	Z001E0200	04P1335A51A	Z001	NA	NA	74.1071	75.4398	1.2039	NA	NA	NA	NA	NA	NA	NA	NA	NA	NA	NA	NA	75.36	74.16	1.18	163.31	80.64	769.63	88.98	9.84	306.33	69.89	25.44	137.94	15.53	25.76	89.32	16.34	73.2	4.67	330.99	8.68	5.33	1.89	NA	NA	NA	NA	NA
Z002E0001	2	1	Z002E0001	04FL700601	Z002	NAM	B73xCML103	79.3565	78.2915	-0.9331	5.87	5.5	5.7	5.68	8.25	7.12	6.32	6.64	79.41	79.33	89.45	88.16	78.33	79.37	-0.87	150.15	79.28	714.34	93.4	7.3	335.25	69.85	28.14	137.15	13.87	22.86	69.32	17.48	52.12	5.11	233.81	9.59	4.89	1.43	79.3565	56.302	27.8401	0.33432	0.02677
Z002E0002	2	2	Z002E0002	04FL700701	Z002	NAM	B73xCML103	78.1984	78.5427	-0.0497	5.51	5.45	5.58	5.69	6.28	6.14	7.95	6.82	78.54	78.46	98.85	95.72	78.58	78.19	-0.0044	164.54	83.41	740.58	90.44	10.74	327.46	59.72	26.13	143.46	14.42	22.62	73.37	19.42	53.15	4.64	265.69	9.76	5.34	1.39	78.1984	49.8748	27.8965	0.27051	-0.0369
Z002E0003	2	3	Z002E0003	04FL700801	Z002	NAM	B73xCML103	77.6163	78.1263	0.3528	5.29	5.44	5.14	5.53	6.73	6.19	6.47	6.7	77.06	77.09	72.51	77.94	78.16	77.6	0.4	142.08	70.79	708.01	90.79	8.86	317.5	59.9	24.04	130.62	12.95	23.44	68.44	15.18	52.64	4.35	256.62	9.74	6.31	1.7	77.6163	58.5672	28.814	0.21363	-0.02853
Z002E0004	2	4	Z002E0004	04FL700901	Z002	NAM	B73xCML103	77.8985	78.0589	0.3381	4.83	5.39	4.49	5.29	6.24	6.21	6.33	6.69	77.84	77.88	93.04	91.26	78.1	77.9	0.41	167.96	83.25	728.52	89.99	8.06	332.37	63.74	25.07	138.5	14.27	24.42	72	15.86	56.3	4.07	254.42	9.47	5.33	1.99	77.8985	59.0294	28.7746	0.292	-0.03486
Z002E0005	2	5	Z002E0005	04FL701001	Z002	NAM	B73xCML103	75.4894	75.755	-0.0958	5.67	5.46	5.2	5.54	6.67	6.49	7.69	7.07	75.02	75.12	72.9	69.01	75.78	75.47	-0.01	135.69	63.27	685.23	82.34	7.11	307.47	62.62	26.89	129.35	15.77	22.89	83.71	16.7	67.22	5.06	266.15	8.88	5.59	2.33	75.4894	62.0542	26.672	0.33603	0.0014
Z002E0006	2	6	Z002E0006	04FL701101	Z002	NAM	B73xCML103	79.1232	81.0252	1.5056	5.36	5.43	4.13	5.12	5.74	5.86	7.36	6.94	79.08	78.92	83.42	82.67	81.06	79.12	1.63	159.63	80.82	737.12	92.11	7.27	340.27	60.9	24.63	140.14	12.31	20.69	57.19	15.29	40.97	4.96	154.46	8.56	4.85	1.55	79.1232	45.8877	27.8814	0.260492	-0.04672
Z002E0007	2	7	Z002E0007	04FL701201	Z002	NAM	B73xCML103	75.4849	75.8383	0.2593	NA	NA	3.08	4.31	6.78	6.55	NA	NA	NA	NA	NA	NA	75.89	75.48	0.3	145.23	74.98	757.08	97.6	7.38	364.3	48.3	26.24	148.36	12.94	26.18	79.68	15.66	63.2	5	272.14	8.64	4.86	1.4	75.4849	58.1223	28.2715	0.28443	-0.04675
Z002E0008	2	8	Z002E0008	04FL701401	Z002	NAM	B73xCML103	78.1743	78.6621	0.4416	5.75	5.46	5.18	5.53	7.09	6.22	6.93	6.74	78.08	78.08	115.49	116.07	78.71	78.18	0.54	180.58	103.57	748.59	114.14	10.62	387.5	66.02	27.63	153.44	14.51	26.94	102.45	26.36	77.39	4.89	293.05	9.35	6.07	1.59	78.1743	NA	NA	NA	NA
Z002E0009	2	9	Z002E0009	04FL701601	Z002	NAM	B73xCML103	80.4584	81.4089	0.6657	6.5	5.57	6.4	6.05	6.62	6.25	7.15	6.66	80.83	80.65	106.35	102	81.4	80.41	0.82	163.22	90.78	808.48	89.75	11.62	345.95	68.26	25.44	132.12	13.11	20.45	64.93	15.4	48.94	5.34	182.9	10.28	5.11	1.81	80.4584	42.1729	26.4636	0.20498	-0.05316
Z002E0010	2	10	Z002E0010	04FL701701	Z002	NAM	B73xCML103	78.8112	79.1095	0.0874	4.77	5.37	4.11	5.22	6.73	6.36	3.1	6.1	78.81	78.68	85.59	86.41	79.15	78.81	0.18	147.83	77.72	664.82	94.84	9.12	311.43	68.44	30.26	134.86	15.47	18.64	76.09	19.68	56.51	6.09	214.35	9.35	4.38	1.72	78.8112	55.3502	26.9293	0.18384	-0.05075
Z002E0011	2	11	Z002E0011	04FL701801	Z002	NAM	B73xCML103	77.166	77.604	0.0292	6.41	5.58	6.46	6	7.94	7.21	5.2	6.39	77.21	77.12	86.85	81.08	77.64	77.16	0.15	149.28	74.11	728.24	100.18	5.42	367.26	67.59	25.57	133.13	13.3	23.38	71.2	15.49	55.59	4.67	257.56	10.39	5.11	1.73	77.166	64.989	29.211	0.26437	0.00175
Z002E0012	2	12	Z002E0012	04FL702001	Z002	NAM	B73xCML103	78.0461	78.2357	0.14	5.29	5.41	4.15	5.2	3.98	5.56	5.44	6.56	78.02	77.96	106.45	105.99	78.27	78.04	0.21	166.36	91.84	687.82	118.86	7.33	340.78	69.69	26.9	129.72	13.45	22.21	61.07	15.26	45.09	4.82	225.81	9.75	4.85	1.42	78.0461	47.6582	28.4967	0.2849	0.03954
Z002E0013	2	13	Z002E0013	04FL702101	Z002	NAM	B73xCML103	78.677	79.5463	0.8218	6.23	5.55	5.51	5.65	7.75	7.76	7.36	6.86	78.66	78.61	58.66	59.13	79.59	78.67	1.02	128.67	57.48	703.97	84.36	6.18	302.08	63.97	27.89	117.69	14.78	20.89	75.41	17.33	58.01	4.77	248.53	8.16	5.34	1.65	78.677	55.9872	27.0401	0.20286	-0.05383
Z002E0014	2	14	Z002E0014	04FL702301	Z002	NAM	B73xCML103	76.7676	77.8741	0.6504	4.9	5.38	5.05	5.53	6.78	6.54	4.91	6.35	76.44	76.53	74.19	71.34	77.91	76.76	0.67	136.01	67.03	648.41	92.3	6.94	320.81	59.26	23.92	141.41	13.5	23.35	72.25	14.62	57.02	4.72	252.06	8.96	5.09	1.7	76.7676	33.3834	27.4253	0.23151	0.0313
Z002E0015	2	15	Z002E0015	04FL702401	Z002	NAM	B73xCML103	78.0226	78.3883	0.2001	4.48	5.34	4.11	5.27	5.3	5.64	3.16	5.96	78.28	78.21	111.35	111.19	78.42	78.01	0.26	167.27	91.33	723.35	87.83	14.73	325.95	68.99	23.98	129.95	14.6	20.44	63.66	12.35	50.91	5.13	214.46	10.06	4.65	1.59	78.0226	NA	NA	NA	NA
Z002E0016	2	16	Z002E0016	04FL702501	Z002	NAM	B73xCML103	74.7925	75.9543	0.3339	5.18	5.41	4.58	5.33	5.95	6.06	6.42	6.69	74.14	74.37	84.73	86.91	75.98	74.79	0.43	155.22	80.31	722.15	92.55	11.84	311.18	64.54	23.26	141.91	12.28	23.78	72.17	16.5	54.94	5.13	229.53	8.61	4.85	1.34	74.7925	65.9188	31.5293	0.31111	-0.02603
Z002E0017	2	17	Z002E0017	04FL700201	Z002	NAM	B73xCML103	77.574	77.8489	0.1295	5.2	5.41	4.48	5.3	7.46	6.29	5.51	6.51	77.16	77.22	93.34	95.21	77.88	77.57	0.2	163.38	82.64	753.17	98.02	5.9	325.86	72.39	28.84	131.5	14.44	21.12	73.36	16.82	54.86	5.5	216.54	9.6	5.33	1.54	77.574	47.6518	27.61585	0.23178	7e-05
Z002E0018	2	18	Z002E0018	04FL702701	Z002	NAM	B73xCML103	78.0506	78.3897	0.2766	5.31	5.43	4.64	5.33	6.42	6.13	6.46	6.71	77.8	77.71	102	99.7	78.42	78.06	0.37	162.7	93.35	680.67	82.54	9.14	303	53.82	22.91	121.36	11.18	20.2	53.94	12.32	40.56	5.27	167.01	9.74	5.36	1.48	78.0506	40.4446	27.7793	0.22533	0.00041
Z002E0019	2	19	Z002E0019	04FL702801	Z002	NAM	B73xCML103	79.1786	79.4702	0.2538	4.89	5.38	4.22	5.17	4.85	5.47	7.85	7.07	79.84	79.66	88.99	91.27	79.49	79.17	0.31	169.21	80.29	772.21	93.55	8.05	346.2	65.56	28.58	150.64	16.17	23.53	75.07	25.47	62.89	4.77	296.76	9.57	5.82	1.54	79.1786	52.43	26.8487	0.24775	-0.04074
Z002E0020	2	20	Z002E0020	04FL703001	Z002	NAM	B73xCML103	77.7334	78.2211	0.324	6.2	5.56	6.12	5.77	6.16	6.13	7.51	6.86	77.45	77.48	86.14	81.23	78.24	77.73	0.47	146.07	74.62	705.94	88.51	8.4	388.99	68.99	26.33	141.94	12.54	21.76	70.78	18.54	51.39	5.43	199.81	9.65	4.88	1.65	77.7334	NA	NA	NA	NA
Z002E0021	2	21	Z002E0021	04FL703101	Z002	NAM	B73xCML103	77.9137	78.1642	0.2667	5.18	5.41	5.47	5.67	6.95	6.44	7.12	6.82	77.95	77.93	102.62	97.45	78.2	77.91	0.29	165.49	87.82	727.6	99.56	12.14	320.41	72.51	26.22	121.84	12.35	21.16	73.53	18.15	54.34	4.97	230.96	8.69	4.47	1.53	77.9137	48.8257	26.2734	0.26492	-0.02661
Z002E0022	2	22	Z002E0022	04FL703401	Z002	NAM	B73xCML103	78.6077	80.0183	1.0462	6.44	5.54	5.25	5.51	5.65	6.02	8.73	7.04	78.65	78.59	100.3	99.45	80.05	78.61	1.11	167.91	85.08	778.87	106.49	12.59	339.91	64.84	26.74	142.12	13.26	22.65	81.81	18.63	63.16	5.91	227.9	9.98	5.58	1.73	78.6077	38.6978	26.0812	0.19334	-0.0622
Z002E0023	2	23	Z002E0023	04FL703701	Z002	NAM	B73xCML103	78.5221	78.4925	-0.1375	5.86	5.49	4.83	5.46	6.55	6.29	6.15	6.66	78.27	78.19	87.72	88.76	78.53	78.53	-0.1	157.34	82.43	712.79	92.96	5.41	352.48	64.01	28.25	143.93	14.6	21.73	77.28	17.79	58.85	4.51	258.18	9.36	5.56	1.84	78.5221	65.827	29.6097	0.34943	-0.023152
Z002E0024	2	24	Z002E0024	04FL703801	Z002	NA	NA	78.0937	77.916	-0.0522	NA	NA	NA	NA	NA	NA	NA	NA	NA	NA	NA	NA	NA	NA	NA	NA	NA	NA	NA	NA	NA	NA	NA	NA	NA	NA	NA	NA	NA	NA	NA	NA	NA	NA	NA	NA	NA	NA	NA
Z002E0025	2	25	Z002E0025	04FL703901	Z002	NAM	B73xCML103	76.2443	78.0752	1.3759	NA	NA	NA	NA	4.7	5.22	NA	NA	NA	NA	NA	NA	78.11	76.25	1.51	154.1	69.47	707.53	92.94	7.9	345.89	73.57	28.35	144.17	14	24.48	95.82	19.2	76.69	5.14	288.42	8.89	5.57	1.68	76.2443	43.0285	27.0086	0.20165	-0.03036
Z002E0026	2	26	Z002E0026	04FL704201	Z002	NAM	B73xCML103	79.5637	78.4234	-0.6941	5.7	5.48	4.69	5.39	7.98	7.64	5.27	6.43	79.86	79.8	83.7	87.41	78.43	79.56	-0.59	148.72	77.8	715.78	97.55	8.51	340.84	61.91	26.32	127.17	13.01	19.4	67.64	16.98	50.28	5.48	181.59	9.61	5.38	1.66	79.5637	53.1205	28.8149	0.22114	-0.05045
Z002E0027	2	27	Z002E0027	04FL704601	Z002	NAM	B73xCML103	78.5877	77.2566	-0.9081	NA	NA	2.48	4.18	5.08	5.59	NA	NA	NA	NA	NA	NA	77.28	78.58	-0.84	165.34	91.81	775.5	100.14	9.84	316.87	76.32	26.88	145.25	13.36	23.1	94.8	19.6	76.34	5.71	261.77	10.14	5.1	1.68	78.5877	59.2135	28.1324	0.25146	-0.020202
Z002E0028	2	28	Z002E0028	04FL704701	Z002	NAM	B73xCML103	81.3035	81.1099	-0.1662	NA	NA	3.58	4.65	7.14	6.1	NA	NA	NA	NA	NA	NA	81.14	81.3	-0.05	160.2	95.97	800.26	100.48	10.79	330.34	63.54	26.44	125.4	14.9	24.49	78.42	16.06	62.52	4.71	274.52	11.3	4.89	1.85	81.3035	45.193	27.60579	0.23162	1e-05
Z002E0029	2	29	Z002E0029	04FL704801	Z002	NAM	B73xCML103	76.2336	76.8028	0.3996	5.98	5.53	5.43	5.61	7.22	6.5	6.75	6.7	75.48	75.7	84.28	83.74	76.85	76.23	0.44	151.31	80.37	679.38	91.12	5.11	345.97	72.13	26.78	140.24	16.12	23.21	75.7	16.57	66.15	4.88	276.64	9.31	5.11	1.74	76.2336	59.3707	27.9319	0.24555	-0.03655
Z002E0030	2	30	Z002E0030	04FL704901	Z002	NAM	B73xCML103	77.2009	77.9507	0.5393	NA	NA	2.43	4.04	3.74	5.36	NA	NA	NA	NA	NA	NA	77.98	77.19	0.64	167.03	94.64	697.2	100.03	8.44	308.79	51.67	26.72	148.72	17.36	27	95.71	19.73	76.67	4.41	353.57	10.26	4.86	1.83	77.2009	45.3774	27.55442	0.26964	-0.02955
Z002E0031	2	31	Z002E0031	04FL705001	Z002	NAM	B73xCML103	77.5112	75.6006	-1.6264	4.86	5.37	4.06	5.2	4.91	5.6	5.04	6.47	76.98	77.1	96.79	91.26	75.62	77.51	-1.53	151.02	82.32	753.6	97.58	8.5	342.26	66.88	23.67	139.73	13.06	23.48	77.39	16.61	60.46	5.64	213.97	9.75	4.6	2	77.5112	NA	NA	NA	NA
Z002E0032	2	32	Z002E0032	04FL705201	Z002	NAM	B73xCML103	77.1291	77.5862	0.51	5.15	5.42	4.64	5.3	7.2	6.73	6.54	6.71	76.9	76.94	68.24	72.56	77.61	77.12	0.61	147.13	66.62	759.58	99.52	6.62	341.53	64.57	31.46	126.21	15.28	17.41	58.73	18.01	40.34	5.51	160.38	8.88	5.12	2.18	77.1291	46.5698	27.3899	0.27167	-0.03577
Z002E0033	2	33	Z002E0033	04FL705301	Z002	NAM	B73xCML103	78.4139	78.6345	-0.0164	NA	NA	NA	NA	5.5	5.6	NA	NA	NA	NA	NA	NA	78.67	78.41	0.08	153.93	81.44	741.93	97.51	10.1	332.8	72.31	28.53	135.68	15.29	19.52	68.39	17.37	49.62	5.52	167.75	8.71	4.86	1.52	78.4139	37.5093	27.0082	0.19265	-0.03499
Z002E0034	2	34	Z002E0034	04FL705401	Z002	NAM	B73xCML103	78.2769	78.3353	-0.2172	NA	NA	2	3.71	4.61	5.88	NA	NA	NA	NA	NA	NA	78.36	78.27	-0.19	147.56	74.91	729.59	89.64	8.09	351.89	69.16	28.54	126.16	14.28	20.56	70.51	16.77	53.85	4.96	226.28	8.89	4.62	1.72	78.2769	65.535	28.7923	0.33391	-0.00906
Z002E0035	2	35	Z002E0035	04FL705601	Z002	NAM	B73xCML103	78.3197	77.2308	-0.5442	NA	NA	3.63	4.57	5.73	5.93	NA	NA	NA	NA	NA	NA	77.26	78.32	-0.39	159.28	86.49	723.95	116.76	7.62	379.12	67.52	25.89	142.73	12.31	25.6	89.8	20.02	70.11	5.36	265.51	9.56	5.12	1.72	78.3197	NA	NA	NA	NA
Z002E0036	2	36	Z002E0036	04FL705901	Z002	NAM	B73xCML103	78.4121	78.8474	0.2985	5.58	5.45	5.11	5.51	5.85	5.92	7.29	6.86	78.29	78.25	86.92	87.63	78.89	78.41	0.35	162.93	78.07	813.49	87.51	8	348.42	69.44	27.26	117.75	13.92	20.95	72.19	14.49	56.82	5.07	223.61	8.59	5.36	1.88	78.4121	51.5576	28.3338	0.17689	-0.014765
Z002E0037	2	37	Z002E0037	04FL706001	Z002	NAM	B73xCML103	77.9472	78.5652	0.1895	5.08	5.41	4.04	5.22	5.09	5.55	4.88	6.45	77.84	77.78	110.41	105.6	78.6	77.94	0.24	177.05	95.23	693.88	100.19	8.51	333.79	65.6	25.16	122.77	13.47	22.05	72.22	15.54	56.16	4.88	224.89	10.04	5.08	1.41	77.9472	50.137	28.2792	0.32796	0.05177
Z002E0038	2	38	Z002E0038	04FL706101	Z002	NAM	B73xCML103	78.1956	79.1281	-0.1066	4.83	5.38	4.61	5.38	6.14	6.11	5.32	6.53	78.16	78.07	88.06	91.48	79.17	78.2	0.01	168.93	80.19	760.23	112.76	9.6	318.77	61.87	26.63	127.95	14.98	23.58	76.63	15.51	60.77	4.24	274.45	9.49	6.06	1.94	78.1956	50.6068	26.3413	0.27423	-0.02611
Z002E0039	2	39	Z002E0039	04FL706201	Z002	NAM	B73xCML103	77.2647	76.9694	-0.2338	NA	NA	NA	NA	5.08	5.39	NA	NA	NA	NA	NA	NA	77	77.26	-0.22	132.62	68.21	724.52	87.5	11.27	321.56	59.4	24.25	125.9	11.34	21.97	67.35	15.87	51.74	5.57	192.46	9.6	5.57	1.53	77.2647	NA	NA	NA	NA
Z002E0040	2	40	Z002E0040	04FL706301	Z002	NAM	B73xCML103	77.9475	79.1531	0.9764	5.35	5.44	4.87	5.44	6.33	6.21	6.6	6.71	77.77	77.76	78.96	79.27	79.19	77.94	1.11	151.83	72.56	707.02	92.97	5.81	309.99	76.34	28.07	127.91	15.26	23.12	82.91	17.51	65.9	4.08	291.48	8.56	5.06	1.67	77.9475	56.0546	28.5691	0.23884	-0.023087
Z002E0041	2	41	Z002E0041	04FL706501	Z002	NAM	B73xCML103	76.5108	76.4115	-0.0618	5.09	5.39	4.62	5.35	5.04	5.32	5.84	6.59	76.35	76.4	105.66	108.93	76.45	76.51	-0.01	169.23	98.39	659.41	99.62	9.1	372.19	59.43	26.42	120.3	14.36	21.05	75.5	18	57.39	5.5	190.82	9.64	4.85	1.92	76.5108	59.041	27.4035	0.28666	-0.03256
Z002E0042	2	42	Z002E0042	04FL706601	Z002	NAM	B73xCML103	75.27	76.2538	0.7134	5.3	5.41	4.61	5.35	5.37	5.33	6.33	6.67	74.9	75.06	94.2	90.38	76.28	75.27	0.45	159.69	80.89	628.53	84.85	4.8	287.97	62.23	27.11	115.71	15.53	22.71	81.23	14.74	65.82	4.31	299.84	9.11	6.25	1.82	75.27	62.5056	27.60573	0.40228	0.02288
Z002E0043	2	43	Z002E0043	04FL706701	Z002	NAM	B73xCML103	78.6239	78.645	-0.153	5.58	5.46	4.8	5.35	6.35	6.18	8.68	6.99	78.57	78.53	89.99	86.17	78.67	78.63	-0.1	155.11	75.54	788.29	94.24	7.57	336.57	60.8	30.02	127.75	14.41	15.29	59.6	18.68	41.78	6.25	161.77	8.4	5.82	1.88	78.6239	45.8485	27.7517	0.21418	-0.04648
Z002E0044	2	44	Z002E0044	04FL706801	Z002	NAM	B73xCML103	81.4237	81.225	0.7044	NA	NA	2.84	4.11	6.67	6.04	NA	NA	NA	NA	NA	NA	81.27	81.41	0.83	155.72	80.87	679.24	98.93	7.92	354.98	64.87	27.43	111.77	16.15	20.39	73.57	14.82	58.03	4.02	232.54	9.62	4.85	1.37	81.4237	NA	NA	NA	NA
Z002E0045	2	45	Z002E0045	04FL707001	Z002	NAM	B73xCML103	77.4579	76.8459	-0.2357	5.38	5.43	4.6	5.28	6	5.99	8.17	7.04	76.84	76.9	88.96	89.9	76.86	77.46	-0.16	155.35	85.99	664.18	97.29	3.5	273.39	70.76	28.22	125.28	14.72	22.82	86.99	15.97	71.18	5.05	296.13	9.25	4.91	1.7	77.4579	59.1295	27.2144	0.30003	-0.00434
Z002E0046	2	46	Z002E0046	04FL707101	Z002	NAM	B73xCML103	77.3407	76.5791	-1.032	5.06	5.35	4.02	5.11	5.64	5.83	6.92	6.8	77.33	77.32	103.24	100.05	76.61	77.33	-0.96	151.72	92.05	691.38	87.53	6.34	301.74	48.14	25.27	111.28	16.49	22.37	81.01	13.76	66.5	4.7	305.71	10.84	4.65	2.05	77.3407	44.9708	27.1079	0.27541	-0.016379
Z002E0047	2	47	Z002E0047	04FL707201	Z002	NAM	B73xCML103	78.6825	79.0756	0.144	5.33	5.44	5.16	5.6	5.82	5.85	5.98	6.65	78.39	78.34	86.55	82.38	79.11	78.67	0.28	153.3	74.2	795.15	95.76	10.87	359.1	72.15	25.96	137.5	13.18	21.01	60.28	17.09	42.42	4.07	211.67	9.23	5.58	1.75	78.6825	54.3909	27.71263	0.29226	-0.03709
Z002E0048	2	48	Z002E0048	04FL707301	Z002	NAM	B73xCML103	75.955	75.7845	-0.0711	5.38	5.41	5.03	5.5	6.33	6.26	5.99	6.61	75.28	75.46	76.93	77.04	75.81	75.95	0.02	141.65	74.33	718.09	80.45	5.62	318.37	62.19	26.5	123.77	17.02	24.09	73.09	15.86	55.98	3.75	320.89	9.35	5.34	2.02	75.955	61.0965	26.9667	0.24516	-0.04916
Z002E0049	2	49	Z002E0049	04FL707401	Z002	NAM	B73xCML103	79.0873	79.6945	0.4513	5.22	5.41	4.77	5.45	6.75	6.32	4.85	6.47	79.06	78.97	73.53	78.82	79.73	79.08	0.5	141.87	67.57	749.47	96.14	8.21	397.93	61.3	28.55	107.59	14.66	19.35	63.64	15.93	53.81	5.19	231.02	9.84	5.27	1.61	79.0873	63.7306	27.1457	0.28538	-0.03366
Z002E0050	2	50	Z002E0050	04FL707901	Z002	NAM	B73xCML103	78.5197	78.999	0.5591	5.57	5.46	4.3	5.28	8.21	6.85	4.52	6.39	78.26	78.22	92.64	87.69	79.03	78.52	0.62	143.79	80.39	745.81	93.66	6.58	327.37	59.15	26.91	119.01	16.83	20.17	74.92	13.31	59.23	4.44	247.5	8.89	4.65	1.41	78.5197	47.4812	28.2513	0.28905	-0.12758
Z002E0051	2	51	Z002E0051	04FL708001	Z002	NAM	B73xCML103	76.317	78.3799	1.356	4.96	5.4	4.99	5.42	6.88	6.62	7.35	6.82	75.87	76.03	90.13	85.53	78.41	76.31	1.46	153.45	77.68	706.53	78.66	10.91	360.99	68.67	28.16	110.4	14.67	20.62	57.27	14.17	43.43	3.74	227.2	9.12	5.82	1.7	76.317	47.5513	27.417	0.253236	-0.017959
Z002E0052	2	52	Z002E0052	04FL708101	Z002	NAM	B73xCML103	77.1678	76.1771	-0.9452	6.43	5.57	7.28	6.22	6.66	6.15	8.42	6.91	76.6	76.73	110.01	105.33	76.2	77.17	-0.92	167.57	89.43	728.82	94.22	8.71	318.27	67.67	26.2	129.04	15.22	24.54	74.44	16.96	59.43	4.41	325.9	11.57	5.11	1.65	77.1678	64.4176	27.1824	0.30518	-0.02822
Z002E0053	2	53	Z002E0053	04FL708201	Z002	NAM	B73xCML103	79.6277	79.8072	0.0556	NA	NA	3.27	4.07	NA	NA	2	5.03	NA	NA	NA	NA	79.84	79.62	0.09	181.37	94.5	825.46	95.19	7.21	411.67	73.84	30.54	157.03	17.35	23.46	94.24	29.28	68.99	5.36	338.79	10.09	5.57	2.02	79.6277	NA	NA	NA	NA
Z002E0054	2	54	Z002E0054	04FL708301	Z002	NAM	B73xCML103	78.9566	79.6228	0.4194	NA	NA	3.87	4.72	6	6.01	NA	NA	NA	NA	NA	NA	79.65	78.95	0.57	138.96	81.14	689.63	98.14	5.96	330.08	64.2	24.22	131.19	14.03	21.99	63.07	10.9	50.45	4.43	223.47	9.77	5.09	1.71	78.9566	54.6056	27.3125	0.3437	-0.022263
Z002E0055	2	55	Z002E0055	04FL708401	Z002	NAM	B73xCML103	79.4571	79.0536	-0.135	6.42	5.54	5.15	5.49	6.96	6.7	6.78	6.74	79.42	79.28	109.64	106.49	79.09	79.45	-0.08	156.93	93.46	695.49	99.34	5.85	363.63	59.94	25.87	147.11	16.09	28.27	80.88	16.78	63.49	3.93	338.41	10.75	4.83	1.54	79.4571	36.6534	27.8052	0.258685	-0.00573
Z002E0056	2	56	Z002E0056	04FL708501	Z002	NAM	B73xCML103	74.4627	76.0196	0.9995	5.51	5.45	4.58	5.3	6.13	6.12	7.46	6.94	73.97	74.26	93.18	87.5	76.04	74.46	1.11	144.41	80.4	699.96	87.93	6.62	304.8	62.04	26.09	133.53	16.15	24.04	71.51	13.13	57.89	4.08	302.79	9.89	4.61	2	74.4627	56.9548	27.8145	0.33391	0.02103
Z002E0057	2	57	Z002E0057	04FL708601	Z002	NAM	B73xCML103	79.7473	78.956	-0.5623	4.91	5.4	4.68	5.41	7.59	6.5	5.06	6.5	79.89	79.73	118.37	112.74	78.99	79.74	-0.43	177.8	103.74	683.61	91.93	7.4	299.37	64.89	28.02	111.33	17	19.75	79.72	18.44	60.48	4.91	257.42	11.52	4.89	1.87	79.7473	50.1624	25.9705	0.2134	-0.03281
Z002E0058	2	58	Z002E0058	04FL708701	Z002	NAM	B73xCML103	77.3873	78.5904	0.7818	5.66	5.45	4.86	5.45	6.35	6.14	5.53	6.54	77.14	77.17	65.95	67.68	78.62	77.37	0.86	119.55	59.9	760.5	94.33	6.73	300.46	61.26	26.24	124.09	12.86	18.43	59.23	14.31	43.34	5.01	215.91	9.77	6.06	1.67	77.3873	74.5565	21.5735	0.24503	-0.04637
Z002E0059	2	59	Z002E0059	04FL708801	Z002	NAM	B73xCML103	77.994	77.793	-0.0154	5.29	5.43	4.86	5.46	6.89	6.39	4.72	6.43	78.03	78.05	89.49	85.03	77.82	77.99	0.04	148.4	78.45	700.38	87.79	6.47	305.25	61.32	28.67	130.98	18.86	22.78	78.13	15.46	62.06	4.63	269.67	9.52	4.86	2.35	77.994	52.9251	27.1727	0.255027	-0.0249
Z002E0060	2	60	Z002E0060	04FL709001	Z002	NAM	B73xCML103	78.5338	79.3731	1.1812	NA	NA	3.05	4.21	5.27	5.43	NA	NA	NA	NA	NA	NA	79.41	78.53	1.25	100.71	42.91	466.69	57.04	6.22	282.2	62.78	24.59	94.1	12.4	14.16	36.56	10.14	25.2	4.87	117.02	8.82	5.11	1.54	78.5338	63.5749	26.6152	0.28137	0.05634
Z002E0061	2	61	Z002E0061	04FL709301	Z002	NAM	B73xCML103	79.3713	78.8331	-0.24	NA	NA	NA	NA	6.98	6.56	NA	NA	NA	NA	NA	NA	78.86	79.36	-0.2	154.33	80.34	720.29	105.58	6.43	324.47	67.33	27.54	139.37	15.48	23.4	83.39	16.41	67.08	4.44	322.01	10.12	4.9	1.67	79.3713	52.161	27.8996	0.23895	-0.02351
Z002E0062	2	62	Z002E0062	04FL963101	Z002	NAM	B73xCML103	79.0233	78.5021	-0.7914	4.93	5.38	4.23	5.27	6.06	6.06	4.08	6.36	79.09	79.03	89.47	86.05	78.53	79.01	-0.74	143.49	77.6	710.39	104.43	12.45	344.9	62.15	27.19	132.17	12.7	21.27	72.42	16.87	54.86	5.42	215.43	9.54	4.41	1.4	79.0233	NA	NA	NA	NA
Z002E0063	2	63	Z002E0063	04FL709501	Z002	NAM	B73xCML103	77.6682	78.4496	0.6392	4.64	5.36	5.14	5.55	4.65	5.09	5.73	6.57	77.48	77.49	97.11	101.23	78.48	77.67	0.66	172.46	88.56	777.17	80.61	5.13	341.03	59.46	28.19	136.14	16.54	24.01	85	17.32	67.69	4.36	331.98	9.81	5.12	1.62	77.6682	NA	NA	NA	NA
Z002E0064	2	64	Z002E0064	04FL709601	Z002	NAM	B73xCML103	79.6359	78.6683	-0.9493	5.26	5.43	4.56	5.43	5.05	5.85	3.34	5.93	79.64	79.52	109.26	109.57	78.7	79.64	-0.88	165.47	97.26	722.55	101.43	7.57	383.03	64.44	27.97	138.82	15.68	25.73	88.27	17.28	70.66	4.52	323.83	9.83	5.11	1.93	79.6359	39.747	27.0273	0.22238	-0.04166
Z002E0065	2	65	Z002E0065	04FL709701	Z002	NAM	B73xCML103	78.748	78.5121	-0.3385	5.51	5.44	4.9	5.48	7.28	6.87	5.52	6.54	78.93	78.83	86.28	86.63	78.54	78.74	-0.32	154.35	81.16	737.49	91.11	4.8	385.16	70.4	26.89	133.15	16.09	22	74.69	16.23	57.95	4.44	280.21	10.38	5.56	2.04	78.748	60.8345	27.71909	0.20244	-0.04489
Z002E0066	2	66	Z002E0066	04FL709901	Z002	NAM	B73xCML103	79.0727	79.0058	0.0594	5.49	5.45	5.36	5.6	6.31	6.19	6.72	6.73	79.29	79.08	76.25	81.72	79.02	79.06	0.13	166.31	78.44	797.6	96.53	7.6	360.43	61.47	28.47	138.18	16.35	25.79	92.98	23.54	70.01	4.78	317.36	8.99	5.74	1.68	79.0727	43.2993	27.4291	0.260307	-0.00793
Z002E0067	2	67	Z002E0067	04FL710001	Z002	NAM	B73xCML103	80.2421	81.3705	0.1946	4.86	5.38	3.85	5.09	4.53	5.67	5.57	6.6	78.25	78.22	68.83	68.25	81.39	80.23	0.25	127.18	60.63	682.9	78.28	9.85	259.35	65.44	25.06	106.42	13.39	17.94	42.63	12.28	29.05	4.2	154.33	8.77	5.56	1.59	80.2421	44.6574	26.3232	0.21017	-0.02596
Z002E0068	2	68	Z002E0068	23M1369A01	Z002	NAM	B73xCML103	78.1005	79.0333	0.6458	5.83	5.5	5.51	5.68	5.86	5.94	7.48	7.04	78.53	78.44	74.89	77.12	79.06	78.09	0.73	148.65	68.04	689.11	103.31	10.17	395.32	59.32	28.16	141.29	12.93	20.17	80.53	19.47	60.67	6.51	200.41	9.55	5.36	1.85	78.1005	46.3475	25.8248	0.14718	-0.04955
Z002E0069	2	69	Z002E0069	23M1369B01	Z002	NAM	B73xCML103	77.3156	77.3139	-0.2068	5.28	5.44	5.75	5.68	7	6.73	6.82	6.69	76.93	76.96	74.67	76.82	77.35	77.31	-0.12	122.98	70.3	647.85	95.77	7.61	320.47	54.57	26.26	124.5	14.97	23.52	71.51	13.67	54.13	3.65	296.11	9.95	4.63	1.69	77.3156	47.9828	28.413	0.23604	-0.03873
Z002E0070	2	70	Z002E0070	23M1370A01	Z002	NAM	B73xCML103	81.7855	80.9941	-0.1409	NA	NA	3.29	4.52	7.44	6.48	NA	NA	NA	NA	NA	NA	81.02	81.78	-0.04	183.66	92.13	782.29	104.69	11.64	337.12	76.99	29.42	141.65	14.74	21.74	73.16	20.37	51.28	4.63	234.65	10.03	5.83	1.65	81.7855	41.0823	27.171	0.16075	-0.07233
Z002E0071	2	71	Z002E0071	23M1370B01	Z002	NAM	B73xCML103	76.8162	78.4968	1.142	6.2	5.53	6.22	5.76	7.6	6.55	8.45	6.81	76.53	76.58	89.12	93.63	78.52	76.81	1.32	162.94	83.45	690.08	93.14	5.11	315.36	59.38	29.52	120.01	14.85	21.93	72.02	17.36	53.92	4.09	259.74	8.92	5.35	1.75	76.8162	75.6682	29.9533	0.42748	0.04188
Z002E0072	2	72	Z002E0072	23M1371A01	Z002	NAM	B73xCML103	77.4275	78.1617	0.4804	4.89	5.36	4.72	5.37	7.24	6.87	6.39	6.7	77.09	77.09	68.03	71.84	78.2	77.42	0.63	141.91	72.85	698.38	67.44	8.66	340.52	48.28	25.2	100.36	13.2	19.73	45.93	10.7	34.29	3.85	194.91	9.6	5.57	1.73	77.4275	63.7375	28.3418	0.30141	-0.013486
Z002E0073	2	73	Z002E0073	23M1374A01	Z002	NAM	B73xCML103	79.2859	79.6779	0.4812	5.89	5.49	5.57	5.68	7.17	6.88	8.91	7.32	79.38	79.34	88.91	94.35	79.72	79.28	0.53	156.21	89.58	745.56	96.8	9.22	331.3	61.58	24.15	136.65	12.36	23.03	70.85	13.89	56.99	4.49	271.62	10.09	5.35	1.59	79.2859	51.3884	26.4918	0.38758	-0.03851
Z002E0074	2	74	Z002E0074	23M1374B01	Z002	NAM	B73xCML103	78.9655	78.6043	-0.4062	5.6	5.46	5.15	5.5	6.21	6.11	7.23	6.96	78.79	78.72	100.23	100.2	78.64	78.96	-0.3	164.27	85.61	741.96	90.19	6.79	336.79	59.3	27.67	137.25	13.93	25.7	74.34	17.12	56.04	4.12	310.41	9.95	4.95	1.59	78.9655	63.5674	28.0254	0.35074	-0.0103
Z002E0075	2	75	Z002E0075	23M1379A01	Z002	NAM	B73xCML103	79.8039	80.8661	0.9326	5.48	5.45	5.37	5.59	6.86	6.43	6.74	6.7	79.98	79.83	79.15	77.5	80.9	79.8	1	140.83	69.16	709.82	84.67	12.21	331.96	55.26	24.4	134.53	13.56	21.43	76.39	18.85	58.06	4.83	241.88	9.1	5.43	1.57	79.8039	NA	NA	NA	NA
Z002E0076	2	76	Z002E0076	23M1379B01	Z002	NAM	B73xCML103	77.9281	77.6005	-0.209	5.6	5.46	5.23	5.51	6.57	6.2	6.78	6.72	77.82	77.84	117.34	117.94	77.63	77.91	-0.14	180.47	102.98	711.77	103.47	7.39	319.31	64.35	27.6	149.31	16.9	27.24	100.62	19.74	90.51	4.62	375.99	10.15	5.4	1.89	77.9281	NA	NA	NA	NA
Z002E0077	2	77	Z002E0077	23M1380B01	Z002	NAM	B73xCML103	77.5687	77.5706	-0.258	6.13	5.51	5.17	5.44	6.49	6.21	7.7	6.94	77.25	77.29	94.08	88.83	77.6	77.56	-0.2	158.14	83.23	737.44	97.63	8.76	332.71	66.79	25.77	124.23	12.43	20.54	61.38	14.83	45.71	4.8	189.06	9.66	5.35	1.87	77.5687	57.6376	30.7031	0.23718	-0.05648
Z002E0078	2	78	Z002E0078	23M1381A01	Z002	NAM	B73xCML103	76.2124	76.1801	-0.3692	5.57	5.46	5.45	5.58	6.59	6.19	8.02	6.96	75.45	75.65	70.18	75.91	76.22	76.21	-0.3	134.02	66.98	677	76.25	6.87	328.92	57.83	25.77	133.57	15.81	22.32	79.16	16.07	62.59	5.23	248.18	8.29	5.12	1.38	76.2124	NA	NA	NA	NA
Z002E0079	2	79	Z002E0079	23M1381B01	Z002	NAM	B73xCML103	79.6742	79.4448	-0.0993	5.26	5.42	5.41	5.64	8.59	7.47	6.25	6.63	79.9	79.75	87.83	86.94	79.47	79.67	-0.05	140.66	80.27	744.63	94.31	7.89	305.28	49.37	23.32	135.53	15.46	23.67	62.03	13.94	48.07	3.85	290.58	9.64	5.11	1.52	79.6742	59.5768	29.2771	0.36868	0.00642
Z002E0080	2	80	Z002E0080	23M1382A01	Z002	NAM	B73xCML103	80.4847	79.4189	-0.1489	5.12	5.4	4.79	5.41	6.23	6.15	6.68	6.74	80.62	80.53	90.5	87.59	79.46	80.48	0.0082	153.23	79.98	776.1	105.4	6.25	314.72	73.32	28.39	158	16.12	23.32	85.88	23.8	62.24	4.64	286.37	9.75	4.82	1.85	80.4847	47.7542	30.8176	0.26634	-0.02957
Z002E0081	2	81	Z002E0081	23M1382B01	Z002	NAM	B73xCML103	79.0486	80.4821	1.5732	6.7	5.57	6.32	5.96	6.03	6.05	8.46	7.21	79.61	79.52	86.52	86.9	80.52	79.05	1.7	150.39	80.57	743.6	104.14	6.21	335.51	57.77	28.47	157.74	16.56	25.34	80.16	16.96	63.28	4.01	350.68	9.07	5.07	1.84	79.0486	33.6409	27.7477	0.20531	-0.03329
Z002E0082	2	82	Z002E0082	23M1383A01	Z002	NAM	B73xCML103	77.0173	77.8922	0.6179	5.18	5.42	4.8	5.46	7.11	6.24	4.3	6.35	76.79	76.86	80.11	85.22	77.93	77.02	0.71	149.92	78.19	772.8	89.59	8.8	335.49	51.91	24.02	134.24	14.13	25.44	75.98	16.12	60	4.48	273.69	9.25	5.38	1.4	77.0173	NA	NA	NA	NA
Z002E0083	2	83	Z002E0083	23M1383B01	Z002	NAM	B73xCML103	75.7586	76.7771	0.8381	5.4	5.44	4.94	5.54	5.16	5.72	3.93	6.39	75.2	75.37	72.52	68.47	76.8	75.76	0.94	132.59	64.93	715.04	91.45	8.77	377.25	66.9	25.89	150.72	12.15	27.1	83.17	17.52	64.71	5.03	266.61	8.51	5.11	1.41	75.7586	42.1226	28.5285	0.26707	-0.03533
Z002E0084	2	84	Z002E0084	23M1384A01	Z002	NAM	B73xCML103	78.6836	80.8658	1.8068	5.27	5.4	4.82	5.44	6.51	6.41	5.11	6.49	78.26	78.21	98.12	93.6	80.89	78.68	1.94	163.9	85.16	721.23	94.01	8.81	342.45	60.33	28.64	133.45	15.28	20.08	58.34	19.5	36.96	4.63	186.22	9.87	5.73	1.74	78.6836	NA	NA	NA	NA
Z002E0085	2	85	Z002E0085	23M1384B01	Z002	NAM	B73xCML103	75.0539	76.6769	1.3646	5.68	5.47	5.99	5.96	7.04	6.85	5.79	6.57	74.4	74.62	86.51	82.51	76.7	75.05	1.49	143.05	74.75	686.26	92.35	6.99	324.63	44.98	26.2	132.66	13.1	28.13	86.92	17.83	68.16	4.24	359.93	9.31	5.33	1.59	75.0539	43.9377	27.4776	0.18326	-0.0654
Z002E0086	2	86	Z002E0086	23M1385B01	Z002	NAM	B73xCML103	75.7477	76.2457	0.1438	4.72	5.37	3.95	5.12	5.99	6.01	4.9	6.44	74.92	75.1	67.03	71.91	76.28	75.75	0.17	142.63	71.36	715.67	100.83	5.51	343.3	56.44	26.4	153.42	16.18	25.99	106.95	20.18	86.79	5.11	324.49	9.95	4.85	1.62	75.7477	60.8122	28.0718	0.22402	-0.015425
Z002E0087	2	87	Z002E0087	23M1386A01	Z002	NAM	B73xCML103	78.9972	78.8373	0.0506	5.67	5.48	5.81	5.94	6.15	6.09	6.63	6.68	78.86	78.82	102.83	104.54	78.86	78.99	0.19	165.9	94.18	744.37	99.07	6.65	322.26	70.86	26.1	134.25	12.31	24.18	71.25	14.02	56.13	4.1	257.96	9.35	5.08	1.82	78.9972	61.2741	28.1557	0.26313	0.00326
Z002E0088	2	88	Z002E0088	23M1386B01	Z002	NAM	B73xCML103	79.6503	78.9143	-0.2088	5.43	5.44	4.84	5.42	6.49	6.27	6.72	6.74	79.46	79.38	104.05	104.74	78.96	79.65	-0.17	166.18	93.33	744.85	106.02	7.07	324.54	67.83	25.81	136.65	15.68	23.69	76.98	16.15	61.21	4.39	302.42	10.44	5.09	1.56	79.6503	50.2774	28.605	0.3119	-0.00566
Z002E0089	2	89	Z002E0089	23M1387A01	Z002	NAM	B73xCML103	78.9058	77.9177	-1.2513	6.41	5.57	6.59	5.8	7.29	7.38	7.93	6.79	78.79	78.75	69.43	72.52	77.92	78.88	-1.22	129.34	65.47	637.99	92.78	6.06	268.7	62.78	28.63	142.51	15.76	23	78.15	15.57	61.63	4.94	271.22	9.7	5.34	1.53	78.9058	59.2396	27.1579	0.32437	-0.04162
Z002E0090	2	90	Z002E0090	23M1387B01	Z002	NAM	B73xCML103	75.9003	76.5624	0.2772	5.21	5.43	4.76	5.41	4.84	5.88	5.46	6.53	75.27	75.47	94.56	98.91	76.57	75.88	0.37	172.62	92.89	774.42	85.92	7.39	350.91	49.19	26.07	120.32	14.58	19.89	77.35	14.26	62.26	5.42	231.25	9.48	5.35	1.5	75.9003	51.5696	29.0292	0.27859	-0.019481
Z002E0091	2	91	Z002E0091	23M1388B01	Z002	NAM	B73xCML103	79.4828	78.8303	-0.4597	6.35	5.55	5.87	5.88	6.37	6.07	6.17	6.63	79.38	79.31	90	93.16	78.85	79.48	-0.38	161.67	88.16	748.14	91.7	10.16	368.94	62.69	25.27	139.18	13.23	23.95	76.99	17.61	58.34	4.75	257.8	9.92	5.11	1.9	79.4828	NA	NA	NA	NA
Z002E0092	2	92	Z002E0092	23M1389A01	Z002	NAM	B73xCML103	77.1877	75.7771	-1.1738	5.71	5.49	5.77	5.74	5.99	6.02	7.25	6.72	77.07	77.14	75.11	72.23	75.8	77.17	-1.07	152.86	67.83	810.53	83.55	6.11	321.37	42.75	27.61	119.22	14.7	22.25	55	13.98	42.23	4.19	250.04	9.88	4.4	1.7	77.1877	64.5025	27.7807	0.33896	0.03638
Z002E0093	2	93	Z002E0093	23M1389B01	Z002	NAM	B73xCML103	80.9824	78.8185	-1.3036	NA	NA	NA	NA	5.92	6.04	NA	NA	NA	NA	NA	NA	78.84	80.98	-1.26	181.07	101.92	789.13	97.39	11.09	384.89	76.59	26.9	141.07	13.93	23.34	75.07	16.9	57.06	4.66	220.69	10.47	4.64	2.21	80.9824	47.4356	30.5117	0.17654	-0.04933
Z002E0094	2	94	Z002E0094	23M1390A01	Z002	NAM	B73xCML103	77.4964	77.8366	0.2506	5.92	5.51	5.31	5.59	7.32	6.57	7.05	6.77	77.27	77.3	84.49	85.3	77.86	77.49	0.26	140.65	75.29	643.57	86.85	9.18	305.9	75.66	25.85	130.95	14.76	21.29	71.14	15.89	55.89	4.52	241.64	9.83	4.41	1.93	77.4964	71.5141	28.8265	0.28117	-0.023188
Z002E0095	2	95	Z002E0095	23M1391A01	Z002	NAM	B73xCML103	76.393	75.8118	-0.366	6.13	5.51	5.85	5.71	5.54	5.93	8.51	7.04	75.91	75.99	90.48	94.48	75.84	76.39	-0.28	166.13	85.77	715.52	103.54	11.53	354.59	59.25	26.91	121.05	12.91	18.59	68.17	17.07	50.76	5.96	165.01	9.27	5.32	1.87	76.393	62.5383	27.4263	0.30054	-0.00116
Z002E0096	2	96	Z002E0096	23M1392A01	Z002	NAM	B73xCML103	80.1323	79.1741	-0.6928	5.85	5.48	5.32	5.64	4.96	5.66	5.06	6.49	80.18	80.01	119.23	115.92	79.22	80.14	-0.66	182.36	103.66	727.56	99.07	10.08	367.67	63.89	24.47	130.09	13.68	22.55	73.08	16.52	55.44	4.67	253.36	9.97	5.55	1.41	80.1323	53.1524	28.5858	0.23601	-0.03024
Z002E0097	2	97	Z002E0097	23M1392B01	Z002	NAM	B73xCML103	79.9636	81.2369	1.049	6.48	5.56	6.2	5.91	7.29	6.57	5.36	6.49	80.11	79.96	75.45	80.33	81.27	79.96	1.2	149.46	72.3	792.4	90.53	7.37	339.63	69.66	28.5	144.48	15.95	22.03	77.62	22.64	54.97	5.03	238.56	9.33	6.05	1.97	79.9636	35.8181	27.3744	0.19934	0.01778
Z002E0098	2	98	Z002E0098	23M1393A01	Z002	NAM	B73xCML103	77.6481	77.6808	-0.3754	6.13	5.52	5.6	5.58	5.85	5.98	8.58	7.26	77.55	77.5	89.22	95.1	77.71	77.64	-0.25	168.94	81.76	715.41	91.65	10.1	339.89	67.72	27.49	116.49	14.14	19.98	69.9	17.44	52.73	5.18	217.44	9.45	5.8	1.53	77.6481	60.0328	21.9714	0.2893	0.0056
Z002E0099	2	99	Z002E0099	23M1393B01	Z002	NAM	B73xCML103	77.758	78.0219	-0.0465	5.41	5.44	5.17	5.56	7.66	6.93	5.71	6.55	77.19	77.2	100.68	102.55	78.05	77.76	-0.01	158.98	91.97	794.36	95.98	11.97	371.78	59.51	25.09	140.66	14.92	23.62	79.32	15.21	63.8	4.63	295.96	8.91	5.11	1.59	77.758	56.8588	27.8461	0.35628	-0.021971
Z002E0100	2	100	Z002E0100	23M1394A01	Z002	NAM	B73xCML103	77.6859	79.0593	0.7947	4.81	5.39	4.33	5.25	6.01	6.02	5.75	6.59	77.28	77.28	81.12	85.34	79.09	77.69	0.95	166.1	81.51	813.36	105.47	10.68	354.62	71.15	27.34	141.04	14.37	23.55	99.72	26.98	74.18	5.76	269.71	8.56	5.11	1.36	77.6859	NA	NA	NA	NA
Z002E0101	2	101	Z002E0101	23M1394B01	Z002	NAM	B73xCML103	77.0315	78.7333	0.944	5.25	5.43	4.42	5.4	7.02	6.69	2.3	5.78	76.83	76.9	86.63	91.53	78.77	77.03	1.09	169.52	83.75	777.78	90.27	6.43	329.12	70.83	26.77	115.68	14.78	20.58	68.87	15.56	52.06	4.88	228.37	9.27	5.37	2.03	77.0315	51.0421	27.60005	0.2317	-0.04213
Z002E0102	2	102	Z002E0102	23M1395A01	Z002	NAM	B73xCML103	77.1689	77.3185	0.2095	5.88	5.5	5.49	5.69	6.7	6.82	5.87	6.6	76.78	76.8	78.56	76.59	77.35	77.16	0.26	133.09	68.57	741.88	91.61	9.38	362.42	61.41	25.9	140.97	13.41	23.71	79.03	16.94	61.79	4.7	266.99	8.91	5.08	1.58	77.1689	37.7016	27.2042	0.20895	-0.0487
Z002E0103	2	103	Z002E0103	23M1395B01	Z002	NAM	B73xCML103	79.6273	81.3455	1.303	NA	NA	2.06	3.78	6.22	6.11	NA	NA	NA	NA	NA	NA	81.38	79.62	1.41	127.03	60.05	697.7	92.22	6.29	351.14	59.77	25.41	136.4	14.02	23.28	75.32	19.09	57.88	4.05	194.9	9.24	5.06	1.53	79.6273	43.0162	26.1809	0.17243	-0.04147
Z002E0104	2	104	Z002E0104	23M1396A01	Z002	NAM	B73xCML103	78.3241	78.3238	0.0274	NA	NA	NA	NA	6.66	6.49	NA	NA	NA	NA	NA	NA	78.36	78.32	0.03	149.81	83.93	710.5	92.41	7.91	351.1	65.53	24.95	138.12	13.72	25.82	74.37	13.99	62.17	4.28	294.67	11.13	4.61	1.69	78.3241	37.9572	27.70449	0.24725	-0.00575
Z002E0105	2	105	Z002E0105	23M1397B01	Z002	NAM	B73xCML103	76.716	76.823	0.0996	5.44	5.45	4.65	5.34	5.46	6.12	7.03	6.8	76.46	76.51	93.06	91.13	76.84	76.71	0.13	159.95	81.25	768.84	85.58	8.35	372.4	71.73	25.06	138.7	14.2	21.84	71.99	16.65	55.21	4.68	262.55	8.51	5.34	1.54	76.716	65.3409	28.9624	0.27382	0.04191
Z002E0106	2	106	Z002E0106	23M1398B01	Z002	NAM	B73xCML103	83.4916	82.5229	0.0916	NA	NA	3.95	4.75	6.76	6.28	NA	NA	NA	NA	NA	NA	82.55	83.49	0.2	157.68	91.75	717.3	89.06	7.49	372.44	70.21	23.38	121.76	14.96	21.21	67.67	15.1	59.94	4.51	268.15	10.74	4.38	1.55	83.4916	50.2133	28.3941	0.22463	-0.04147
Z002E0107	2	107	Z002E0107	23M1399A01	Z002	NAM	B73xCML103	78.2088	77.1373	-0.7317	5.02	5.38	4.36	5.26	6.28	6.15	5.84	6.6	78.03	78.02	105.15	104.48	77.19	78.21	-0.74	168.15	91.67	697.85	98.46	7.07	367.47	61.25	25.35	127.31	13.86	24.46	70.58	11.79	58.45	3.91	302.35	10.42	4.87	1.88	78.2088	56.1954	26.4412	0.28079	-0.00257
Z002E0108	2	108	Z002E0108	23M1399B01	Z002	NAM	B73xCML103	77.495	76.6604	-0.3506	5.77	5.47	5.63	5.74	6.81	6.26	5	6.35	77.36	77.45	89.09	89.26	76.69	77.5	-0.29	143.98	80.06	750.33	101.66	6.06	319.56	65.91	27.03	135.96	16.25	23.02	92.89	15.08	76.5	4.83	321.91	9.47	5.31	2.02	77.495	61.8498	28.5627	0.36078	0.02077
Z002E0109	2	109	Z002E0109	23M1400A01	Z002	NAM	B73xCML103	77.8482	78.4524	0.3386	5.06	5.4	4.49	5.31	6.33	6.3	5.76	6.57	77.82	77.83	95.56	100.53	78.49	77.84	0.43	162.2	90.06	728.08	85.76	8.24	310.43	67.25	24.86	135.62	13.65	22.06	51.71	12.34	38.99	4.1	206.95	9.43	5.14	1.69	77.8482	49.064	27.3104	0.2717	-0.0278
Z002E0110	2	110	Z002E0110	23M1400B01	Z002	NAM	B73xCML103	78.9143	79.5242	0.972	5.47	5.46	5.38	5.56	4.78	5.82	6.75	6.72	78.68	78.66	113.27	108.85	79.56	78.91	1.01	165.48	97.85	770.71	106.6	6.96	356.95	68.99	25.48	152.63	14.3	25.6	91.93	16.29	74.7	5.4	302.93	10.68	4.17	1.73	78.9143	36.3634	27.3304	0.1661	-0.07912
Z002E0111	2	111	Z002E0111	23M1401A01	Z002	NAM	B73xCML103	77.5573	77.9342	0.2314	5.92	5.48	4.6	5.36	5.11	5.62	6.73	6.81	77.51	77.55	89.47	88.5	77.98	77.57	0.28	165.34	83.48	731.2	87.93	8.47	352.54	66.2	27.75	139.3	13.65	22.9	69.76	17.3	52.71	4.52	242.91	8.97	6.04	1.55	77.5573	27.3626	26.3408	0.14508	-0.06685
Z002E0112	2	112	Z002E0112	23M1401B01	Z002	NAM	B73xCML103	81.5005	80.575	-0.4419	NA	NA	2.66	4.17	5.5	5.88	NA	NA	NA	NA	NA	NA	80.62	81.5	-0.39	176.72	103.98	817	104.21	12.96	391.96	63.36	26.14	156.77	13.63	19.34	59.29	20.56	38.84	5.37	154.24	10.09	5.11	1.74	81.5005	48.202	27.9483	0.3319	-0.014461
Z002E0113	2	113	Z002E0113	23M1402A01	Z002	NAM	B73xCML103	78.3346	77.8744	-0.1586	5.24	5.41	5.06	5.49	6.21	6.21	7.46	6.69	78.58	78.5	97.21	97.75	77.89	78.32	-0.05	163.76	87.8	621.92	86.47	5.61	238.52	45.71	25.89	102.29	16.25	17.05	56.67	12.2	42.38	4.9	186.91	9.35	5.6	1.41	78.3346	NA	NA	NA	NA
Z002E0114	2	114	Z002E0114	23M1402B01	Z002	NAM	B73xCML103	79.3335	79.7737	0.5468	5.03	5.4	4.6	5.3	6.29	6.22	7.75	6.98	79.53	79.41	111.64	109.9	79.82	79.34	0.62	165.5	100.11	801.71	100.54	10.14	333.71	65.81	28.03	135.49	15.91	23.72	84.92	20.86	64.23	4.43	310.18	10.38	5.08	1.67	79.3335	48.0195	28.1568	0.20906	-0.04159
Z002E0115	2	115	Z002E0115	23M1403B01	Z002	NAM	B73xCML103	79.9334	79.7912	-0.1223	5.49	5.44	4.29	5.26	6.39	6.21	5.85	6.63	80.42	80.27	100.5	105.84	79.85	79.94	-0.06	181.63	92.84	715.05	115.09	8.3	357.95	71.04	26.59	167.1	13.98	29.49	79.32	17.74	71.34	4.63	351.81	10.16	5.81	1.87	79.9334	49.8469	27.3865	0.261499	-0.02653
Z002E0116	2	116	Z002E0116	23M1404A01	Z002	NAM	B73xCML103	77.1994	76.9595	-0.2263	NA	NA	NA	NA	6.18	6.05	NA	NA	NA	NA	NA	NA	77	77.17	-0.19	157.45	84.03	707.87	85.73	11.09	346.75	66.81	26.87	133.6	14.08	24.22	69.54	13.56	55.5	4.15	239.17	10.08	5.14	1.57	77.1994	41.1522	27.0502	0.16338	-0.06921
Z002E0117	2	117	Z002E0117	23M1405B01	Z002	NAM	B73xCML103	80.6313	80.9134	0.0444	5.9	5.5	5.1	5.5	7.57	7.23	6.77	6.76	80.6	80.4	111.09	114.36	80.96	80.62	0.08	181.54	104.8	745.62	88.74	6.48	331.41	52.23	27.08	132.81	15.4	25.02	73.91	16.12	57.68	3.87	280.22	10.85	4.66	1.37	80.6313	NA	NA	NA	NA
Z002E0118	2	118	Z002E0118	23M1406A01	Z002	NA	NA	75.2153	76.0499	0.5539	NA	NA	NA	NA	NA	NA	NA	NA	NA	NA	NA	NA	76.08	75.21	0.68	182.09	95.81	767.39	99.01	8.43	333.65	69.15	29.51	138.99	15.74	25.97	103.88	21.31	83.69	4.62	384.48	9.91	6.04	1.82	NA	NA	NA	NA	NA
Z002E0119	2	119	Z002E0119	23M1406B01	Z002	NAM	B73xCML103	78.1618	78.3325	-0.1658	NA	NA	NA	NA	6.31	6.12	NA	NA	NA	NA	NA	NA	78.36	78.16	-0.13	153.73	84.67	756.47	97.41	9.48	325.55	57.24	25.2	138.45	14.07	20.57	74.39	16.79	56.88	5.12	240.41	9.57	4.49	1.64	78.1618	NA	NA	NA	NA
Z002E0120	2	120	Z002E0120	23M1407A01	Z002	NAM	B73xCML103	78.1985	77.7986	0.0033	5.69	5.48	5.44	5.61	6.34	6.22	6.96	6.72	78.12	78.15	93.02	94.56	77.83	78.2	0.13	154.71	80.1	727.75	104.49	9.92	375.57	68.85	27.48	142	14.44	20.45	80.65	17.62	63.05	5.36	232.69	9.66	4.87	1.7	78.1985	38.1043	26.7212	0.2026	-0.05125
Z002E0121	2	121	Z002E0121	23M1407B01	Z002	NAM	B73xCML103	76.9629	77.1309	-0.0789	5.01	5.41	4.73	5.38	6.99	6.63	5.72	6.56	76.45	76.52	105.04	110.51	77.16	76.96	-0.02	166.71	99.23	646.74	110.58	8.35	293.51	76.18	26.6	121.56	16.54	21.99	76.48	16.38	58.91	4.3	288.49	10.01	4.79	1.96	76.9629	34.7807	27.4039	0.15925	-0.039
Z002E0122	2	122	Z002E0122	23M1408A01	Z002	NAM	B73xCML103	79.7495	79.6293	0.0031	5.52	5.45	5.06	5.44	7.11	6.65	8.31	7.15	80.23	80.08	101.59	99.05	79.66	79.75	0.07	165.89	84.93	711.02	108.64	6.07	322.31	75.5	27.85	127.36	15.52	18	69.45	19.74	47.98	4.92	208.99	10.13	5.36	2.15	79.7495	30.7925	26.4007	0.14448	-0.04195
Z002E0123	2	123	Z002E0123	23M1408B01	Z002	NAM	B73xCML103	77.7772	77.6833	-0.1258	5.58	5.46	5.33	5.55	7.13	7.11	7.5	6.86	77.31	77.33	78.26	80.77	77.71	77.78	-0.08	139.7	73.09	668.26	86.49	7.35	330.16	55.08	24.02	116.29	13.84	19.28	68.07	13.32	54.31	5.67	187.62	9.89	5.13	1.54	77.7772	48.5267	27.0976	0.29287	-0.04504
Z002E0124	2	124	Z002E0124	23M1409A01	Z002	NAM	B73xCML103	78.429	78.9274	0.5757	5.17	5.4	4.44	5.23	7.27	7.01	6.49	6.63	78.49	78.46	119.83	116.73	78.96	78.43	0.61	177.79	106.56	711.68	115.58	10.38	344.77	65.5	27.78	143.02	12.31	20	71.78	17.51	53.97	5.45	220	10.88	4.87	1.64	78.429	58.426	30.4199	0.36958	0.00656
Z002E0125	2	125	Z002E0125	23M1409B01	Z002	NAM	B73xCML103	77.7945	77.5008	0.0749	5.41	5.46	5.66	5.65	5.72	5.86	7.89	6.9	77.63	77.62	69.66	74.54	77.53	77.79	0.18	137.07	68.89	696.13	81.58	6.15	271.58	68.2	26.8	122.22	16.86	24.19	80.04	14.28	64.7	4.52	321.7	9.51	5.36	1.68	77.7945	53.0693	25.3597	0.24484	-0.01078
Z002E0126	2	126	Z002E0126	23M1410B01	Z002	NAM	B73xCML103	78.1597	78.3614	0.1883	4.84	5.37	4.48	5.32	5.88	5.91	4.74	6.37	78.28	78.26	90.4	90.94	78.39	78.16	0.24	147.49	82.08	739.33	98.45	7.15	345.67	67.36	27.79	162.53	14.07	24.66	76.66	18.53	57.04	4.55	255.86	9.53	4.17	1.56	78.1597	61.5963	28.2335	0.36618	0.03456
Z002E0127	2	127	Z002E0127	23M1411A01	Z002	NAM	B73xCML103	77.3677	76.8822	-0.2824	5.39	5.43	5.15	5.56	5.37	5.83	5.82	6.61	77.77	77.75	109.17	105.28	76.91	77.35	-0.22	187.63	96.27	777.04	85.63	9.06	358.52	71.64	27.02	125.25	14.04	22.39	79.78	16.86	62.79	5.36	253.77	9.71	5.58	2.03	77.3677	44.3124	27.2338	0.22487	0.02909
Z002E0128	2	128	Z002E0128	23M1411B01	Z002	NAM	B73xCML103	80.4866	79.858	-0.5629	6.5	5.57	6.21	5.9	7.98	7.16	7.92	6.9	80.79	80.59	94.17	90.58	79.88	80.47	-0.44	154.2	82.99	778.31	101.34	7.49	355.76	62.91	27.62	123.67	14.69	20.61	68.27	16.94	50.8	4.79	237.27	9.29	5.1	1.78	80.4866	57.7008	27.9394	0.255032	-0.022481
Z002E0129	2	129	Z002E0129	23M1412B01	Z002	NAM	B73xCML103	76.1374	76.6166	0.4491	5.29	5.44	5.61	5.72	5.56	5.69	5.5	6.51	75.72	75.81	81.68	78.16	76.66	76.14	0.56	145.31	73.04	761.43	89.33	4.8	342.82	59.93	29.35	123.66	17.1	22.42	77.05	20.38	56.9	4.68	246.95	8.89	5.56	1.88	76.1374	40.6829	26.2645	0.05998	-0.11324
Z002E0130	2	130	Z002E0130	23M1413A01	Z002	NAM	B73xCML103	81.3687	80.9512	0.0595	NA	NA	5.15	4.83	NA	NA	NA	NA	NA	NA	NA	NA	80.98	81.36	0.12	137.1	78.33	740.54	107.68	5.9	387.39	67.13	26.12	130.7	14.05	20.48	70.34	19.1	50.61	4.91	203.94	10.65	4.58	1.91	81.3687	NA	NA	NA	NA
Z002E0131	2	131	Z002E0131	23M1413B01	Z002	NAM	B73xCML103	77.088	78.1257	1.047	5.15	5.39	4.07	5.07	4.27	5.3	6.88	6.77	76.92	76.95	88.17	83.47	78.14	77.07	1.1	161.56	78.34	754.88	89.69	6.36	333.86	76.46	27.28	132.75	14.54	23.52	83.02	17.27	65.17	4.97	261.92	9.31	5.32	1.87	77.088	49.608	27.1189	0.27961	-0.00591
Z002E0132	2	132	Z002E0132	23M1414B01	Z002	NAM	B73xCML103	77.1493	78.0451	0.2601	5.71	5.46	4.97	5.48	6.42	6.28	6.51	6.75	76.55	76.67	115.47	112.55	78.08	77.15	0.37	187.27	103.38	874.57	98.76	9.8	380.61	77.95	28.66	140.53	15.25	25.04	93.23	18.57	74.58	4.37	335.65	8.9	5.11	1.54	77.1493	54.2504	28.5271	0.32986	0.0032
Z002E0133	2	133	Z002E0133	23M1415A01	Z002	NAM	B73xCML103	77.0212	77.3446	0.1538	4.49	5.32	3.85	5.13	4.76	5.26	4.65	6.49	76.63	76.67	83.24	83.19	77.36	77.02	0.25	144.1	75.65	688.4	90.13	6.72	281.78	54.54	26.66	117.27	14.06	21.52	72.8	14.51	58.63	5.07	254.16	9.58	5.56	1.84	77.0212	56.9647	28.1829	0.27218	-0.021937
Z002E0134	2	134	Z002E0134	23M1415B01	Z002	NAM	B73xCML103	76.5599	77.6304	0.8177	4.94	5.39	6.29	6.05	3.55	4.68	4.71	6.36	76.23	76.35	78.86	74.09	77.65	76.55	0.96	124.95	67.55	657.34	93.45	8.97	372.13	62.7	26.36	135.43	12.46	19.01	67.02	18.29	47.13	4.96	202.82	8.95	4.64	1.53	76.5599	43.8267	26.9398	0.1793	-0.07455
Z002E0135	2	135	Z002E0135	04P0542B51A	Z002	NAM	B73xCML103	76.7226	76.4149	-0.2297	6.62	5.59	6.76	6.08	5.41	6.09	7.53	6.9	76.33	76.42	77.23	81.08	76.45	76.72	-0.14	153.08	74.59	755.57	77.74	11.96	337.19	56.76	25.58	133.43	14.97	23.29	71.62	15.28	56.05	4.97	222.94	8.81	5.83	1.53	76.7226	61.7709	27.4225	0.262124	-0.020891
Z002E0136	2	136	Z002E0136	04P0526A51A	Z002	NAM	B73xCML103	75.4051	75.894	0.5127	4.28	5.32	3.68	5.07	5.5	5.57	4.75	6.33	74.83	74.98	77.51	77.37	75.92	75.41	0.6	132.99	69.02	667.77	85.36	7.23	341.33	63.52	26.51	116.41	14.58	23.54	80.6	15.16	64.77	5.41	250.32	9.3	5.28	2	75.4051	33.1106	26.2781	0.19008	-0.0409
Z002E0137	2	137	Z002E0137	04P0545A51A	Z002	NAM	B73xCML103	77.9213	78.5895	0.3304	6.65	5.59	6.46	6.08	6.39	6.28	9.42	7.03	77.91	77.92	83.18	80.79	78.63	77.92	0.38	138.64	72.67	723.89	96.28	6.2	332.54	67.87	28.23	131.52	14.54	21.83	80.3	17.68	63.28	4.99	247.78	8.83	5.34	1.66	77.9213	45.8482	26.8128	0.26488	0.04712
Z002E0138	2	138	Z002E0138	04P0507B51A	Z002	NAM	B73xCML103	74.853	75.0703	0.1547	5.59	5.46	5.27	5.63	6.34	6.28	5.05	6.49	74.22	74.47	96.19	97.21	75.09	74.84	0.28	163.04	82.36	679.94	92.51	6.71	354.29	66.45	26.73	127.71	17.05	21.4	78.87	16.86	62.47	4.56	252.64	8.94	5.1	1.75	74.853	52.6903	26.4378	0.20293	-0.05715
Z002E0139	2	139	Z002E0139	04P0519B51A	Z002	NAM	B73xCML103	77.1731	78.2045	0.7742	6.51	5.55	6.07	5.83	4.79	5.14	8.75	7.15	77.19	77.22	98.74	98.68	78.23	77.17	0.81	168.92	87.27	798.62	101.74	7.63	368.31	70.32	26.98	144.72	14.08	22.92	83.4	19.74	62.95	5.61	243.71	9.43	5.78	1.83	77.1731	64.388	28.5657	0.28241	-0.02372
Z002E0140	2	140	Z002E0140	04P0525A51A	Z002	NAM	B73xCML103	79.2828	80.4722	1.2113	5.95	5.51	6.11	5.82	6.76	6.28	7.24	6.83	78.85	78.75	100.41	95.32	80.5	79.28	1.29	165.47	87.39	727.12	97.79	6	315.24	66.82	24.94	136.85	14.38	22.54	59.85	13.48	45.94	4.97	192.99	9.15	5.11	1.25	79.2828	54.8749	27.3746	0.15355	-0.06374
Z002E0141	2	141	Z002E0141	04P0501B51A	Z002	NAM	B73xCML103	78.9991	78.9641	0.0587	5.2	5.4	4.44	5.29	6.06	6.06	5.71	6.57	78.99	78.89	110.52	109.75	78.99	78.99	0.24	175.69	101.01	737.63	95.54	7.74	302.09	70.88	29.24	125.47	16.18	22.52	79.66	17.28	61.77	4.8	293.77	10.53	5.85	1.72	78.9991	38.4573	26.4624	0.16519	-0.06651
Z002E0142	2	142	Z002E0142	04P0498B51A	Z002	NAM	B73xCML103	75.5849	76.1237	0.0713	NA	NA	NA	NA	5.84	5.91	NA	NA	NA	NA	NA	NA	76.16	75.58	0.11	185.05	106	827.3	110.06	12.36	387.98	56.06	27.06	169.02	15.85	30.18	112.95	22.29	101.54	5.32	363.41	10	5.55	2.01	75.5849	51.3503	27.7587	0.26919	-0.01048
Z002E0143	2	143	Z002E0143	04P0499B51A	Z002	NAM	B73xCML103	78.5772	77.7673	-0.6253	5.64	5.48	5.73	5.7	6.15	6.11	7.29	6.89	78.92	78.84	91.42	96.77	77.79	78.58	-0.53	167.77	88.76	783.04	112.13	8.33	333.91	64.56	30.4	150.4	18.48	23.5	92.46	19.14	72.71	4.14	348.57	9.84	5.84	1.84	78.5772	56.8373	28.2582	0.33516	-0.02676
Z002E0144	2	144	Z002E0144	04P0530A51A	Z002	NAM	B73xCML103	79.5209	79.6196	0.3046	5.66	5.48	5.2	5.59	7.06	6.79	5.56	6.54	79.74	79.58	92.66	97.25	79.65	79.51	0.42	165.56	89.8	783.51	92.38	6.91	363.25	71.25	26.97	122.52	13.57	16.05	67.92	17.37	49.48	5.44	160.86	9.36	5.09	1.73	79.5209	64.0513	27.8827	0.13828	-0.04714
Z002E0145	2	145	Z002E0145	04P0510A51A	Z002	NAM	B73xCML103	80.1748	80.5111	0.3169	5.72	5.48	5.25	5.58	6.12	6.11	6.18	6.67	80.15	79.95	96.1	95.63	80.55	80.17	0.42	164.83	78.03	743.85	100.22	8.99	356.66	59.91	26.52	154.49	13.04	22.97	74.01	19.44	55.24	5.31	213.23	9.53	4.82	1.5	80.1748	42.2325	27.2987	0.18202	-0.05202
Z002E0146	2	146	Z002E0146	04P0500A51A	Z002	NAM	B73xCML103	79.9931	79.6247	-0.615	7.14	5.62	5.82	5.71	7.8	7.53	7.87	6.88	80.28	80.05	102.92	102.3	79.67	79.98	-0.55	161.36	87.53	708.33	99.26	7.71	344.46	72.7	29.36	133.97	16.41	21.34	85.61	22.15	64.41	5.09	278.01	10.1	5.41	1.67	79.9931	39.5072	26.7583	0.14308	-0.0727
Z002E0147	2	147	Z002E0147	04P0516B51A	Z002	NA	NA	75.3908	75.5251	0.1154	NA	NA	NA	NA	NA	NA	NA	NA	NA	NA	NA	NA	75.56	75.4	0.16	167.59	95.83	729.61	102.66	8.51	367.47	57.45	27.23	141.91	15.15	26.46	98.62	18.15	81.4	5.17	296.98	11.12	4.89	1.87	NA	NA	NA	NA	NA
Z002E0148	2	148	Z002E0148	04P0514A51A	Z002	NAM	B73xCML103	80.06	78.9024	-1.0185	4.99	5.39	5.2	5.57	5.41	5.67	7.6	7.1	79.24	79.1	93.27	98.88	78.95	80.05	-0.96	154.59	87.27	753.58	86.68	10.79	366.12	68.99	21.59	116.35	12.08	18.95	54.51	10.46	45.61	5.21	173.97	10.06	4.39	1.7	80.06	51.5347	27.0319	0.23196	-0.02722
Z002E0149	2	149	Z002E0149	04P0518B51A	Z002	NAM	B73xCML103	78.0513	77.7959	-0.0927	5.49	5.45	4.54	5.32	7.71	6.39	5.45	6.49	78.09	78.14	82.62	85.38	77.82	78.04	-0.07	156.77	75.36	732.57	89.06	6.68	354.36	64.35	27.67	139.54	15.22	23.12	90.55	18.42	72.25	5.4	258.73	9.63	5.54	1.86	78.0513	53.5011	28.2219	0.29295	-0.018402
Z002E0150	2	150	Z002E0150	04P0510B51A	Z002	NAM	B73xCML103	77.9255	78.9698	0.8031	NA	NA	NA	NA	4.05	4.82	NA	NA	NA	NA	NA	NA	79.01	77.92	0.84	145.29	75.59	704.32	80.83	9.87	315.48	63.96	25.24	126.52	17.43	23.31	74.65	14.12	59.9	3.7	287.95	9.58	5.28	1.67	77.9255	31.2497	26.1662	0.20122	-0.0484
Z002E0151	2	151	Z002E0151	04P0526B51A	Z002	NAM	B73xCML103	79.4124	78.7911	-0.4992	5.74	5.47	5.42	5.69	6.33	6.28	6.01	6.65	79.66	79.44	102.59	98.68	78.84	79.42	-0.44	161.49	85.87	723.54	97.56	12.29	392.47	58.96	22.96	149.43	12.16	22.61	67.07	14.54	51.83	4.34	241.93	9.38	5.12	1.63	79.4124	NA	NA	NA	NA
Z002E0152	2	152	Z002E0152	04P0496B51A	Z002	NAM	B73xCML103	79.2455	80.0142	0.625	NA	NA	2.76	4.23	5.13	5.53	NA	NA	NA	NA	NA	NA	80.04	79.23	0.75	127.31	65.7	605.87	94.14	5.26	298.96	62.35	25.48	131.33	14.55	19.91	62.39	13.19	47.38	4.7	196.74	9.12	4.85	1.53	79.2455	51.3196	25.5	0.255404	-0.02565
Z002E0153	2	153	Z002E0153	04P0496A51A	Z002	NAM	B73xCML103	78.7346	80.4494	1.342	6.41	5.55	6.27	6.03	5.64	5.73	7.13	6.82	79.07	78.95	108.12	108.44	80.49	78.74	1.45	184.24	98.67	735.01	93.58	7.93	362.03	67.76	27.64	132.06	17.26	25.28	75.35	17.36	57.79	4.02	303.95	10.76	6.26	1.84	78.7346	47.1259	25.934	0.28386	-0.03483
Z002E0154	2	154	Z002E0154	04P0520A51A	Z002	NAM	B73xCML103	76.7358	77.3215	0.2523	5.03	5.41	5.5	5.66	5.03	5.9	7.14	6.86	76.84	76.83	91.79	95.36	77.35	76.73	0.33	164.92	89.31	765.37	104.69	9.06	353.67	68.44	27.58	138.34	14.5	26.32	98.02	17.9	80.56	5.08	294.64	10.4	5.13	1.88	76.7358	NA	NA	NA	NA
Z002E0155	2	155	Z002E0155	04P0502B51A	Z002	NAM	B73xCML103	81.2017	80.9098	-0.3661	NA	NA	3.49	4.66	6.25	6.23	NA	NA	NA	NA	NA	NA	80.94	81.2	-0.23	148.24	81.65	726.1	104.53	4.93	371.11	71.7	27.89	135.11	15.61	21.45	79.18	18.23	61.89	5.22	237.9	9.79	4.81	1.41	81.2017	NA	NA	NA	NA
Z002E0156	2	156	Z002E0156	04P0497A51A	Z002	NAM	B73xCML103	79.1872	79.0983	-0.0298	5.97	5.53	6.04	5.88	6.25	6.19	7.22	6.89	78.8	78.69	83.74	86.08	79.13	79.18	0.0097	152.47	78.77	789.9	100.34	6.87	320.44	65.29	26.49	148.87	14.14	24.25	84.23	17.59	65.96	5.02	271.37	9.36	6.02	2.16	79.1872	58.8675	27.2998	0.21055	-0.03561
Z002E0157	2	157	Z002E0157	04P0497B51A	Z002	NAM	B73xCML103	77.1822	77.7536	0.4947	6.39	5.54	5.91	5.81	5.91	5.94	9.05	7.25	76.74	76.75	72.26	76.43	77.76	77.15	0.57	141.03	71.46	725.77	88.89	9.56	312.69	60.43	27.79	134.92	14.79	19.6	67.47	15.21	51.37	4.56	260.91	9.44	5.09	1.78	77.1822	43.7764	26.971	0.24377	0.00706
Z002E0158	2	158	Z002E0158	04P0527A51A	Z002	NAM	B73xCML103	79.6203	79.422	0.0414	5.61	5.47	5.94	5.8	5.78	5.92	7.03	6.83	79.59	79.46	81.37	79.91	79.46	79.63	0.1	144.85	72.91	706.75	99.47	4.59	342.76	69.92	28.27	121.56	15.35	21.31	71.15	17.1	53.61	4.36	270.65	9.67	5.59	1.7	79.6203	48.8362	27.0648	0.22266	-0.04006
Z002E0159	2	159	Z002E0159	04P0503B51A	Z002	NAM	B73xCML103	78.1272	78.1342	0.1416	NA	NA	2.84	4.28	6.81	6.72	NA	NA	NA	NA	NA	NA	78.17	78.12	0.18	166.05	80.94	717.65	95.64	9.41	363.83	71.85	24.79	136.47	13.51	25.1	76.97	15.24	60.03	4.42	272.21	9.18	5.35	1.72	78.1272	NA	NA	NA	NA
Z002E0160	2	160	Z002E0160	04P0512B51A	Z002	NAM	B73xCML103	77.1139	77.3442	-0.2315	5.64	5.44	5.14	5.53	6.13	6.11	7.03	6.75	76.89	76.97	116.56	117.82	77.37	77.12	-0.16	190.24	106.62	775.12	99.56	5.54	349.81	66.81	27.8	150.47	16.47	26.57	109.18	19.37	90.18	4.72	350.42	10.25	5.1	1.56	77.1139	NA	NA	NA	NA
Z002E0161	2	161	Z002E0161	04P0521B51A	Z002	NAM	B73xCML103	76.1807	76.59	0.404	NA	NA	NA	NA	6.18	6.16	NA	NA	NA	NA	NA	NA	76.63	76.18	0.49	151.91	75.61	707.82	104.9	11.27	348.83	62.84	28.4	151.21	15.4	23	88.73	18.94	70.06	5.1	309.24	9.57	5.32	1.7	76.1807	67.1257	28.8997	0.31733	-0.02971
Z002E0162	2	162	Z002E0162	04P0533B51A	Z002	NAM	B73xCML103	75.9311	77.0425	0.9141	5.77	5.48	4.21	5.13	6.77	6.54	7.2	6.82	75.29	75.59	75.78	77.38	77.07	75.93	1.04	133.31	70.67	721.52	89.66	7.02	303.23	68.67	24.76	115.65	14.64	22.07	73.25	13.35	60.68	4.47	274.71	9.92	5.09	1.84	75.9311	55.6389	27.69148	0.23801	-0.015406
Z002E0163	2	163	Z002E0163	04P0545B51A	Z002	NAM	B73xCML103	78.6508	79.4949	1.0408	4.06	5.29	4.21	5.28	5.66	5.98	4	6.16	78.33	78.25	102.37	101.55	79.53	78.64	1.08	177.48	92.96	765.2	92.07	7.56	340.34	70.7	26.12	147.14	14.02	24.8	89.51	19.62	70.07	6.01	221.66	9.62	6.05	1.7	78.6508	52.0447	26.1254	0.259688	0.03425
Z002E0164	2	164	Z002E0164	04P0539A51A	Z002	NAM	B73xCML103	79.6662	79.9503	0.5676	5.18	5.4	5.19	5.59	6.19	6.12	5.43	6.46	79.73	79.61	105.75	104.35	79.97	79.65	0.6	176.36	96.36	778.95	102.71	9.28	305.8	72.09	25.21	136.47	16.3	24.96	87.78	17.39	68.97	4.87	305.9	9.76	5.36	1.71	79.6662	40.4876	27.61087	0.20897	-0.02774
Z002E0165	2	165	Z002E0165	04P0500B51A	Z002	NAM	B73xCML103	79.5737	79.177	-0.1164	5.46	5.44	4.95	5.48	5.97	5.98	5.66	6.57	79.26	79.09	106.93	109.19	79.21	79.57	-0.02	184.57	99.59	725.61	84.18	7.72	286.97	64.53	26.91	122.98	14.96	21.1	71.81	14.29	56.38	4.88	253.4	9.23	5.34	1.38	79.5737	62.802	28.8198	0.30764	-0.03622
Z002E0166	2	166	Z002E0166	04P0537A51A	Z002	NAM	B73xCML103	76.6562	77.1375	0.2734	5.43	5.47	5.61	5.8	5.02	5.66	7.1	6.79	76.95	77.03	93.35	91.73	77.17	76.65	0.32	153.66	82.11	680.58	97.43	5.78	315.38	66.78	26.82	125.34	13.86	21.61	79.34	16.13	62.31	5.01	257.23	9.43	4.88	1.53	76.6562	46.5172	27.65997	0.19022	-0.04561
Z002E0167	2	167	Z002E0167	04P0513A51A	Z002	NAM	B73xCML103	76.8536	77.1226	0.2879	6.35	5.56	6.08	5.8	7.01	6.41	8.47	7.07	76.28	76.42	99.47	97.87	77.15	76.85	0.36	167.56	87.99	695.24	94.2	6.25	366.29	64.38	26.34	127.1	14.16	20.46	85.86	17.01	68.88	6.29	220.11	10	4.64	1.69	76.8536	67.1204	27.4996	0.30506	0.00153
Z002E0168	2	168	Z002E0168	04P0535A51A	Z002	NAM	B73xCML103	78.9333	79.0836	-0.0745	4.63	5.36	4.57	5.39	6.06	6.06	4.16	6.31	78.84	78.75	94.9	94.12	79.12	78.93	-0.01	163.39	86.59	735.9	97.24	6.89	373.34	74.92	26.92	143.26	15.74	21.41	68.04	16.11	49.98	4.63	236.29	10.49	5.08	2.15	78.9333	37.4397	27.4718	0.260618	0.01646
Z002E0169	2	169	Z002E0169	04P0520B51A	Z002	NAM	B73xCML103	80.0377	79.8517	-0.3024	5.97	5.48	5.42	5.74	6.86	6.25	6.07	6.61	80.23	80.07	84.12	85.42	79.88	80.03	-0.22	153.22	77.37	671.51	104.95	5.48	347.84	73.81	27.62	117.77	15.65	20.19	70.88	16.13	54.57	5.23	212.66	10.05	5.1	1.84	80.0377	49.8317	27.3309	0.28193	-0.021552
Z002E0170	2	170	Z002E0170	04P0528B51A	Z002	NAM	B73xCML103	77.6758	77.6068	-0.1388	5.78	5.5	6.05	5.84	6.76	6.52	5.33	6.51	77.41	77.41	89.12	92.7	77.62	77.67	0.01	160.19	84.54	819.08	89.79	8.61	362.8	66.46	27.46	128.26	16.75	24.65	67.71	14.51	52.59	3.72	335.35	10.38	5.58	1.81	77.6758	50.4745	28.5928	0.2729	0.05213
Z002E0171	2	171	Z002E0171	04P0513B51A	Z002	NAM	B73xCML103	76.2837	77.0131	0.5255	5.21	5.44	5.02	5.5	6.2	6.07	6.58	6.74	76.06	76.16	101.01	103.96	77.04	76.27	0.56	175.75	96.95	678.05	105.4	8.11	305.66	57.27	28.85	128.74	15.77	23.94	100.92	19.21	81.47	5.29	324.26	9.75	5.56	1.54	76.2837	44.1647	27.7913	0.27809	-0.00092
Z002E0172	2	172	Z002E0172	04P0504A51A	Z002	NAM	B73xCML103	78.5706	79.1662	0.5903	5.25	5.44	4.82	5.43	5.35	5.63	5.92	6.62	78.26	78.23	95.36	101.21	79.21	78.57	0.67	181.22	94.35	772.73	95.81	5.46	363.54	67.75	28.03	153.55	14.86	25.1	94.94	23.15	73.61	4.83	328.09	10.13	4.89	1.95	78.5706	41.0266	27.9761	0.22317	-0.05383
Z002E0173	2	173	Z002E0173	04P0504B51A	Z002	NAM	B73xCML103	77.3381	77.9862	0.0324	5.74	5.47	5.23	5.58	5.46	5.85	7.12	6.91	77.34	77.39	79.39	84.28	78.01	77.33	0.05	146.77	77.85	773.43	90.31	8.39	360.88	61	27.24	126.6	14.39	24.62	83.77	14.77	68.51	4.75	267.22	9.46	5.74	1.58	77.3381	49.0541	27.1514	0.23309	-0.03826
Z002E0174	2	174	Z002E0174	04P0541B51A	Z002	NAM	B73xCML103	77.6035	77.5078	-0.0648	5.64	5.46	4.33	5.21	6.06	6.06	7.89	6.9	77.56	77.55	68.12	71.75	77.55	77.61	-0.01	127.95	68.84	715.95	89.01	7.7	364.57	54.44	26.19	131.97	15.45	21.39	83.01	16.48	67.22	4.95	271.63	9.79	5.33	2.05	77.6035	58.0277	31.5678	0.23951	-0.0418
Z002E0175	2	175	Z002E0175	04P0518A51A	Z002	NAM	B73xCML103	79.7182	79.2451	-0.26	7.02	5.61	6.64	5.8	7.68	6.95	10.01	7.04	79.94	79.77	98.59	96.1	79.28	79.72	-0.22	171.77	85.58	736.87	96.82	7.61	338.3	69.31	28.22	145.61	13.98	23.34	91.15	16.85	70.97	5.52	248.38	9.4	6.07	1.48	79.7182	60.3117	28.3588	0.32573	-0.015813
Z002E0176	2	176	Z002E0176	04P0511B51A	Z002	NAM	B73xCML103	76.8722	77.2037	0.0792	5.26	5.43	4.44	5.25	5.68	5.7	7.24	6.86	76.77	76.83	99.79	103.31	77.24	76.87	0.19	157.7	91.03	730.52	95.52	6.59	327.44	71.58	21.15	138.57	11.83	22.65	60.16	12.27	47.14	4.5	225.03	10.23	4.13	1.69	76.8722	22.8555	26.8459	0.10828	-0.03855
Z002E0177	2	177	Z002E0177	04P0524A51A	Z002	NA	NA	76.1301	77.3722	1.0218	NA	NA	NA	NA	NA	NA	NA	NA	NA	NA	NA	NA	NA	NA	NA	NA	NA	NA	NA	NA	NA	NA	NA	NA	NA	NA	NA	NA	NA	NA	NA	NA	NA	NA	NA	NA	NA	NA	NA
Z002E0178	2	178	Z002E0178	04P0515B51A	Z002	NAM	B73xCML103	77.43	77.0537	-0.2336	5.46	5.45	5.07	5.47	6.53	6.45	6.41	6.71	77.49	77.49	93.29	91.1	77.09	77.43	-0.16	155.42	82.68	677.24	97.3	10.65	308.04	60.3	25.61	139.84	16.36	23.74	75.57	12.57	61.3	4.06	307.71	9.73	5.29	1.67	77.43	56.7452	27.1233	0.34978	-0.03198
Z002E0179	2	179	Z002E0179	04P0521A51A	Z002	NAM	B73xCML103	78.2729	77.9397	-0.5157	5.1	5.41	4.79	5.44	5.73	5.76	5.77	6.58	78.06	78.02	96.21	92.24	77.97	78.26	-0.5	142.42	77.53	743.71	85.58	14.85	363.23	63.64	25.95	116.57	14.85	21.04	60.54	14.16	46.23	4.55	243.93	9.88	5.15	1.55	78.2729	51.9155	26.3741	0.17718	-0.03957
Z002E0180	2	180	Z002E0180	04P0511A51A	Z002	NAM	B73xCML103	77.1011	76.3069	-0.6346	5.46	5.44	4.94	5.48	6.97	5.99	5.87	6.59	76.83	76.89	97.65	99.38	76.34	77.09	-0.54	167.44	92.58	740.16	95.82	5.2	327.19	71.83	26.9	137.45	15.82	22.99	75.34	14.49	60.35	4.21	286.69	9.42	5.1	1.52	77.1011	58.7693	28.1362	0.28214	-0.02875
Z002E0181	2	181	Z002E0181	04P0517A51A	Z002	NAM	B73xCML103	80.0128	80.6004	0.5261	5.4	5.42	4.67	5.36	7.17	7.12	6.44	6.67	80.29	80.17	102.36	100.96	80.64	80	0.61	168.85	90.32	767.08	102.99	7.56	317.92	71.5	26.56	135.75	14.85	23.12	80.21	18.37	61.81	4.5	269.5	10.44	5.12	1.83	80.0128	55.2166	30.37	0.27352	-0.04566
Z002E0182	2	182	Z002E0182	04P0534A51A	Z002	NAM	B73xCML103	75.0126	75.9915	0.6677	5.4	5.47	5.65	5.75	7.54	6.5	5.92	6.61	74.6	74.86	104.16	99.71	76.03	75.01	0.77	170.81	91.57	786.31	101.25	8.52	387.08	60.86	27.35	151.4	17.15	28.71	124.14	23.45	101.87	5.29	415.01	9.35	5.54	1.69	75.0126	60.0617	27.56241	0.25544	-0.019173
Z002E0183	2	183	Z002E0183	04P0531A51A	Z002	NAM	B73xCML103	77.4758	77.6745	0.0912	5.72	5.47	4.92	5.47	6.98	6.73	5.72	6.57	77.43	77.42	86.32	84.62	77.71	77.47	0.14	148.51	79.74	726.08	91.15	6.43	332.2	51.68	26.51	132.35	13.19	24.74	80.73	17.91	62.42	5.12	225.83	9.6	5.6	1.72	77.4758	53.9411	27.8859	0.31431	-0.00934
Z002E0184	2	184	Z002E0184	04P0525B51A	Z002	NAM	B73xCML103	80.1012	80.216	0.2338	NA	NA	NA	NA	4.06	5.6	NA	NA	NA	NA	NA	NA	80.22	80.06	0.3	150.98	92.15	666.62	101.58	6.6	335.42	61.54	24.97	137.98	15.04	21.2	60.86	10.91	48.21	4.15	216.61	10.99	4.13	1.53	80.1012	56.0002	27.1526	0.260444	-0.021977
Z002E0185	2	185	Z002E0185	04P0522B51A	Z002	NAM	B73xCML103	77.8325	77.5316	-0.4601	4.96	5.39	4.54	5.34	5.83	5.98	5.37	6.52	77.85	77.85	89.33	91.92	77.57	77.85	-0.37	145.74	84	676.29	93.43	8.56	306.17	45.71	28.85	107.59	17.34	21.85	69.89	13.41	56.25	3.84	284.8	10.22	4.85	1.68	77.8325	52.6826	27.1494	0.44868	-0.01062
Z002E0186	2	186	Z002E0186	04P0515A51A	Z002	NAM	B73xCML103	76.6564	77.0146	0.1865	4.75	5.38	4.42	5.21	6.64	6.54	7.91	6.97	76.45	76.55	83.64	86.34	77.05	76.65	0.29	138.12	76.56	663.77	102.51	8.34	330.26	49.62	25.35	137.25	14.49	21.92	71.64	14.45	56.29	4.56	285.01	9.83	5.43	1.71	76.6564	33.9499	26.3373	0.18759	-0.05824
Z002E0187	2	187	Z002E0187	04P0509A51A	Z002	NA	NA	82.6475	80.9846	-0.7664	NA	NA	NA	NA	NA	NA	NA	NA	NA	NA	NA	NA	81.01	82.64	-0.72	158.67	87.93	730.05	106.71	10.01	382.68	71.5	26.51	151.83	14.8	23.95	81.46	19.46	63.14	5.37	266.75	10.75	5.18	1.57	82.6475	51.0375	29.037	0.37058	0.09522
Z002E0188	2	188	Z002E0188	04P0503A51A	Z002	NAM	B73xCML103	78.8858	79.4901	0.5457	5.58	5.43	4.44	5.29	5.04	5.7	6.04	6.64	78.7	78.64	89.19	91.4	79.52	78.87	0.58	158.6	83.21	707.3	105.57	9.4	307.73	59.79	23.81	110.96	13.44	19.4	61.93	13.99	47.11	4.79	199.69	9.8	4.89	1.56	78.8858	NA	NA	NA	NA
Z002E0189	2	189	Z002E0189	04P0506B51A	Z002	NAM	B73xCML103	79.4025	80.0457	0.3995	4.9	5.36	4.25	5.18	6.15	6.13	6.15	6.68	79.69	79.55	86.4	81.86	80.07	79.4	0.51	155.38	75.02	689.51	99.87	6.23	329.01	58.11	28.8	133.11	19.99	24.3	84.18	19.6	63.97	4.09	318.07	9.77	5.73	1.94	79.4025	40.5437	26.9553	0.17293	-0.03301
Z002E0190	2	190	Z002E0190	04P0514B51A	Z002	NAM	B73xCML103	79.1544	79.4963	0.3348	5.59	5.45	4.76	5.37	6.06	6.06	7.68	7.05	79.28	79.18	80.77	81.4	79.54	79.13	0.41	138.86	75.49	791.73	92.52	6.35	331.87	73.18	25.06	146.18	14.69	27.45	82.74	13.23	69.34	4.04	348.33	9.81	4.85	1.69	79.1544	59.6675	28.7272	0.24646	-0.04823
Z002E0191	2	191	Z002E0191	04P0498A51A	Z002	NAM	B73xCML103	77.4354	77.8769	0.1871	5.19	5.41	4.22	5.16	5.08	5.43	7.82	7.07	77.24	77.27	102.5	100.49	77.91	77.42	0.26	167.47	91.73	772.84	95.16	8.21	303.73	62.68	27.62	147.58	17.4	28.13	81.24	17.34	62.16	3.36	418.2	10.4	5.59	1.85	77.4354	45.6111	28.0449	0.32522	-0.01265
Z002E0192	2	192	Z002E0192	04P0509B51A	Z002	NAM	B73xCML103	76.959	77.1455	-0.0497	4.89	5.38	4.39	5.27	4.24	4.86	6.48	6.73	76.79	76.91	104.17	103.04	77.17	76.96	0.02	169.71	92.82	819.98	97.47	5.54	314.45	77.27	26.48	136.59	13.61	22.96	64.93	15.93	47.81	4.91	199.75	9.24	4.63	1.54	76.959	43.4964	27.0172	0.20525	-0.03386
Z002E0193	2	193	Z002E0193	04P0524B51A	Z002	NAM	B73xCML103	78.7054	79.1872	0.6431	4.59	5.34	4.46	5.34	5.56	5.88	4.33	6.37	78.78	78.67	77.53	76.28	79.22	78.7	0.69	130.74	67.34	587.78	94.9	9.98	312.91	68.59	27.35	113.82	16.29	18.07	62.23	13.17	48.75	4.74	211.18	9.91	4.63	1.53	78.7054	43.7424	26.8266	0.21113	-0.04267
Z002E0194	2	194	Z002E0194	04P0508A51A	Z002	NAM	B73xCML103	79.7795	80.1571	-0.0439	6.08	5.5	5.55	5.66	6.47	6.25	9.24	7.01	79.8	79.58	108.84	111.13	80.19	79.77	-0.07	167.08	100.78	767.04	90.18	11.44	302.05	65.62	25.58	121.43	15.15	22.15	74.76	13.18	61.09	4.75	273.9	10.12	5.8	1.84	79.7795	NA	NA	NA	NA
Z002E0195	2	195	Z002E0195	04P0522A51A	Z002	NAM	B73xCML103	78.2289	80.5873	2.1554	4.99	5.39	4.5	5.3	4.7	5.25	6.32	6.71	78.02	78	79.8	77.02	80.63	78.23	2.03	148.89	74.09	773.78	78.92	4.5	399.92	71.25	27.77	140.16	15.22	20.1	63.23	17.2	46.18	5.01	188.81	9.45	5.35	2.19	78.2289	61.4766	27.8248	0.258832	-0.015555
Z002E0196	2	196	Z002E0196	04P0512A51A	Z002	NAM	B73xCML103	75.9834	77.0792	0.8991	5.68	5.47	4.59	5.31	6.85	6.1	6.33	6.67	75.23	75.43	99.4	100.93	77.1	75.97	1.01	166.65	89.7	732.53	84.01	8.06	379.32	57.16	28.23	159.92	14.32	26.82	100.49	24.68	76.7	4.8	331.5	9.75	5.35	1.68	75.9834	58.6952	26.9638	0.2763	-0.018368
Z002E0197	2	197	Z002E0197	04P0505A51A	Z002	NAM	B73xCML103	77.3462	77.9308	0.5488	NA	NA	3.49	4.55	5.69	5.82	NA	NA	NA	NA	NA	NA	77.97	77.35	0.68	163.75	88.09	767.65	87.17	8.82	330.2	55.82	23.95	109.74	13.56	21.28	60.65	12.36	47.13	4.08	243.96	10.32	5.36	1.87	77.3462	50.1394	27.5079	0.256472	-0.015583
Z002E0198	2	198	Z002E0198	04P0535B51A	Z002	NAM	B73xCML103	77.2167	78.1282	0.8313	NA	NA	NA	NA	7.72	6.9	NA	NA	NA	NA	NA	NA	78.14	77.21	0.99	160.66	83.22	823.27	81.71	6.27	305.52	67.44	28.33	124.11	16.59	24.15	83.83	13.72	69.39	4.2	349.29	9.52	5.37	1.89	77.2167	60.7443	28.2093	0.27235	-0.02517
Z002E0199	2	199	Z002E0199	04P0517B51A	Z002	NAM	B73xCML103	76.7582	76.4921	-0.3472	5.2	5.43	5.55	5.78	6.25	6.09	5.11	6.53	76.52	76.57	90.77	92.63	76.52	76.76	-0.26	147.18	85.95	689.99	87.63	7.17	295.76	61.74	25.64	121.73	14.57	23.52	69.52	12.06	56.45	4.2	314.84	9.85	4.37	1.56	76.7582	36.7568	27.0539	0.2156	0.00469
Z002E0200	2	200	Z002E0200	04P0506A51A	Z002	NAM	B73xCML103	77.1772	76.7396	-0.2845	NA	NA	NA	NA	6.18	6.09	NA	NA	NA	NA	NA	NA	76.78	77.16	-0.25	149.5	81.83	763.96	83.4	15.7	312.22	51.43	25.46	137.51	14.02	23.19	73.54	13.39	58.74	4.62	259.67	9.77	5.11	1.71	77.1772	41.1697	27.4092	0.26619	-0.05603
Z003E0001	3	1	Z003E0001	04FL710201	Z003	NAM	B73xCML228	80.0654	80.7722	0.7457	4.83	5.3	3.87	5.1	5.91	6	3.83	6.36	79.64	79.66	91.8	94.11	80.68	80	0.7	164.35	84.12	838.39	103.3	8.03	349.7	68.27	30	154.85	15.57	26.05	94.35	22.74	72.1	4.81	327.66	8.54	5.92	1.31	80.0654	38.399	27.58989	0.11488	-0.08701
Z003E0002	3	2	Z003E0002	04FL711701	Z003	NAM	B73xCML228	81.4171	82.3289	0.68	NA	NA	3.28	4.47	6.87	6.44	NA	NA	NA	NA	NA	NA	82.25	81.36	0.84	175.07	98.83	911.36	111.6	7.2	352.91	73.92	27.4	125.08	14.08	22.19	78.59	19.44	57.78	4.71	247.5	9.57	6.1	1.92	81.4171	74.4439	28.06799	0.26229	0.03941
Z003E0003	3	3	Z003E0003	04FL710401	Z003	NAM	B73xCML228	80.8677	82.8113	1.4464	4.91	5.31	4.05	5.11	6.02	6.05	5.51	6.52	80.38	80.26	83.06	81.99	82.73	80.8	1.47	149.99	76.12	881.97	102.64	9.23	350.24	68.18	26.97	131.94	14.68	23.67	73.48	16.56	55.07	4.16	243.66	8.49	5.64	1.92	80.8677	42.2937	27.43789	0.19621	-0.0421
Z003E0004	3	4	Z003E0004	04FL710501	Z003	NAM	B73xCML228	80.0617	81.6562	1.2979	6.37	5.49	6.43	6.04	6.67	6.23	7.15	6.86	79.92	79.83	102.99	107.49	81.6	80.03	1.28	189.04	101.83	812.96	102.23	8.92	338.08	77.01	26.53	144.93	15.03	26.14	93.35	19.87	72.69	4.69	310.19	8.73	5.93	2.65	80.0617	59.902	29.70519	0.27452	0.03826
Z003E0005	3	5	Z003E0005	04FL710701	Z003	NA	NA	79.3673	81.1367	1.475	NA	NA	NA	NA	NA	NA	NA	NA	NA	NA	NA	NA	81.1	79.32	1.45	166.81	88.73	788.93	100.25	9.18	340.11	74.86	27.79	126.64	14.27	20.99	72.41	15.36	54.38	4.73	235.14	9.61	5.89	2.12	NA	NA	NA	NA	NA
Z003E0006	3	6	Z003E0006	04FL710801	Z003	NAM	B73xCML228	79.8856	82.412	1.4243	6.81	5.51	6.69	5.96	6.53	6.14	8.81	6.97	79.78	79.65	119.29	120.78	82.32	79.82	1.45	196.97	110	863.82	105.17	8.51	353.76	75.42	25.85	147.33	12.69	22.79	74.27	19.6	54.71	5.09	221.21	9.62	5.66	2.46	79.8856	43.2286	28.74569	0.19692	-0.05705
Z003E0007	3	7	Z003E0007	04FL711001	Z003	NAM	B73xCML228	77.4904	79.0633	1.4536	4.34	5.21	3.25	4.87	4.99	5.74	5.21	6.53	76.44	76.67	76.12	74.6	79	77.42	1.45	134.99	71.16	796.73	99.67	6.87	314.65	73.93	28.86	130.42	16	23.74	82.07	19.03	61.78	4.02	303.33	8.05	5.71	1.77	77.4904	60.0883	29.78669	0.22079	-0.0209
Z003E0008	3	8	Z003E0008	04FL712101	Z003	NAM	B73xCML228	79.7577	81.8649	1.6295	6.72	5.48	5.56	5.7	6.09	6.07	8.27	6.98	79.02	79.01	81.26	82.83	81.79	79.7	1.7	156.04	75.09	800.32	92.05	10.48	325.59	58.33	26.04	148.36	13.41	22	71.65	19.06	51.61	4.46	230.16	9.17	5.71	2.22	79.7577	49.1476	28.02939	0.17345	-0.08563
Z003E0009	3	9	Z003E0009	04FL713001	Z003	NAM	B73xCML228	75.0467	77.5756	1.7969	5.93	5.42	5.85	5.84	6.16	6.11	6.64	6.7	73.78	74.18	92.57	95.13	77.51	75	1.86	162.7	83.81	809.11	93.03	7.61	322.99	69.38	27.72	144.62	14.39	25.35	87.43	20.82	67.19	5.09	281.09	9.11	5.88	1.51	75.0467	58.7499	30.23859	0.22326	-0.06205
Z003E0010	3	10	Z003E0010	04FL713101	Z003	NAM	B73xCML228	77.6357	78.1425	0.6353	5.03	5.31	4.5	5.33	6.36	6.11	4.98	6.47	77.04	77.16	88.26	91.51	78.04	77.56	0.55	157.31	85.24	711.62	108.53	8.15	308.62	70.76	29.23	141.51	14.89	20.75	69.42	20.59	48.87	4.32	231.53	8.9	5.52	1.77	77.6357	60.7028	27.66089	0.21988	-0.02454
Z003E0011	3	11	Z003E0011	04FL713301	Z003	NAM	B73xCML228	77.0651	80.2774	2.3097	5.76	5.39	5.21	5.55	5.06	5.27	6.68	6.77	76.05	76.23	93.01	91.54	80.23	77.01	2.3	170.97	82.22	834.62	93.06	8.25	366.24	76.39	27.84	140.38	14.21	21.81	78.52	21.25	56.59	5.19	221.7	8.59	5.31	1.48	77.0651	55.0641	28.10704	0.24122	-0.037254
Z003E0012	3	12	Z003E0012	04FL713801	Z003	NAM	B73xCML228	78.2425	79.4033	0.9879	5.55	5.37	5.08	5.46	5.3	5.74	8.16	6.94	77.23	77.38	104.74	101.44	79.33	78.19	1.02	176.12	93.16	840.94	94.83	6.38	351.99	70.68	27.97	142.81	16.31	26.45	96.18	21.42	74.53	4	365.08	9.12	5.72	2.42	78.2425	61.3902	27.57389	0.23501	-0.027896
Z003E0013	3	13	Z003E0013	04FL713901	Z003	NAM	B73xCML228	80.6844	83.6128	2.1722	5.5	5.37	4.92	5.46	7.79	6.76	5.53	6.51	79.78	79.78	102.04	99.54	83.54	80.63	2.21	178.95	89.57	843.42	109.88	6.48	344.81	72.86	28.82	135.93	14.3	20.76	67.45	17.09	47.45	4.85	210.36	8.43	6.3	1.75	80.6844	58.2271	28.36439	0.25485	-0.01315
Z003E0014	3	14	Z003E0014	04FL714001	Z003	NAM	B73xCML228	76.4235	79.6246	2.572	5.18	5.35	4.99	5.55	6.27	6.17	4.15	6.29	75.7	75.94	76.96	78.25	79.53	76.33	2.62	162.76	77.57	806.66	96.13	7.08	336.75	64.56	27.01	154.49	14.17	22.41	77.82	19.03	57.84	4.76	252.45	8.61	5.89	2.64	76.4235	48.0868	28.54299	0.16951	-0.05667
Z003E0015	3	15	Z003E0015	04FL714201	Z003	NA	NA	82.0034	83.8983	1.4456	NA	NA	NA	NA	NA	NA	NA	NA	NA	NA	NA	NA	83.8	81.93	1.06	160.37	84.33	831.2	93.52	7.84	301.57	71.92	25.4	140.52	12.29	23.29	70.05	15.15	52.66	4.38	214.3	8.8	6.11	1.79	NA	NA	NA	NA	NA
Z003E0016	3	16	Z003E0016	04FL715201	Z003	NAM	B73xCML228	83.1124	84.1173	0.942	NA	NA	5.64	4.98	NA	NA	NA	NA	NA	NA	NA	NA	84.04	83.05	1	167.16	95.31	767.24	78.91	9.49	383.3	58.38	24.23	111.04	13.57	20.32	62.16	12.74	46.3	3.95	208.61	10.51	5.69	1.69	83.1124	61.5619	28.77669	0.22199	-0.034452
Z003E0017	3	17	Z003E0017	04FL715301	Z003	NAM	B73xCML228	80.246	81.3863	0.9282	5.59	5.37	4.64	5.37	5.4	5.66	5.13	6.43	79.67	79.59	88.72	87.66	81.33	80.19	0.91	158.95	81.6	837.72	87.51	7.29	313.99	75.6	27.1	149.66	13.48	24.51	81.26	18.1	61.99	4.4	283.66	8.79	5.9	2.4	80.246	48.0303	28.28659	0.200513	-0.03945
Z003E0018	3	18	Z003E0018	04FL715501	Z003	NAM	B73xCML228	85.8822	87.1102	0.7957	NA	NA	3.74	4.61	6.01	6.05	NA	NA	NA	NA	NA	NA	87.05	85.81	0.69	184.83	95.39	849.46	99.28	8.63	298.94	80.24	29.59	148.13	13.72	23.62	78.59	24.91	54.71	4.87	230.61	9.67	6.1	2.84	85.8822	43.3282	28.205	0.17848	-0.04528
Z003E0019	3	19	Z003E0019	04FL715601	Z003	NAM	B73xCML228	76.7506	78.5719	1.6493	4.88	5.3	4.55	5.33	4.6	5.95	5.48	6.51	75.89	76.15	76.22	76.04	78.48	76.68	1.68	138.59	72.46	821.01	109.23	8.43	352.05	61.56	28.91	131.27	13.87	21.66	74.25	17.44	54.96	4.68	236.17	8.61	5.88	1.87	76.7506	63.3468	29.29569	0.2382	-0.04509
Z003E0020	3	20	Z003E0020	04FL715901	Z003	NAM	B73xCML228	80.4501	83.7919	2.2982	5.79	5.4	5.87	5.73	7.12	6.62	7.47	6.9	80.01	79.95	81.23	79.17	83.71	80.38	2.39	153.23	72.55	774.41	100.12	7.5	296.97	73.68	28.59	141.61	15.1	23.99	81.85	19.21	61.02	4.39	282.08	8.46	5.65	1.59	80.4501	39.6202	27.72849	0.09397	-0.08913
Z003E0021	3	21	Z003E0021	04FL716101	Z003	NAM	B73xCML228	76.7736	78.8702	1.7322	5.7	5.43	5.83	5.79	5.37	5.82	7.55	6.94	76.33	76.55	61.49	66.45	78.79	76.69	1.68	138.64	63.09	798.49	94.47	7.25	346.33	67.08	29.19	134.9	13.69	22.74	75.85	23.08	53.47	4.2	233.28	8.06	6.11	1.79	76.7736	NA	NA	NA	NA
Z003E0022	3	22	Z003E0022	04FL716301	Z003	NAM	B73xCML228	78.0506	79.4358	1.037	5.68	5.39	4.94	5.42	4.86	5.14	7.54	6.94	77.39	77.51	85.49	90.35	79.34	77.97	0.99	169.02	85.97	850.55	92.57	9.17	348.7	71.3	29.84	126.71	15.92	22.71	79.4	16.56	60.84	4.78	247.21	8.98	5.94	1.75	78.0506	49.1959	27.17879	0.17006	-0.0543
Z003E0023	3	23	Z003E0023	04FL716401	Z003	NAM	B73xCML228	83.703	88.0279	3.5234	NA	NA	4.67	4.58	NA	NA	NA	NA	NA	NA	NA	NA	87.95	83.63	3.54	187.18	98.76	882.26	84.53	9.42	303.07	76.75	26.7	138.98	12.14	23.39	73.42	16.65	54.88	4.53	231.15	8.75	5.85	NA	83.703	31.1469	27.79259	0.09327	-0.08025
Z003E0024	3	24	Z003E0024	04FL716701	Z003	NAM	B73xCML228	79.3492	81.474	1.6312	NA	NA	4.5	4.5	NA	NA	NA	NA	NA	NA	NA	NA	81.41	79.3	1.66	152.6	80.35	865.04	102.6	6.7	363.26	70.4	26.17	108.63	14.11	19.53	59.57	14.91	42.57	4.21	221.79	9.52	5.64	1.92	79.3492	53.6734	28.15612	0.18572	-0.05122
Z003E0025	3	25	Z003E0025	04FL716801	Z003	NA	NA	79.5811	81.15	1.0297	NA	NA	NA	NA	NA	NA	NA	NA	NA	NA	NA	NA	NA	NA	NA	NA	NA	NA	NA	NA	NA	NA	NA	NA	NA	NA	NA	NA	NA	NA	NA	NA	NA	NA	NA	NA	NA	NA	NA
Z003E0026	3	26	Z003E0026	04FL716901	Z003	NAM	B73xCML228	77.7071	79.8825	1.4876	5.05	5.32	4.45	5.3	6.22	6.14	5.13	6.44	77.07	77.24	87.66	89.96	79.81	77.66	0.79	151.55	81.85	797.09	96.62	7.88	325.16	73.43	28.58	130.87	13.83	22.43	82.04	20.86	60.39	4.87	239.26	9.57	5.74	2.01	77.7071	55.3824	27.80739	0.15533	-0.0558
Z003E0027	3	27	Z003E0027	04FL717101	Z003	NAM	B73xCML228	79.4582	80.6543	0.5276	NA	NA	3.3	4.46	6.5	6.3	NA	NA	NA	NA	NA	NA	80.53	79.39	0.52	151.44	78.75	750.52	103.86	6.39	295.65	76.44	26.41	116.03	13.03	19.81	60.96	13.58	44.39	4.83	166.11	8.57	5.43	1.82	79.4582	NA	NA	NA	NA
Z003E0028	3	28	Z003E0028	04FL717201	Z003	NAM	B73xCML228	89.2179	89.3196	1.6043	NA	NA	2.85	3.83	NA	NA	NA	NA	NA	NA	NA	NA	89.24	89.15	1.61	171.63	96.32	870.36	111.66	9.07	343.03	69.22	25.26	146.33	13.3	21.54	76.91	16.36	50.68	5	247.55	10.56	5.84	NA	89.2179	44.1113	29.52189	0.16059	-0.0025
Z003E0029	3	29	Z003E0029	04FL717301	Z003	NAM	B73xCML228	80.1792	81.0879	1.1654	5.15	5.34	5.17	5.62	5.25	5.8	4.48	6.25	79.88	79.87	101.72	97.43	81.02	80.12	1.14	151.68	88.38	902.49	92.15	12.03	317.34	70.04	29.14	152.57	14.99	26.8	87.14	23.06	63.57	4.01	278.04	9.78	5.39	2.15	80.1792	NA	NA	NA	NA
Z003E0030	3	30	Z003E0030	04FL717501	Z003	NAM	B73xCML228	86.2015	89.708	2.5005	NA	NA	4.64	4.58	NA	NA	NA	NA	NA	NA	NA	NA	89.63	86.14	2.6	169.36	91.33	890.89	97.91	9.9	356.75	67.12	24.74	135.23	13.05	24.22	74.36	14.42	56.18	4.1	277.32	9.85	5.63	2.43	86.2015	36.5958	27.15239	0.22337	0.01409
Z003E0031	3	31	Z003E0031	04FL717601	Z003	NAM	B73xCML228	80.224	83.0515	1.9745	5.9	5.4	5.18	5.56	7.41	6.37	6.2	6.62	80.16	80	92.86	90.96	82.97	80.15	1.99	173.34	81.37	809.17	86.74	9.99	320	73.47	28.4	129.49	14.38	22	76.39	20.94	54.59	4.44	254.34	10.29	5.72	1.51	80.224	47.1071	27.91239	0.16856	-0.04591
Z003E0032	3	32	Z003E0032	04FL717701	Z003	NAM	B73xCML228	82.6751	82.7128	0.2932	NA	NA	5.18	4.8	NA	NA	NA	NA	NA	NA	NA	NA	82.64	82.62	0.19	165.39	87.88	815.95	94.3	10.27	307.04	75.65	26.85	121.54	14.17	20.6	60.46	14.17	42.72	4.11	191.34	9.53	5.31	1.88	82.6751	44.7129	27.01639	0.12732	-0.06936
Z003E0033	3	33	Z003E0033	04FL717801	Z003	NAM	B73xCML228	81.7414	82.4795	0.38	NA	NA	2.33	3.86	6.17	6.16	NA	NA	NA	NA	NA	NA	82.4	81.68	0.33	190.78	98.94	919.53	99.64	6.7	343.71	73.61	26.4	119.64	13.72	22.53	78.59	18.46	59.24	4.71	239.63	8.9	6.1	2.31	81.7414	41.8016	27.44049	0.1873	-0.01119
Z003E0034	3	34	Z003E0034	04FL717901	Z003	NAM	B73xCML228	77.625	81.6036	3.8664	NA	NA	2.02	3.91	5.13	5.55	NA	NA	NA	NA	NA	NA	81.52	77.54	3.87	179.55	84.72	840.86	89.72	11.14	330.87	70.07	26.15	143.47	16.21	24.1	79.25	15.16	62.31	4.05	282.84	8.5	6.07	2.19	77.625	59.0244	27.18269	0.23922	-0.031929
Z003E0035	3	35	Z003E0035	04FL718101	Z003	NAM	B73xCML228	78.0768	79.9247	1.3076	4.39	5.26	3.64	5.01	4.66	5.05	5.95	6.62	77.52	77.64	94.53	100.08	79.85	78.01	1.23	171.11	91.55	802.44	109.51	10.79	364.42	59.16	26.3	143.58	12.95	24.19	76.22	17.37	57.19	4.65	240.19	9.47	5.7	2.04	78.0768	53.8294	29.50589	0.2521	-0.04365
Z003E0036	3	36	Z003E0036	04FL718201	Z003	NAM	B73xCML228	77.1454	79.6907	1.9838	5.28	5.33	4.69	5.38	5.74	5.79	5.75	6.56	77.06	77.21	75.97	78.78	79.6	77.07	2.04	145.5	71.41	845.22	96.63	7.98	357.93	67.65	28.78	162.05	14.7	23.57	87.29	23.06	63.69	4.87	261.23	8.45	5.53	2.22	77.1454	57.0179	29.02839	0.199865	-0.04744
Z003E0037	3	37	Z003E0037	04FL718401	Z003	NAM	B73xCML228	80.1725	80.8663	0.9603	4.8	5.3	4.58	5.35	5.72	5.84	5.04	6.45	79.53	79.53	94.87	95.97	80.8	80.11	0.94	151.59	89.33	771.89	106.51	7.03	288.79	63.19	28.92	133.96	15.36	22.77	83.4	21.51	61.49	4.31	278.99	9.23	5.48	1.36	80.1725	49.0715	27.57809	0.17305	-0.04805
Z003E0038	3	38	Z003E0038	04FL718601	Z003	NAM	B73xCML228	81.2572	83.0704	1.5711	NA	NA	2.59	3.56	NA	NA	NA	NA	NA	NA	NA	NA	82.98	81.2	1.53	170.8	91.51	897.62	115.36	7.35	303.5	67.12	26.58	138.22	15.2	24.66	80.79	16.96	62.79	4.51	283.02	NA	5.62	1.28	81.2572	40.8479	27.40409	0.17327	-0.0412
Z003E0039	3	39	Z003E0039	04FL718701	Z003	NAM	B73xCML228	80.2771	83.777	3.2191	5.89	5.42	5.58	5.68	5.57	5.77	7.51	6.76	79.27	79.2	100.18	95.08	83.71	80.21	3.23	175.68	83.46	824	88.01	9.69	372.15	75.77	25.39	137.8	12.83	23.91	80.15	14.81	62.54	4.64	239.58	9.26	6.11	1.88	80.2771	47.1387	27.97269	0.21962	-0.07296
Z003E0040	3	40	Z003E0040	04FL718801	Z003	NAM	B73xCML228	80.6159	82.3593	1.5685	5.94	5.42	5.9	5.91	6.93	6.4	8.1	7.07	80.27	80.22	82.82	87.37	82.28	80.56	1.55	163.37	82.23	750.69	80.64	9.68	291.52	73.35	27.36	137.68	13.52	21.67	71.2	19.44	51.5	4.43	210.93	8.02	5.92	2.02	80.6159	55.9002	28.19667	0.18625	-0.07299
Z003E0041	3	41	Z003E0041	04FL718901	Z003	NAM	B73xCML228	80.8193	84.8334	3.2559	NA	NA	4.64	4.57	NA	NA	NA	NA	NA	NA	NA	NA	84.78	80.77	3.3	175.87	104.62	881.2	94.27	9.59	334.21	70.97	27.25	146.72	13.7	22.84	77.39	18.52	57.64	5.11	241.93	9.37	5.87	1.95	80.8193	NA	NA	NA	NA
Z003E0042	3	42	Z003E0042	04FL713201	Z003	NAM	B73xCML228	82.4924	84.0477	1.2602	NA	NA	2.82	4.16	5.07	5.25	NA	NA	NA	NA	NA	NA	83.97	82.42	1.24	159.67	92.16	813.16	97.86	8.91	313.48	68.93	26.92	125.34	14.47	26.89	84.28	14.12	67.44	3.96	297.34	9.03	5.28	1.75	82.4924	54.6942	28.29189	0.25049	-0.0289
Z003E0043	3	43	Z003E0043	04FL719301	Z003	NAM	B73xCML228	75.9797	77.426	1.2295	NA	NA	NA	NA	5.69	5.87	NA	NA	NA	NA	NA	NA	77.35	75.92	1.19	155.47	67.47	729.5	90.23	7.79	306.64	72.46	27.9	147.3	15.07	22.68	84.24	21.31	62.6	4.88	258.19	8.44	6.13	2.15	75.9797	39.352	26.85019	0.09537	-0.08332
Z003E0044	3	44	Z003E0044	04FL719401	Z003	NAM	B73xCML228	82.8043	84.2523	0.9564	NA	NA	3.43	4.47	5.07	5.06	NA	NA	NA	NA	NA	NA	84.19	82.74	0.94	148	82.83	779.84	112.48	9.33	312.47	66.84	29.47	147.13	14.82	23.12	79.75	19.59	59.4	4.43	258.72	10.29	5.51	2.09	82.8043	43.6564	28.48579	0.1092	-0.07904
Z003E0045	3	45	Z003E0045	04FL719601	Z003	NAM	B73xCML228	79.919	81.3387	1.1634	5.96	5.43	5.44	5.58	6.49	6.45	6.99	6.83	78.78	78.75	96.88	95.7	81.27	79.86	1.12	161.06	90.24	873.82	94.97	9.13	325.42	75.59	26.88	142.73	15.31	22.95	76.55	19.5	56.54	4.69	244.88	9.21	5.08	1.66	79.919	43.335	27.93969	0.21181	0.0093
Z003E0046	3	46	Z003E0046	04FL719801	Z003	NAM	B73xCML228	76.1596	77.1159	0.6618	6.44	5.46	5.82	5.71	5.53	5.57	8.01	7.06	75.42	75.7	90.47	88.33	77.04	76.1	0.57	169.76	84.94	837.76	96.3	7.25	301.18	77.47	27.87	140.56	13.72	22.22	76.89	20.62	55.55	5.23	206.66	8.74	5.92	2.16	76.1596	NA	NA	NA	NA
Z003E0046	3	46	Z003E0046	04FL719801	Z003	NAM	B73xCML228	76.1596	77.1159	0.6618	6.44	5.46	5.82	5.71	5.53	5.57	8.01	7.06	75.42	75.7	90.47	88.33	77.04	76.1	0.57	169.76	84.94	837.76	96.3	7.25	301.18	77.47	27.87	140.56	13.72	22.22	76.89	20.62	55.55	5.23	206.66	8.74	5.92	2.16	76.1596	NA	NA	NA	NA
Z003E0047	3	47	Z003E0047	04FL719901	Z003	NAM	B73xCML228	77.6132	81.4735	2.7534	6	5.43	5.38	5.61	4.78	5.58	8.02	6.92	77.59	77.61	89.42	84.02	81.37	77.53	2.78	158.83	77.52	808.03	86.77	6.84	297.43	72.73	NA	124.1	15.86	23.39	76.72	17.25	58.23	3.85	272.39	8.58	5.3	2.31	77.6132	38.6417	27.85379	0.16058	-0.0422
Z003E0048	3	48	Z003E0048	04FL720001	Z003	NAM	B73xCML228	82.4757	85.9922	2.4858	NA	NA	3.64	4.13	NA	NA	NA	NA	NA	NA	NA	NA	85.92	82.42	2.49	163.62	93.88	843.55	89.86	10.33	280.56	65.49	25.81	134.46	14.5	24.65	70.58	15.45	53.1	3.89	274.19	10.19	5.28	1.89	82.4757	36.4773	27.77639	0.08257	-0.07225
Z003E0049	3	49	Z003E0049	04FL720101	Z003	NAM	B73xCML228	80.6501	82.7971	1.7527	5.56	5.37	5.02	5.47	5.66	5.92	7.37	6.75	80.19	80.14	81.24	79.09	82.74	80.6	1.67	141.47	74.18	884.8	106.8	10.71	379.48	69.12	27.35	131.86	13.45	23.07	75.94	16.85	57.48	4.31	260.79	8.1	5.36	1.49	80.6501	45.5636	27.71519	0.17864	-0.0853
Z003E0050	3	50	Z003E0050	04FL963301	Z003	NAM	B73xCML228	77.5659	80.0391	1.8196	5.2	5.35	4.69	5.42	4.75	5.7	4.14	6.15	77.38	77.52	85.77	89.92	79.96	77.51	1.86	160.05	81.79	847.5	95.92	12.6	380.54	69	27.89	164.26	15.33	27.37	92.96	22.12	70.71	4.05	347.13	8.43	5.3	1.54	77.5659	59.3852	28.96219	0.26796	-0.00016
Z003E0051	3	51	Z003E0051	04FL711101	Z003	NAM	B73xCML228	88.362	91.2292	2.6975	NA	NA	3.14	4.44	5.99	6.01	NA	NA	NA	NA	NA	NA	91.16	88.29	2.83	179.88	103.05	866.03	113.71	7.78	335.18	71.88	29.01	153.27	13.94	21.46	71.38	20.86	48.65	4.29	218.49	NA	5.9	2.66	88.362	35.4126	27.52029	0.11158	-0.07776
Z003E0052	3	52	Z003E0052	04FL711401	Z003	NAM	B73xCML228	77.6747	79.0479	0.7085	4.76	5.3	4.16	5.16	5.19	5.39	6.16	6.64	76.7	76.79	78.91	80.21	78.94	77.61	0.71	143	76.77	842.17	91.68	9.46	368.59	71.53	29.77	126.06	15.09	21.5	77.2	22.08	55.46	4.92	218.71	8.42	5.74	1.73	77.6747	51.9781	28.03549	0.19109	-0.04137
Z003E0053	3	53	Z003E0053	04FL711501	Z003	NAM	B73xCML228	78.5952	80.6679	1.6058	5.79	5.41	5.14	5.55	6.2	6.11	6.35	6.67	78.23	78.27	89.61	84.71	80.61	78.55	1.61	152.25	75.48	783.35	101.18	9.03	362.32	64.3	27.25	147.94	14.09	23.94	80.54	21.43	58.39	4.62	245.11	9.58	5.87	1.91	78.5952	55.5535	29.81569	0.23828	-0.031151
Z003E0054	3	54	Z003E0054	04FL711601	Z003	NAM	B73xCML228	83.0626	86.6803	2.7089	NA	NA	3.08	3.81	NA	NA	NA	NA	NA	NA	NA	NA	86.62	83.01	2.77	165.16	89.26	852.69	86.93	9.1	300.73	78	27.23	142.88	14.51	23.16	79.68	19.32	58.31	4.24	251.71	10.17	6.41	3.23	83.0626	45.8618	27.53839	0.14016	-0.05358
Z003E0055	3	55	Z003E0055	04FL711801	Z003	NAM	B73xCML228	81.6415	82.1377	0.4219	NA	NA	4.4	4.46	NA	NA	NA	NA	NA	NA	NA	NA	82.07	81.58	0.34	174.4	92.99	908.97	101.24	8.9	362.26	69.38	27.97	139.09	13.57	19.52	66.49	19.1	45.99	4.96	183.47	10.32	5.68	2.17	81.6415	61.4592	28.1638	0.29638	-0.0173
Z003E0056	3	56	Z003E0056	04FL712001	Z003	NAM	B73xCML228	79.3981	82.1114	1.8861	5.81	5.42	5.88	5.82	6.03	6.04	4.45	6.25	78.96	78.89	100.22	101.26	82.02	79.32	1.91	165.16	93.45	845.56	89.72	9.23	323.09	74.63	26.02	154.07	14.85	26.63	77.29	19.36	56.53	3.66	300.77	9.12	5.28	2	79.3981	NA	NA	NA	NA
Z003E0057	3	57	Z003E0057	04FL712701	Z003	NAM	B73xCML228	84.1281	88.264	2.6904	NA	NA	2.8	3.62	NA	NA	NA	NA	NA	NA	NA	NA	88.22	84.08	2.75	181.25	97.97	887.46	90.08	9.18	363.16	72.11	28.53	140.4	13.86	21.1	65.23	18.65	46.81	4.4	254.27	8.77	5.88	2.85	84.1281	NA	NA	NA	NA
Z003E0058	3	58	Z003E0058	04FL712801	Z003	NAM	B73xCML228	79.9403	80.5647	0.5781	5.21	5.34	4.84	5.4	4.48	5.84	6.5	6.69	79.52	79.57	78.87	81.22	80.51	79.86	0.51	146.44	78.85	817.41	100.05	8.34	335.44	70.37	23.51	127.34	12.86	22.36	70.82	14.22	53.27	4.03	258.16	8.53	5.73	1.83	79.9403	59.6523	26.85229	0.14579	-0.06404
Z003E0059	3	59	Z003E0059	04FL718301	Z003	NAM	B73xCML228	84.5569	87.0002	1.7779	NA	NA	3.76	4.68	5.67	5.84	NA	NA	NA	NA	NA	NA	86.92	84.5	1.76	166.7	90.71	820.85	98.5	8.45	365.69	73.15	26.93	138.76	13.12	25.45	70.7	16.74	52.13	4.23	228.27	10.5	NA	2.13	84.5569	48.8425	28.34779	0.18507	-0.04942
Z003E0060	3	60	Z003E0060	04FL713601	Z003	NA	NA	83.3713	84.7948	1.7466	NA	NA	NA	NA	NA	NA	NA	NA	NA	NA	NA	NA	NA	NA	NA	NA	NA	NA	NA	NA	NA	NA	NA	NA	NA	NA	NA	NA	NA	NA	NA	NA	NA	NA	NA	NA	NA	NA	NA
Z003E0061	3	61	Z003E0061	04FL713701	Z003	NAM	B73xCML228	79.7916	81.1107	0.9027	NA	NA	2.75	4.07	4.66	6.13	NA	NA	NA	NA	NA	NA	81.09	79.76	0.83	150.7	78.41	829.77	95.2	8.15	330.74	72.86	25.9	120.9	14.76	20.81	66.96	19.04	47.29	3.68	238.55	8.32	6.17	2.44	79.7916	60.0237	28.72559	0.31457	0.01895
Z003E0062	3	62	Z003E0062	04FL712601	Z003	NAM	B73xCML228	82.8076	86.4632	2.7067	NA	NA	3.86	4.21	NA	NA	NA	NA	NA	NA	NA	NA	86.38	82.74	2.17	182.31	92.29	798.77	98.77	7.46	275.59	72.08	24.83	150.59	13.53	23.82	73.2	14.63	55.81	4.03	262.97	8.31	5.9	2.08	82.8076	NA	NA	NA	NA
Z003E0063	3	63	Z003E0063	04FL714401	Z003	NAM	B73xCML228	85.8474	86.1792	0.4859	NA	NA	2.86	4.09	4.49	5.09	NA	NA	NA	NA	NA	NA	86.13	85.8	0.42	174.26	101.11	892.62	98.83	8.91	368.62	71.98	26.36	148.1	11.4	19.98	78.98	17.84	59.68	4.85	268.19	9.69	6.12	2.13	85.8474	43.7347	28.20338	0.17422	-0.04728
Z003E0064	3	64	Z003E0064	04FL714701	Z003	NA	NA	82.9697	83.1764	0.2728	NA	NA	NA	NA	NA	NA	NA	NA	NA	NA	NA	NA	83.1	82.91	0.26	185.9	107.51	861.76	106.69	9.01	314.1	71.17	27.23	151.07	14.37	23.89	89.67	25.34	65.56	5.05	235.98	10.05	5.13	2.11	NA	NA	NA	NA	NA
Z003E0065	3	65	Z003E0065	04FL712201	Z003	NAM	B73xCML228	77.8068	79.9984	1.9307	5.01	5.32	4.79	5.44	5.62	5.98	5.04	6.37	77.11	77.23	102.04	101.38	79.92	77.74	1.92	181.15	96.52	900.4	107.56	7.1	360.8	71.28	27.97	148.66	14.83	23.98	93.24	21.45	71.9	4.65	318.61	8.72	5.71	1.72	77.8068	47.0587	28.16824	0.18336	0.03106
Z003E0066	3	66	Z003E0066	04FL715001	Z003	NAM	B73xCML228	79.5159	81.4857	2.2608	6.21	5.44	5.49	5.71	7.52	7.13	7.95	7.07	78.97	78.94	81.04	77.42	81.45	79.46	2.28	160.44	76.28	808.7	81.52	9.59	334.32	69.22	28.32	140.36	14.69	21.74	71.48	20.89	51.59	4.27	239.24	8.37	6.17	1.86	79.5159	40.6223	27.73589	0.19853	0.00451
Z003E0067	3	67	Z003E0067	04FL716201	Z003	NAM	B73xCML228	77.7166	79.9058	1.9472	5.72	5.4	4.74	5.44	6.74	6.42	5.14	6.48	77	77.17	89.48	86.11	79.82	77.66	2.03	163	84.27	794.72	91.17	8.67	289.53	70.97	30.26	144.56	14.42	24.74	82.93	25.04	59.4	3.88	300.83	8.5	6.5	2.39	77.7166	50.3136	27.62569	0.22332	-0.02178
Z003E0068	3	68	Z003E0068	23M0960A01	Z003	NAM	B73xCML228	79.2232	81.5575	1.8202	5.26	5.35	4.58	5.35	6.84	6.39	5.52	6.54	78.83	78.91	77.56	80.81	81.48	79.16	1.95	146.22	76.65	830.45	97.85	8.05	329.23	73.58	25.97	120.7	14.71	23.61	69.13	13.77	53.25	3.97	278.51	8.69	6.11	1.92	79.2232	53.8997	29.23839	0.18309	-0.07036
Z003E0069	3	69	Z003E0069	23M0960B01	Z003	NAM	B73xCML228	79.922	83.848	2.7816	5.08	5.33	4.52	5.28	5.27	5.69	7	6.82	78.86	78.9	98.67	87.32	83.74	79.86	2.3	179.91	77.36	826.43	94.86	9.6	325.84	61.8	27.45	152.03	13.69	25.1	91.88	22.8	67.84	5.01	278.19	7.92	6.48	1.51	79.922	54.2402	28.51789	0.201393	-0.01305
Z003E0070	3	70	Z003E0070	23M0961A01	Z003	NAM	B73xCML228	79.026	80.3432	1.0899	NA	NA	3.13	3.93	NA	NA	NA	NA	NA	NA	NA	NA	80.28	78.99	1.06	164.09	86.16	872.49	100.29	8.7	364.98	65.9	30.15	131.49	15.86	22.77	84.58	25.05	60.09	4.34	271.59	7.89	6.13	1.95	79.026	62.5055	28.24497	0.27543	-0.00108
Z003E0071	3	71	Z003E0071	23M0961B01	Z003	NAM	B73xCML228	79.8886	81.3069	1.184	5.45	5.38	4.59	5.32	5.91	5.96	6.35	6.66	79.57	79.48	99.75	94.31	81.22	79.81	1.16	160.68	86.07	844.71	115.04	10.26	392.18	73.69	30.75	144.54	14.92	21.32	78.63	23.78	55.62	4.97	225.01	9.58	6.3	2.18	79.8886	NA	NA	NA	NA
Z003E0072	3	72	Z003E0072	23M0962B01	Z003	NAM	B73xCML228	82.7885	83.0403	0.5895	NA	NA	3.88	4.22	NA	NA	NA	NA	NA	NA	NA	NA	82.95	82.73	0.64	183.39	95.19	888.18	91.09	9.18	323.76	72.86	23.54	134.55	12.57	22.45	68.19	12.93	52.44	4.41	227.84	9.65	6.5	2.08	82.7885	37.8924	27.89849	0.16106	-0.03483
Z003E0073	3	73	Z003E0073	23M0963A01	Z003	NAM	B73xCML228	78.854	81.2884	1.6666	NA	NA	NA	NA	6.83	6.44	NA	NA	NA	NA	NA	NA	81.23	78.79	1.72	147.8	71.81	854.29	80.48	9.25	314.91	70.11	27.96	135.88	16.18	24.86	78.44	17.42	59.57	4.01	291.33	7.72	5.91	2.32	78.854	70.3224	28.31869	0.25702	-0.04892
Z003E0074	3	74	Z003E0074	23M0963B01	Z003	NAM	B73xCML228	80.5749	80.9744	0.3293	6.28	5.46	6.39	5.89	5.23	5.91	6.09	6.59	80.42	80.26	109.6	113.01	80.9	80.52	0.28	169.74	104.14	806.16	111.01	7.26	290.67	70.49	25.68	134.65	12.29	25.89	82.52	16.16	64.07	4.66	273.97	9.63	5.27	2.66	80.5749	60.5275	28.73009	0.21807	-0.02357
Z003E0075	3	75	Z003E0075	23M0964A01	Z003	NAM	B73xCML228	81.4274	81.5549	0.3028	NA	NA	2.58	4.05	6.66	6.34	NA	NA	NA	NA	NA	NA	81.45	81.35	0.26	160.65	80.2	823.45	103.26	11.3	361.21	68.25	27.28	148.89	13.87	21.85	NA	20.58	56.37	5.22	217.56	9.46	5.67	2.24	81.4274	49.8661	28.19912	0.23438	-0.01427
Z003E0076	3	76	Z003E0076	23M0966B01	Z003	NAM	B73xCML228	80.8748	82.334	1.3175	5.54	5.39	5.28	5.58	5.74	5.9	5.42	6.46	80.06	79.95	69.84	74.98	82.3	80.86	1.31	147.25	68.77	829.64	103.17	10.43	332.96	55.6	27.83	128.88	15.92	22.22	73.79	18.12	54.4	4.32	223.92	8.56	6.12	1.89	80.8748	68.5316	27.82539	0.25368	-0.03828
Z003E0077	3	77	Z003E0077	23M0967A01	Z003	NAM	B73xCML228	85.7649	85.6921	-0.1835	NA	NA	3.47	4.04	NA	NA	NA	NA	NA	NA	NA	NA	85.62	85.72	-0.18	134.03	79.85	704.25	116.71	8.39	263.35	71.39	27.38	134.27	15.16	22.58	70.72	17.78	53.74	4.24	248.77	9.09	5.31	1.54	85.7649	38.9325	28.32999	0.1649	-0.04936
Z003E0078	3	78	Z003E0078	23M0967B01	Z003	NAM	B73xCML228	81.8803	83.67	1.3611	NA	NA	3.76	4.6	5.43	5.93	NA	NA	NA	NA	NA	NA	83.61	81.81	1.37	158.24	92.6	899.65	96.03	10.8	321.33	68.64	27.92	144.26	14.69	25.15	80.18	21.24	58.75	3.41	309.94	8.83	5.49	1.74	81.8803	46.895	29.28019	0.18958	-0.06327
Z003E0079	3	79	Z003E0079	23M0968A01	Z003	NAM	B73xCML228	76.8003	79.4145	2.0375	5.19	5.33	4.11	5.18	5.97	6.05	5.51	6.57	76.3	76.5	104.02	100.09	79.33	76.74	2.11	174.06	90.55	866.55	87.03	10.56	340.66	73.38	28.08	130.31	15.19	24.9	78.11	18.85	57.89	3.96	276.89	9.65	5.46	1.89	76.8003	59.5187	28.68119	0.21689	-0.06003
Z003E0080	3	80	Z003E0080	23M0968B01	Z003	NAM	B73xCML228	79.6681	81.0033	1.1241	5.93	5.4	4.83	5.36	7.16	6.65	7.72	6.78	79.15	79.08	95.44	91.4	80.92	79.59	1.16	167.08	82.94	813.02	88.53	11.93	331.81	69.26	24.94	153.68	14.11	24.78	80.67	18.59	61.07	4.31	NA	8.81	6.06	1.96	79.6681	66.5463	29.02629	0.33357	0.01487
Z003E0081	3	81	Z003E0081	23M0969A01	Z003	NAM	B73xCML228	79.3251	82.6296	2.6946	6.22	5.45	6.22	5.77	6.2	6.12	8.43	7.27	79.11	79.13	90.21	90.19	82.56	79.28	2.74	158.16	86.97	841.04	85.72	11.12	313.54	68.88	28.35	145.26	15.79	22.65	72.7	17.27	54.3	4.17	241.47	9.88	5.51	2.06	79.3251	68.1271	28.26072	0.28128	-0.02617
Z003E0082	3	82	Z003E0082	23M0969B01	Z003	NAM	B73xCML228	77.1703	80.4185	2.6108	5.21	5.36	4.49	5.35	5.82	5.95	4.33	6.24	76.59	76.77	77.57	80.72	80.33	77.11	2.65	149.86	75.26	900.72	86.15	9.91	363.74	74.85	29.55	150.55	13.64	25.64	90.02	24.54	64.65	4.73	279.35	8.73	5.88	1.32	77.1703	46.7199	27.97729	0.17222	-0.05566
Z003E0083	3	83	Z003E0083	23M0970A01	Z003	NAM	B73xCML228	87.9495	91.0339	2.9696	NA	NA	3.37	4.46	6.35	6.16	NA	NA	NA	NA	NA	NA	90.98	87.89	2.89	168.98	93.22	923.14	108	9.65	373.52	68.45	NA	139.36	16.76	24.41	87.57	18.34	66.85	4.66	267.85	10.69	6.11	1.85	87.9495	45.2761	28.67429	0.209172	-0.035323
Z003E0084	3	84	Z003E0084	23M0970B01	Z003	NAM	B73xCML228	77.2718	79.5517	1.6796	5.62	5.38	4.6	5.38	7.05	6.76	4.96	6.45	76.6	76.75	82.77	81.94	79.49	77.21	1.66	160.13	77.62	894.9	86.62	9.47	351.19	59.74	26.22	121.34	14.5	19.57	68.58	15.86	50.03	4.08	216.93	7.41	5.89	1.43	77.2718	68.1866	28.60119	0.25319	-0.034785
Z003E0085	3	85	Z003E0085	23M0971A01	Z003	NAM	B73xCML228	77.549	78.9714	1.1372	5.21	5.37	5.15	5.52	5.81	5.91	5.51	6.54	77.16	77.35	81.8	76.72	78.9	77.48	1.09	146.39	71.43	841.26	84.54	8.94	337.25	69.96	25.45	145.06	13.97	24.56	80.17	15.84	61.88	4.42	256.29	8.42	5.91	1.8	77.549	37.0787	27.51059	0.1417	-0.05761
Z003E0086	3	86	Z003E0086	23M0972B01	Z003	NAM	B73xCML228	78.4699	80.0595	1.2561	5.38	5.37	5.14	5.59	5.33	5.6	5.35	6.51	77.98	78.06	75.72	74.25	79.97	78.41	1.3	144.79	70.5	824.47	82.12	8.63	307.58	61.44	26.42	121.31	13.76	24.28	76.33	13.77	60.55	4.3	279.74	8.61	6.1	1.72	78.4699	50.9845	28.53359	0.24248	-0.06261
Z003E0087	3	87	Z003E0087	23M0973B01	Z003	NAM	B73xCML228	81.952	83.4032	0.9369	NA	NA	3.16	4	NA	NA	NA	NA	NA	NA	NA	NA	83.35	81.89	0.83	181.37	94.49	892.59	80.93	8.13	363.53	68.76	25.23	111.38	13.24	18.62	58.28	12.62	42.65	4.47	166.27	9.45	5.9	1.83	81.952	NA	NA	NA	NA
Z003E0088	3	88	Z003E0088	23M0974A01	Z003	NAM	B73xCML228	80.3281	82.7033	1.7736	5.75	5.4	5.35	5.59	6.8	6.54	6.02	6.61	79.71	79.63	83.84	78.71	82.6	80.27	1.73	147.99	75.27	845.25	90.62	7.84	343.68	70.43	23.99	120.78	13.01	21.46	63.31	11.75	48	4.05	204.59	8.67	6.11	1.75	80.3281	56.0414	29.24439	0.22332	-0.034223
Z003E0089	3	89	Z003E0089	23M0975A01	Z003	NAM	B73xCML228	82.7878	83.4348	0.1655	NA	NA	2.74	4.25	7.38	6.72	NA	NA	NA	NA	NA	NA	83.36	82.73	0.1	146.23	80.66	904.35	106.98	9.35	377.01	69.39	27.04	151.73	14.89	24.11	78.74	19.84	58.21	4.18	NA	8.87	5.48	1.95	82.7878	41.8657	27.34509	0.23421	-0.0129
Z003E0090	3	90	Z003E0090	23M0975B01	Z003	NAM	B73xCML228	80.4743	81.4335	0.318	5.33	5.36	5.73	5.71	5.8	5.89	6.56	6.68	80.09	79.99	90.24	90.33	81.35	80.41	0.3	157.48	83.37	782.92	102.95	6.46	288.4	77.97	28.87	135.39	17.57	23.58	86.7	18.71	66.43	3.98	343.02	9.99	5.49	2.65	80.4743	54.1809	28.02639	0.26537	0.10334
Z003E0091	3	91	Z003E0091	23M0976B01	Z003	NAM	B73xCML228	79.3868	80.1638	0.5566	4.7	5.28	4.33	5.24	7.17	6.87	5.38	6.48	78.75	78.77	79.5	76.56	80.08	79.3	0.49	128.99	69.89	821.01	103.33	8.3	286.81	71.77	27.63	140.29	15.77	25.84	85.12	17.81	66.1	4.06	324.89	9.62	5.48	1.8	79.3868	64.6947	28.84429	0.21879	-0.028811
Z003E0092	3	92	Z003E0092	23M0977A01	Z003	NAM	B73xCML228	76.4708	79.0648	2.0353	4.72	5.29	4.58	5.38	5.11	5.61	4.03	6.28	75.7	75.99	77	73.76	78.98	76.39	2.13	146.18	69.24	815.82	87.39	11.9	347.76	71.05	26.56	131.01	13.95	23.4	71.78	16.52	54.93	3.92	269.34	8.4	5.89	1.98	76.4708	58.1577	29.02899	0.2812	-0.029079
Z003E0093	3	93	Z003E0093	23M0978A01	Z003	NAM	B73xCML228	77.5195	80.4351	2.3276	5.11	5.34	5.05	5.5	5.88	6	6.35	6.68	77.18	77.28	90.18	84.84	80.38	77.46	2.49	156.02	78.92	833.06	110.49	8.45	379.96	76.48	30.48	147.3	17.31	25.49	99.21	26.12	73.72	4.35	324.62	8.42	5.88	2.39	77.5195	43.9576	27.36659	0.11758	-0.04645
Z003E0094	3	94	Z003E0094	23M0978B01	Z003	NAM	B73xCML228	80.2658	82.4732	1.917	5.61	5.36	4.39	5.27	6.04	6.05	5.25	6.46	79.76	79.7	90.41	93.03	82.38	80.19	1.28	172.21	89.06	894.2	98.85	10.45	321.94	71.11	26.39	149.44	15.38	21.42	74.19	19.03	54.23	4.54	232	8.58	6.06	2.13	80.2658	41.4577	27.58839	0.14726	-0.0561
Z003E0095	3	95	Z003E0095	23M0979A01	Z003	NAM	B73xCML228	84.2181	85.7847	1.1837	NA	NA	3.29	3.92	NA	NA	NA	NA	NA	NA	NA	NA	85.71	84.16	1.12	142.91	73.67	890.43	90.72	9.3	278.39	73.04	27.01	151.02	14.36	22.73	79.21	18.1	59.92	3.8	283.61	8.65	6.09	2.56	84.2181	60.0538	27.64229	0.14373	-0.06012
Z003E0096	3	96	Z003E0096	23M0979B01	Z003	NAM	B73xCML228	79.2475	81.4401	1.5745	NA	NA	NA	NA	3.5	4.15	NA	NA	NA	NA	NA	NA	81.37	79.18	1.56	170.81	87.18	803.78	95.98	8.45	316	77.42	25.37	130.24	14.26	26.12	86.06	15.71	67.88	4.22	310.73	8.29	6.3	1.87	79.2475	56.9392	30.39089	0.205928	-0.07482
Z003E0097	3	97	Z003E0097	23M0980A01	Z003	NAM	B73xCML228	84.7076	87.01	1.9881	NA	NA	5.24	4.9	NA	NA	NA	NA	NA	NA	NA	NA	86.93	84.66	2.07	151.39	78.17	876.22	115.84	7.89	319.57	70.56	31.53	159.29	16.71	25.18	85.73	22.77	63.15	4.54	243.86	8.76	5.64	NA	84.7076	47.6604	28.01729	0.11317	-0.05091
Z003E0098	3	98	Z003E0098	23M0980B01	Z003	NAM	B73xCML228	79.8172	80.6773	1.0587	5.29	5.34	4.41	5.24	4.52	6.28	6.89	6.88	79.38	79.32	96.04	94.65	80.63	79.75	0.98	171.71	89.79	811.59	108.96	8.71	332.24	72.52	28.26	150.33	14.89	23.93	87.14	22.3	64.74	4.71	285.09	8.98	6.11	1.99	79.8172	57.4488	30.66249	0.21435	-0.00492
Z003E0099	3	99	Z003E0099	23M0981B01	Z003	NAM	B73xCML228	84.8485	87.2097	1.7945	NA	NA	2.3	3.82	6.17	6.09	NA	NA	NA	NA	NA	NA	87.11	84.77	1.78	164.86	89.59	870.41	96.36	12.34	328.08	72.33	25.53	139.18	12.38	22.01	63.79	16.33	46.98	4.14	205.95	10.66	5.71	2.5	84.8485	45.8223	27.36589	0.16896	-0.06645
Z003E0100	3	100	Z003E0100	23M0982A01	Z003	NAM	B73xCML228	80.0292	80.9836	0.7488	5.1	5.32	4.86	5.42	5.33	5.9	5.62	6.54	79.64	79.62	95.22	89.6	80.93	79.97	0.82	149.22	82.47	805.25	106.02	8.08	329.39	69.88	27.47	122.48	15.04	20.84	69.59	18.29	49.96	4.08	216.48	9.41	5.29	1.74	80.0292	44.9762	27.67339	0.18157	-0.0466
Z003E0101	3	101	Z003E0101	23M0982B01	Z003	NAM	B73xCML228	80.8628	82.8086	1.4418	5.6	5.38	5.13	5.51	5.54	5.79	7.85	6.93	80.31	80.21	62.17	64.91	82.74	80.81	1.48	128.39	62.18	807.49	80.98	8.09	308.82	71.35	29.21	125.35	15.46	22.81	74.86	19.94	54.46	3.95	269.1	8.34	5.49	1.07	80.8628	53.8598	29.00219	0.18756	-0.04078
Z003E0102	3	102	Z003E0102	23M0983A01	Z003	NAM	B73xCML228	78.7098	80.6734	1.6626	5.56	5.37	4.63	5.32	6.38	6.29	6.57	6.76	78.31	78.39	104.94	100.86	80.59	78.64	1.54	177.87	93.36	847.47	89.21	7.51	305.89	64.76	26.82	123.87	13.63	21.21	75.7	12.27	59.16	4.94	230.17	8.75	5.92	1.26	78.7098	42.161	27.71809	0.16968	-0.037228
Z003E0103	3	103	Z003E0103	23M0984A01	Z003	NAM	B73xCML228	77.4248	80.1189	2.2226	5.21	5.33	4.1	5.13	6.39	6.18	7.36	6.73	76.42	76.63	88.62	87.51	80.01	77.36	1.88	164.19	84.34	810.74	95.39	6.47	317.52	67.9	26.95	118.65	14.97	21.88	68.28	13.98	52.61	4.33	240.66	8.65	5.9	2.18	77.4248	39.6571	28.93049	0.22175	0.14724
Z003E0104	3	104	Z003E0104	23M0984B01	Z003	NAM	B73xCML228	78.8304	80.5501	1.2594	4.75	5.28	3.96	5.04	6.67	6.3	5.53	6.54	77.94	78.01	84.3	89.22	80.52	78.8	1.22	142.61	79.52	847.25	107.29	8.59	336.39	70.05	30.6	143.26	15.62	25.23	92.61	23.97	69.09	4.69	296.69	8.51	5.68	1.91	78.8304	60.1121	29.28859	0.19766	-0.05509
Z003E0105	3	105	Z003E0105	23M0985A01	Z003	NAM	B73xCML228	78.5521	81.5611	2.2134	5.54	5.36	4.71	5.34	5.51	5.63	7.18	6.84	78.15	78.16	94.55	89.61	81.5	78.5	2.15	151.61	85.08	848.79	100.4	10.3	379.88	70.55	27.97	159.06	15.01	23.59	79.81	22.05	56.96	4.44	241.5	9.51	5.89	1.47	78.5521	55.3678	28.65969	0.24364	-0.04196
Z003E0106	3	106	Z003E0106	23M0985B01	Z003	NAM	B73xCML228	78.1342	80.3305	1.6341	4.99	5.32	5.07	5.54	6.5	6.27	6.08	6.6	76.96	77.16	65.29	68.37	80.27	78.07	1.63	145.57	68.18	862.23	100.35	11.6	303.12	62.53	27.18	151.97	13.83	24.5	82.12	20.12	61.16	4.96	259.15	8.75	5.9	1.69	78.1342	54.8022	28.80079	0.16885	-0.06238
Z003E0107	3	107	Z003E0107	23M0987A01	Z003	NAM	B73xCML228	75.6342	77.1791	1.0641	4.91	5.31	4.31	5.2	6.19	6.1	6.95	6.89	74.68	75.02	83.38	80.16	77.1	75.57	1.02	156.43	76.43	784.95	82.81	7.24	299.57	72.17	25.89	134	14.66	24.58	86.18	15.55	68.61	5.06	272.97	8.3	5.69	1.04	75.6342	55.39	27.64169	0.13834	-0.036099
Z003E0108	3	108	Z003E0108	23M0987B01	Z003	NAM	B73xCML228	84.8485	85.0987	0.8817	NA	NA	3.33	4.55	7.57	7.15	NA	NA	NA	NA	NA	NA	85.08	84.83	0.87	148.28	77.18	779.93	96.27	12.29	270.31	73.41	26.77	141.92	14.13	22.4	73.1	19.89	52.49	4.59	230.17	8.65	5.61	2.09	84.8485	40.5075	26.78129	0.10556	-0.072
Z003E0109	3	109	Z003E0109	23M0988B01	Z003	NAM	B73xCML228	81.1789	82.8621	1.3647	NA	NA	2.78	4.03	6.76	6.55	NA	NA	NA	NA	NA	NA	82.76	81.12	1.35	153.99	81.35	809.57	107.62	6.33	289.43	71.28	30.49	158.74	14.97	23.41	84.76	25.91	60.83	4.88	257.97	8.51	6.08	1.8	81.1789	56.1244	28.31379	0.25407	-0.06718
Z003E0110	3	110	Z003E0110	23M0989A01	Z003	NAM	B73xCML228	79.661	82.2653	1.7699	NA	NA	2.64	4.29	5.26	5.62	NA	NA	NA	NA	NA	NA	82.18	79.59	1.78	155.89	82.18	782.53	97.51	8.12	286.24	68.38	27.99	136.5	14.28	23.41	76.3	16.44	58.01	4.14	258.83	9.9	6.17	2.27	79.661	57.6634	27.17939	0.22655	0.00096
Z003E0111	3	111	Z003E0111	23M0991A01	Z003	NAM	B73xCML228	78.4811	80.7718	2.0778	5.4	5.37	5.46	5.75	7.01	6.48	5.52	6.51	77.97	78.04	88.82	89.88	80.69	78.41	2.17	153.58	81.08	814.08	100.31	10.88	305.13	74.61	27.26	149.71	15.2	22.17	74.71	21.72	53.02	4.47	225.66	8.47	5.92	1.6	78.4811	53.1264	28.23072	0.2119	-0.0518
Z003E0112	3	112	Z003E0112	23M0991B01	Z003	NAM	B73xCML228	78.2065	79.8925	1.2952	5.71	5.42	5.93	5.73	5.24	5.44	7.51	6.87	77.41	77.45	86.68	80.75	79.81	78.14	1.3	144.06	74.12	812.69	98.47	9.67	341.28	76.76	28.19	134.36	14.36	23.9	71.5	18.07	52.4	4.5	225.57	8.48	5.1	1.34	78.2065	61.359	28.30849	0.207163	-0.028177
Z003E0113	3	113	Z003E0113	23M0992A01	Z003	NAM	B73xCML228	74.9323	77.474	1.8277	5.46	5.4	5.52	5.76	5.63	5.96	5.79	6.57	74.61	74.97	76.72	73.85	77.37	74.86	1.8	159.87	68.5	802	75.53	7.68	284.23	77.16	25.19	158.23	12.78	26.44	79.3	16.07	60.96	4.46	269.8	7.42	5.86	1.44	74.9323	48.3867	27.68429	0.22258	-0.00274
Z003E0114	3	114	Z003E0114	23M0992B01	Z003	NAM	B73xCML228	80.6459	81.0767	0.55	5.48	5.39	5.59	5.66	5.86	5.85	7.31	6.85	80.44	80.33	88.34	93.34	81.01	80.58	0.51	151.6	82.52	848.58	104.85	9.49	288.67	72.3	25.25	140.35	13.4	24.72	75.78	16.03	58	4.31	257.21	9.86	5.52	2.18	80.6459	35.8307	28.64179	0.15754	-0.09792
Z003E0115	3	115	Z003E0115	23M0993A01	Z003	NAM	B73xCML228	80.9706	82.1028	0.9259	5.37	5.37	5.67	5.8	5.8	5.87	4.94	6.42	80.22	80.11	92.36	97.46	82.03	80.91	0.88	167.2	91.57	884.66	101.88	8.61	347.73	70.61	26.79	152.44	13.78	23.49	73.06	19.89	52.59	3.97	217.35	8.74	5.89	1.45	80.9706	58.5677	28.24378	0.19758	-0.029276
Z003E0116	3	116	Z003E0116	23M0993B01	Z003	NAM	B73xCML228	82.3406	84.4319	1.3571	NA	NA	5.11	5.19	5.88	5.97	NA	NA	NA	NA	NA	NA	84.36	82.28	1.32	168.85	93.92	870.95	116.42	12.63	309.3	73.98	29.38	132.07	13.73	19.17	57.73	18.56	40.73	4.69	199.53	10.18	5.08	2.89	82.3406	62.098	28.49689	0.30667	-0.05988
Z003E0117	3	117	Z003E0117	23M0994A01	Z003	NAM	B73xCML228	78.3702	81.2816	2.3604	4.94	5.33	4.08	5.14	7.21	6.84	6.1	6.62	77.06	77.16	70.28	74.23	81.2	78.3	2.36	140.2	68.31	813.52	90.17	9.05	352.54	69.07	30.44	134.2	16.36	23.12	85.01	22.65	62.2	4.35	259.17	8.82	5.47	1.52	78.3702	57.3744	27.95109	0.22096	-0.06018
Z003E0118	3	118	Z003E0118	23M0995B01	Z003	NAM	B73xCML228	79.5738	82.2312	1.8683	4.55	5.27	3.52	4.92	5.89	5.98	5.71	6.57	79.05	79.01	118.05	122.96	82.13	79.51	1.83	193.45	115.31	846.21	104.82	11.25	354.37	71.04	27.85	125.74	15.25	21.47	73.93	16.29	54.17	4.66	230.46	10.88	5.68	1.92	79.5738	51.5508	28.29879	0.17507	-0.08287
Z003E0119	3	119	Z003E0119	23M0996B01	Z003	NAM	B73xCML228	74.1188	74.559	0.8222	5.38	5.37	4.77	5.37	6.54	6.36	7.21	6.88	72.98	73.39	73.81	72.74	74.46	74.05	0.83	164.76	71.14	783.46	89.55	7.65	304.93	74.59	27.53	147.93	15.6	25.2	87.71	17.3	68.5	4.65	270.11	7.86	5.88	1.67	74.1188	70.2131	27.56679	0.22652	-0.00853
Z003E0120	3	120	Z003E0120	23M0997A01	Z003	NAM	B73xCML228	80.6437	80.8841	0.321	4.64	5.3	5.3	5.57	5.67	5.81	6.75	6.7	79.74	79.7	95.6	89.97	80.82	80.58	0.29	145.29	82.32	851.98	107.94	7.71	311.55	55.96	29.94	146.06	16.42	25.09	85.53	19.92	64.74	4.19	309.49	8.8	5.85	2.43	80.6437	43.7569	28.187342	0.14327	-0.06027
Z003E0121	3	121	Z003E0121	23M0997B01	Z003	NAM	B73xCML228	78.8279	81.4074	2.0613	5.97	5.41	4.56	5.31	4.82	5.4	6.88	6.82	78.38	78.44	100.41	97.9	81.33	78.78	2.03	161.57	88.08	820.05	85.39	8.65	354.7	74.53	27.55	137.22	15.08	26.27	88.29	18.84	67.41	4.2	294.95	9.62	5.48	2.41	78.8279	44.5645	27.40489	0.17933	-0.07338
Z003E0122	3	122	Z003E0122	23M0998A01	Z003	NAM	B73xCML228	80.7185	83.1862	1.85	5.17	5.33	4.53	5.31	6.13	6.09	5.64	6.54	79.95	79.93	92.37	86.82	83.09	80.65	1.89	156.18	81.96	843.46	107.38	8.78	349.77	75.77	27.29	138.15	14.78	22.49	78.82	20.36	57.12	4.52	271	8.89	6.05	1.95	80.7185	59.1808	28.90869	0.19195	-0.04773
Z003E0123	3	123	Z003E0123	23M0999A01	Z003	NAM	B73xCML228	82.135	83.6609	0.9309	NA	NA	3.59	4	NA	NA	NA	NA	NA	NA	NA	NA	83.59	82.06	0.9	173.14	99.1	828.27	113.33	10.84	317.67	70.72	28.73	135.04	17.01	23.46	74	14.72	57.25	3.35	307.58	10.06	6.12	1.98	82.135	55.9556	28.66369	0.40427	-0.03862
Z003E0124	3	124	Z003E0124	23M0999B01	Z003	NAM	B73xCML228	77.8754	79.9996	0.7338	5.48	5.38	4.67	5.34	6.55	6.09	6.32	6.68	77.89	77.96	93.84	92.65	79.92	77.8	0.74	168.31	85.06	803.42	102.15	8.54	319	70.62	30.61	135.37	17.28	24.09	86.39	21.47	64.96	4.67	274.03	9.11	5.7	1.76	77.8754	58.2268	27.55519	0.208929	-0.05753
Z003E0125	3	125	Z003E0125	23M1000A01	Z003	NAM	B73xCML228	79.6052	81.7751	1.5351	5.46	5.36	4.93	5.45	6.12	6.09	6.98	6.84	78.74	78.74	96.23	98.89	81.73	79.57	1.58	180.7	91.24	926.45	102.92	7.79	346.55	73.8	30.88	148.89	15.81	23.46	80.32	25.88	59.11	4.48	261.22	8.8	5.7	1.73	79.6052	46.1608	27.74029	0.16755	-0.029519
Z003E0126	3	126	Z003E0126	23M1000B01	Z003	NAM	B73xCML228	82.5034	82.8314	0.3724	NA	NA	3.76	4.66	6.84	6.78	NA	NA	NA	NA	NA	NA	82.76	82.45	0.29	164.79	96.37	831.68	101.22	7.39	346.33	65.94	28.46	125.92	16.72	22.92	76.65	17.47	57.95	4.27	259.97	9.48	5.49	1.94	82.5034	53.9297	28.76859	0.21929	-0.0471
Z003E0127	3	127	Z003E0127	23M1001A01	Z003	NAM	B73xCML228	79.9234	81.4531	1.1731	4.93	5.31	4.92	5.41	5.97	5.98	6.05	6.59	79.38	79.31	94.2	91.62	81.38	79.86	1.17	158.82	82.79	848.82	103.61	7.08	305.19	67.64	27.66	135.08	14.09	23.91	76.87	16.91	58.82	4.04	279.64	9.31	5.11	2.18	79.9234	58.0249	26.56799	0.25886	0.00425
Z003E0128	3	128	Z003E0128	23M1002A01	Z003	NAM	B73xCML228	76.5287	78.4646	1.6148	6.03	5.43	5.11	5.48	6.81	6.83	7.13	6.82	75.59	75.88	69.61	74.03	78.42	76.49	1.55	143.78	69.32	865.03	95.41	7.42	348.26	75.14	26.32	135.81	14.65	23.95	81.9	19.95	61.41	4.49	281.85	8.74	5.9	1.95	76.5287	51.9953	28.1664	0.21199	-0.06947
Z003E0129	3	129	Z003E0129	23M1003B01	Z003	NAM	B73xCML228	79.3655	81.0466	1.0279	5.18	5.35	5.08	5.56	6.46	6.23	5.18	6.44	78.94	78.93	86.65	85.98	80.99	79.31	1.08	152.76	81.46	843.03	104.76	7.75	371.78	71.75	27.73	152.32	17.51	23.58	94.88	21.82	71.59	4.69	258.69	8.44	5.5	1.51	79.3655	41.6872	28.20972	0.21006	-0.01985
Z003E0130	3	130	Z003E0130	23M1004A01	Z003	NAM	B73xCML228	82.4249	86.1312	2.5592	NA	NA	4.47	4.49	NA	NA	NA	NA	NA	NA	NA	NA	86.08	82.37	2.48	148.49	74.94	825.25	88.99	8.83	315.01	66.93	28.47	143.55	15.26	21.84	71.97	17.06	53.33	4.33	285.66	8.52	5.91	1.92	82.4249	55.2843	28.48689	0.17844	-0.07475
Z003E0131	3	131	Z003E0131	23M1004B01	Z003	NAM	B73xCML228	80.8911	82.7135	1.3549	5.7	5.38	4.54	5.28	8.27	6.72	6.58	6.72	80.98	80.8	78.37	78.17	82.65	80.84	1.35	139.28	73.2	906.62	95.58	9.31	327.85	73.43	26.82	151.17	12.77	21.44	75.76	20.29	54.46	4.34	230.77	8.62	5.66	2.17	80.8911	64.3427	29.46609	0.24077	-0.01811
Z003E0132	3	132	Z003E0132	23M1005B01	Z003	NAM	B73xCML228	80.4243	80.6561	0.2948	NA	NA	4.06	4.35	NA	NA	NA	NA	NA	NA	NA	NA	80.6	80.37	0.21	161.13	84.89	762.04	98.79	9.92	279.37	69.12	27.85	141.37	15.04	25.06	76.39	17.33	57.64	4.22	312.81	9.39	5.72	1.75	80.4243	54.2568	26.18399	0.27444	-0.02621
Z003E0133	3	133	Z003E0133	23M1006B01	Z003	NAM	B73xCML228	80.9817	82.5837	1.2607	5.83	5.43	6.09	5.78	5.6	6	6.37	6.68	80.47	80.33	90.41	85.58	82.48	80.9	1.26	154.4	80.54	833.62	102.86	9.6	308.58	71.49	26.54	129.93	13.43	24.36	76.6	13.22	64.9	4.82	281.31	10.56	5.7	1.97	80.9817	42.5737	28.39949	0.12072	-0.06204
Z003E0134	3	134	Z003E0134	23M1007A01	Z003	NAM	B73xCML228	80.1707	81.515	1.0053	5.94	5.44	5.7	5.67	5.82	5.95	9.14	7.22	80.07	79.97	93.78	90.66	81.46	80.11	1.07	148.89	81.52	806.37	95.12	6.19	317.51	76.07	29.39	152.28	15.05	22.38	78.1	22.46	55.32	4.2	264.47	9.51	5.37	1.83	80.1707	43.9036	27.93999	0.12424	-0.0851
Z003E0135	3	135	Z003E0135	04P0571B51A	Z003	NAM	B73xCML228	83.7458	86.2487	1.4362	NA	NA	3.79	4.59	5.37	5.88	NA	NA	NA	NA	NA	NA	86.17	83.68	1.56	173.28	93.33	912.79	98.56	6.48	319.78	75.33	29.91	143.59	15.52	26.12	75.72	23.14	61.15	4.17	285.46	9.48	5.9	2.38	83.7458	44.4305	28.27939	0.21933	-0.07423
Z003E0136	3	136	Z003E0136	04P0552B51A	Z003	NAM	B73xCML228	84.3544	85.1964	0.6982	NA	NA	2.52	4.16	6.31	6.12	NA	NA	NA	NA	NA	NA	85.12	84.29	0.63	167.36	86.85	888.99	102.72	7	363.92	74.28	27.03	154.09	12.54	22.69	82.86	19.88	60.97	4.95	250.97	8.95	5.37	1.79	84.3544	NA	NA	NA	NA
Z003E0137	3	137	Z003E0137	04P0569B51A	Z003	NAM	B73xCML228	74.3347	77.2035	1.4311	4.87	5.3	4.33	5.29	5.15	5.29	4.33	6.29	74.18	74.57	73.82	78.44	77.12	74.25	1.52	144.6	70.93	807.73	89.05	9.44	380	66.16	26.02	122.46	15.39	21.41	62.11	15.84	44.38	3.58	221.23	8.34	5.69	1.88	74.3347	52.8362	29.41089	0.23678	-0.00985
Z003E0138	3	138	Z003E0138	04P0581B51A	Z003	NAM	B73xCML228	77.8371	79.7105	1.5705	7.4	5.56	6.68	6.15	7.09	7.08	8.77	7.07	76.94	77.08	64.88	67.09	79.61	77.77	1.49	155.18	62.9	789.21	95.65	8.53	357.56	71.92	28.83	149.73	15.26	23.83	83.99	24.64	61.53	4.62	255.09	8.79	6.33	1.95	77.8371	34.328	27.32609	0.15839	-0.01519
Z003E0139	3	139	Z003E0139	04P0586B51A	Z003	NAM	B73xCML228	80.0321	84.1813	2.746	5.88	5.42	5.39	5.63	6.35	6.21	8.43	7.01	79.3	79.24	89.39	85.78	84.11	79.98	2.29	172.95	77.21	879.61	96.09	16.59	350.48	72.61	28.08	148.59	13.75	22.84	77.14	24.1	52.58	4.15	228.99	9.59	6.31	1.94	80.0321	NA	NA	NA	NA
Z003E0140	3	140	Z003E0140	04P0555B51A	Z003	NAM	B73xCML228	79.7992	82.1985	1.8581	6.33	5.46	5.23	5.5	7.3	6.47	6.43	6.68	79.54	79.47	89.72	94.79	82.13	79.73	1.8	178.54	84.72	880.41	96.4	9.77	300.7	69.29	28.69	174.69	14.32	23.32	78.1	26.36	53.46	4.87	211.36	8.68	6.13	1.54	79.7992	36.2037	27.41889	0.12729	-0.05882
Z003E0141	3	141	Z003E0141	04P0564B51A	Z003	NAM	B73xCML228	79.3265	80.6486	1.1472	5.79	5.38	5.31	5.56	5.01	6.21	8.53	7.05	78.64	78.62	100.22	101.95	80.58	79.27	1.15	176.68	96.43	888.35	92.02	7.86	381.92	77.62	27.21	146.79	13.03	21.77	72.69	20.61	51.88	4.85	213.81	7.9	6.11	2.14	79.3265	41.9209	28.20088	0.14516	-0.04624
Z003E0142	3	142	Z003E0142	04P0591B51A	Z003	NAM	B73xCML228	75.9602	77.5517	1.0984	5.29	5.35	5.34	5.58	6.38	6.25	6.78	6.79	75.19	75.4	78.3	75.4	77.49	75.9	1.08	149.91	72.87	806.77	82.64	7.61	325.18	70.54	28.08	127.74	14.66	24.63	80.3	18.23	61.27	3.78	315.6	8.75	5.48	1.31	75.9602	50.4668	20.73689	0.09177	-0.07832
Z003E0143	3	143	Z003E0143	04P0573B51A	Z003	NAM	B73xCML228	82.5724	85.831	2.1436	NA	NA	3.38	4.01	NA	NA	NA	NA	NA	NA	NA	NA	85.77	82.5	2.12	167.97	90.59	864.28	101.61	14.04	384.57	74.37	27.91	147.11	14.8	22.66	81.14	18.94	61.13	4.64	257.81	10.55	5.91	1.99	82.5724	48.0191	28.12605	0.22629	-0.04605
Z003E0144	3	144	Z003E0144	04P0594B51A	Z003	NAM	B73xCML228	80.6002	85.6145	3.7274	5.13	5.33	4.2	5.17	6.47	6.22	6.27	6.66	80.34	80.22	103.83	99.4	85.56	80.53	3.81	187.55	90.38	905.04	101.73	10.89	385.19	71.33	29.82	125.25	14.9	21.38	74.24	16.68	53.99	5.2	233.8	9.46	5.49	1.98	80.6002	NA	NA	NA	NA
Z003E0145	3	145	Z003E0145	04P0573A51A	Z003	NAM	B73xCML228	77.7565	82.6935	3.4243	5.99	5.43	5.25	5.49	6.09	6.08	8.76	7.23	76.45	76.64	81.04	82.21	82.62	77.7	2.8	152.21	77.58	807.98	90.37	6.86	333.78	74.73	29.06	155.34	14.64	23.8	83.91	22.36	61.6	4.11	291.92	8.78	6.53	1.94	77.7565	53.8065	29.09679	0.27669	0.01403
Z003E0146	3	146	Z003E0146	04P0563A51A	Z003	NAM	B73xCML228	78.3054	81.1419	2.0619	6.01	5.41	4.59	5.3	7.25	6.27	7.68	6.83	77.43	77.52	105.88	101.47	81.12	78.28	2.09	181.36	91.75	822.02	99.03	8.93	335.03	63.29	26.84	120.3	14.51	22.61	74.26	15	57.19	4.09	258.49	9.24	5.7	2.4	78.3054	40.4311	27.10859	0.18812	0.03055
Z003E0147	3	147	Z003E0147	04P0567B51A	Z003	NAM	B73xCML228	76.6038	79.5031	2.4049	NA	NA	3.69	4.08	NA	NA	NA	NA	NA	NA	NA	NA	79.43	76.54	2.58	152.54	75.89	815.83	87.15	10.32	316.38	74.31	26.86	139.14	14.68	23.66	79.66	17.19	61.02	4.66	257.1	8.76	5.28	1.95	76.6038	49.8292	28.28009	0.17089	-0.06753
Z003E0148	3	148	Z003E0148	04P0586A51A	Z003	NAM	B73xCML228	79.5816	81.9618	1.6415	5.85	5.4	5.56	5.75	5.57	5.65	5.93	6.59	79.37	79.27	72.83	75.86	81.89	79.5	1.62	133.57	65.92	762.48	90.26	9.78	296.32	70.74	29.95	138.89	17.52	22.8	79.92	21.05	58.59	4.19	245.2	8.56	5.88	1.72	79.5816	62.6409	28.94649	0.16446	-0.06144
Z003E0149	3	149	Z003E0149	04P0565A51A	Z003	NAM	B73xCML228	80.1324	84.0629	2.5575	5.1	5.32	4.4	5.31	5.96	6	4.56	6.34	79.19	79.15	85.22	88.16	83.98	80.06	2.52	157.48	80.7	780.14	92.3	7.44	376.09	68.17	30.49	133	17.19	24.39	84.3	22.28	63.47	4.48	311.49	8.97	6.12	1.94	80.1324	51.6984	27.81939	0.15224	-0.03475
Z003E0150	3	150	Z003E0150	04P0581A51A	Z003	NAM	B73xCML228	78.5176	80.7224	1.6551	5.28	5.34	4.07	5.15	5.41	5.7	5.82	6.59	77.81	77.9	75.11	76.1	80.63	78.45	1.69	147.35	70.94	842.42	89.86	10.42	353.47	71.9	27.84	125.22	16.77	22.26	73.1	14.93	55.87	4.29	239	8.93	5.87	1.7	78.5176	NA	NA	NA	NA
Z003E0151	3	151	Z003E0151	04P0601A51A	Z003	NAM	B73xCML228	78.9688	82.0803	2.3692	NA	NA	4.14	4.33	NA	NA	NA	NA	NA	NA	NA	NA	82.02	78.9	2.41	171.85	87.75	782.02	96.32	7.99	315.25	78.86	26.79	134.1	13.88	22.28	74.05	17.57	54.61	5.13	224.79	8.88	5.53	1.93	78.9688	NA	NA	NA	NA
Z003E0152	3	152	Z003E0152	04P0577B51A	Z003	NAM	B73xCML228	77.7282	78.4256	0.6406	4.83	5.3	3.81	5.05	5.96	6.03	5.64	6.55	76.79	76.93	78.37	74.32	78.35	77.68	0.58	146.7	67.38	793.53	93.15	8.43	330.92	70.71	28.71	157.96	15.49	28.14	92.91	24.07	69.29	4.27	343.49	8.37	5.51	1.72	77.7282	60.3756	29.73819	0.28562	-0.00509
Z003E0153	3	153	Z003E0153	04P0568B51A	Z003	NAM	B73xCML228	79.8494	83.1172	2.3846	5.03	5.35	4.51	5.3	6.01	6.03	6.15	6.67	79.47	79.41	93.12	96.72	83.07	79.8	2.37	173.05	90.1	825.67	95.41	13.8	322.99	75.73	27.37	147.34	14.88	23.75	78.72	19.28	58.51	4.37	273.62	8.99	5.69	1.34	79.8494	50.74346	27.60309	0.13439	-0.06755
Z003E0154	3	154	Z003E0154	04P0584B51A	Z003	NAM	B73xCML228	75.2227	77.4361	1.8322	4.94	5.32	4.19	5.22	6.17	6.13	4.8	6.44	74.73	75.08	78.54	82.44	77.36	75.15	1.91	158.11	75.84	861.77	91.33	7.13	351.92	76.94	27.89	138.34	14.73	22.56	78.96	20.18	58.18	4.27	254.88	7.69	5.5	1.77	75.2227	59.2105	28.34539	0.1969	-0.033795
Z003E0155	3	155	Z003E0155	04P0575B52A	Z003	NAM	B73xCML228	79.4496	80.704	1.3678	5.78	5.4	4.88	5.43	6.3	6.1	6.9	6.8	79.05	79.1	91.11	86.66	80.64	79.39	1.37	173.4	84.12	823.28	96.25	5.37	321.03	71.57	28.4	141.45	14.84	23.59	82.94	20.92	61.2	4.44	287.73	8.4	5.9	1.77	79.4496	NA	NA	NA	NA
Z003E0156	3	156	Z003E0156	04P0588A51A	Z003	NAM	B73xCML228	79.9017	82.0453	1.8794	NA	NA	NA	NA	3.39	4.65	NA	NA	NA	NA	NA	NA	81.98	79.83	1.91	155.17	76.38	821.38	93.76	9.35	335.66	70.96	28.68	138.5	15.61	24.65	77.37	17.66	58.7	3.79	294.23	9.34	5.82	2.39	79.9017	40.7698	27.53039	0.12525	-0.04434
Z003E0157	3	157	Z003E0157	04P0579A53A	Z003	NAM	B73xCML228	84.637	86.3317	1.4021	NA	NA	4.36	4.44	NA	NA	NA	NA	NA	NA	NA	NA	86.23	84.56	1.43	186.26	97.45	788.03	102.59	7.93	350.47	70.42	28.84	140.88	15.52	21.01	72.51	20.29	51.63	4.69	219.81	9.93	6.22	1.64	84.637	52.7128	28.15897	0.13694	-0.0537
Z003E0158	3	158	Z003E0158	04P0568A51A	Z003	NAM	B73xCML228	77.1746	80.0722	2.0007	5.13	5.33	4.38	5.25	6.69	6.47	6.6	6.73	76.38	76.58	86.18	83.51	80.01	77.14	2	167.88	76.64	772.58	87.94	8.24	328.59	69.83	30.37	132.63	15.47	22.87	82.14	22.93	59.79	4.75	252.72	8.08	6.52	1.72	77.1746	NA	NA	NA	NA
Z003E0159	3	159	Z003E0159	04P0566B51A	Z003	NA	NA	78.3679	79.7868	2.0196	NA	NA	NA	NA	NA	NA	NA	NA	NA	NA	NA	NA	79.72	78.31	2.13	184.53	104.18	877.65	91.56	8.96	337.33	63.42	26.92	142.65	14.23	24.47	81.11	18.82	62.06	4.57	291.1	8.86	5.91	1.76	NA	NA	NA	NA	NA
Z003E0160	3	160	Z003E0160	04P0567A51A	Z003	NAM	B73xCML228	79.2117	80.061	0.7763	5.59	5.38	5.19	5.58	5.93	6.04	6.38	6.69	78.45	78.49	101	104.71	79.99	79.16	0.71	173.54	94.35	833.64	106.7	8.02	328.81	72.03	28.35	123.5	14.26	21.4	71.91	13.67	55.79	4.35	259.91	9.36	5.69	1.21	79.2117	47.6477	27.62059	0.13784	-0.07222
Z003E0161	3	161	Z003E0161	04P0579B51A	Z003	NAM	B73xCML228	85.3175	87.3083	1.4378	NA	NA	5.09	4.81	NA	NA	NA	NA	NA	NA	NA	NA	87.28	85.27	1.43	161.64	92.68	924.51	107.17	9.57	349.64	74.17	28.25	152.35	16.81	26.03	81.78	20.76	61.25	4	281.88	9.47	5.81	2.34	85.3175	44.9213	27.90999	0.19466	0.04297
Z003E0162	3	162	Z003E0162	04P0591A51A	Z003	NA	NA	78.6217	80.3902	1.4607	NA	NA	NA	NA	NA	NA	NA	NA	NA	NA	NA	NA	NA	NA	NA	NA	NA	NA	NA	NA	NA	NA	NA	NA	NA	NA	NA	NA	NA	NA	NA	NA	NA	NA	NA	NA	NA	NA	NA
Z003E0163	3	163	Z003E0163	04P0574A51A	Z003	NAM	B73xCML228	78.7282	80.919	1.6854	5.47	5.36	3.83	5.08	5.57	5.93	5.7	6.59	77.96	77.97	103.2	100.76	80.84	78.68	1.77	180.24	97.94	852.09	93.69	10.6	293.54	71.45	26.76	132.09	13.68	25.59	89.81	15.91	71.35	4.7	304.03	9.84	5.38	1.86	78.7282	55.8413	28.1758	0.207118	-0.07109
Z003E0164	3	164	Z003E0164	04P0561B51A	Z003	NAM	B73xCML228	78.6662	79.4991	0.6886	5.56	5.39	5.92	5.66	6.46	6.36	6.63	6.69	77.43	77.52	98.96	101.16	79.41	78.6	0.67	178.41	95.48	841.98	101.98	9.37	357.1	73.47	27.04	127.71	15.55	20.48	77.52	15.77	60.58	4.34	278.06	8.99	5.52	1.71	78.6662	43.0131	28.24311	0.12985	-0.031315
Z003E0165	3	165	Z003E0165	04P0577A51A	Z003	NA	NA	80.3914	82.5779	1.7696	NA	NA	NA	NA	NA	NA	NA	NA	NA	NA	NA	NA	82.51	80.35	1.74	146.54	83.56	793.89	104.75	6.71	303.28	74.15	28	133.6	14.61	22.84	78.51	17.82	59.73	4.53	261.4	9.54	5.5	1.94	NA	NA	NA	NA	NA
Z003E0166	3	166	Z003E0166	04P0585A51A	Z003	NAM	B73xCML228	76.8395	76.8602	0.1145	4.35	5.26	3.5	4.93	4.79	4.46	5.6	6.54	76.47	76.65	74.04	72.13	76.78	76.78	0.03	133.4	67.96	744.89	94.73	7.61	301.48	65.39	24.48	125.98	12.71	22.74	77.75	16.87	58.53	4.98	236.18	8.69	5.95	2.01	76.8395	58.9481	29.53109	0.206972	-0.04654
Z003E0167	3	167	Z003E0167	04P0570B51A	Z003	NAM	B73xCML228	76.3352	80.5299	2.857	NA	NA	2.98	4.33	6.72	6.42	NA	NA	NA	NA	NA	NA	80.4	76.26	2.98	150.66	67.74	805.52	81.55	11.41	342.22	67.7	28.17	132.9	14.17	20.27	66.23	21.13	45.44	4.56	185.42	8.99	6.1	1.98	76.3352	47.3283	27.27419	0.21209	-0.04143
Z003E0168	3	168	Z003E0168	04P0589B51A	Z003	NAM	B73xCML228	77.2828	77.7635	0.5462	5.87	5.41	5.45	5.66	4.89	5.31	6.56	6.69	76.68	76.91	63.9	69.34	77.68	77.22	0.53	158.24	67.22	812.09	84.41	7.99	322.58	76.78	26.79	121.09	14.72	21.7	71.5	15.74	54.29	4.48	238.05	7.86	5.9	1.98	77.2828	56.9554	27.03579	0.205354	-0.05259
Z003E0169	3	169	Z003E0169	04P0553A51A	Z003	NAM	B73xCML228	83.8192	85.043	1.0884	NA	NA	3.74	4.12	NA	NA	NA	NA	NA	NA	NA	NA	84.99	83.77	1.08	173.28	89.71	769.43	101.03	7.27	346.78	71.42	28.63	144.95	14.78	23.83	69.62	18.77	50.18	3.92	229.62	10.24	5.9	2.5	83.8192	49.934	28.44019	0.23317	0.01337
Z003E0170	3	170	Z003E0170	04P0558B51A	Z003	NA	NA	79.0627	81.0686	1.1129	NA	NA	NA	NA	NA	NA	NA	NA	NA	NA	NA	NA	NA	NA	NA	NA	NA	NA	NA	NA	NA	NA	NA	NA	NA	NA	NA	NA	NA	NA	NA	NA	NA	NA	NA	NA	NA	NA	NA
Z003E0171	3	171	Z003E0171	04P0571A51A	Z003	NAM	B73xCML228	82.7427	84.7481	1.4821	NA	NA	2.96	4.28	6.17	6.12	NA	NA	NA	NA	NA	NA	84.68	82.68	1.39	154.77	81.56	785.42	103.15	6.65	305.95	71.42	25.58	154.23	12.74	25.67	87.8	15.4	70.17	5.28	276.38	8.84	5.9	1.94	82.7427	52.0183	28.37449	0.18281	-0.00121
Z003E0172	3	172	Z003E0172	04P0580A51A	Z003	NAM	B73xCML228	82.8433	86.4389	2.2961	NA	NA	3.78	4.2	NA	NA	NA	NA	NA	NA	NA	NA	86.35	82.78	2.28	150.33	75.58	857.44	91.29	9.84	328.58	74.95	28.42	153.76	14.91	22.73	66.67	24.77	44.79	3.93	227.56	10.28	5.7	1.78	82.8433	50.0869	28.91489	0.16322	-0.06101
Z003E0173	3	173	Z003E0173	04P0569A51A	Z003	NAM	B73xCML228	77.7372	80.7331	2.1489	5.44	5.37	4.84	5.47	6.27	6.13	4.04	6.28	77.11	77.23	88.67	86.97	80.64	77.67	2.22	151.28	81.74	889.39	102.96	10.77	357.53	71.13	31.1	143.86	16.13	21.81	79.42	25.15	55.69	4.76	250.74	8.76	5.66	1.7	77.7372	49.7183	28.84009	0.208025	-0.05854
Z003E0174	3	174	Z003E0174	04P0596B51A	Z003	NAM	B73xCML228	80.6735	83.302	1.9128	4.85	5.3	4.55	5.35	5.64	5.75	4.48	6.33	80.31	80.16	98.91	94.59	83.24	80.6	1.95	153.82	85.35	841.43	99.72	8.19	312.77	77.58	27.23	168.61	14.14	24.4	76.6	21.83	53.94	3.54	272.03	9.79	5.63	2.68	80.6735	NA	NA	NA	NA
Z003E0175	3	175	Z003E0175	04P0598B51A	Z003	NAM	B73xCML228	75.4286	78.1203	1.9213	5.28	5.35	5.4	5.65	5.67	5.86	6.43	6.69	74.99	75.23	74.72	77.83	78.05	75.37	1.92	158.97	70.91	773.49	106.07	9.38	308.79	72.63	26.38	148.62	14.73	24.09	73.93	16.96	55.48	3.96	264.29	8.19	5.31	1.51	75.4286	39.5348	26.98659	0.13082	-0.04401
Z003E0176	3	176	Z003E0176	04P0552A51A	Z003	NAM	B73xCML228	80.1062	82.2565	1.4966	NA	NA	2	3.45	NA	NA	2	4.79	NA	NA	NA	NA	82.17	80.05	1.5	165.62	82.67	869.21	91.75	10.6	355.67	73.64	26.07	126.89	15.32	22.46	65.95	14.06	50.88	3.65	275.97	8.48	5.28	2.2	80.1062	51.3396	29.66109	0.19218	-0.04703
Z003E0177	3	177	Z003E0177	04P0577B52A	Z003	NAM	B73xCML228	77.306	79.5341	1.7709	5.17	5.34	4.7	5.37	5.38	5.82	6.56	6.7	76.79	76.94	81.45	79.89	79.44	77.24	1.81	152.84	72.52	864.68	97.3	9.92	345.74	68.78	26.74	157.69	13.7	23.06	72.32	21.6	52.93	4.97	225.49	9.14	6.1	1.92	77.306	48.9113	26.66069	0.206511	-0.04036
Z003E0178	3	178	Z003E0178	04P0596A51A	Z003	NAM	B73xCML228	81.0167	81.8725	0.6432	5.63	5.39	5.32	5.57	6.02	6.05	8.07	6.9	80.13	80.11	103.54	107.18	81.8	80.95	0.76	166.18	91.22	888.93	103.08	8.94	362.91	70.4	28.48	142.2	14.28	22.46	77.37	21.96	54.74	3.97	249.5	10.03	5.3	1.53	81.0167	50.0569	31.07469	0.28878	0.04469
Z003E0179	3	179	Z003E0179	04P0590B51A	Z003	NAM	B73xCML228	78.3904	79.7506	1.065	5.55	5.38	4.86	5.42	6.23	6.1	6.82	6.82	77.41	77.52	106.87	105.44	79.67	78.32	1.04	173.67	95.98	784.04	92.05	9	302.68	69.51	27.67	132.44	14.36	22.49	79.24	18.73	60.38	4.61	275.05	10.16	5.9	1.43	78.3904	54.3885	28.13896	0.24334	-0.05193
Z003E0180	3	180	Z003E0180	04P0566A51A	Z003	NAM	B73xCML228	81.4393	82.2709	0.9921	NA	NA	2.66	4.1	7.81	7.18	NA	NA	NA	NA	NA	NA	82.2	81.38	0.95	164.45	92.06	829.38	95.29	9.39	313.85	70.56	26.32	150.52	16.56	28.09	94.01	15.98	75.82	3.96	336.48	10.1	4.88	2.17	81.4393	38.774	28.25525	0.16609	-0.01265
Z003E0181	3	181	Z003E0181	04P0575B51A	Z003	NAM	B73xCML228	76.4778	78.9576	1.8865	6.25	5.45	5.39	5.63	5.22	6	4.53	6.27	76.02	76.27	101.04	88.35	78.88	76.4	1.81	175.84	86.42	820.04	99	5.77	321.76	70.88	29	158.08	14.06	25.04	95.02	25.2	70.9	5.17	291.22	8.57	5.9	1.77	76.4778	46.0981	28.08939	0.27149	-0.01489
Z003E0182	3	182	Z003E0182	04P0592A51A	Z003	NAM	B73xCML228	81.0515	83.2378	1.7162	NA	NA	NA	NA	6.99	5.88	NA	NA	NA	NA	NA	NA	83.17	81	1.3	164.52	94.23	911.84	113.26	10.97	337.5	65.47	31.54	142.84	16.54	22.1	87.74	26.56	62.33	4.48	290.42	10.21	5.29	2.01	81.0515	57.4025	29.22299	0.29151	-0.04967
Z003E0183	3	183	Z003E0183	04P0558A51A	Z003	NAM	B73xCML228	81.4387	83.9701	2.404	NA	NA	3.48	4.07	NA	NA	NA	NA	NA	NA	NA	NA	83.91	81.38	2.55	154.64	81	800.06	98.29	8.64	328.82	55.66	26.52	141.55	15.37	23.77	77.12	15.84	59.26	4.02	273.2	9.27	5.89	1.72	81.4387	48.6915	27.96239	0.15799	-0.06403
Z003E0184	3	184	Z003E0184	04P0590A51A	Z003	NAM	B73xCML228	78.0854	80.345	1.6685	5.43	5.37	5.27	5.54	6.24	6.11	5.78	6.54	76.9	77.05	86.94	81.68	80.28	78.04	1.65	173.74	77.39	851.86	85.33	7.87	348.84	74.88	28.51	144.77	14.16	22.58	77	21.82	55.05	4.54	228.12	8.29	5.71	1.84	78.0854	54.2309	28.67899	0.21376	-0.01502
Z003E0185	3	185	Z003E0185	04P0563B51A	Z003	NAM	B73xCML228	78.0468	80.4243	1.6766	6.57	5.47	5.69	5.57	6.58	6.32	8.26	7.14	77.18	77.25	73.18	71.45	80.36	77.99	1.83	150	68.31	796.6	85.09	6.95	310.86	72.4	25.91	120.83	12.33	22.98	70.31	14.71	53.36	4.25	247.13	7.84	6.08	1.76	78.0468	69.4046	29.14419	0.23639	-0.07373
Z003E0186	3	186	Z003E0186	04P0600A51A	Z003	NAM	B73xCML228	82.9359	85.4719	2.0123	NA	NA	2.7	4.08	6.9	5.95	NA	NA	NA	NA	NA	NA	85.36	82.83	2	182.05	91.22	852.69	95.83	9.06	357.74	74.9	26.62	141.02	14.65	21.91	76.91	19.21	56.98	4.44	243.5	9.91	5.47	1.27	82.9359	44.0456	27.72999	0.20341	-0.0391
Z003E0187	3	187	Z003E0187	04P0592B51A	Z003	NAM	B73xCML228	79.3437	80.0572	0.3677	NA	NA	NA	NA	2.5	4.74	NA	NA	NA	NA	NA	NA	79.97	79.29	0.32	142.34	76.55	785.29	98.59	7.43	306.67	68.74	28.66	141.35	15.93	26.23	83.57	19.09	63.73	4.03	360.78	8.77	5.87	2.42	79.3437	42.9965	27.92089	0.16785	-0.02579
Z003E0188	3	188	Z003E0188	04P0573B52A	Z003	NAM	B73xCML228	81.1629	84.7318	2.5228	NA	NA	4.98	4.73	NA	NA	NA	NA	NA	NA	NA	NA	84.67	81.1	2.52	167.65	94.77	836.5	102.48	11.85	363.44	71.51	27.89	136.76	13.91	22.05	67.5	15.32	49.41	4.51	210.17	9.76	5.4	1.82	81.1629	29.4685	26.92079	0.11484	-0.05205
Z003E0189	3	189	Z003E0189	04P0564A51A	Z003	NAM	B73xCML228	76.8146	79.0405	1.6149	5.54	5.37	4.7	5.35	6.04	6.05	5.88	6.58	75.76	75.94	73.39	69.57	78.94	76.72	1.6	139.29	65.51	807.97	85.94	6.82	313.65	70	27.24	131.93	15.39	23.52	68.96	16.44	52.14	3.65	262.93	8.7	5.88	1.48	76.8146	66.1281	27.93849	0.25047	0.01209
Z003E0190	3	190	Z003E0190	04P0597A51A	Z003	NAM	B73xCML228	78.6157	79.4006	0.9221	NA	NA	3.73	4.15	NA	NA	NA	NA	NA	NA	NA	NA	79.34	78.57	0.87	156.48	84.59	805.14	88.52	7.11	336.59	65.42	24	127.72	13.84	21.82	70.8	14.01	54.17	4.62	239.37	9.53	5.69	1.75	78.6157	55.9493	27.80929	0.2498	0.00939
Z003E0191	3	191	Z003E0191	04P0583A51A	Z003	NAM	B73xCML228	82.2435	83.9491	0.961	NA	NA	2.49	3.91	4.8	4.89	NA	NA	NA	NA	NA	NA	83.86	82.18	0.99	188.52	97.13	875.67	98.35	6.99	334.67	69.25	27.85	136.41	14.33	21.5	75.08	19.87	54.58	4.71	233.18	9.55	6.43	1.5	82.2435	66.166	29.99159	0.37677	0.07844
Z003E0192	3	192	Z003E0192	04P0588B51A	Z003	NAM	B73xCML228	87.2004	88.9017	1.381	NA	NA	2.14	4.05	6.4	6.47	NA	NA	NA	NA	NA	NA	88.85	87.14	1.36	180.76	96.52	861.61	96.06	9.78	313.27	71.78	28.81	152.21	13.33	21.77	63.13	21.5	42.52	4.16	197.38	10.14	6.15	2.17	87.2004	43.5558	28.00439	0.18648	-0.08436
Z003E0193	3	193	Z003E0193	04P0582A51A	Z003	NAM	B73xCML228	79.9189	80.8844	0.5473	4.71	5.28	4.11	5.24	6.74	6.39	3.5	6.28	79.27	79.23	100.64	101.45	80.82	79.87	0.57	165.5	93.13	865.19	103.08	7.17	345.8	69.78	26.92	148.05	14.97	25.17	87.07	16.56	64.93	4.31	285.72	9.77	5.52	1.67	79.9189	43.3515	28.25553	0.19019	-0.05995
Z003E0194	3	194	Z003E0194	04P0601B51A	Z003	NAM	B73xCML228	75.8695	78.2582	1.8968	5.45	5.37	5.12	5.51	6.09	6.07	6.11	6.61	75.56	75.79	84.28	87.09	78.17	75.81	1.95	146.33	79.72	852.47	88.23	10.45	336.98	70.77	25.76	123.19	13.23	19.7	60.66	14.03	43.85	4.41	192.32	8.44	5.1	1.52	75.8695	63.2551	28.42259	0.26562	-0.05691
Z003E0195	3	195	Z003E0195	04P0599A51A	Z003	NAM	B73xCML228	81.2954	82.1802	1.502	NA	NA	3.87	4.22	NA	NA	NA	NA	NA	NA	NA	NA	82.1	81.21	1.47	148.94	83.83	736.91	111.88	11.16	295.9	73.2	27.62	133.21	13.94	22.84	87.9	17.31	67.39	5.12	267.41	9	5.64	1.58	81.2954	NA	NA	NA	NA
Z003E0196	3	196	Z003E0196	04P0562B51A	Z003	NAM	B73xCML228	79.8444	80.9275	0.9813	5.55	5.38	4.78	5.34	6.16	6.11	7.27	6.98	79.27	79.28	84.65	83.94	80.87	79.79	0.92	167.68	71.64	804.77	84.9	9.37	333.3	70.73	27.75	139.36	13.93	23.92	76.59	19.96	56.21	4.49	249.88	8.42	6.12	1.68	79.8444	59.5968	29.69589	0.26667	-0.0261
Z003E0197	3	197	Z003E0197	04P0561A51A	Z003	NAM	B73xCML228	79.7588	81.6399	1.1829	NA	NA	2.49	3.84	5.97	6.02	NA	NA	NA	NA	NA	NA	81.55	79.7	1.16	161.62	74.82	767.24	100.26	8.84	422.61	69.86	28.88	127.95	15.23	18.9	68.91	19.98	48.37	4.93	186.84	8.08	5.9	1.49	79.7588	47.7791	26.92009	0.19771	-0.01253
Z003E0198	3	198	Z003E0198	04P0593A51A	Z003	NAM	B73xCML228	78.5311	79.9953	0.8884	4.62	5.29	3.76	5.1	5.4	5.26	4.51	6.32	77.77	77.86	97.95	98.48	79.92	78.46	0.9	183.78	90.12	821.32	74.89	9.16	322.2	73.25	27.71	135.33	14.68	25.9	85.26	18.17	66.31	4.22	326.41	9.29	6.52	1.83	78.5311	55.4171	30.11689	0.34827	0.04706
Z003E0199	3	199	Z003E0199	04P0585B51A	Z003	NAM	B73xCML228	77.8497	79.7303	1.4245	5.26	5.37	5.86	5.75	6.1	6.07	5.77	6.53	77.28	77.42	77.97	73.06	79.67	77.8	1.44	136.18	71.04	733.99	102.59	7.86	295.09	74.41	29.89	143.37	17.79	28.39	90.53	22.16	68.23	3.58	389.9	8.53	5.71	1.93	77.8497	59.0363	29.32089	0.24277	-0.07244
Z003E0200	3	200	Z003E0200	04P0595B51A	Z003	NAM	B73xCML228	82.1429	83.7681	1.4592	NA	NA	2.62	4.01	5.55	5.97	NA	NA	NA	NA	NA	NA	83.72	82.1	1.47	188.68	105.99	827.32	91.13	8.18	312.56	77.09	29.83	152.28	13.74	27.87	97.83	20.91	75.55	4.69	341.06	9.5	6.1	1.94	82.1429	43.0781	27.83439	0.35417	0.05518
Z004E0001	4	1	Z004E0001	04FL720601	Z004	NAM	B73xCML247	77.8949	78.9198	1.1666	4.19	5.07	3.48	4.91	5.71	5.92	5.48	6.53	77.48	77.58	83.43	85.22	78.89	77.86	1.15	160.25	81.1	781.02	90.48	7.82	284.12	70.48	28.47	123.16	17.5	24.49	81.23	16.27	65.59	4.08	330.67	9.73	6.05	1.69	77.8949	53.2702	27.1629	0.15643	-0.03387
Z004E0002	4	2	Z004E0002	04FL720901	Z004	NAM	B73xCML247	79.5131	79.5486	0.0724	6.33	5.83	5.37	5.72	7.31	6.56	8.24	7.34	79.15	79.16	60.99	63.08	79.51	79.48	0.14	126.2	59.89	745.07	87.34	7.36	341.49	68.08	25.58	126.68	16.9	24.95	76.4	18.22	58.69	3.78	348.75	8.48	6.08	1.63	79.5131	55.0441	30.6765	0.1595	-0.06586
Z004E0003	4	3	Z004E0003	04FL721101	Z004	NAM	B73xCML247	78.2563	79.8837	1.5932	5.54	5.57	5.16	5.57	6.55	6.35	6.58	6.79	77.5	77.63	90.11	86.11	79.85	78.22	1.58	164.98	79.13	814.9	88.81	6.32	381.34	70.21	28.02	127.98	15.97	23.02	81.91	19.94	63.4	4.5	278.02	8.87	6.48	1.61	78.2563	36.1793	26.9635	0.16569	-0.028555
Z004E0004	4	4	Z004E0004	04FL722101	Z004	NAM	B73xCML247	81.6435	83.9447	2.1219	NA	NA	4.11	4.76	6.27	6.25	NA	NA	NA	NA	NA	NA	83.92	81.61	2.1	178.43	92.65	793.34	90.87	11.39	309.88	71.53	27.84	115.32	16.57	23.81	74.19	21.42	55.37	3.45	335.91	9.47	6.01	1.48	81.6435	29.3495	26.8128	0.11522	-0.06236
Z004E0005	4	5	Z004E0005	04FL721601	Z004	NAM	B73xCML247	75.26	77.8518	2.4889	5.45	5.59	5.19	5.58	4.96	5	7.23	6.93	74.41	74.74	77.88	76.75	77.81	75.22	2.57	155.1	73.8	764.28	79.33	7.96	357.49	75.26	26.4	125.7	16.01	23.99	73.53	16.06	57.52	4.23	274.08	8.16	5.75	2.05	75.26	55.9682	27.4986	0.18362	-0.028991
Z004E0006	4	6	Z004E0006	04FL722401	Z004	NAM	B73xCML247	77.4406	78.5854	1.4446	6.21	5.82	5.91	5.96	5.75	5.87	7	6.82	76.84	76.98	86.57	86.14	78.55	77.4	1.45	173.05	76.07	864.2	93.95	7.1	391.54	70.25	27.14	130.54	14.92	24	75.8	17.79	59.17	4.08	323.83	9.14	6.27	1.64	77.4406	55.1572	26.7381	0.193143	-0.04362
Z004E0007	4	7	Z004E0007	04FL722601	Z004	NA	NA	79.6254	84.7845	4.9077	NA	NA	NA	NA	NA	NA	NA	NA	NA	NA	NA	NA	84.74	79.58	4.9	171.27	83.65	900.62	75.9	12.37	331.3	69.15	26.29	126.63	16.56	20.99	61.4	14.92	47.22	3.65	231.08	8.33	7.18	2.21	NA	NA	NA	NA	NA
Z004E0008	4	8	Z004E0008	04FL723501	Z004	NAM	B73xCML247	79.4889	83.6691	3.881	NA	NA	4.61	5.02	5.45	5.86	NA	NA	NA	NA	NA	NA	83.61	79.43	3.97	177.96	99.82	829.94	93.16	9.05	325.01	66.71	28.4	122.87	17.66	23.56	68.45	20.78	49.77	4.26	243.37	9.63	6.25	1.66	79.4889	52.4475	27.33543	0.22347	-0.02759
Z004E0009	4	9	Z004E0009	04FL723001	Z004	NAM	B73xCML247	84.2061	83.3444	-0.4322	NA	NA	4.32	4.84	6.08	6.06	NA	NA	NA	NA	NA	NA	83.31	84.17	-0.47	168.67	88.18	800.49	98.74	6.01	328.72	72.67	24.88	130.89	13.89	23.51	75.41	18.78	57.64	4.13	297.68	9.77	6.73	1.58	84.2061	41.3954	27.53	0.22242	0.00715
Z004E0010	4	10	Z004E0010	04FL723101	Z004	NAM	B73xCML247	80.5454	81.9206	1.2342	7.85	6.51	7.17	6.23	6.87	6.67	9.83	7.57	79.96	79.97	101.49	106.18	81.89	80.52	1.26	176.79	95.98	780.01	97.91	8.48	306.76	66.17	30.41	139.96	16.62	25.2	83.44	21.85	62.75	3.98	337.44	9.33	6.01	1.86	80.5454	46.8215	27.4552	0.20571	0.00344
Z004E0011	4	11	Z004E0011	04FL723201	Z004	NAM	B73xCML247	81.4825	82.9096	1.4783	NA	NA	4.3	4.42	NA	NA	NA	NA	NA	NA	NA	NA	82.85	81.43	1.46	149.92	72.99	804.62	84.35	8.27	312.03	63.17	24.85	125.47	14.86	24.44	62.5	13.64	48.9	3.8	270.49	9.43	6.02	1.89	81.4825	48.0197	26.9077	0.18439	-0.03818
Z004E0012	4	12	Z004E0012	04FL723701	Z004	NAM	B73xCML247	81.0482	83.584	2.6607	NA	NA	4.35	4.44	NA	NA	NA	NA	NA	NA	NA	NA	83.55	81.01	2.62	139.29	68.66	858.96	87.3	9.41	300.13	60.34	28.88	139.32	15.97	22.59	73.04	19.21	56.27	4.31	279.01	9.06	5.72	1.67	81.0482	39.9926	27.312939	0.25214	0.02393
Z004E0013	4	13	Z004E0013	04FL724201	Z004	NAM	B73xCML247	83.6535	86.8378	2.8832	NA	NA	4.5	4.95	6.29	6.18	NA	NA	NA	NA	NA	NA	86.81	83.61	2.86	178.21	91.03	893.71	92.07	8.67	383.75	72.24	28.07	132.69	17.22	23.93	74.55	18.27	56.81	3.94	294.63	10.41	5.72	1.99	83.6535	49.3413	27.6569	0.193294	-0.02203
Z004E0014	4	14	Z004E0014	04FL724301	Z004	NAM	B73xCML247	81.0743	83.5938	2.6717	NA	NA	3.29	4.46	5.75	5.85	NA	NA	NA	NA	NA	NA	83.57	81.04	2.68	170.69	74.5	749.66	85.84	7.27	324.98	68.35	31.42	125.94	15.46	24.27	71.52	21.73	52.26	3.79	288.18	8.72	6.48	1.01	81.0743	51.1199	26.6039	0.18495	-0.029318
Z004E0015	4	15	Z004E0015	04FL721801	Z004	NAM	B73xCML247	82.7821	84.2934	1.5327	NA	NA	2.76	4.12	5.24	5.34	NA	NA	NA	NA	NA	NA	84.27	82.75	1.51	152.23	77.99	780.92	96.43	8.37	301.51	67.47	27.07	129.22	15.42	23.65	71.86	NA	55.16	4.09	271.39	10.92	6.24	1.95	82.7821	39.5421	27.9295	0.15719	-0.04924
Z004E0016	4	16	Z004E0016	04FL724601	Z004	NAM	B73xCML247	81.2187	84.0085	2.6706	NA	NA	2.73	4.23	5.54	5.9	NA	NA	NA	NA	NA	NA	83.96	81.18	2.63	153.22	68.49	840.04	86.2	12.41	348.79	75.2	24.15	120.36	15.17	22.31	61	11.82	48.88	3.86	264.2	8.95	6.49	2.43	81.2187	46.5976	27.33492	0.15117	-0.05447
Z004E0017	4	17	Z004E0017	04FL724701	Z004	NAM	B73xCML247	79.0758	81.5583	2.3083	5.18	5.53	5.06	5.56	4.69	6.01	5.95	6.67	78.35	78.43	72.71	78.01	81.52	79.03	2.35	158.72	72.48	748.59	92.89	6.06	330.58	69.85	30.4	120.4	17.01	25.38	76.25	19.34	58.04	3.47	370.91	8	6.27	1.72	79.0758	34.7856	26.3587	0.12235	-0.06513
Z004E0018	4	18	Z004E0018	04FL724901	Z004	NAM	B73xCML247	79.1572	81.8123	2.4501	5.85	5.73	6.09	6.02	6.17	6.14	6.68	6.85	79.01	79.02	81.19	76.48	81.77	79.12	2.47	147.02	72.42	757.5	84.62	5.56	358.21	67.61	29.84	121.98	16.92	22.4	71.08	16.19	55.62	3.85	276.84	8.88	6.27	2.08	79.1572	42.6995	25.914	0.15416	-0.05322
Z004E0019	4	19	Z004E0019	04FL725101	Z004	NAM	B73xCML247	80.0879	81.2826	1.4533	5.81	5.69	4.98	5.53	6.84	6.55	7.47	6.92	79.79	79.82	81.29	83.54	81.24	80.05	1.5	158.72	79.92	786.44	84.94	8.47	339.95	71.37	25.92	109.45	17.25	21.17	66.49	11.87	54.38	4.12	270.78	9.57	6.75	1.72	80.0879	49.7694	26.5963	0.14854	-0.06284
Z004E0020	4	20	Z004E0020	04FL725201	Z004	NAM	B73xCML247	80.9004	82.8987	2.1665	5.58	5.59	5.24	5.58	6.51	6.32	7.71	6.96	80.39	80.43	66.7	71.63	82.86	80.87	2.16	149.84	68.4	801.34	90.74	8.25	397.83	67.18	25.51	127.27	14.58	23.02	70.3	13.77	55.62	3.89	301.77	8.68	6.68	1.07	80.9004	45.2543	27.7841	0.2075	-0.03397
Z004E0021	4	21	Z004E0021	04FL725301	Z004	NAM	B73xCML247	76.9237	76.943	0.7134	NA	NA	3.06	4.34	5.59	5.76	NA	NA	NA	NA	NA	NA	76.9	76.88	0.71	144.85	63.66	739.82	96.57	11.53	323.94	61.44	27.78	122.52	15.69	23.93	73.33	16.54	57.02	3.7	314.9	8.44	6.67	1.64	76.9237	66.827	28.1532	0.28935	-0.027995
Z004E0022	4	22	Z004E0022	04FL725401	Z004	NAM	B73xCML247	78.3933	79.5255	1.1836	5.75	5.61	5.41	5.69	5.97	6.02	5.24	6.6	78.99	79.02	72.66	68.21	79.49	78.35	1.16	149.51	60.66	742.61	85.46	8.12	334.16	63.54	26.4	112.67	18.38	21.1	57.5	12.06	45.21	3.27	292.86	8.53	6.24	1.81	78.3933	62.0537	26.2141	0.13286	-0.05636
Z004E0023	4	23	Z004E0023	04FL725501	Z004	NAM	B73xCML247	82.9121	82.9129	0.1873	NA	NA	NA	NA	6.84	6.51	NA	NA	NA	NA	NA	NA	82.88	82.87	0.23	168.84	78.37	917.31	97.52	5.62	363.85	71.25	29.06	136.19	16.38	23.51	69.61	22.18	49.99	3.7	287.75	9.58	6.5	1.87	82.9121	60.9156	27.2405	0.15682	-0.04722
Z004E0024	4	24	Z004E0024	04FL725601	Z004	NAM	B73xCML247	79.888	78.8723	-0.4718	5.66	5.55	5.09	5.59	5.69	5.89	6.45	6.69	79.61	79.68	106.21	104.49	78.82	79.85	-0.44	170.84	93.6	701.63	98.61	7.94	315.11	60.09	29.28	117.26	16.39	22.71	73.29	19.21	55.67	3.87	340.5	10.6	5.55	1.9	79.888	35.7405	26.9854	0.15228	-0.05617
Z004E0025	4	25	Z004E0025	04FL725901	Z004	NAM	B73xCML247	84.6159	85.2735	1.17	NA	NA	5.82	5.08	NA	NA	NA	NA	NA	NA	NA	NA	85.23	84.58	1.12	170.15	82.12	835.2	100.53	11.09	320.24	71.83	26.97	137.8	16.29	22.9	73.89	22.25	54.54	3.88	302.43	9.39	6.73	1.5	84.6159	50.5089	28.4024	0.17757	-0.0454
Z004E0026	4	26	Z004E0026	04FL726101	Z004	NAM	B73xCML247	83.3441	84.3412	1.1945	NA	NA	2	4.01	5.31	5.91	NA	NA	NA	NA	NA	NA	84.29	83.31	1.2	145.51	76.27	781.32	92.37	11.24	282.89	64.31	24.99	127.19	14.79	22.37	67.64	15.09	52.07	4.09	239.95	9.16	5.24	1.81	83.3441	49.3914	27.1235	0.1813	-0.04003
Z004E0027	4	27	Z004E0027	04FL723901	Z004	NAM	B73xCML247	77.4427	78.4974	1.1914	4.94	5.37	4.96	5.44	5.19	5.9	5.93	6.6	76.42	76.6	69.72	73.1	78.48	77.41	1.19	147.29	67.66	764.3	87.14	8.98	321.54	64.37	28.91	117.27	17.33	23.94	71.19	17.17	55.01	3.39	343.49	8.34	6.35	1.65	77.4427	39.5511	27.9045	0.14284	-0.05195
Z004E0028	4	28	Z004E0028	04FL726301	Z004	NAM	B73xCML247	81.4581	84.5609	2.9659	NA	NA	3.81	4.54	5.23	5.85	NA	NA	NA	NA	NA	NA	84.52	81.42	2.92	154.79	77.92	867.13	95.27	14.3	290.38	76.95	29	133.73	16.97	22.54	67.76	20.05	49.77	3.75	255.48	9.6	6.14	2.48	81.4581	55.6031	27.7723	0.19016	-0.029408
Z004E0029	4	29	Z004E0029	04FL726401	Z004	NAM	B73xCML247	79.2431	80.3685	1.4018	4.85	5.3	3.83	5.05	5.02	5.43	5.58	6.52	78.75	78.78	81.89	87.48	80.33	79.21	1.33	173.75	82.57	784.19	88.6	5.57	300.26	63.94	29.98	120.41	16.55	24.04	66.14	18.13	49.71	3.52	346.72	8.75	6.98	2.03	79.2431	41.4667	26.9393	0.16324	-0.04774
Z004E0030	4	30	Z004E0030	04FL726501	Z004	NAM	B73xCML247	80.422	81.9406	1.8083	5.25	5.46	4.26	5.22	6.17	6.13	6.76	6.83	80.05	79.98	93.17	95.17	81.9	80.38	1.81	169.2	89.97	773.77	87.02	7.82	335.24	72	29.22	133.29	17.62	23.93	75.01	17.45	58.29	4.1	311.59	10.28	5.81	1.86	80.422	65.0996	27.1627	0.25212	-0.00394
Z004E0031	4	31	Z004E0031	04FL726601	Z004	NAM	B73xCML247	81.454	85.2314	3.3807	NA	NA	3.91	4.24	NA	NA	NA	NA	NA	NA	NA	NA	85.18	81.42	3.3	159.97	84.41	786.87	82.36	8.61	331.11	64.48	26.74	118.14	17.66	21.75	63.37	15.97	47.5	3.42	269.23	9.69	6.32	1.85	81.454	51.0946	28.4251	0.20718	-0.03271
Z004E0032	4	32	Z004E0032	04FL726701	Z004	NAM	B73xCML247	78.5513	82.0343	3.2253	6.05	5.83	5.78	5.9	5.75	6.04	6.22	6.74	78.07	78.11	92.85	88.53	81.98	78.5	2.26	169.04	81.84	747.13	83.99	10.45	339.9	72.3	28.85	128.87	15.51	27.25	83.44	17.6	65.87	3.69	367.92	9.27	5.55	2.03	78.5513	38.1725	26.3918	0.11786	-0.06789
Z004E0033	4	33	Z004E0033	04FL726801	Z004	NAM	B73xCML247	81.9577	85.245	3.4288	NA	NA	3.83	4.77	7.31	6.64	NA	NA	NA	NA	NA	NA	85.21	81.91	3.34	144.14	79.75	779.79	97.53	12.33	334.19	68.68	25.01	127.75	14.73	21.56	65.14	16.2	49.28	3.86	231.09	9.46	5.24	1.88	81.9577	44.981	26.5472	0.23042	-0.01078
Z004E0034	4	34	Z004E0034	04FL726901	Z004	NAM	B73xCML247	74.7894	76.3265	1.785	5.83	5.67	5.65	5.77	7.74	7.21	5.84	6.64	74.08	74.4	85.22	80.08	76.3	74.74	1.72	164.87	74.43	770.57	83.77	7.23	346.72	61.43	26.86	124.99	18.31	24.39	73.75	14.93	58.62	3.57	322.43	8.95	5.54	1.07	74.7894	47.0318	26.8557	0.18951	-0.04176
Z004E0035	4	35	Z004E0035	04FL727001	Z004	NAM	B73xCML247	80.2289	85.3153	4.5746	NA	NA	4.58	5.09	7.37	6.6	NA	NA	NA	NA	NA	NA	85.29	80.19	4.3	170.82	76.74	847.12	90.08	6.29	336.94	75.23	28.44	116	16.49	21.17	67.63	17.27	52.55	4.04	233.07	8.11	6.73	1.59	80.2289	46.6219	27.39832	0.24231	0.02562
Z004E0036	4	36	Z004E0036	04FL727101	Z004	NAM	B73xCML247	82.1447	84.293	2.0973	NA	NA	3.67	4.6	6.24	6.24	NA	NA	NA	NA	NA	NA	84.26	82.1	2.07	159.5	79.83	709.25	84.02	11.93	290.93	67.91	28.58	119.83	15.91	21.63	71.39	17.27	55.13	3.9	300.52	10.07	6.96	1.63	82.1447	47.0547	26.4214	0.16812	-0.05548
Z004E0037	4	37	Z004E0037	04FL727201	Z004	NAM	B73xCML247	83.006	82.9905	0.3262	NA	NA	3.25	4.4	5.95	6.04	NA	NA	NA	NA	NA	NA	82.94	82.97	0.35	149.74	71.49	722.87	84.56	10.63	289.18	70.89	26.88	128.73	14.55	23.69	70.42	17.02	53.24	4.06	253.6	9.78	6.02	1.49	83.006	44.3681	26.9147	0.12155	-0.05143
Z004E0038	4	38	Z004E0038	04FL727301	Z004	NAM	B73xCML247	89.3933	90.7732	1.9049	NA	NA	4.18	4.87	6.62	6	NA	NA	NA	NA	NA	NA	90.75	89.36	1.4	160.34	80.35	877.05	101	7.84	336.21	75.27	27.36	126.32	14.69	22.69	68.01	15.49	52.04	3.94	269.82	9.36	6.28	1.41	89.3933	36.9713	26.7792	0.12906	-0.03791
Z004E0039	4	39	Z004E0039	04FL727501	Z004	NAM	B73xCML247	79.0818	82.6633	3.4138	5.28	5.47	4.94	5.53	5.16	6.03	5.46	6.6	79.15	79.18	73.75	77.09	82.62	79.04	3.39	150.8	71.39	745.22	88.24	8.1	321.27	70.88	28	130.04	15	22.72	67.75	16.9	50.66	4.14	219.53	9.15	6.02	2.01	79.0818	48.5616	27.1085	0.29586	0.01011
Z004E0040	4	40	Z004E0040	04FL727601	Z004	NAM	B73xCML247	76.5725	77.3687	0.7064	5.66	5.64	4.77	5.44	6.68	6.4	8.16	7.05	76.11	76.26	68.5	65.37	77.33	76.53	0.64	129.44	59.32	722.11	89.02	10.69	354.92	67.82	29.54	122.37	14.91	24.04	71.41	18.6	53.77	3.91	307.06	8.64	5.51	1.59	76.5725	62.1833	27.762	0.1888	-0.04639
Z004E0041	4	41	Z004E0041	04FL727701	Z004	NA	NA	77.2367	78.8954	1.5826	NA	NA	NA	NA	NA	NA	NA	NA	NA	NA	NA	NA	78.85	77.19	1.69	170.25	83.34	867.99	92.91	11.4	348.38	68.66	27.64	139.78	15.9	27.77	96.14	20.75	76.54	3.96	402.09	9.56	6.49	1.93	NA	NA	NA	NA	NA
Z004E0042	4	42	Z004E0042	04FL727801	Z004	NA	NA	83.5235	84.4776	1.162	NA	NA	NA	NA	NA	NA	NA	NA	NA	NA	NA	NA	84.43	83.47	1.18	167.84	84.68	891.5	97.59	11.63	350.23	70.15	30.72	121.62	17.66	23	76.1	16.07	61.21	3.98	303.9	10.69	6	1.82	83.5235	48.2219	26.2014	0.30906	0.05378
Z004E0043	4	43	Z004E0043	04FL727901	Z004	NAM	B73xCML247	80.1195	81.2658	1.3153	5.17	5.46	4.44	5.28	4.24	5.03	7.31	6.89	79.66	79.74	84.69	79.21	81.22	80.08	1.27	150.37	74.21	833.64	86.79	12.52	357.45	73.78	27.9	130.84	15.83	25.84	78.78	19.59	60.64	3.71	346.8	9.7	6.48	1.88	80.1195	42.9678	26.7695	0.1832	-0.0461
Z004E0044	4	44	Z004E0044	04FL728001	Z004	NAM	B73xCML247	82.1456	83.7838	1.9325	NA	NA	3.51	4.61	6.88	6.23	NA	NA	NA	NA	NA	NA	83.74	82.1	1.93	161.87	84.44	911.86	100.04	8.73	412.63	75.79	25.78	128.77	15.48	22.78	69.44	19.47	51.12	3.61	291.03	9.27	6.04	1.39	82.1456	47.2131	26.5172	0.17714	-0.04022
Z004E0045	4	45	Z004E0045	04FL728101	Z004	NAM	B73xCML247	78.9195	79.7544	1.2376	5.61	5.59	5.18	5.56	5.89	6.02	7.98	7.19	78.54	78.63	91.55	86.96	79.71	78.88	1.2	161.89	79.43	730.2	83.2	10.38	334.96	77.45	27.6	108.01	16.96	20.98	63.12	14.43	48.95	3.71	301.14	8.66	5.8	1.81	78.9195	40.4227	24.4108	0.13699	-0.03387
Z004E0046	4	46	Z004E0046	04FL728301	Z004	NAM	B73xCML247	77.6711	79.5556	1.711	5.83	5.74	5.6	5.81	7.77	7.45	6.23	6.75	77.38	77.47	79.61	83.32	79.52	77.63	1.7	156.32	77.12	822.75	86.74	7.01	336.92	67.49	27.11	116.09	15.83	23.49	66.73	16.54	50.71	3.54	309.6	8.74	6.77	1.39	77.6711	44.7957	27.5127	0.11986	-0.07933
Z004E0047	4	47	Z004E0047	04FL728401	Z004	NAM	B73xCML247	80.943	81.7655	0.6671	5.05	5.39	5.01	5.52	4.96	5.45	5.9	6.59	80.82	80.79	75.93	77.1	81.72	80.9	0.65	155.31	74.18	785.62	83.11	11.09	330.43	66.59	28.55	121.98	17.05	23.46	69.69	16.81	53.68	3.69	271.05	9.7	6.73	1.42	80.943	64.3727	27.8486	0.24635	0.0042
Z004E0048	4	48	Z004E0048	04FL728501	Z004	NAM	B73xCML247	79.5655	81.4528	1.7795	6.64	6.03	6.9	6.43	5.93	5.98	7.29	6.95	79.1	79.13	80.98	84.14	81.42	79.53	1.94	165.17	77.45	783.51	93.83	9.11	279.55	62.56	27.3	132.33	18.57	24.67	80.11	20.9	61.15	3.59	397.54	9.48	6.25	1.89	79.5655	53.7502	27.1677	0.22312	-0.06042
Z004E0049	4	49	Z004E0049	04FL728601	Z004	NAM	B73xCML247	76.6595	77.8003	1.078	4.12	5.05	3.75	5	3.34	4.1	5.93	6.56	76.33	76.5	86.76	91.47	77.75	76.61	1.05	155.24	85.83	794.58	90.22	13.18	330.1	70.79	28.74	126.63	16.21	25.36	72.02	20.52	53.28	3.59	338.69	10.03	5.28	1.82	76.6595	64.9052	27.9928	0.21789	0.00096
Z004E0050	4	50	Z004E0050	04FL728801	Z004	NAM	B73xCML247	80.6751	82.06	1.5495	NA	NA	3.14	4.26	5.38	5.57	NA	NA	NA	NA	NA	NA	82.01	80.63	1.54	141.56	66.11	739.09	89.37	7.61	342.55	71.51	25.8	115.72	14.62	22.13	59.85	14.28	46.06	3.99	252.9	8.59	6.23	1.84	80.6751	44.7566	26.7464	0.27703	0.01504
Z004E0051	4	51	Z004E0051	04FL728901	Z004	NAM	B73xCML247	80.8882	83.8202	2.5849	NA	NA	2.98	4.16	6.85	6.1	NA	NA	NA	NA	NA	NA	83.76	80.85	2.55	141.01	69.1	735.92	93.16	11.4	349.24	73.8	26.27	120.85	15.96	23.94	71.3	13.74	56.69	4	272.96	9.31	6.51	1.67	80.8882	51.5325	26.9047	0.200989	-0.03207
Z004E0052	4	52	Z004E0052	04FL729101	Z004	NAM	B73xCML247	78.4715	79.2527	0.8693	6.12	5.71	5.22	5.61	6.66	6.39	8.17	6.96	77.94	78.01	73.05	77.06	79.19	78.43	0.95	143.35	69.7	760.33	85.03	10.48	300.91	68.74	27.08	126.67	15.05	23.82	71.8	15.37	56.49	3.83	286.45	9.08	6.95	1.85	78.4715	63.6709	27.24788	0.30276	0.06531
Z004E0053	4	53	Z004E0053	04FL729201	Z004	NAM	B73xCML247	84.6909	85.3379	0.8916	NA	NA	3.26	4.51	6.07	6.07	NA	NA	NA	NA	NA	NA	85.3	84.66	0.91	148.1	75.39	863.52	104.37	13.82	354.84	71.16	26.38	112.22	15.36	22.32	68.52	13.26	54.54	3.9	277.09	9.29	6.44	1.9	84.6909	NA	NA	NA	NA
Z004E0054	4	54	Z004E0054	04FL729301	Z004	NAM	B73xCML247	78.0588	79.7851	1.6661	5.95	5.7	5.12	5.65	6.59	6.25	5.88	6.68	77.47	77.62	117.5	114.71	79.74	78.02	1.67	188.48	103.44	818.04	100.54	7.96	315.14	71.34	28.85	141.85	16.56	27.27	85.22	23.04	63.63	3.48	432.64	10.54	5.56	1.79	78.0588	44.2074	27.032	0.2061	-0.025356
Z004E0055	4	55	Z004E0055	04FL729401	Z004	NA	NA	82.3981	84.4871	1.8956	NA	NA	NA	NA	NA	NA	NA	NA	NA	NA	NA	NA	NA	NA	NA	NA	NA	NA	NA	NA	NA	NA	NA	NA	NA	NA	NA	NA	NA	NA	NA	NA	NA	NA	NA	NA	NA	NA	NA
Z004E0056	4	56	Z004E0056	04FL723801	Z004	NAM	B73xCML247	84.7441	86.9015	2.07	NA	NA	4.5	4.98	5.56	5.77	NA	NA	NA	NA	NA	NA	86.82	84.69	1.99	168.52	85.68	863.04	103.88	8.59	340.41	72.38	27.67	131.85	14.94	24.62	71.3	16.59	55.76	3.73	301.49	10.25	5.7	1.83	84.7441	56.644	28.6897	0.16924	-0.04668
Z004E0057	4	57	Z004E0057	04FL729601	Z004	NAM	B73xCML247	80.1712	82.4211	2.1078	NA	NA	NA	NA	4.9	5.27	NA	NA	NA	NA	NA	NA	82.38	80.13	2.05	128.32	54.86	805.92	97.85	11.07	319.82	72	27.06	131.17	13.75	22.64	66.53	18.59	49.92	3.82	248.03	9.63	5.54	1.41	80.1712	54.6441	28.0272	0.16971	-0.03384
Z004E0058	4	58	Z004E0058	04FL729701	Z004	NAM	B73xCML247	77.4802	77.7329	0.5352	5.07	5.38	4.11	5.22	5.33	5.51	5.65	6.59	76.79	76.97	74.45	79.06	77.69	77.43	0.42	149.91	73.82	808	86.03	11.16	327.63	67.42	24.14	127.31	15.54	25.49	81.61	15.26	66.61	3.91	379.05	8.88	5.78	1.6	77.4802	38.0825	26.8678	0.15903	-0.05874
Z004E0059	4	59	Z004E0059	04FL729801	Z004	NAM	B73xCML247	79.6841	83.2716	3.5501	7.3	6.28	7.1	6.44	7.6	6.61	7.45	6.96	79.67	79.68	74.49	73.41	83.24	79.65	3.56	149.3	68.99	807.97	95.06	11.27	309.11	71.27	26.75	138.15	14	21.9	68.67	21.39	50.32	3.95	234.43	9.09	6.49	1.62	79.6841	53.6265	28.0368	0.16648	-0.03821
Z004E0060	4	60	Z004E0060	04FL729901	Z004	NAM	B73xCML247	84.3186	85.1602	1.2527	NA	NA	3.73	4.11	NA	NA	NA	NA	NA	NA	NA	NA	85.12	84.29	1.27	156.36	70.99	786.11	96.42	7.48	317.18	72.29	29.52	121.61	15.12	23.6	73.49	21	54.44	3.89	291.17	8.24	6.73	1.84	84.3186	53.9658	28.4797	0.16523	-0.02846
Z004E0061	4	61	Z004E0061	04FL730001	Z004	NAM	B73xCML247	80.1469	81.5575	1.4884	5.27	5.47	5.08	5.59	6.52	6.04	5.6	6.56	79.73	79.66	79.34	81.49	81.51	80.11	1.47	161.75	79.63	692.95	94.01	7.01	302.78	70.26	30.16	124.26	17.73	23.84	71.66	19.06	52.99	3.37	367.06	9.63	6	1.94	80.1469	60.4855	27.7653	0.1819	-0.03258
Z004E0062	4	62	Z004E0062	04FL730101	Z004	NAM	B73xCML247	75.6701	76.8653	1.4591	5.26	5.51	4.85	5.54	5.91	6.01	4.15	6.34	75.17	75.41	64.25	62.06	76.82	75.63	1.42	121.44	60.27	715.02	80.26	10.39	307.42	69.75	27.96	120.28	17.23	24.01	78.64	14.97	64.33	4.1	299.62	8.42	6.49	1.24	75.6701	66.2102	27.6806	0.194098	-0.0209
Z004E0063	4	63	Z004E0063	04FL730201	Z004	NAM	B73xCML247	78.7341	81.7203	2.7525	5.49	5.58	5.63	5.76	6.26	6.08	7.55	6.85	78.54	78.59	103.86	99.66	81.65	78.65	2.7	168.83	91.69	804.12	84.2	9.42	322.6	74.28	27.22	128.91	15.72	24.14	80.13	22.04	60.94	3.73	359.11	10.93	5.81	1.65	78.7341	44.8036	27.1578	0.21593	0.03671
Z004E0064	4	64	Z004E0064	04FL963901	Z004	NAM	B73xCML247	79.809	83.0079	2.8974	5.8	5.76	5.75	5.77	7.47	7.43	7.65	6.89	79.62	79.64	95.87	91.04	82.98	79.77	3.03	181.93	86.16	812.22	88.71	12.55	303.32	76.03	27.84	113.4	15.8	21.18	67.09	14.69	52.67	4.08	253.9	8.59	6.69	2.06	79.809	41.9564	27.26703	0.17116	-0.04026
Z004E0065	4	65	Z004E0065	04FL964002	Z004	NAM	B73xCML247	81.6993	89.2745	6.0647	NA	NA	2.73	3.92	4.04	5.82	NA	NA	NA	NA	NA	NA	89.24	81.66	4.65	156.26	66.53	830.02	98.74	10.56	348.26	72.65	27.22	118.45	15.95	23.39	70.43	14.95	54.45	3.92	285.05	10.02	NA	1.66	81.6993	53.4405	26.4892	0.16294	-0.01837
Z004E0066	4	66	Z004E0066	04FL720501	Z004	NAM	B73xCML247	81.4598	85.547	3.8429	NA	NA	3.53	4.46	4.64	5.46	NA	NA	NA	NA	NA	NA	85.5	81.42	3.74	175.09	95.01	785.66	90.24	8.59	303.38	69.63	30.38	113.91	14.86	21.35	59.79	17.75	43.76	3.64	241.21	9.39	6.02	1.28	81.4598	39.4907	27.28587	0.16885	-0.07079
Z004E0067	4	67	Z004E0067	04FL963905	Z004	NAM	B73xCML247	79.8699	82.5259	2.5917	NA	NA	3.02	4.32	6.34	6.21	NA	NA	NA	NA	NA	NA	82.5	79.84	2.48	161.73	77.71	788.85	85.87	8.76	329.19	72.36	31.51	111.69	18.99	22.66	69.36	17.11	53.1	3.4	371.58	9.45	6.99	1.41	79.8699	41.6625	26.9703	0.200975	0.00919
Z004E0068	4	68	Z004E0068	23M1239A01	Z004	NAM	B73xCML247	77.9724	79.4417	1.5117	5.1	5.44	4.67	5.39	6.92	6.65	5.56	6.55	77.68	77.78	86.72	84.02	79.4	77.93	1.52	155.52	80.24	779.32	85.42	8.37	312.35	70.65	27.17	116.44	15.99	22.63	71.47	12.79	57.76	4.07	282.8	9.31	6.74	2.12	77.9724	56.1052	25.7846	0.15955	-0.0361
Z004E0069	4	69	Z004E0069	23M1239B01	Z004	NAM	B73xCML247	78.002	79.7119	1.5363	5.28	5.54	4.86	5.48	6.92	6.99	6.23	6.71	77.18	77.3	79.94	85.71	79.67	77.97	1.5	164.04	78.26	846.7	97.16	13.32	378.54	60.64	30.35	125.97	18.83	24.4	83.99	18.33	66.48	3.9	353.47	10.19	6.49	2.06	78.002	48.1251	27.113	0.19095	-0.04006
Z004E0070	4	70	Z004E0070	23M1240A01	Z004	NAM	B73xCML247	76.1429	79.1156	2.7529	5.96	5.67	4.64	5.39	4.8	4.91	7.32	6.93	75.62	75.86	81.5	77.74	79.07	76.1	2.79	151.65	70.85	697.44	83.11	5.8	323.8	64.88	25.69	118.71	16.79	23.66	73.47	15.89	57.78	3.71	329.23	7.72	6.27	1.45	76.1429	47.4247	27.4188	0.2128	-0.021925
Z004E0071	4	71	Z004E0071	23M1240B01	Z004	NAM	B73xCML247	77.3085	79.1159	1.6093	4.64	5.19	3.77	5.01	5.43	5.69	7.29	6.92	77.23	77.28	64.04	67.35	79.06	77.27	1.58	148.83	62.77	740.21	86.54	7.24	297.31	72.54	29.58	104.38	16.49	22.2	72.46	12.13	59.22	3.91	286.76	8.14	6.5	1.38	77.3085	58.204	26.51	0.21828	-0.00834
Z004E0072	4	72	Z004E0072	23M1241A01	Z004	NAM	B73xCML247	81.7195	83.6473	2.1469	NA	NA	2.5	3.94	5.01	5.38	NA	NA	NA	NA	NA	NA	83.62	81.7	2.07	158.16	87.93	749.65	85.53	11.53	290.24	71.5	24.36	115.65	13.17	22.5	59.64	13.82	46.05	3.54	261.4	9.52	5.8	1.66	81.7195	47.4746	26.036	0.26071	0.04845
Z004E0073	4	73	Z004E0073	23M1241B01	Z004	NAM	B73xCML247	84.0526	86.8502	2.9345	NA	NA	2.99	4.2	4.85	5.69	NA	NA	NA	NA	NA	NA	86.8	84.01	2.87	154.65	86.7	865.91	105.52	6.99	339.7	68.12	28.05	132.78	16.99	22.47	65.36	15.35	49.58	3.47	285.69	9.61	5.4	2.6	84.0526	47.2809	27.167	0.17762	-0.0644
Z004E0074	4	74	Z004E0074	23M1242A01	Z004	NAM	B73xCML247	74.5801	76.0689	1.5104	NA	NA	4.11	4.77	5.01	5.21	NA	NA	NA	NA	NA	NA	76.05	74.54	1.38	164.26	78.66	745.71	88.09	7.64	318.02	75.6	28.56	125.28	15.8	26.22	89.63	15.75	73.68	4.38	334.9	9.38	6.02	1.67	74.5801	53.1611	27.0346	0.21866	-0.03381
Z004E0075	4	75	Z004E0075	23M1242B01	Z004	NAM	B73xCML247	81.8364	85.3681	3.3346	NA	NA	3.07	4.38	5.92	6.01	NA	NA	NA	NA	NA	NA	85.34	81.79	3.26	163.07	87.22	734.05	93.6	6.46	330.44	64.54	31.69	124.51	16.91	20.74	70.23	23.09	49.51	4.59	215.84	9.24	6.29	1.69	81.8364	67.2868	27.762	0.20289	-0.01159
Z004E0076	4	76	Z004E0076	23M1243A01	Z004	NAM	B73xCML247	80.2924	82.0467	1.809	5.83	5.66	5.07	5.54	7.06	6.02	7.2	6.88	80.01	79.99	86.66	91.57	82.01	80.26	1.78	164.41	85.95	751.46	92.04	11.97	306.32	69.36	27.71	123.76	13.46	23.07	71.8	18.26	54.44	3.96	287.7	10.16	6.06	1.6	80.2924	50.2278	27.612	0.1872	-0.07735
Z004E0077	4	77	Z004E0077	23M1243B01	Z004	NAM	B73xCML247	78.4386	80.3313	1.8579	5.44	5.63	5.79	5.98	6.08	6.06	6.05	6.68	78.09	78.18	94.84	90.13	80.29	78.4	1.81	152.95	84.52	753.65	80.12	6.06	330.9	67.13	29.37	131.09	17.12	24.22	77.03	19.23	58.84	3.46	367.58	10.25	5.53	1.56	78.4386	57.8746	28.0826	0.23503	-0.04385
Z004E0078	4	78	Z004E0078	23M1244A01	Z004	NAM	B73xCML247	79.6436	81.3888	1.5521	NA	NA	3.58	4.58	6.74	6.36	NA	NA	NA	NA	NA	NA	81.35	79.6	1.55	157.79	84.04	817.94	88.85	11.64	333.72	75.42	27.29	128.01	16.25	24.99	82.22	19.24	63.66	3.94	331.79	9.55	5.78	1.85	79.6436	60.6477	26.3189	0.19104	-0.0429
Z004E0079	4	79	Z004E0079	23M1244B01	Z004	NAM	B73xCML247	79.4737	80.8102	1.8488	5.59	5.64	5.31	5.66	6.3	6.21	5.79	6.62	78.69	78.73	93.5	92.64	80.76	79.44	1.85	159.05	89.68	776.65	85.63	9.74	289.75	60.3	23.82	119.61	14.82	22.37	67.63	12.8	54.84	3.68	276.57	9.82	6.02	1.88	79.4737	56.3702	27.309207	0.26279	0.05515
Z004E0080	4	80	Z004E0080	23M1245A01	Z004	NAM	B73xCML247	81.0324	82.9189	1.963	NA	NA	3.27	4.33	4.42	5.14	NA	NA	NA	NA	NA	NA	82.89	81	1.95	138.63	68.03	789.36	81.88	9.98	348.44	70.35	23.75	124.43	14.07	22.08	59.12	10.67	47.3	3.62	271.36	8.92	5.61	1.9	81.0324	61.2144	27.9456	0.15187	-0.03977
Z004E0081	4	81	Z004E0081	23M1245B01	Z004	NAM	B73xCML247	77.8454	81.3882	3.5707	4.72	5.24	4.2	5.23	5.65	5.85	4.39	6.28	77.4	77.56	76.42	76.56	81.37	77.81	3.61	148.81	69.64	707.46	89.74	8.96	307.62	72.32	24.99	114.11	15.77	22.55	65.22	15.18	49.84	3.73	273.56	8.45	6.03	1.81	77.8454	63.1762	28.3063	0.2825	0.04055
Z004E0082	4	82	Z004E0082	23M1246A01	Z004	NAM	B73xCML247	79.2759	80.0896	1.0741	5.57	5.61	4.85	5.43	5.89	5.97	8.04	6.99	79.14	79.14	77.05	78.16	80.05	79.23	1.05	143.93	72.65	799.12	87.41	13.54	332.56	66.32	26.46	116.92	16.22	21.75	66.72	12.88	52.39	3.84	267.99	9.67	5.8	1.65	79.2759	58.9055	27.64	0.23164	-0.0328
Z004E0083	4	83	Z004E0083	23M1246B01	Z004	NAM	B73xCML247	77.7364	79.6781	2.1843	5.4	5.56	4.92	5.51	7.11	6.4	4.9	6.45	77.05	77.26	77.26	79.23	79.63	77.69	2.14	161.93	74.22	789.58	98.13	7.5	302.93	75.37	25.35	139.4	14.49	24.83	70.82	18.5	53.71	4.05	301.17	8.4	6.51	2.02	77.7364	52.1213	27.9213	0.27655	0.04656
Z004E0084	4	84	Z004E0084	23M1247B01	Z004	NAM	B73xCML247	77.6735	79.5268	2.0369	4.86	5.22	4.13	5.12	5.23	5.82	6.6	6.68	77.09	77.27	91.24	93.16	79.49	77.63	2.01	169.79	86.54	816.19	83.01	8.83	355.25	67.33	27.4	123.53	15.15	23.89	72.51	18.29	54.82	3.7	311.38	9.84	6.71	2.28	77.6735	26.7984	26.6932	0.08086	-0.07798
Z004E0085	4	85	Z004E0085	23M1248A01	Z004	NAM	B73xCML247	80.3898	83.3524	3.1291	4.44	5.16	3.84	5.07	4.63	5.47	4.08	6.34	79.86	79.8	79.16	77.16	83.3	80.35	3.03	136.48	73.07	767.42	84.56	10.43	324.73	70.59	24.53	106.31	14.16	19.11	52.54	11.01	40.82	3.76	179.64	9	6.25	1.6	80.3898	48.5546	27.28846	0.17359	-0.07876
Z004E0086	4	86	Z004E0086	23M1248B01	Z004	NAM	B73xCML247	78.9877	81.771	2.7034	4.78	5.34	4.4	5.26	5.96	5.96	6.64	6.73	78.94	78.96	91.86	86.44	81.73	78.95	2.67	156.37	80.01	807.2	93.1	11.78	305.33	71.89	25.57	119.69	15.84	21.17	62.75	14.45	49.73	3.79	254.86	9.01	5.27	1.6	78.9877	48.1489	27.9137	0.2348	0.0011
Z004E0087	4	87	Z004E0087	23M1249B01	Z004	NAM	B73xCML247	84.7134	87.4268	2.8754	NA	NA	2.18	3.92	4.75	5.77	NA	NA	NA	NA	NA	NA	87.4	84.68	2.42	154.04	84.77	793.3	85.79	11.81	288.59	70.31	29.37	118.11	16.18	24.17	63.5	17.39	47.17	3.31	302.81	9.67	5.99	1.67	84.7134	40.9573	27.5551	0.198986	-0.031298
Z004E0088	4	88	Z004E0088	23M1250A01	Z004	NAM	B73xCML247	80.5711	83.4849	2.7615	NA	NA	3.19	4.37	6.65	6.46	NA	NA	NA	NA	NA	NA	83.44	80.54	2.64	142.58	69.12	837.96	86.97	14.32	318.02	68.91	22.91	124.6	13.38	23.36	57.17	13.11	43.16	3.43	225.03	9.29	6.03	2.02	80.5711	45.4756	27.0143	0.15488	-0.07614
Z004E0089	4	89	Z004E0089	23M1250B01	Z004	NAM	B73xCML247	79.0654	80.6277	2.0005	6.03	5.75	5.51	5.66	5.95	5.99	6.3	6.74	78.97	79.04	75.63	78.68	80.58	79.03	1.96	156.62	73.49	740.37	88.55	11.17	313.6	63.64	26.91	126.26	15.06	24.2	74.32	20.5	55.51	3.93	273.29	9.55	6.51	1.18	79.0654	53.3686	28.0482	0.17438	-0.03992
Z004E0090	4	90	Z004E0090	23M1251A01	Z004	NAM	B73xCML247	83.8924	85.335	1.6353	NA	NA	3.04	4.19	4.7	5.67	NA	NA	NA	NA	NA	NA	85.3	83.86	1.6	134.27	67.41	713.68	84.64	8.43	294.35	69.41	28.03	120.83	14.22	22.92	68.77	17.93	51.95	3.77	272.21	9.35	5.41	1.27	83.8924	69.0163	28.8642	0.20529	-0.030343
Z004E0091	4	91	Z004E0091	23M1251B01	Z004	NAM	B73xCML247	78.5508	79.1519	0.7748	NA	NA	2.69	4.15	6.16	6.1	NA	NA	NA	NA	NA	NA	79.12	78.51	0.8	169.62	89.88	825.44	88.31	14.4	315.98	61.92	26.29	122.37	15.07	22.97	69.97	14.32	56.09	3.82	277.9	9.71	6.27	2.02	78.5508	53.5842	27.4257	0.24911	-0.04195
Z004E0092	4	92	Z004E0092	23M1252B01	Z004	NAM	B73xCML247	82.8546	84.2892	1.5027	NA	NA	3.16	4.28	5.96	6	NA	NA	NA	NA	NA	NA	84.22	82.79	1.47	152.36	90.34	846.18	94.02	9.84	297.91	73.79	25.49	119.17	13.7	22.52	63.18	13.76	49.72	4.04	247.58	10.09	5.05	2.5	82.8546	44.9219	26.68	0.201429	-0.03291
Z004E0093	4	93	Z004E0093	23M1253B01	Z004	NAM	B73xCML247	79.971	83.8129	3.5157	6.25	5.86	5.81	5.99	5.93	5.96	6.46	6.83	80.05	80.02	89.35	88.24	83.76	79.92	2.9	176.21	83.36	900.12	96.7	10.14	358.37	68.92	28.8	124.64	16.17	23.13	81.91	18.6	63.68	4.58	256.91	9.43	6.72	2.2	79.971	NA	NA	NA	NA
Z004E0094	4	94	Z004E0094	23M1256A01	Z004	NAM	B73xCML247	83.4067	85.1915	1.5314	NA	NA	2	3.8	4.96	5.51	NA	NA	NA	NA	NA	NA	85.14	83.36	1.55	137.45	72.22	799.21	90.72	11.65	276.25	70.26	27.27	123.26	13.9	23.83	63.68	14.34	50.42	3.59	277.04	10.06	5.53	1.45	83.4067	56.8084	27.5357	0.21402	-0.01254
Z004E0095	4	95	Z004E0095	23M1256B01	Z004	NAM	B73xCML247	81.2602	83.9189	2.689	NA	NA	2.6	3.95	4.29	5.28	NA	NA	NA	NA	NA	NA	83.87	81.21	2.59	140.05	66.29	776.47	100.39	13.72	313.67	76.58	24.47	114.72	13.44	21.79	56.79	11.68	44.29	3.61	262.3	9.42	5.98	2.68	81.2602	53.1449	28.6093	0.25559	-0.025181
Z004E0096	4	96	Z004E0096	23M1257A01	Z004	NAM	B73xCML247	78.5519	80.9953	2.0949	5.2	5.47	5.1	5.52	4.74	5.42	6.6	6.75	78.24	78.29	106.22	101.22	80.95	78.51	2.08	181.83	91.62	790.95	85	12.17	322.54	63.68	25.97	115.04	16.44	23.48	72.39	12.54	58.7	3.47	344.02	10.38	6.36	1.69	78.5519	39.3719	26.9415	0.15279	-0.04793
Z004E0097	4	97	Z004E0097	23M1258A01	Z004	NAM	B73xCML247	81.6874	82.8756	1.2547	NA	NA	3.62	4.73	6.88	6.87	NA	NA	NA	NA	NA	NA	82.85	81.64	1.2	143.16	61.41	760.24	93.6	11.66	296.52	78.09	27.27	138.05	15.67	22.79	68.52	18.52	54.57	4.24	261.85	8.97	6.04	1.55	81.6874	54.1995	25.999	0.192403	-0.0731
Z004E0098	4	98	Z004E0098	23M1259A01	Z004	NAM	B73xCML247	76.3997	77.7372	1.4566	5.61	5.64	5.43	5.63	6.04	6.05	7.56	6.89	75.94	76.22	85.78	83.61	77.72	76.37	1.56	150.17	81.97	831.59	93.81	7.02	359.57	76.34	29.19	130.99	16.36	25.62	91.32	17.77	70.73	4.23	336.32	8.49	5.03	1.47	76.3997	41.8894	26.4614	0.15324	-0.04685
Z004E0099	4	99	Z004E0099	23M1259B01	Z004	NAM	B73xCML247	78.9339	79.7774	0.9882	5.05	5.44	4.63	5.43	5.99	6.04	4.97	6.45	78.46	78.48	74.3	75.69	79.75	78.9	1.03	159.9	74.21	824.63	86.45	6.81	328.67	75.41	29.25	110.03	15.89	23.77	74.22	15.17	59.39	3.82	305.26	8.69	6.28	1.8	78.9339	43.738	26.2352	0.15936	-0.03226
Z004E0100	4	100	Z004E0100	23M1260B01	Z004	NAM	B73xCML247	77.267	78.4988	1.2088	5.66	5.71	5.76	5.81	7.65	6.23	6.44	6.8	77.06	77.19	61.39	62.12	78.46	77.23	1.24	133.65	59.4	845.17	88.42	7.01	354.73	70.05	29.27	122.25	19	22.73	73.67	16.98	57.89	3.92	315.07	8.71	5.78	1.86	77.267	53.4712	27.4917	0.14061	-0.025711
Z004E0101	4	101	Z004E0101	23M1261A01	Z004	NAM	B73xCML247	81.4602	82.8873	1.4016	NA	NA	2.47	4.01	4.33	5.14	NA	NA	NA	NA	NA	NA	82.86	81.42	1.4	149.57	70.28	723.83	89.26	9.25	299.09	70.17	26.29	104.98	15.02	21.39	60.77	11.5	49.06	3.59	263.19	8.28	6.49	1.53	81.4602	46.5479	25.1996	0.15328	-0.07164
Z004E0102	4	102	Z004E0102	23M1261B01	Z004	NAM	B73xCML247	78.2582	80.3558	1.6126	4.86	5.4	5.77	5.83	6.21	6.17	5.12	6.46	77.51	77.63	55.8	60.55	80.31	78.21	1.61	141.36	60.14	707.56	83.76	8.93	329.85	73	25.55	121.77	13.56	22.67	75.44	15.5	59.68	4.32	273.4	7.98	6.27	1.61	78.2582	60.2625	25.923	0.19009	-0.04513
Z004E0103	4	103	Z004E0103	23M1262A01	Z004	NAM	B73xCML247	78.3644	78.7073	0.4646	5.52	5.66	6	5.84	7.52	6.47	4.77	6.44	77.97	78.06	76.43	77.17	78.68	78.33	0.48	141.7	70.5	740.82	91.45	12.28	347.75	72.69	27.73	120.18	15.3	23.92	76.16	18.56	58.25	3.96	283.48	9.27	6.04	2.03	78.3644	66.5475	30.6904	0.23615	-0.028901
Z004E0104	4	104	Z004E0104	23M1262B01	Z004	NAM	B73xCML247	83.5412	85.9925	2.0674	NA	NA	4.16	4.33	NA	NA	NA	NA	NA	NA	NA	NA	85.97	83.51	2.07	165.96	87.15	903.79	97.54	7.07	372.12	66.32	27.75	124.6	14.1	22.08	61.11	19.18	45.48	3.9	214.26	10.6	6.22	1.77	83.5412	47.1981	28.6571	0.27528	-0.15352
Z004E0105	4	105	Z004E0105	23M1263A01	Z004	NAM	B73xCML247	78.9246	80.145	1.3379	5.71	5.79	6.57	6.12	7.34	6.42	6.05	6.7	79.07	79.11	98.41	96.47	80.11	78.89	1.32	168.21	88.77	826.62	93.08	10.45	311.35	72.29	28.21	129.06	18.25	24	74.86	13.98	60.02	3.57	357.81	9.74	6.02	1.98	78.9246	48.33	27.0204	0.192155	-0.03831
Z004E0106	4	106	Z004E0106	23M1263B01	Z004	NAM	B73xCML247	84.5253	87.5121	2.6514	NA	NA	3.94	4.23	NA	NA	NA	NA	NA	NA	NA	NA	87.47	84.48	2.69	164.88	82.57	803.63	94.17	13.47	343.96	66.59	26.97	122.8	15.9	20.58	62.3	16.1	47.15	4.09	230.48	9.9	6.3	2.22	84.5253	48.5409	27.1139	0.33516	0.09848
Z004E0107	4	107	Z004E0107	23M1264A01	Z004	NAM	B73xCML247	82.4232	81.3572	-0.642	NA	NA	2.38	3.91	6.04	6.05	NA	NA	NA	NA	NA	NA	81.32	82.39	-0.62	154.12	74.24	742.74	106.24	7.67	351.99	73.82	29.77	111.09	18.78	21.87	70.19	15.8	53.84	3.75	286.29	9.82	5.4	1.63	82.4232	46.3947	26.7377	0.2316	-0.04869
Z004E0108	4	108	Z004E0108	23M1264B01	Z004	NAM	B73xCML247	78.2913	80.1773	2.0241	5.2	5.48	6.09	6.01	4.7	5.76	5.3	6.51	77.95	78	84.65	80.84	80.14	78.25	2.07	159.24	75.69	736.48	92.9	7.74	318.57	72	26.58	119.21	16.71	23.85	68.89	12.78	55.44	3.83	279.7	9.62	5.32	2.11	78.2913	50.10269	24.8826	0.30266	0.04325
Z004E0109	4	109	Z004E0109	23M1265A01	Z004	NAM	B73xCML247	81.8561	82.0663	0.3452	NA	NA	3.17	4.42	6.05	6.05	NA	NA	NA	NA	NA	NA	82.03	81.82	0.24	161.51	82.09	793.75	90.24	8.06	353.73	74.26	28.98	121.09	15.05	22.02	65.88	15.39	50.92	3.94	264.03	8.52	6.02	2.08	81.8561	44.1444	26.5755	0.193156	-0.01699
Z004E0110	4	110	Z004E0110	23M1266A01	Z004	NAM	B73xCML247	80.3552	82.8237	2.471	5.53	5.56	4.51	5.31	5.9	5.96	8.03	7.19	79.89	79.86	79.88	76.91	82.81	80.32	2.44	150.07	72.68	684.55	89.81	8.69	304.66	71.35	26.78	117.54	14.96	22.67	66.47	16.11	50.78	3.59	286	8.88	5.3	1.67	80.3552	53.8225	28.4926	0.10996	-0.023967
Z004E0111	4	111	Z004E0111	23M1266B01	Z004	NAM	B73xCML247	78.9112	80.189	1.6697	5.79	5.76	5.65	5.81	7.81	6.3	6.89	6.89	78.35	78.42	69.47	69.61	80.16	78.88	1.62	142.95	67.37	703.97	87.85	10.67	341.37	71.71	27.75	127.63	13.89	22.03	67.04	19.88	49.27	4.09	233.71	9.94	6	1.55	78.9112	71.5304	27.455	0.31026	-0.03525
Z004E0112	4	112	Z004E0112	23M1267A01	Z004	NAM	B73xCML247	81.5757	83.8544	2.6485	NA	NA	3.63	4.57	6.83	6.31	NA	NA	NA	NA	NA	NA	83.79	81.53	2.63	174.98	85.52	798.25	96.59	7.36	311.72	78.03	26.88	119.33	17.71	23.86	75.47	14.44	59.58	3.95	270.44	8.53	6.47	1.37	81.5757	NA	NA	NA	NA
Z004E0113	4	113	Z004E0113	23M1267B01	Z004	NAM	B73xCML247	81.8945	82.2823	1.024	NA	NA	3.44	4.52	4.46	4.35	NA	NA	NA	NA	NA	NA	82.25	81.86	0.98	150.74	77.83	816.16	90.17	9.83	336.19	66.82	28.29	128.55	16.28	23.21	70.36	17.31	53.12	3.88	274.25	8.92	5.58	1.63	81.8945	41.1926	27.35382	0.13711	-0.05612
Z004E0114	4	114	Z004E0114	23M1268A01	Z004	NAM	B73xCML247	81.5202	86.1039	3.5891	NA	NA	3.18	4.44	6.68	6.58	NA	NA	NA	NA	NA	NA	86.05	81.48	3.6	169.15	85.12	819.34	80.28	5.75	320.68	65.21	27.39	129.19	16.16	21.88	68.2	17.96	51.04	3.82	261.5	9.62	6.03	1.61	81.5202	57.5792	27.4761	0.29316	-0.00667
Z004E0115	4	115	Z004E0115	23M1268B01	Z004	NAM	B73xCML247	78.3514	79.4024	1.0348	6.08	5.84	5.83	5.98	5.98	5.99	7.47	6.97	77.66	77.71	78.98	76.43	79.36	78.31	1.08	162.09	72.36	838.01	96.36	9.01	340.82	70.64	29.42	137.65	18.07	23.24	74.68	19.41	56.72	4.28	247.27	8.48	6.03	1.78	78.3514	44.5141	27.7724	0.17398	-0.025366
Z004E0116	4	116	Z004E0116	23M1269A01	Z004	NAM	B73xCML247	82.6037	81.2091	-0.9438	NA	NA	3.33	4.41	6.21	6.14	NA	NA	NA	NA	NA	NA	81.17	82.56	-0.95	129.31	75.23	774.85	89.77	9.7	326.64	68.72	26.96	119.77	15.8	23.39	67.76	13.93	53.64	3.65	279.06	10.56	5.87	1.45	82.6037	42.5791	28.9006	0.10344	-0.07847
Z004E0117	4	117	Z004E0117	23M1269B01	Z004	NAM	B73xCML247	78.0266	79.5049	1.5269	5.21	5.5	5.38	5.71	6.23	6.12	4.16	6.2	76.91	77.13	87.44	88.34	79.46	77.98	1.61	160.86	82.38	870.72	94.36	8.48	336.45	72.73	28.87	144.07	15.01	25.36	83.42	20.11	63.98	4.29	326.21	9.43	6.01	1.72	78.0266	NA	NA	NA	NA
Z004E0118	4	118	Z004E0118	23M1270A01	Z004	NAM	B73xCML247	79.514	81.4635	1.9137	4.69	5.27	4.21	5.21	6.8	6.29	4.77	6.35	79.06	79.11	84.05	88.24	81.41	79.48	1.98	146.25	82.01	734.83	89.18	11.56	309.38	60.07	27.78	124.9	13.92	23.35	67.71	14.57	53.66	4.01	288.89	10.21	5.56	1.93	79.514	66.6137	28.5328	0.26869	-0.01439
Z004E0119	4	119	Z004E0119	23M1270B01	Z004	NA	NA	78.892	78.5375	-0.0976	NA	NA	NA	NA	NA	NA	NA	NA	NA	NA	NA	NA	NA	NA	NA	NA	NA	NA	NA	NA	NA	NA	NA	NA	NA	NA	NA	NA	NA	NA	NA	NA	NA	NA	NA	NA	NA	NA	NA
Z004E0120	4	120	Z004E0120	23M1271B01	Z004	NAM	B73xCML247	81.0901	84.924	3.4558	NA	NA	4.26	4.84	5.35	5.7	NA	NA	NA	NA	NA	NA	84.89	81.06	3.46	157.14	77.2	726.45	86.65	8.17	339.26	69.12	28.23	116.69	16.54	22.06	72.5	18.65	54.84	3.91	254.29	10.31	6.29	1.72	81.0901	59.331	26.4177	0.1246	-0.04292
Z004E0121	4	121	Z004E0121	23M1272A01	Z004	NAM	B73xCML247	82.4405	85.2463	2.6524	NA	NA	NA	NA	7.45	6.73	NA	NA	NA	NA	NA	NA	85.19	82.41	2.61	160.74	83.3	880.7	96.53	7.58	363.6	74.25	29.19	117.44	16.9	24.47	71.01	18.07	53.95	3.67	363.14	9.36	5.76	1.6	82.4405	37.2326	26.7239	0.14917	-0.027548
Z004E0122	4	122	Z004E0122	23M1272B01	Z004	NAM	B73xCML247	81.627	82.7311	1.1247	NA	NA	2.88	4.27	6.21	6.11	NA	NA	NA	NA	NA	NA	82.7	81.58	1.1	157.51	77.07	742	99.76	11.1	341.84	65.12	27.88	129.35	17.22	21.65	71.25	19.35	53.66	3.9	250.35	9.99	6.98	2.07	81.627	50.063423	26.9527	0.15309	-0.0361
Z004E0123	4	123	Z004E0123	23M1273B01	Z004	NAM	B73xCML247	80.1859	81.4893	1.6826	4.74	5.19	4.18	5.15	6.9	6.59	6	6.59	79.57	79.56	99.09	96.11	81.45	80.14	1.75	169.1	87.24	740.61	86.31	6.06	305.85	67.35	28.19	114.74	13.11	22.66	76.85	16.28	59.56	4.04	309.49	11.17	5.79	1.7	80.1859	51.5309	27.6135	0.21187	-0.06028
Z004E0124	4	124	Z004E0124	23M1274A01	Z004	NAM	B73xCML247	73.1013	76.1603	2.611	5.51	5.56	5.56	5.74	6.53	6.18	6.61	6.72	72.39	72.73	61.8	67.44	76.12	73.06	2.67	149.4	65.59	744.51	82.38	9.67	262.8	71.73	28.14	121.97	15.23	21.78	69.96	19.34	51.9	3.81	270.87	8.55	5.79	1.64	73.1013	69.3918	28.4037	0.16125	-0.04306
Z004E0125	4	125	Z004E0125	23M1275A01	Z004	NAM	B73xCML247	80.6275	82.0874	1.3159	4.84	5.35	4.75	5.37	6.92	6.5	7.23	6.83	80.43	80.29	63.13	68.92	82.04	80.58	1.3	131.78	64.34	742.15	85.87	11.69	302.18	76.43	26.21	116.74	15.43	23.01	66.35	13.06	53.25	3.76	304.82	8.55	5.56	1.28	80.6275	50.3152	26.4318	0.16287	-0.0546
Z004E0126	4	126	Z004E0126	23M1276A01	Z004	NAM	B73xCML247	75.2141	76.0311	1.0697	NA	NA	2	3.76	4.77	5.64	NA	NA	NA	NA	NA	NA	75.99	75.16	1.06	121.15	51.11	697.02	83.34	8.66	341.69	69.93	27.53	113.93	15.85	23.57	67.04	15.98	51.44	3.37	296.72	7.77	5.54	1.89	75.2141	81.4787	20.6654	0.18919	-0.00274
Z004E0127	4	127	Z004E0127	23M1276B01	Z004	NAM	B73xCML247	84.5665	87.0918	2.419	NA	NA	2.86	4.21	6.92	6.51	NA	NA	NA	NA	NA	NA	87.03	84.52	2.43	140.33	77.93	852.61	102.47	9.17	313.66	73.16	28.21	127.19	14.71	21.36	63.96	18.23	47.19	3.82	235.13	10.58	5.7	1.66	84.5665	48.9759	29.6532	0.193992	-0.025491
Z004E0128	4	128	Z004E0128	23M1277A01	Z004	NAM	B73xCML247	80.6033	81.2753	0.9681	5.03	5.33	3.87	5.12	5.42	5.79	5.18	6.56	81.01	80.95	65.92	65.79	81.24	80.56	0.96	126.84	60.09	842.12	93.14	14.48	373.09	63.35	26.46	123.82	14.86	22.76	63.96	14.44	49.53	3.92	288.48	9.32	5.78	1.82	80.6033	62.6817	26.9828	0.195526	-0.01505
Z004E0129	4	129	Z004E0129	23M1277B01	Z004	NAM	B73xCML247	81.311	82.3077	1.1506	NA	NA	2.45	3.92	6.07	6.07	NA	NA	NA	NA	NA	NA	82.26	81.27	1.22	140.21	64.81	736.45	99.05	9.16	301.32	70.63	30.52	123.31	15.99	22.84	77.5	19.49	59.13	3.98	306.79	9.23	6.03	1.61	81.311	53.4114	27.38165	0.16623	-0.05204
Z004E0130	4	130	Z004E0130	23M1279A01	Z004	NAM	B73xCML247	79.0329	82.1145	2.755	NA	NA	2.71	4.1	5.15	5.72	NA	NA	NA	NA	NA	NA	82.06	78.99	2.75	170.01	83.34	756.8	87.07	8.53	374.18	73.04	25.69	124.12	14.6	24.48	69.95	16.53	53.16	4.04	253.35	8.38	6.97	1.6	79.0329	50.7986	27.1256	0.15853	-0.06454
Z004E0131	4	131	Z004E0131	23M1279B01	Z004	NAM	B73xCML247	76.249	78.7147	2.4321	5.18	5.49	5.08	5.59	3.76	4.65	4.65	6.42	75.62	75.89	83.58	86.19	78.68	76.2	2.52	148.09	83.23	744.48	88.58	9.49	331.57	74.39	26.34	113.42	16.77	23.11	64.38	15.18	49.81	3.71	268.46	9.53	5.55	1.65	76.249	52.2758	27.3023	0.13528	-0.05654
Z004E0132	4	132	Z004E0132	23M1280B01	Z004	NAM	B73xCML247	80.6436	82.4439	2.1625	6.59	6.03	6.71	6.32	5.97	6.01	7.11	6.87	80.61	80.57	75.99	77.13	82.39	80.6	2.16	151.07	72.14	809.12	84.19	7.12	355.19	74.02	28.16	124.47	15.81	21.89	69.15	16.89	53.09	4.06	254.23	8.63	6.24	1.48	80.6436	NA	NA	NA	NA
Z004E0133	4	133	Z004E0133	23M1281A01	Z004	NAM	B73xCML247	78.4075	79.514	1.1062	5.97	5.84	6.39	6.09	7.08	6.45	7.43	6.91	77.7	77.85	53.4	59.22	79.48	78.37	1.12	132.93	59.45	631.56	80.39	6.55	273.13	63.45	26.42	117.46	14.46	21.4	68.54	14.87	53.36	4.27	249.47	8.92	5.78	1.66	78.4075	70.9149	27.0085	0.20186	-0.05486
Z004E0134	4	134	Z004E0134	23M1281B01	Z004	NAM	B73xCML247	81.4386	82.4537	0.9738	NA	NA	3.46	4.54	7.99	7.12	NA	NA	NA	NA	NA	NA	82.41	81.41	0.99	159.59	70.5	816.62	95.09	11.39	323.63	62.51	28.74	111.71	16.55	20.29	61.74	12.52	47.99	3.76	244.89	9.35	5.78	1.56	81.4386	50.881	27.017	0.18642	-0.03522
Z004E0135	4	135	Z004E0135	04P1218B51A	Z004	NAM	B73xCML247	80.9033	82.0096	0.8675	6.18	5.9	5.84	5.99	8.07	6.72	6.03	6.72	80.65	80.52	79.16	78.72	81.97	80.88	0.86	158.19	75.87	774.84	83.55	7.51	342.54	67.76	29.4	116.63	15.27	20.49	68.4	16.51	51.95	4.25	217.8	9.64	6.35	1.91	80.9033	45.6061	27.1475	0.20586	-0.0258
Z004E0136	4	136	Z004E0136	04P1246B51A	Z004	NAM	B73xCML247	79.0365	79.1292	0.2928	4.95	5.44	5.38	5.69	7.64	6.64	5.32	6.47	78.91	78.95	84.43	87.1	79.09	78.99	0.3	162.56	79.52	816.58	90.14	8.26	347.13	72.05	30.02	134.84	17.18	23.26	76.74	22.58	56.98	3.96	329.11	8.69	6.05	1.82	79.0365	53.8429	27.33895	0.18472	-0.04092
Z004E0137	4	137	Z004E0137	04P1234B51A	Z004	NAM	B73xCML247	85.6197	87.297	1.9993	NA	NA	4.3	4.87	3.95	3.97	NA	NA	NA	NA	NA	NA	87.27	85.58	2	180.95	106.11	868.7	101.24	9.83	359.85	71.46	28.42	126.61	14.56	23.78	67.97	18.96	50.79	3.53	321.6	10.69	6.04	1.71	85.6197	49.0268	31.5605	0.25073	-0.03178
Z004E0138	4	138	Z004E0138	04P1245B51A	Z004	NAM	B73xCML247	84.1951	85.1032	1.1028	NA	NA	2.05	3.93	5.61	5.78	NA	NA	NA	NA	NA	NA	85.06	84.17	1.01	165.51	91.17	834.39	92.47	8.77	345.62	72.79	28.29	122.8	15.5	23.27	68.89	14.62	53.7	3.88	268.51	10.66	5.53	2.01	84.1951	41.2899	28.2139	0.17147	-0.06186
Z004E0139	4	139	Z004E0139	04P1216B51A	Z004	NAM	B73xCML247	80.8963	81.6053	1.1107	NA	NA	6.05	5.23	NA	NA	NA	NA	NA	NA	NA	NA	81.55	80.84	1.14	163.63	81.88	822.92	97	7.33	379.13	62.4	27.36	125.36	15.5	22.37	69.26	17.62	52.68	3.97	263.86	9.63	5.97	1.85	80.8963	68.4394	26.5201	0.24967	-0.026441
Z004E0140	4	140	Z004E0140	04P1235B51A	Z004	NAM	B73xCML247	81.339	82.6748	1.514	NA	NA	3.34	4.44	4.5	5.43	NA	NA	NA	NA	NA	NA	82.65	81.3	1.57	131.19	70.7	720.04	91.26	7.59	301.27	66.18	26.62	119.33	15.56	22.72	71.38	15.2	56.04	3.74	304.4	10.06	5.3	1.63	81.339	48.9265	27.641	0.13053	-0.02113
Z004E0141	4	141	Z004E0141	04P1249A51A	Z004	NAM	B73xCML247	81.6141	83.2412	1.7746	NA	NA	4.84	5.17	6.39	6.2	NA	NA	NA	NA	NA	NA	83.2	81.56	1.71	156.37	77.23	762.17	96.33	14.43	280.34	65.32	27.34	122.23	15.01	22.87	68.36	17.89	52.56	3.84	255.84	9.38	6.22	2.21	81.6141	51.4519	27.1528	0.194919	-0.027662
Z004E0142	4	142	Z004E0142	04P1244A51A	Z004	NAM	B73xCML247	82.6224	84.2949	1.9251	NA	NA	3	4.33	7.53	6.91	NA	NA	NA	NA	NA	NA	84.27	82.59	1.86	161.3	82.41	807.15	84.64	6.53	321.08	70.26	28.48	117.51	17.2	22.3	70.7	16.75	54	3.69	297.7	9.56	6.19	1.65	82.6224	50.08233	27.38819	0.30146	-0.04057
Z004E0143	4	143	Z004E0143	04P1254B51A	Z004	NAM	B73xCML247	83.6856	84.9806	1.4238	NA	NA	3.15	4.34	6.57	6.28	NA	NA	NA	NA	NA	NA	84.93	83.64	1.46	151.24	77.33	778.83	94.29	10.27	328.49	67.06	27.76	132.19	14.42	23.5	64.76	17.23	48.64	3.41	304.78	10.85	5.77	1.98	83.6856	56.366	27.9713	0.17859	-0.03591
Z004E0144	4	144	Z004E0144	04P1236B51A	Z004	NAM	B73xCML247	81.2285	83.381	1.8625	NA	NA	4.62	4.56	NA	NA	NA	NA	NA	NA	NA	NA	83.36	81.19	1.88	142.35	73.18	780.19	82.57	12.87	310.87	68.1	24.57	125.15	15.37	23.14	61.99	12.13	49.31	3.46	246.36	8.66	6.25	1.64	81.2285	58.7476	26.8918	0.191871	-0.0205
Z004E0145	4	145	Z004E0145	04P1242A51A	Z004	NAM	B73xCML247	80.5987	83.1866	2.4654	NA	NA	2.81	4.07	5.87	5.97	NA	NA	NA	NA	NA	NA	83.15	80.55	2.47	135.94	78.79	732.11	86.44	8.61	331.05	68.2	30.26	121.48	15.87	22.1	68.13	18.67	50.56	3.54	264.59	9.17	5.32	1.84	80.5987	46.6186	26.794	0.2406	0.03269
Z004E0146	4	146	Z004E0146	04P1242B51A	Z004	NAM	B73xCML247	81.6066	82.2424	0.5953	NA	NA	4.16	4.79	5.94	6.01	NA	NA	NA	NA	NA	NA	82.2	81.56	0.66	155.17	86.42	792.35	93.76	8.89	348.08	73.67	26.7	129.71	15.04	24.18	82.53	17.66	65.28	4.36	314.69	10.28	5.34	2.24	81.6066	50.409	27.0536	0.21784	-0.01558
Z004E0147	4	147	Z004E0147	04P1211A51A	Z004	NAM	B73xCML247	75.4935	75.6613	0.5037	5.06	5.4	4.31	5.3	5.55	5.99	4.74	6.47	74.92	75.16	85.76	89.11	75.6	75.44	0.47	161.05	83.77	794.16	90.63	10.47	313.79	63.38	25.96	113.87	15.48	22.29	56.01	12.58	43.8	3.54	273.07	9.58	5.53	1.18	75.4935	61.1747	27.5041	0.2569	-0.01249
Z004E0148	4	148	Z004E0148	04P1238A51A	Z004	NAM	B73xCML247	85.9108	85.6057	0.2871	NA	NA	4.42	4.88	6.3	6.15	NA	NA	NA	NA	NA	NA	85.55	85.87	0.24	144.6	68.98	738.18	88.24	8.01	301.13	73.41	28.19	136.05	13.99	23.07	71.06	16.42	54.19	4.19	251.15	9.18	6.63	1.8	85.9108	42.3634	27.5528	0.19458	-0.00484
Z004E0149	4	149	Z004E0149	04P1256B51A	Z004	NAM	B73xCML247	78.3627	81.7271	3.3692	5.22	5.49	5.16	5.6	5.55	5.86	6.2	6.69	78.02	78.1	99.54	93.97	81.69	78.33	3.39	167.37	88.02	764.5	92.46	8.77	340.3	77.31	27.99	126.62	16.42	23.03	69.32	17.35	53	4.27	256.06	9.4	5.77	1.87	78.3627	39.0388	27.2765	0.12875	-0.06176
Z004E0150	4	150	Z004E0150	04P1232B51A	Z004	NAM	B73xCML247	84.3278	85.7919	1.2848	NA	NA	3.33	4.42	5.26	5.66	NA	NA	NA	NA	NA	NA	85.74	84.29	1.26	155.43	86.05	771.69	94.75	12.18	279.03	65.43	26.03	127.67	12.82	22.9	72.19	17.33	56.24	4.19	252.04	11.25	5.99	2.25	84.3278	41.07	27.0779	0.15911	-0.0367
Z004E0151	4	151	Z004E0151	04P1212A51A	Z004	NAM	B73xCML247	85.4466	84.2261	-0.77	NA	NA	3.13	3.91	NA	NA	NA	NA	NA	NA	NA	NA	84.19	85.41	-0.64	134.92	75.45	768.59	101.99	11.17	314.17	70.92	27.62	129.65	14.71	23.41	66.95	15.34	52.33	3.95	268.54	10.48	5.65	2.73	85.4466	NA	NA	NA	NA
Z004E0152	4	152	Z004E0152	04P1241B51A	Z004	NAM	B73xCML247	83.3716	85.301	2.0425	NA	NA	3.81	4.62	4.78	5.54	NA	NA	NA	NA	NA	NA	85.26	83.33	2.05	146.92	70.4	792.22	87.22	14.68	319.16	69.57	27.79	120.13	17.53	21.92	75.16	18.14	57.29	3.8	275.97	9.5	6.03	1.86	83.3716	51.9808	27.327	0.18728	-0.04453
Z004E0153	4	153	Z004E0153	04P1213B51A	Z004	NAM	B73xCML247	83.8938	84.692	1.3288	NA	NA	3.53	4.55	7.41	6.64	NA	NA	NA	NA	NA	NA	84.65	83.85	1.32	137.49	76.6	709.68	91.61	17.55	369.06	71.35	28.98	128.42	17.99	23.76	76.05	18.51	57.86	3.81	296.36	9.88	6	1.89	83.8938	47.1783	26.9803	0.165	-0.06384
Z004E0154	4	154	Z004E0154	04P1260B51A	Z004	NAM	B73xCML247	86.528	87.7269	1.2359	NA	NA	4.78	4.64	NA	NA	NA	NA	NA	NA	NA	NA	87.7	86.49	1.21	153.99	79.62	772.65	102.14	12.03	344.47	76.24	25.86	133.57	14.27	26.1	65.91	18.88	54.25	3.72	288.86	9.34	6.35	1.84	86.528	NA	NA	NA	NA
Z004E0155	4	155	Z004E0155	04P1247B51A	Z004	NAM	B73xCML247	77.5303	79.8876	2.252	6.42	5.98	6.35	6.17	6.16	6.1	6.88	6.91	77.56	77.68	69.23	74.79	79.85	77.49	2.21	161.05	68.44	721.2	74.57	5.96	336.38	69.37	31.12	116	17.18	23.65	75.43	20.42	56.79	3.6	343.74	7.98	6.71	1.59	77.5303	50.316	27.28641	0.15142	-0.03257
Z004E0156	4	156	Z004E0156	04P1259B51A	Z004	NAM	B73xCML247	80.7025	80.7896	0.566	6.1	5.77	5.42	5.73	4.9	6.08	6.82	6.87	80.76	80.7	81.83	76.61	80.75	80.66	0.57	155.05	71.76	802.24	102.06	12.62	363.84	69.99	26.96	129.26	14.8	23.84	75.28	18.4	58.13	3.98	300.24	9.53	5.79	1.63	80.7025	50.1829	28.3274	0.194538	-0.03005
Z004E0157	4	157	Z004E0157	04P1262B51A	Z004	NAM	B73xCML247	84.7835	87.8262	2.8361	NA	NA	4.69	4.6	NA	NA	NA	NA	NA	NA	NA	NA	87.8	84.75	2.85	141.71	67.78	818.86	90.31	12.53	316.01	70.75	25.37	126.7	13.44	21.31	58.93	13.96	44.86	3.79	221.62	8.75	6.63	2.13	84.7835	NA	NA	NA	NA
Z004E0158	4	158	Z004E0158	04P1213A51A	Z004	NAM	B73xCML247	83.2587	84.0336	0.9969	NA	NA	3.19	4.35	6.23	6.17	NA	NA	NA	NA	NA	NA	84	83.23	0.93	155.85	82.33	823.4	87.29	7.69	271.64	67.75	23.4	124.17	14.72	22.02	61.79	12.64	49.39	3.64	239.31	9.25	6.02	2	83.2587	49.3368	28.9222	0.21243	-0.027376
Z004E0159	4	159	Z004E0159	04P1215B51A	Z004	NAM	B73xCML247	84.1799	84.682	0.9599	NA	NA	2.17	3.74	5.63	5.9	NA	NA	NA	NA	NA	NA	84.66	84.14	0.92	165.07	86.05	870.45	94.55	7.7	354.84	70.29	30.78	137.34	15.32	22.96	72.9	21.43	53.16	3.76	311.95	9.6	5.76	1.49	84.1799	52.1959	27.21974	0.13811	-0.07841
Z004E0160	4	160	Z004E0160	04P1261A51A	Z004	NAM	B73xCML247	77.9064	79.8143	1.849	5.25	5.51	4.84	5.46	7.1	7	6.51	6.78	77.29	77.49	82.07	83.92	79.77	77.86	1.95	150.23	75.48	686.75	84.91	9.95	311.52	69.35	28.41	116.93	16.42	21.29	73.13	16.26	56.72	4.14	286.22	9.33	6.03	1.8	77.9064	53.6018	27.1983	0.15771	-0.04991
Z004E0161	4	161	Z004E0161	04P1246A51A	Z004	NAM	B73xCML247	76.7104	78.0497	1.2714	5.27	5.36	3.94	5.07	6.65	6.14	6.58	6.71	75.75	76.03	87.59	85.23	78.02	76.67	1.26	154.47	79.94	687.08	87.56	7.36	290.15	69.55	23.49	111.49	12.14	22.54	57.89	11.12	45.69	4.02	206.43	9.53	6.47	1.76	76.7104	42.0833	26.8088	0.26932	0.02018
Z004E0162	4	162	Z004E0162	04P1254A51A	Z004	NAM	B73xCML247	77.2317	78.6845	1.4898	5.39	5.53	4.41	5.32	6.75	6.69	6.16	6.71	76.83	76.92	72.78	75.62	78.64	77.18	1.43	141.36	69.94	795.52	87.25	8.95	365.69	70.81	27.62	124.14	15.66	23.8	74.23	16.66	57.81	3.88	348.01	9	5.55	1.67	77.2317	55.3643	27.412	0.15228	-0.04176
Z004E0163	4	163	Z004E0163	04P1243B51A	Z004	NAM	B73xCML247	78.6796	80.807	2.3765	5.37	5.55	5.21	5.6	7.26	6.8	4.98	6.52	78.46	78.48	96.77	91.59	80.78	78.64	2.35	170.26	85.13	825.58	84.52	9.75	369.86	68.92	29.15	122.09	17.38	21.01	67.94	17.9	51.47	4.03	252.03	9.95	6.51	2.02	78.6796	52.3891	27.9122	0.21385	-0.028272
Z004E0164	4	164	Z004E0164	04P1241A51A	Z004	NAM	B73xCML247	78.5535	81.9106	3.0379	NA	NA	3.02	4.32	6.04	6.05	NA	NA	NA	NA	NA	NA	81.88	78.52	2.86	143.97	70.91	745.05	101.05	9.17	297.25	71.8	25.29	122.52	15.32	22.79	64.81	11.89	52.19	3.98	272.85	8.7	5.57	1.81	78.5535	40.3188	27.1156	0.1478	-0.06519
Z004E0165	4	165	Z004E0165	04P1263B51A	Z004	NAM	B73xCML247	80.7102	81.4423	1.0286	5.17	5.51	4.67	5.46	5.32	5.75	4.76	6.45	81.31	81.26	66.6	68.38	81.42	80.68	0.97	132.18	62.53	800.4	90.2	7.51	307.3	67.92	27.88	114.27	16.14	20.6	59.67	13.47	46.36	3.73	223.04	9.9	5.52	1.62	80.7102	66.5741	28.2084	0.33146	0.0434
Z004E0166	4	166	Z004E0166	04P1223B51A	Z004	NAM	B73xCML247	83.3109	82.8119	-0.1598	NA	NA	3.54	4.59	6.58	6.24	NA	NA	NA	NA	NA	NA	82.76	83.28	-0.15	132.11	69.23	754.83	95.05	8.68	298.41	73.35	27.37	134.5	14.21	22.22	69.24	16.32	53.49	4.21	246.9	8.68	6.02	1.87	83.3109	41.3654	26.7521	0.11561	-0.0901
Z004E0167	4	167	Z004E0167	04P1236A51A	Z004	NAM	B73xCML247	85.2353	87.6202	2.451	NA	NA	4.01	4.76	7.17	7.01	NA	NA	NA	NA	NA	NA	87.58	85.2	2.45	143.11	74.59	762.77	84.26	7.15	323.74	67.76	24.48	116.73	15.78	23.04	64.28	15	50.26	3.63	305.34	9.68	6.74	1.45	85.2353	40.26	26.3441	0.1845	-0.04329
Z004E0168	4	168	Z004E0168	04P1260A51A	Z004	NAM	B73xCML247	83.4881	84.1269	0.9664	NA	NA	3.84	4.7	7.94	6.42	NA	NA	NA	NA	NA	NA	84.08	83.46	0.87	191.98	97.78	895.67	99.09	6.74	391.44	74.56	28.28	130.96	14.53	24.3	70.39	15.81	54.37	4.14	244.11	9.98	6.34	1.5	83.4881	45.8435	25.7646	0.17134	-0.04163
Z004E0169	4	169	Z004E0169	04P1264B52A	Z004	NAM	B73xCML247	82.4153	85.5535	2.8538	NA	NA	3.34	3.94	NA	NA	NA	NA	NA	NA	NA	NA	85.5	82.39	2.85	140.38	75.54	828.13	89.79	9.47	322.1	73.29	25.83	120.19	13.24	22.49	61.49	14.85	47.44	3.66	245.96	9.67	5.76	1.63	82.4153	39.2095	27.27066	0.15021	-0.03601
Z004E0170	4	170	Z004E0170	04P1252B51A	Z004	NAM	B73xCML247	82.476	82.693	0.3177	NA	NA	4.07	4.29	NA	NA	NA	NA	NA	NA	NA	NA	82.64	82.43	0.34	159.63	75.86	854.88	97.38	8.71	333.77	70.57	28.5	128.88	15.17	22.59	78.77	18.07	61.14	4.42	268.98	9.69	6.01	2.18	82.476	46.1686	26.459	0.2035	-0.02121
Z004E0171	4	171	Z004E0171	04P1237A51A	Z004	NAM	B73xCML247	85.9667	87.124	1.2646	NA	NA	NA	NA	6.35	6.17	NA	NA	NA	NA	NA	NA	87.09	85.93	1.23	149.17	77.31	705.79	94.55	17.92	346.73	71.6	26.73	101.84	14.91	20.29	60.47	12.05	46.83	3.83	228.48	10.15	6.7	1.84	85.9667	36.8408	27.0977	0.15596	-0.05933
Z004E0172	4	172	Z004E0172	04P1240A51A	Z004	NAM	B73xCML247	82.9544	86.1005	3.5257	NA	NA	3.69	4.57	6.11	6.11	NA	NA	NA	NA	NA	NA	86.07	82.91	3.55	147.55	75.71	837.49	95.43	9.07	289.36	69.9	24.29	119.99	13.96	19.8	52.38	11.38	40.25	3.9	183.15	9.64	6.04	1.82	82.9544	50.9822	28.7248	0.192613	-0.06734
Z004E0173	4	173	Z004E0173	04P1232A51A	Z004	NAM	B73xCML247	82.23	84.554	2.0453	NA	NA	3.55	4.5	4.43	5.43	NA	NA	NA	NA	NA	NA	84.51	82.19	2.02	176.19	94.48	825.69	97.85	8.64	297.94	72.86	28.92	115.1	14.5	20.85	66.51	16.84	50.2	4.77	179.39	10.01	6	1.64	82.23	46.0881	27.9213	0.22859	-0.00236
Z004E0174	4	174	Z004E0174	04P1255B51A	Z004	NAM	B73xCML247	80.5594	82.3881	2.1529	6.25	5.94	6.05	5.99	6.12	6.08	7.72	7	80.54	80.59	81.64	79.91	82.34	80.53	2.1	151.07	76.13	785.62	88.64	12.59	354.54	70.47	25.18	124.32	14.84	22.29	55.58	12.25	43.56	3.93	212.3	8.67	NA	1.85	80.5594	47.8602	26.8272	0.16132	-0.00958
Z004E0175	4	175	Z004E0175	04P1251B51A	Z004	NAM	B73xCML247	79.3075	79.8427	0.5936	NA	NA	3.99	4.77	7.36	6.85	NA	NA	NA	NA	NA	NA	79.79	79.27	0.53	146.57	76.84	729.15	98.56	12.11	314.88	70.28	25.81	116.27	13.28	22.36	73.32	15.14	58.03	4.12	296.57	9.66	5.66	1.41	79.3075	48.3159	27.4778	0.23436	-0.02083
Z004E0176	4	176	Z004E0176	04P1250B51A	Z004	NAM	B73xCML247	88.0614	90.1205	2.1686	NA	NA	NA	NA	5.25	5.56	NA	NA	NA	NA	NA	NA	90.09	88.03	2.14	152.97	74.41	904.37	97.52	9.67	316.35	76.4	23.56	131.73	11.42	21.72	59.85	14.92	45.56	3.98	191.02	9.47	5.99	2.36	88.0614	54.6589	27.21898	0.22486	-0.022675
Z004E0177	4	177	Z004E0177	04P1230A51A	Z004	NAM	B73xCML247	80.5363	82.2999	1.8547	NA	NA	3.38	4.47	6.86	6.47	NA	NA	NA	NA	NA	NA	82.26	80.5	1.84	149.72	76.55	844.66	101.29	9.39	373.53	67.51	30	128.16	17.54	26.16	81.53	17.8	63.63	3.53	393.07	9.89	5.58	1.6	80.5363	62.9582	27.137	0.18675	-0.031498
Z004E0178	4	178	Z004E0178	04P1234A51A	Z004	NAM	B73xCML247	79.2796	80.6331	1.3793	NA	NA	4.69	5.12	6.33	6.21	NA	NA	NA	NA	NA	NA	80.59	79.24	1.46	168.13	77.14	815.1	96	11.9	344.09	72.56	27.44	118.19	17.31	22.12	75.72	15.66	59.9	3.96	273.55	9.18	6.25	1.61	79.2796	56.0451	27.0522	0.21885	-0.023737
Z004E0179	4	179	Z004E0179	04P1221B51A	Z004	NAM	B73xCML247	82.3623	82.8213	0.5333	NA	NA	3.39	4.44	4.4	5.37	NA	NA	NA	NA	NA	NA	82.78	82.32	0.51	161.98	91.57	837.11	89.51	9.36	307.46	68.37	29	109.57	14.5	21.24	66.17	13.41	51.96	3.94	256.75	10.66	5.58	2.23	82.3623	56.7537	27.6637	0.18324	-0.06291
Z004E0180	4	180	Z004E0180	04P1265B51A	Z004	NAM	B73xCML247	81.7411	82.4368	1.1287	NA	NA	3.43	4.52	5.16	5.5	NA	NA	NA	NA	NA	NA	82.41	81.71	1.09	143.88	70.23	720.87	93.36	9.74	341.45	68.5	29.77	117.03	17.79	22.52	75.06	17.79	57.77	3.78	321.6	9.23	5.41	1.8	81.7411	56.9244	27.6334	0.13968	-0.06059
Z004E0181	4	181	Z004E0181	04P1245A51A	Z004	NAM	B73xCML247	76.4862	77.5814	1.278	5.34	5.5	4.12	5.19	5.52	6.03	6.93	6.87	75.84	76.06	80.33	82.27	77.56	76.46	1.29	150.76	73.69	700.22	90.45	9.2	331.79	76.28	31.32	122.88	17.41	24.48	83.85	21.64	63.99	3.68	396.94	9.24	5.31	1.67	76.4862	50.207	27.9475	0.21571	-0.03517
Z004E0182	4	182	Z004E0182	04P1224B51A	Z004	NAM	B73xCML247	84.0651	85.8095	1.8581	NA	NA	5.44	4.99	NA	NA	NA	NA	NA	NA	NA	NA	85.78	84.02	1.83	148.54	68.74	730.42	86.75	13.28	329.23	62.89	26.01	116.39	14.93	21.2	55.58	13.97	42.15	3.77	226.1	9.85	NA	1.42	84.0651	34.654	26.2848	0.09162	-0.07018
Z004E0183	4	183	Z004E0183	04P1237B51A	Z004	NAM	B73xCML247	81.46	82.2953	0.6006	NA	NA	3.34	4.38	7.03	6.77	NA	NA	NA	NA	NA	NA	82.24	81.41	0.72	164.55	77.44	745.85	90.37	8.65	287.2	62.62	28.56	117.99	17.2	21.43	76.92	14.66	61.17	4.14	309.27	9.06	6.97	1.64	81.46	59.4161	28.3569	0.29146	0.05672
Z004E0184	4	184	Z004E0184	04P1228A51A	Z004	NAM	B73xCML247	83.4871	86.1608	2.542	NA	NA	4.93	5.16	5.6	5.97	NA	NA	NA	NA	NA	NA	86.13	83.45	2.52	163.15	80.11	819.76	90.18	9.09	329.26	70.67	27.02	119.95	13.97	21.43	57.66	14.65	43.32	3.51	217.32	9.71	6.45	1.42	83.4871	45.6048	27.9633	0.20543	-0.01638
Z004E0185	4	185	Z004E0185	04P1262A51A	Z004	NAM	B73xCML247	81.9381	82.7661	0.9315	NA	NA	3.32	4.5	6.63	6.6	NA	NA	NA	NA	NA	NA	82.71	81.9	0.91	129.15	67.39	669.34	91.08	9.4	318.84	67.76	26.29	125.78	14.43	21.23	57.51	15.52	42.99	3.7	245.2	9.89	5.4	1.43	81.9381	51.2409	27.9997	0.16356	-0.06513
Z004E0186	4	186	Z004E0186	04P1261B51A	Z004	NAM	B73xCML247	82.3531	83.9691	1.8504	NA	NA	2.71	4.13	6.1	6.07	NA	NA	NA	NA	NA	NA	83.94	82.32	1.82	158.21	76.69	873.75	101.77	7.64	319.58	73.13	28.33	130.97	15.28	22.28	68.47	17.85	51.88	4.08	249.71	10	5.74	1.41	82.3531	50.456	27.37952	0.18916	-0.04549
Z004E0187	4	187	Z004E0187	04P1251A51A	Z004	NAM	B73xCML247	81.2353	82.0969	1.2733	NA	NA	3.81	4.61	6.62	6.34	NA	NA	NA	NA	NA	NA	82.04	81.18	1.22	139.72	68.67	721.55	98.95	8.33	303.11	64.12	27.67	137.44	14.02	25.04	72.98	20.28	53.56	3.81	295.85	9.79	5.76	1.75	81.2353	58.8618	27.8732	0.17118	-0.05065
Z004E0188	4	188	Z004E0188	04P1222B51A	Z004	NAM	B73xCML247	84.5698	85.7235	1.2316	NA	NA	3.43	4.38	6.34	6.22	NA	NA	NA	NA	NA	NA	85.71	84.53	1.27	152.67	74.82	719.64	105.41	9.27	317.26	69.45	25.13	128.72	13.84	22.76	62.24	13.85	48.5	3.65	255.78	9.11	6	1.8	84.5698	55.1612	26.9199	0.200045	0.01871
Z004E0189	4	189	Z004E0189	04P1217B51A	Z004	NAM	B73xCML247	83.178	84.3188	1.6133	NA	NA	4.09	4.32	NA	NA	NA	NA	NA	NA	NA	NA	84.28	83.14	1.56	150.67	74.39	782.51	98.9	9.55	322.36	64.24	29.45	127.62	17.4	23.61	67.86	19.55	50.1	3.46	298.36	10.44	6.22	1.44	83.178	58.483	27.8168	0.25726	-0.0516
Z004E0190	4	190	Z004E0190	04P1265A51A	Z004	NAM	B73xCML247	80.104	81.8685	1.7406	NA	NA	2.48	3.97	5.16	5.64	NA	NA	NA	NA	NA	NA	81.83	80.07	1.73	156.08	79.79	829.16	92.64	9.68	356.01	71.78	27.63	114.69	17.03	22.61	67.25	18.03	50.08	3.54	316.41	9.83	6.02	1.44	80.104	37.371	26.5268	0.11489	-0.05422
Z004E0191	4	191	Z004E0191	04P1256A51A	Z004	NAM	B73xCML247	77.4326	78.26	1.1454	6.04	5.75	5.95	5.87	5.95	5.99	6.23	6.72	76.68	76.87	59.52	65.03	78.23	77.39	1.14	140.02	62.49	722.86	91.61	5.91	350.76	68.84	28.73	126.2	15.35	24.52	79.25	19.27	61.11	4.04	341.4	8.72	6.25	1.63	77.4326	58.9279	27.7141	0.23929	-0.02412
Z004E0192	4	192	Z004E0192	04P1248B51A	Z004	NAM	B73xCML247	80.4007	81.2013	0.8459	4.39	5.21	4.48	5.25	5.72	6.13	6.24	6.64	80.11	80.03	81.91	78.14	81.15	80.36	0.99	141.92	74.01	738.03	89.46	8.59	293.51	72.88	24.44	123	13.46	25.51	75.51	11.01	62.37	4.22	298.83	9.21	5.77	2.07	80.4007	51.8375	27.33997	0.19129	-0.05322
Z004E0193	4	193	Z004E0193	04P1264A51A	Z004	NAM	B73xCML247	76.8681	78.262	1.5327	5.66	5.64	5.34	5.66	5.68	5.93	7.35	6.91	76.77	76.88	86.49	89.66	78.21	76.82	1.47	171.48	85.57	791.09	82.66	7.43	334.55	70.21	28.16	115.66	16.92	24.16	76.89	14.91	60.34	3.7	365.89	8.25	6.25	1.3	76.8681	50.7492	28.612	0.20945	-0.03404
Z004E0194	4	194	Z004E0194	04P1216A51A	Z004	NAM	B73xCML247	81.2806	82.488	1.3189	NA	NA	4.67	4.59	NA	NA	NA	NA	NA	NA	NA	NA	82.44	81.24	1.22	124.5	65.16	707.4	94.1	10.53	348.31	68.98	26.14	122.82	15.04	23.98	64.67	14.72	49.69	3.5	276.94	9.47	5.76	1.84	81.2806	58.6569	27.26403	0.20373	-0.08034
Z004E0195	4	195	Z004E0195	04P1220A51A	Z004	NAM	B73xCML247	82.1371	82.8638	0.9195	NA	NA	3.32	4.4	5.41	6	NA	NA	NA	NA	NA	NA	82.83	82.1	0.89	137.04	71.55	723.86	104.59	9.73	322.2	60.02	25.31	125.26	13.92	22.78	63.79	14.55	48.94	3.84	237.11	10.2	6.18	2.06	82.1371	45.2933	27.8787	0.14318	-0.05418
Z004E0196	4	196	Z004E0196	04P1258B51A	Z004	NAM	B73xCML247	86.0644	87.8394	2.305	NA	NA	3.59	4.48	5.34	5.8	NA	NA	NA	NA	NA	NA	87.8	86.03	2.32	138.31	66.59	831.33	100.53	7.02	332.4	70.63	26.45	114.55	15.74	22.9	59.17	12.54	45.15	3.43	234.18	8.97	5.61	1.91	86.0644	48.8118	28.2772	0.16574	-0.025915
Z004E0197	4	197	Z004E0197	04P1243A51A	Z004	NAM	B73xCML247	81.8939	82.8163	1.2461	NA	NA	4.31	4.85	5.36	5.67	NA	NA	NA	NA	NA	NA	82.77	81.85	1.24	178.96	93.45	799.85	89.54	9.26	362.78	60.28	27.49	133.24	16.08	24.22	72.44	15.53	57.16	3.88	289.34	10.28	5.79	1.82	81.8939	53.8095	27.1737	0.30946	0.03903
Z004E0198	4	198	Z004E0198	04P1217A51A	Z004	NAM	B73xCML247	78.8909	80.2292	1.4888	6.35	5.89	5.93	5.96	6.52	6.24	5.42	6.64	78.63	78.63	101.08	97.16	80.2	78.86	1.5	181.35	88.89	810.47	104.24	5.81	377.17	70.52	28.58	120.43	15.97	24.19	77.68	16.98	60.76	3.95	322.91	9.17	5.56	1.22	78.8909	44.9363	25.0139	0.18611	-0.01787
Z004E0199	4	199	Z004E0199	04P1252A51A	Z004	NAM	B73xCML247	77.7743	79.4449	1.6123	6.7	6.05	6.23	6.12	8.5	8.71	7.67	7.12	77.48	77.56	88.14	91.07	79.39	77.71	1.54	174.34	84.47	795.31	93.6	8.51	332.39	66.66	28.22	122.79	17.65	23.29	80.73	16.35	64.12	3.9	374.43	8.77	6.27	1.71	77.7743	47.1162	26.8334	0.17109	-0.04011
Z004E0200	4	200	Z004E0200	04P1224A51A	Z004	NAM	B73xCML247	79.5613	82.7356	3.1482	6.17	5.77	5.68	5.81	6.83	6.33	6.71	6.83	78.94	78.96	73.3	79.16	82.69	79.53	2.74	155.09	72.77	731.26	86.04	7.63	305.08	66.86	26.5	118.79	16.51	24.05	77	18.23	59.17	3.68	306.57	8.95	6.34	1.66	79.5613	28.8657	27.0022	0.10648	-0.07469
Z005E0001	5	1	Z005E0001	04FL730501	Z005	NAM	B73xCML277	76.4647	77.7261	0.9954	4.75	5.02	4.67	5.31	6.23	6.08	4.48	6.22	76.5	76.63	79.12	74.97	77.75	76.56	1.07	143.87	69.57	748.2	93.1	5.09	363.22	73.68	27.01	145.44	16.33	23.65	98.49	19.96	78.34	5.41	292.24	8.52	4.86	1.63	76.4647	58.5682	25.9655	0.22816	-0.05668
Z005E0002	5	2	Z005E0002	04FL730601	Z005	NA	NA	77.3936	77.7613	0.5884	NA	NA	NA	NA	NA	NA	NA	NA	NA	NA	NA	NA	NA	NA	NA	NA	NA	NA	NA	NA	NA	NA	NA	NA	NA	NA	NA	NA	NA	NA	NA	NA	NA	NA	NA	NA	NA	NA	NA
Z005E0003	5	3	Z005E0003	04FL730801	Z005	NAM	B73xCML277	79.8597	82.1197	2.0148	5.25	5.15	4.96	5.39	6.8	6.23	6.19	6.58	79.14	79.05	67.25	70.2	82.1	79.93	2.11	140.36	63.76	682.28	91.48	8.03	302.76	73.22	26.41	122.69	14.3	22.13	71.28	13.25	55.54	4.13	239.31	8.7	5.49	1.66	79.8597	NA	NA	NA	NA
Z005E0004	5	4	Z005E0004	04FL730901	Z005	NAM	B73xCML277	78.9353	82.0777	2.2059	5.96	5.29	5.66	5.62	4.55	5.36	5.97	6.56	79.58	79.53	86.68	82.98	82.09	79.01	2.2	170.26	75.15	746.97	80.91	4.85	320.68	70.66	28.27	138.14	14.92	25.01	76.9	23.6	54.67	4.29	265.13	8.62	5.84	1.83	78.9353	42.8733	27.76734	0.2948	0.01213
Z005E0005	5	5	Z005E0005	04FL731401	Z005	NAM	B73xCML277	80.6491	84.0728	2.7897	NA	NA	2.38	3.86	6.14	6.09	NA	NA	NA	NA	NA	NA	84.07	80.71	2.87	153.91	78.51	762.25	90.65	3.96	303.69	73.69	26.08	139.52	13.07	22.43	64.3	15.92	49.97	4.4	235.84	8.53	4.5	1.7	80.6491	NA	NA	NA	NA
Z005E0006	5	6	Z005E0006	04FL731801	Z005	NAM	B73xCML277	88.7765	87.9086	-0.1752	NA	NA	3.14	4.44	7.27	7.19	NA	NA	NA	NA	NA	NA	87.91	88.85	-0.16	165.4	93.74	848.69	86.31	5.5	342.87	69.54	26.02	105.25	14.18	17.58	50.46	12.94	38.46	4.37	195.89	9.66	5.45	1.93	88.7765	NA	NA	NA	NA
Z005E0007	5	7	Z005E0007	04FL732001	Z005	NAM	B73xCML277	79.2717	78.5979	-0.3305	4.33	4.91	4.57	5.23	5.19	5.83	5.86	6.49	78.43	78.57	75.79	81.39	78.59	79.33	-0.3	156.6	75.88	585.65	93.75	5.98	323.41	68.4	26.37	117.62	13.68	22.98	64.98	13.23	52.18	4.2	290.88	8.8	5.17	1.49	79.2717	53.6979	28.0032	0.26392	0.04387
Z005E0008	5	8	Z005E0008	04FL732101	Z005	NAM	B73xCML277	80.9601	81.6735	0.8004	NA	NA	3.7	4.61	7.27	6.69	NA	NA	NA	NA	NA	NA	81.68	81.04	0.81	149.97	84.31	687.01	87.97	5.97	326.05	71.7	24.37	108.51	12.75	18.91	57.63	13.77	45.22	4.78	226.21	9.44	4.63	1.51	80.9601	62.7548	27.6929	0.246467	-0.03513
Z005E0009	5	9	Z005E0009	04FL732401	Z005	NAM	B73xCML277	79.9049	80.9427	0.8769	4.41	4.96	4.81	5.37	7.08	6.7	4.73	6.21	79.71	79.72	90.76	86.3	80.92	79.96	0.86	156.37	79.07	705.02	99.19	6.01	383.77	74.52	24.8	121.49	14.06	22.26	67.08	13.18	54.28	4.38	268.36	8.86	5.24	1.97	79.9049	52.5886	27.838501	0.21974	-0.05721
Z005E0010	5	10	Z005E0010	04FL732501	Z005	NAM	B73xCML277	80.8096	82.6086	1.8583	NA	NA	2	3.69	5.46	5.78	NA	NA	NA	NA	NA	NA	82.59	80.88	1.61	173.79	85.94	813.97	88.14	5.37	388.26	73.79	29.48	133	15.43	22.45	92.44	29.55	65.17	4.57	266.81	8.88	5.72	1.91	80.8096	46.6219	27.2336	0.26419	-0.00129
Z005E0011	5	11	Z005E0011	04FL732701	Z005	NAM	B73xCML277	77.3211	78.039	0.77	NA	NA	3.89	4.64	5.06	5.49	NA	NA	NA	NA	NA	NA	78.04	77.38	0.71	156.03	75.2	718.45	92.65	5.42	375.11	71.22	26.74	133.39	12.82	23.49	64.42	18.67	46.31	4.62	246.74	7.96	5.26	1.66	77.3211	61.4767	29.855	0.50568	0.03728
Z005E0012	5	12	Z005E0012	04FL733101	Z005	NAM	B73xCML277	77.4187	79.1747	1.6017	5.5	5.23	4.42	5.18	6.18	6.17	7.01	6.73	77.33	77.42	79.25	73.65	79.15	77.47	1.66	149.22	70.96	667	83.66	3.7	341.55	72.96	26.8	128.27	14.28	20.83	60.46	13.4	48.19	4.31	238.06	8.24	5.52	1.73	77.4187	60.5791	27.6809	0.31916	0.01102
Z005E0013	5	13	Z005E0013	04FL733201	Z005	NAM	B73xCML277	78.0282	79.4604	1.3207	5.51	5.19	5.62	5.55	7.23	6.39	6.75	6.64	77.79	77.86	79.76	76.36	79.48	78.1	1.27	138.12	70.36	699.87	91.79	5.27	372.52	75.06	28.41	133.39	13.8	25.63	85.01	18.35	66.74	4.43	300.17	9.04	4.78	1.6	78.0282	45.722	28.0695	0.23439	-0.02846
Z005E0014	5	14	Z005E0014	04FL733401	Z005	NAM	B73xCML277	78.3118	81.9789	2.7702	4.79	5.08	4.7	5.27	5.74	5.93	6.82	6.7	78.41	78.52	95.82	91.19	81.99	78.39	2.75	165.46	84.4	787.6	93.63	7.21	347.36	67.16	26.25	148.79	12.85	21.29	71.49	21.5	52.6	4.94	246.64	8.26	5.52	1.47	78.3118	34.0345	27.86041	0.26226	-0.019662
Z005E0015	5	15	Z005E0015	04FL733501	Z005	NAM	B73xCML277	85.0185	88.9611	3.2477	NA	NA	2.49	4.13	6.49	6.16	NA	NA	NA	NA	NA	NA	88.98	85.08	2.73	159.34	79.71	799.69	86.61	7.03	357.37	70.53	27.28	123.74	16.13	25.4	68.31	15.12	52.07	3.64	301.81	10.11	6.49	NA	85.0185	31.0221	28.0507	0.22887	-0.08304
Z005E0016	5	16	Z005E0016	04FL733601	Z005	NAM	B73xCML277	78.2267	79.5027	1.2609	6.04	5.38	6.64	6.16	4.32	5.42	8.49	6.91	77.9	77.98	83.31	81.75	79.49	78.3	1.14	147.28	74.97	784.14	99.53	6.11	356.87	69.42	25.85	129.53	12.47	23.78	64.02	17.11	47.57	4.23	229.08	8.81	5.82	1.53	78.2267	47.0028	26.722	0.16213	-0.04591
Z005E0017	5	17	Z005E0017	04FL733801	Z005	NAM	B73xCML277	82.8963	85.0199	2.0774	NA	NA	2.82	4.33	6.71	6.44	NA	NA	NA	NA	NA	NA	84.99	82.97	2.09	172.09	96.28	824.7	82.67	6.73	336.27	76	27.47	114.55	15.54	22.75	72.14	16.47	55.75	4.2	267.69	10.04	5.76	1.61	82.8963	34.0442	29.0321	0.22891	-0.07003
Z005E0018	5	18	Z005E0018	04FL733901	Z005	NAM	B73xCML277	81.0164	81.9591	0.7911	NA	NA	2.51	4.24	5.64	6.04	NA	NA	NA	NA	NA	NA	81.98	81.11	0.87	159.73	86.62	813.66	97.68	4.69	373.51	75.28	27.57	141.13	13.8	23.84	86.77	23.05	54.7	4.68	249.72	9	5.48	2.04	81.0164	59.4953	27.2144	0.26935	-0.00616
Z005E0019	5	19	Z005E0019	04FL734001	Z005	NAM	B73xCML277	77.8469	78.4747	0.0708	4.73	5	3.77	4.92	6.35	6.23	6.73	6.65	77.85	77.95	87.74	85.84	78.46	77.92	0.09	154.28	78.99	735.39	74.5	5.14	323.43	66.57	23.15	116.1	12.27	21.5	61.34	11.35	50.01	4.07	238.25	9.46	5.51	1.48	77.8469	57.0778	28.1875	0.37858	0.00896
Z005E0020	5	20	Z005E0020	04FL734101	Z005	NAM	B73xCML277	79.9786	82.3084	1.7987	4.81	5.02	4.23	5.14	5.59	5.75	5.58	6.45	79.82	79.76	94.97	95.28	82.3	80.05	1.7	176.17	87.53	785.77	96.23	5.11	362.92	73.97	29.92	126.38	16.18	22.55	85.66	26.81	60.05	4.08	306.22	9.83	5.84	1.88	79.9786	39.867	26.7152	0.248868	-0.05742
Z005E0021	5	21	Z005E0021	04FL734301	Z005	NAM	B73xCML277	77.6154	77.7084	0.553	4.73	5	4.11	5.09	6.15	6.11	4.54	6.14	77.18	77.36	78.13	75.57	77.71	77.69	0.51	153	71.86	717.12	95.52	4.77	318.18	68.66	24.72	122.43	13.03	19.96	65.67	13.91	51.72	4.94	244.52	8.46	5.53	2.02	77.6154	57.8137	28.1251	0.29238	0.01148
Z005E0022	5	22	Z005E0022	04FL734601	Z005	NAM	B73xCML277	79.3087	82.0566	2.1578	4.9	5.04	4.76	5.29	4.77	4.99	6.78	6.6	79.05	79.08	76.68	81.61	82.02	79.36	2.21	148.46	75.16	751.48	84.15	5.76	346.42	74.1	25.2	118.64	12.24	19.18	68.05	13.56	54.38	5.68	204.63	8.56	5.51	1.45	79.3087	30.5138	27.4234	0.16915	-0.07277
Z005E0023	5	23	Z005E0023	04FL734701	Z005	NAM	B73xCML277	81.3098	81.0559	0.1523	NA	NA	3.18	4.3	7.09	6.3	NA	NA	NA	NA	NA	NA	81.06	81.39	0.2	142.29	76.43	761.33	92.25	5.37	326.37	75.57	26.48	114.87	13.64	20.1	65.95	15.6	52.45	5.07	227.49	9.36	5.15	2.06	81.3098	NA	NA	NA	NA
Z005E0024	5	24	Z005E0024	04FL734901	Z005	NAM	B73xCML277	78.6943	81.3699	1.9404	NA	NA	3.22	3.9	NA	NA	NA	NA	NA	NA	NA	NA	81.36	78.76	1.96	139.87	65.41	670.94	94.56	5.65	376.42	74.52	26.88	120.16	14.82	22.04	84.41	19.19	64.24	5.1	289.58	8.24	4.84	2.12	78.6943	NA	NA	NA	NA
Z005E0025	5	25	Z005E0025	04FL735001	Z005	NAM	B73xCML277	77.3142	79.0893	1.3804	5.93	5.32	5.49	5.47	6.46	6.31	8.33	7.15	77.19	77.36	82.88	88.17	79.06	77.37	1.34	180.78	81.24	782.81	89.49	6.32	381.86	69.13	28.21	131.4	14.89	20.74	81.44	20.17	61.2	4.78	273.13	8.1	6.22	1.85	77.3142	NA	NA	NA	NA
Z005E0026	5	26	Z005E0026	04FL735101	Z005	NA	NA	78.2833	79.5358	0.8311	NA	NA	NA	NA	NA	NA	NA	NA	NA	NA	NA	NA	NA	NA	NA	NA	NA	NA	NA	NA	NA	NA	NA	NA	NA	NA	NA	NA	NA	NA	NA	NA	NA	NA	NA	NA	NA	NA	NA
Z005E0027	5	27	Z005E0027	04FL735301	Z005	NAM	B73xCML277	77.8289	79.0015	1.2389	5.45	5.21	5.26	5.45	5.77	5.92	7.53	6.82	78.02	78.08	78.25	77	78.98	77.89	1.3	143.05	72.77	758.38	78.52	5.23	307.24	71.23	26.4	114.49	15.4	19.07	63.6	19.55	45.73	4.39	215.31	8.25	5.15	1.89	77.8289	NA	NA	NA	NA
Z005E0028	5	28	Z005E0028	04FL733001	Z005	NAM	B73xCML277	81.5706	84.7462	2.1978	NA	NA	2.74	4.16	6.17	6.09	NA	NA	NA	NA	NA	NA	84.76	81.64	2.25	167.23	78.89	734.86	92.2	6.66	352.31	71.32	25.41	116.65	14.26	20.85	57.76	16.4	42.87	4.03	234.01	8.74	5.87	1.82	81.5706	28.9484	28.5103	0.1509	-0.03448
Z005E0029	5	29	Z005E0029	04FL735501	Z005	NAM	B73xCML277	78.7913	80.3598	1.1348	5.56	5.26	4.9	5.39	6.97	6.39	4.89	6.28	79.05	79.09	86.4	84.55	80.34	78.85	1.1	157.69	78.04	773.4	95.56	3.77	313.18	72.99	27.08	124.06	13.99	21.97	74.2	18.72	56.16	4.38	262.68	9.03	4.92	2.11	78.7913	40.8113	28.7822	0.18075	-0.016201
Z005E0030	5	30	Z005E0030	04FL735601	Z005	NA	NA	76.8628	78.4536	1.4878	NA	NA	NA	NA	NA	NA	NA	NA	NA	NA	NA	NA	NA	NA	NA	NA	NA	NA	NA	NA	NA	NA	NA	NA	NA	NA	NA	NA	NA	NA	NA	NA	NA	NA	NA	NA	NA	NA	NA
Z005E0031	5	31	Z005E0031	04FL735701	Z005	NA	NA	78.3211	78.7601	0.7404	NA	NA	NA	NA	NA	NA	NA	NA	NA	NA	NA	NA	NA	NA	NA	NA	NA	NA	NA	NA	NA	NA	NA	NA	NA	NA	NA	NA	NA	NA	NA	NA	NA	NA	NA	NA	NA	NA	NA
Z005E0032	5	32	Z005E0032	04FL735901	Z005	NAM	B73xCML277	82.67	83.7807	0.8387	NA	NA	2.84	4.16	5.87	5.97	NA	NA	NA	NA	NA	NA	83.76	82.73	0.52	152.14	80.31	735.4	101.41	5.46	289.94	71.68	27.44	120.66	14.2	21.03	68.51	17.42	51.92	4.13	289.31	9.66	5.64	1.34	82.67	47.6508	28.7468	0.23194	-0.019707
Z005E0033	5	33	Z005E0033	04FL736001	Z005	NAM	B73xCML277	78.8979	80.057	1.0459	NA	NA	3.73	4.61	5.08	5.74	NA	NA	NA	NA	NA	NA	80.04	78.98	1	164.75	85.62	800.58	84.91	6.39	360.26	74.28	27.9	133.44	15.47	22.37	79.31	16.35	62.41	4.34	277.39	10.02	5.84	1.88	78.8979	36.2388	27.4053	0.21293	-0.03472
Z005E0034	5	34	Z005E0034	04FL736101	Z005	NAM	B73xCML277	87.1885	90.1955	2.144	NA	NA	2.77	4.16	4.61	5.39	NA	NA	NA	NA	NA	NA	90.18	87.26	2.15	185.3	92.96	818.53	89.15	7.77	367.49	71.69	27.79	123.26	16.73	22.41	76.79	19.29	57.82	4.33	255.1	9.55	NA	2.02	87.1885	41.9616	27.5536	0.253462	0.00615
Z005E0035	5	35	Z005E0035	04FL736201	Z005	NAM	B73xCML277	79.6922	81.0071	1.4416	NA	NA	3.36	4.55	7.55	6.24	NA	NA	NA	NA	NA	NA	81.02	79.76	1.34	181.26	88.09	819.4	99.59	4.56	352.36	68.34	27.56	120.58	16.28	21.69	67.91	19.85	49.21	4.42	248.18	8.27	6.2	1.77	79.6922	33.7409	28.9491	0.37178	0.0409
Z005E0036	5	36	Z005E0036	04FL735201	Z005	NAM	B73xCML277	86.0433	86.9197	1.0451	NA	NA	4.25	4.78	5.56	5.71	NA	NA	NA	NA	NA	NA	86.92	86.12	1.06	186.4	109.04	794.2	90.89	5.59	282.31	64.48	24.91	119.64	12.45	20.06	57.85	14.33	43.77	4.97	182.43	9.49	5.31	1.72	86.0433	42.0169	27.6696	0.26427	0.04496
Z005E0037	5	37	Z005E0037	04FL731301	Z005	NAM	B73xCML277	78.976	81.6458	2.8139	NA	NA	4.8	5.13	6.99	6.54	NA	NA	NA	NA	NA	NA	81.62	79.03	2.92	168.66	74.52	804.72	85.39	5.98	336.36	71.93	26.52	122.02	14.65	20.56	54.72	16.2	41.88	3.57	240.34	8.04	5.82	1.72	78.976	49.2565	26.9586	0.27086	-0.02788
Z005E0038	5	38	Z005E0038	04FL736501	Z005	NAM	B73xCML277	83.7266	83.0283	-0.0166	NA	NA	4.54	5.07	7.32	6.35	NA	NA	NA	NA	NA	NA	83.03	83.79	0.02	173.03	93.5	764.86	109.51	6.08	335.04	73.17	27.71	126.04	15.18	20.7	79.87	18.62	60.16	4.84	245.86	9.78	5.84	2.03	83.7266	40.3083	27.6463	0.31839	0.00476
Z005E0039	5	39	Z005E0039	04FL736601	Z005	NAM	B73xCML277	81.331	82.6029	1.1319	NA	NA	3.92	4.69	6.56	6.33	NA	NA	NA	NA	NA	NA	82.61	81.4	1.1	178.45	92.68	852.01	90.11	8.15	338.18	67.03	25.91	110.7	13.73	21.49	55.64	12.81	43.01	3.56	275.47	9.3	6.53	1.72	81.331	41.9028	28.2923	0.30647	0.03926
Z005E0040	5	40	Z005E0040	04FL736701	Z005	NAM	B73xCML277	82.576	84.4802	1.8711	NA	NA	4.34	4.43	NA	NA	NA	NA	NA	NA	NA	NA	84.47	82.64	1.85	154.66	79.51	769.08	87.58	6.73	316.69	64.93	28.2	114.59	13.15	19.38	62.56	21.67	42.29	4.31	199.22	8.98	5.87	1.73	82.576	50.8718	27.1028	0.25861	-0.0136
Z005E0041	5	41	Z005E0041	04FL736801	Z005	NA	NA	81.04	84.858	3.2667	NA	NA	NA	NA	NA	NA	NA	NA	NA	NA	NA	NA	NA	NA	NA	NA	NA	NA	NA	NA	NA	NA	NA	NA	NA	NA	NA	NA	NA	NA	NA	NA	NA	NA	NA	NA	NA	NA	NA
Z005E0042	5	42	Z005E0042	04FL736901	Z005	NAM	B73xCML277	78.8387	80.4097	1.3604	NA	NA	3.91	4.23	NA	NA	NA	NA	NA	NA	NA	NA	80.48	78.93	1.38	167.17	83.46	784.78	91.55	6.34	362.11	78.81	27.24	131.41	14.98	21.25	71.71	21.82	50.16	4.05	237.97	8.94	5.73	1.91	78.8387	62.65	28.2362	0.30328	-0.03436
Z005E0043	5	43	Z005E0043	04FL737001	Z005	NAM	B73xCML277	79.9611	82.5936	2.4579	5.7	5.28	5.29	5.51	7.06	6.91	8.27	6.9	79.53	79.51	92.45	96.8	82.6	80.03	2.34	154.77	92	872.69	91.42	5.96	387.02	73.2	27.7	119.64	15.04	21.3	73.8	20.1	53.73	4.62	257.53	8.83	5.19	1.58	79.9611	50.3327	27.7062	0.27272	0.05305
Z005E0044	5	44	Z005E0044	04FL737201	Z005	NAM	B73xCML277	76.7088	78.3218	0.9931	4.51	4.98	4.46	5.23	6.37	6.21	4.44	6.39	76.82	76.97	68.81	64.73	78.33	76.77	0.95	150.7	58.04	752.23	83.38	4.08	343.96	54.27	25.22	127.28	15.07	21.01	60.68	13.67	46.45	3.95	248.62	7.28	6.17	1.65	76.7088	37.189	29.8038	0.40648	0.0211
Z005E0045	5	45	Z005E0045	04FL737301	Z005	NAM	B73xCML277	80.745	82.5085	1.6148	NA	NA	3.04	3.84	NA	NA	NA	NA	NA	NA	NA	NA	82.52	80.82	1.52	156.44	81.94	801.61	83.69	6.36	335.89	73.17	25.76	106.38	13.21	18.17	53.93	13.68	40.5	4.11	199.27	10.49	5.51	1.43	80.745	52.2963	27.2275	0.29362	0.01872
Z005E0046	5	46	Z005E0046	04FL737501	Z005	NAM	B73xCML277	78.3657	80.7136	2.1877	5.93	5.38	6.28	5.83	7.53	6.63	6.67	6.71	78.24	78.3	105.67	108.32	80.72	78.44	2.13	169.29	93.49	802.77	89.83	6.39	333.21	76.81	26.82	123.59	15.13	24.8	83.53	21.99	62.82	4.23	296.78	8.91	6.18	1.85	78.3657	41.7966	27.167	0.19337	-0.03435
Z005E0047	5	47	Z005E0047	04FL737601	Z005	NAM	B73xCML277	78.0763	79.3899	1.2433	5.3	5.21	5.95	5.83	6.4	6.32	5.22	6.36	77.9	78.03	77.76	80.33	79.38	78.13	1.24	159.13	76.47	760.82	84.44	4.59	377.27	75.64	27.19	140.34	14.85	22.27	69.64	19.45	51.05	4.01	260.43	8.42	5.49	1.24	78.0763	39.0142	29.5207	0.21657	-0.05816
Z005E0048	5	48	Z005E0048	04FL732601	Z005	NAM	B73xCML277	78.1021	82.6441	4.0039	NA	NA	2.75	4.06	4.67	5.44	NA	NA	NA	NA	NA	NA	82.65	78.17	3.2	167.31	95.95	772.76	97.43	7.04	353.48	75.03	27.87	119.82	16.53	21.47	82.95	20.06	59.11	4.44	262.16	9.3	5.16	1.65	78.1021	48.2537	28.2614	0.1905	-0.05179
Z005E0049	5	49	Z005E0049	04FL733701	Z005	NAM	B73xCML277	87.5063	88.7718	1.4691	NA	NA	2.76	4.16	5.54	5.84	NA	NA	NA	NA	NA	NA	88.76	87.57	1.49	199.52	110.32	756.6	94.39	9.09	339.1	71.02	28.47	125.04	14.65	22.35	78.15	22.75	56.26	4.69	264.12	10.28	6.33	1.97	87.5063	29.6327	26.2592	0.17539	0.01807
Z005E0050	5	50	Z005E0050	04FL731101	Z005	NAM	B73xCML277	80.5523	81.9498	1.4998	NA	NA	2.78	4.03	4.8	5.5	NA	NA	NA	NA	NA	NA	81.95	80.62	1.56	162.38	81.02	819.74	81.62	5.94	336.07	69.96	25.87	119.96	13.28	20.2	56.17	17.41	38.89	3.92	219.75	8.39	6.22	1.55	80.5523	48.1989	28.2929	0.21506	-0.03609
Z005E0051	5	51	Z005E0051	04FL738001	Z005	NAM	B73xCML277	83.3674	83.4424	0.2368	NA	NA	3.71	4.68	5.41	5.79	NA	NA	NA	NA	NA	NA	83.45	83.43	0.21	168.74	98.77	809.75	80.51	7.55	292.46	64.01	26.68	119.4	13.52	22.53	61.58	18.46	44.74	3.86	242.12	9.31	4.87	1.89	83.3674	39.161	27.2967	0.1831	-0.05235
Z005E0052	5	52	Z005E0052	04FL738101	Z005	NAM	B73xCML277	77.3385	78.8389	1.5135	4.6	5	4.22	5.09	4.77	5.17	5.83	6.48	76.87	77.05	68.14	72.84	78.83	77.4	1.53	139.81	69.94	800.63	87.49	5.98	375.18	75.25	24.63	131.61	12.81	23.45	75.99	17.73	57.9	4.55	267.04	8.48	5.56	1.59	77.3385	42.1214	27.7165	0.22143	-0.015138
Z005E0053	5	53	Z005E0053	04FL738401	Z005	NAM	B73xCML277	86.6255	87.7917	1.6295	NA	NA	3.58	4.6	6.51	6.41	NA	NA	NA	NA	NA	NA	87.79	86.7	1.59	158.78	90.56	781.03	95	4.37	319.2	69.52	27.44	123.35	16.87	24.37	72.43	18.97	53.13	3.5	304.87	9.76	5.51	1.85	86.6255	37.8317	28.3792	0.18808	-0.03361
Z005E0054	5	54	Z005E0054	04FL738501	Z005	NAM	B73xCML277	78.7361	82.7695	3.4252	NA	NA	4.74	4.63	NA	NA	NA	NA	NA	NA	NA	NA	82.75	78.8	2.59	128.69	70.96	789.27	89.96	5.2	345.21	73.53	26.18	113.25	13.88	20.44	58.21	14.12	44.86	4.53	212.31	9.16	5.2	1.82	78.7361	40.5673	28.2937	0.21483	0.00027
Z005E0055	5	55	Z005E0055	04FL731601	Z005	NAM	B73xCML277	78.2524	78.9766	0.5746	4.52	4.98	4.55	5.22	6.33	6.09	5.29	6.34	78.44	78.51	97.08	95.9	78.93	78.28	0.63	157.54	88.38	705.97	99.78	5.79	337.23	74.71	25.83	107.18	14.05	19.37	65.66	16.9	50.02	4.7	229.75	9.75	5.21	1.71	78.2524	48.2798	28.1988	0.18334	-0.024057
Z005E0056	5	56	Z005E0056	04FL738801	Z005	NAM	B73xCML277	80.8863	80.8151	0.5023	NA	NA	3.15	4.38	5.52	5.78	NA	NA	NA	NA	NA	NA	80.82	80.96	0.74	164.77	90.15	784.51	86.93	7.3	289.15	59.65	25.36	117.56	12.9	20.88	57.15	13.43	43.92	4.19	228.25	8.97	5.52	1.52	80.8863	36.2381	27.5891	0.18879	-0.024134
Z005E0057	5	57	Z005E0057	04FL738901	Z005	NAM	B73xCML277	78.3452	81.8165	3.138	5.51	5.21	5.06	5.46	8.07	6.98	5.3	6.39	77.88	77.95	97.61	101.73	81.82	78.41	3.12	161.47	95.68	807.89	88.55	6.25	378.02	71.51	26.84	130.95	15.63	22.98	70.9	21.23	50.54	4.11	290.71	9.8	5.16	1.49	78.3452	40.9252	27.3702	0.23722	-0.02879
Z005E0058	5	58	Z005E0058	04FL739101	Z005	NAM	B73xCML277	84.795	88.275	2.929	NA	NA	3.32	3.91	NA	NA	NA	NA	NA	NA	NA	NA	88.26	84.86	2.89	177.65	79.69	762.33	81.77	10.08	325.01	66.01	25.69	113.74	13.34	19.76	60.44	15.62	45.38	4.57	212.18	NA	NA	1.68	84.795	36.7538	27.2131	0.12858	-0.0823
Z005E0059	5	59	Z005E0059	04FL739201	Z005	NAM	B73xCML277	86.6852	87.204	0.2902	NA	NA	4.98	5.26	5.74	6.01	NA	NA	NA	NA	NA	NA	87.21	86.77	0.27	184.55	96.79	771.83	95.75	9.33	362.76	70.22	26.26	99.82	13.66	15.54	40.72	11.8	29.79	3.97	185.54	9.01	6.22	1.6	86.6852	37.0223	27.7022	0.21242	-0.016693
Z005E0060	5	60	Z005E0060	04FL739301	Z005	NAM	B73xCML277	79.9523	82.0771	1.7334	NA	NA	2.62	4.1	5.57	5.72	NA	NA	NA	NA	NA	NA	82.08	80.03	1.75	160.13	88.26	810.17	84.43	5.21	354.86	71.54	29.21	131.14	14.01	23.49	79.77	21.57	58.07	4.48	253.16	9.16	5.15	1.66	79.9523	47.6784	27.172	0.2766	-0.05019
Z005E0061	5	61	Z005E0061	04FL739401	Z005	NAM	B73xCML277	78.1251	79.2442	1.2919	NA	NA	2.23	3.85	6.54	6.37	NA	NA	NA	NA	NA	NA	79.23	78.19	1.23	153.88	73.6	713.34	79.1	5.53	328.07	74.78	26.1	123.87	15.16	23.66	69.49	16.9	53.75	3.76	297.18	8.48	5.53	1.66	78.1251	40.763	27.3416	0.18636	-0.06656
Z005E0062	5	62	Z005E0062	04FL739501	Z005	NAM	B73xCML277	78.1261	78.8502	0.6315	5.67	5.25	5.25	5.51	6.61	6.21	8.19	6.92	77.28	77.47	71.71	74.01	78.89	78.21	0.63	156.13	69.36	694.71	89.87	6.36	284.97	70	26.59	116.25	13.87	21.21	64.5	17.9	47.34	4.12	253.89	8.22	5.85	1.46	78.1261	51.5472	27.4428	0.28991	-0.03761
Z005E0063	5	63	Z005E0063	04FL732301	Z005	NAM	B73xCML277	79.5548	80.1937	1.0473	5.16	5.13	4.49	5.16	5.98	6	7.99	6.96	78.88	78.93	76	75.69	80.21	79.63	1.08	144.89	70.31	733.43	84.02	9.22	334.51	69.83	26.62	122.68	14.48	21.91	62.03	17.42	45.81	4.34	239.97	7.67	5.89	1.53	79.5548	51.2695	25.851	0.25937	-0.01104
Z005E0064	5	64	Z005E0064	04FL739701	Z005	NAM	B73xCML277	87.0706	87.9082	1.2223	NA	NA	3.73	4.13	NA	NA	NA	NA	NA	NA	NA	NA	87.97	87.15	1.28	202.41	103.52	735.94	88.05	6.73	359.29	70.99	28.38	129.14	16.74	20.65	72.62	20.96	53.23	4.57	241.94	9.73	7.15	2.01	87.0706	35.7949	27.0937	0.17142	-0.05151
Z005E0065	5	65	Z005E0065	04FL734501	Z005	NA	NA	77.8498	78.7789	0.8438	NA	NA	NA	NA	NA	NA	NA	NA	NA	NA	NA	NA	NA	NA	NA	NA	NA	NA	NA	NA	NA	NA	NA	NA	NA	NA	NA	NA	NA	NA	NA	NA	NA	NA	NA	NA	NA	NA	NA
Z005E0066	5	66	Z005E0066	04FL733301	Z005	NAM	B73xCML277	78.7032	80.4591	1.7792	5.01	5.07	4.54	5.2	4.4	4.59	7.15	6.74	78.63	78.68	82.24	85.43	80.44	78.77	1.74	159.78	79.45	791.11	89.54	4.85	321.89	79.25	26.5	96.68	15.91	18.14	60.48	13.21	45.93	4.53	216.67	8.94	5.87	1.88	78.7032	39.8046	29.4868	0.29709	-0.00864
Z005E0067	5	67	Z005E0067	04FL740101	Z005	NAM	B73xCML277	80.2493	84.7594	4.0471	NA	NA	3.14	4.31	6.09	6.08	NA	NA	NA	NA	NA	NA	84.8	80.32	4.05	179.9	81.5	814.99	84.83	7.6	320.02	58.17	26.73	118.57	15.17	19.04	55.5	14.09	42.01	3.99	216.36	8.61	6.82	1.89	80.2493	49.7846	27.3807	0.33018	-0.016335
Z005E0068	5	68	Z005E0068	23M1123B01	Z005	NAM	B73xCML277	78.419	79.5988	1.283	5.33	5.13	4.69	5.29	7.13	6.12	6.63	6.63	77.57	77.69	81.43	85.04	79.59	78.49	1.3	158.13	79.33	716.23	92.69	4.95	340.57	68.47	25.2	153.85	12.34	21.96	68.43	17.51	52.32	4.37	253.96	9.53	5.49	1.67	78.419	17.847	26.7651	0.08498	-0.05182
Z005E0069	5	69	Z005E0069	23M1124A01	Z005	NAM	B73xCML277	80.0376	80.6027	1.0243	NA	NA	3.12	4.25	4.08	5.28	NA	NA	NA	NA	NA	NA	80.57	80.1	0.96	147.07	75.92	764.61	91.72	4.27	362.22	74.7	26.11	134.3	13.1	26.3	69.89	19.76	50.92	3.94	261.32	9.34	5.33	1.74	80.0376	48.3443	26.8961	0.17596	-0.03646
Z005E0070	5	70	Z005E0070	23M1125B01	Z005	NAM	B73xCML277	87.8555	89.7102	1.6208	NA	NA	3.5	4.41	5.72	5.83	NA	NA	NA	NA	NA	NA	89.72	87.93	1.59	186.37	94.27	788.92	86.39	6.92	312.27	68.57	26.21	109.66	15.34	18.53	50.34	16.11	37.23	3.73	229.15	10.2	5.81	2.2	87.8555	NA	NA	NA	NA
Z005E0071	5	71	Z005E0071	23M1126A01	Z005	NAM	B73xCML277	88.8207	87.4379	-0.8757	NA	NA	3.83	4.63	6.86	6.09	NA	NA	NA	NA	NA	NA	87.45	88.9	-0.99	198.79	116.1	828.29	98.13	8.58	323.18	73.03	28.49	127.33	15.07	22.28	76.83	22.63	55.92	4.41	261.09	9.95	5.8	1.7	88.8207	44.6722	26.2234	0.15811	-0.06829
Z005E0072	5	72	Z005E0072	23M1127B01	Z005	NAM	B73xCML277	84.9922	86.1409	1.34	NA	NA	2.37	3.82	4.82	5.69	NA	NA	NA	NA	NA	NA	86.13	85.06	1.33	149.95	63.8	703.47	86.94	5.5	303.71	70.83	24.77	126.52	12.29	21.48	72.13	15.11	54.38	4.94	238.68	7.99	6.24	2.01	84.9922	50.4438	29.1943	0.2322	0.02214
Z005E0073	5	73	Z005E0073	23M1128A01	Z005	NAM	B73xCML277	81.003	82.9638	1.8689	NA	NA	2.21	3.75	5.27	5.59	NA	NA	NA	NA	NA	NA	82.97	81.07	1.79	160.56	79.24	731.98	87.39	5.8	295.29	73.37	25.09	116.47	13.14	18.65	63.48	14.37	47.56	4.99	198.53	8.73	6.24	1.71	81.003	46.9407	27.3429	0.23563	-0.03179
Z005E0074	5	74	Z005E0074	23M1128B01	Z005	NAM	B73xCML277	80.0117	82.9355	2.6004	NA	NA	3.54	4.61	5.88	5.92	NA	NA	NA	NA	NA	NA	82.94	80.08	2.58	159.03	84.69	757.75	95	4.76	354.74	74.28	28.04	133.01	15.16	24.85	93.77	18.02	74.32	4.69	291.15	9.42	5.49	1.51	80.0117	45.7036	26.2919	0.27692	-0.04069
Z005E0075	5	75	Z005E0075	23M1129A01	Z005	NAM	B73xCML277	79.2889	80.5419	1.16	6.4	5.35	6.01	5.79	6.67	6.36	8.03	6.98	79.2	79.21	92.21	94.9	80.52	79.35	1.09	162.88	87.83	738.82	96.94	4.74	331.79	71.82	28.15	135.31	15.15	23.34	84.42	20.18	64.45	4.3	273.07	9.36	5.17	2.05	79.2889	49.4909	27.0289	0.2565	-0.05721
Z005E0076	5	76	Z005E0076	23M1129B01	Z005	NAM	B73xCML277	82.496	83.9807	1.146	NA	NA	2.11	3.73	5.64	5.83	NA	NA	NA	NA	NA	NA	83.97	82.56	1.12	173.7	90.49	793.9	85.57	6.95	294.56	66.79	26.19	111.97	14.23	19.14	54.19	14.63	40.14	3.79	223.3	8.73	5.88	1.66	82.496	25.1729	27.207	0.12958	-0.07477
Z005E0077	5	77	Z005E0077	23M1130B01	Z005	NAM	B73xCML277	82.3103	83.2839	1.2365	NA	NA	2.07	3.92	5.95	6.04	NA	NA	NA	NA	NA	NA	83.28	82.38	1.23	172.38	79.55	784.93	84.17	5.58	297.09	68.76	24.77	107.2	12.36	17.64	53.07	14.82	39.81	4.39	185.86	8.15	7.17	1.67	82.3103	38.7594	26.2411	0.246798	-0.033
Z005E0078	5	78	Z005E0078	23M1132A01	Z005	NAM	B73xCML277	86.8173	88.2609	1.3646	NA	NA	3.06	4.36	8.65	8.36	NA	NA	NA	NA	NA	NA	88.27	86.9	1.35	155.8	82.29	741.94	87.01	7.51	330.76	72.19	25.66	122.51	12.87	20.66	60.1	13.7	46.8	4.55	223.69	NA	NA	NA	86.8173	NA	NA	NA	NA
Z005E0079	5	79	Z005E0079	23M1132B01	Z005	NAM	B73xCML277	76.9051	78.034	1.1648	6.07	5.35	6.16	5.72	5.13	5.65	7.42	6.72	76.71	76.91	77.07	80.44	78.03	76.97	1.13	155.32	74.16	740.27	96.07	5.75	342.49	75.22	26.49	128.34	14.81	21.95	76.04	15.98	60.25	4.44	257.96	8.83	5.53	1.66	76.9051	68.737	28.6439	0.32994	0.01457
Z005E0080	5	80	Z005E0080	23M1133A01	Z005	NAM	B73xCML277	77.8019	78.7455	0.8983	5.45	5.17	4.92	5.37	7.13	6.79	6.21	6.55	77.63	77.7	91.02	91.17	78.75	77.88	0.88	162.56	84.68	733.66	88.52	4.06	302.38	70.36	26.61	137.18	15.55	23.7	74.39	20.8	54.85	4.1	279.18	NA	5.19	1.62	77.8019	58.2767	27.4065	0.249466	0.02012
Z005E0081	5	81	Z005E0081	23M1134A01	Z005	NAM	B73xCML277	77.1928	76.6473	-0.0395	5.62	5.28	5.42	5.56	7.08	6.84	7.95	6.89	76.61	76.8	87.23	85.83	76.63	77.26	-0.15	160.2	79.44	732.27	81.58	4.73	335.79	70.95	28.41	115.45	14.78	21.16	78.26	15.28	62.88	4.77	262.54	9.07	5.8	1.8	77.1928	NA	NA	NA	NA
Z005E0082	5	82	Z005E0082	23M1134B01	Z005	NAM	B73xCML277	79.5973	82.4416	2.3586	NA	NA	3.79	4.6	3.59	4.71	NA	NA	NA	NA	NA	NA	82.43	79.66	2.31	165.94	95.64	712.82	91.4	8.75	316.75	74.23	27.3	123.52	16.24	21.86	84.95	17.26	67.13	4.92	253.39	9.81	5.53	1.79	79.5973	45.6873	27.9844	0.31264	-0.023606
Z005E0083	5	83	Z005E0083	23M1135A01	Z005	NAM	B73xCML277	79.397	81.1655	1.5176	4.15	4.9	4.52	5.18	6.66	6.46	5.44	6.39	78.97	78.95	84.28	82.7	81.16	79.47	1.53	147.46	77.54	764.26	89.72	6.99	312.79	71.83	26.75	121.46	13.98	18.46	65.33	15.15	50.65	4.47	226.57	9.58	5.46	1.64	79.397	50.2436	27.8785	0.27283	-0.04062
Z005E0084	5	84	Z005E0084	23M1135B01	Z005	NAM	B73xCML277	79.6328	82.1904	1.9235	NA	NA	3.86	4.67	6.35	6.17	NA	NA	NA	NA	NA	NA	82.19	79.7	1.9	148.28	81.32	643.45	100.29	8.02	326.2	71.69	25.14	118.99	12.95	21.47	66.52	13.49	51.64	4.74	208.85	8.79	5.52	1.64	79.6328	49.7056	28.1346	0.21315	-0.028
Z005E0085	5	85	Z005E0085	23M1136A01	Z005	NAM	B73xCML277	79.5529	81.0923	1.5949	5.54	5.24	5.19	5.55	5.56	5.9	5.43	6.43	79.34	79.3	104.17	104.92	81.09	79.62	1.62	173.9	95.34	820.47	94.88	4.5	380.63	70.64	29.36	133.48	12.67	21.15	70.28	22.63	48.86	4.66	239.09	8.78	5.48	1.66	79.5529	40.9148	27.84686	0.24285	-0.05708
Z005E0086	5	86	Z005E0086	23M1136B01	Z005	NA	NA	75.6027	77.9327	2.1042	NA	NA	NA	NA	NA	NA	NA	NA	NA	NA	NA	NA	NA	NA	NA	NA	NA	NA	NA	NA	NA	NA	NA	NA	NA	NA	NA	NA	NA	NA	NA	NA	NA	NA	NA	NA	NA	NA	NA
Z005E0087	5	87	Z005E0087	23M1137B01	Z005	NAM	B73xCML277	77.1149	78.6141	1.4322	5.46	5.2	4.53	5.28	5.9	5.99	5.63	6.49	76.62	76.82	81.69	78.9	78.66	77.22	1.43	135.47	71.03	723.14	88.06	6.04	384.67	73.73	28.62	130.91	14.66	24.1	84.72	18.18	66.45	4.46	257.15	9.02	5.53	1.86	77.1149	34.7125	27.4458	0.23605	-0.018425
Z005E0088	5	88	Z005E0088	23M1138A01	Z005	NAM	B73xCML277	78.6889	80.9036	2.0996	5.56	5.16	4.63	5.33	5.54	5.63	5.04	6.38	77.91	78.01	75.56	77.05	80.9	78.76	2.18	128.27	67.44	735.13	92.86	4.41	331.54	73.24	26.1	123	14.8	21.48	63.36	14.59	49.28	4.06	247.79	7.77	5.9	1.5	78.6889	53.3635	27.76034	0.26906	-0.03
Z005E0089	5	89	Z005E0089	23M1138B01	Z005	NAM	B73xCML277	80.7065	85.3486	3.5113	5.27	5.16	5.01	5.4	5.84	5.9	6.8	6.7	80.59	80.52	69.32	70.18	85.33	80.77	3.08	165.51	63.34	796.67	85.51	7.59	364.62	66.82	28.74	111.47	14.51	19.62	61.12	19.58	41.52	4	213.34	8.69	6.17	1.65	80.7065	35.0316	28.0195	0.248131	0.04471
Z005E0090	5	90	Z005E0090	23M1139A01	Z005	NAM	B73xCML277	78.8574	81.6184	2.2478	6.3	5.43	6.04	5.78	6	6.01	7.61	6.94	78.54	78.64	82.12	82	81.62	78.93	2.23	170.56	78.55	812.8	85.82	7.78	337.06	59.59	22.76	115.19	12.59	20.71	40.84	11.82	30.95	4.1	219.71	8.73	6.51	1.88	78.8574	38.4429	29.2339	0.33125	0.0102
Z005E0091	5	91	Z005E0091	23M1139B01	Z005	NAM	B73xCML277	79.419	79.9277	0.6254	6.24	5.34	5.3	5.52	5.16	5.53	7.36	6.85	79.01	79	98.46	103.15	79.92	79.49	0.62	168.84	93.31	720.77	101.61	5.22	324.88	72.4	27.25	143.62	13.56	24.5	74.87	17.4	57.59	4.85	303.35	9.8	6.29	1.91	79.419	59.3123	27.3151	0.22372	-0.02714
Z005E0092	5	92	Z005E0092	23M1140A01	Z005	NAM	B73xCML277	82.6645	83.2611	0.9145	NA	NA	3.08	4.29	6.19	6.08	NA	NA	NA	NA	NA	NA	83.27	82.74	0.8	187.18	103.26	813.78	100.73	5.62	356.89	69.89	27.52	130.26	15.16	24.34	80.56	20.4	61.81	4.84	278.2	10.25	6.32	2.2	82.6645	38.4294	26.8808	0.14548	-0.05083
Z005E0093	5	93	Z005E0093	23M1141B01	Z005	NAM	B73xCML277	77.7233	78.1347	0.7034	4.37	4.96	3.96	5.07	5.66	5.82	3.95	6.25	77.35	77.51	86.99	90.11	78.15	77.8	0.66	142.66	85.54	742.79	88.41	5.47	339.37	71.85	26.39	121.7	14.17	21.97	62.88	17.35	47.04	4.16	258.09	8.57	5.21	1.69	77.7233	44.8533	27.1557	0.253215	0.02612
Z005E0094	5	94	Z005E0094	23M1142A01	Z005	NAM	B73xCML277	79.3196	80.1042	0.8168	5.92	5.31	5.52	5.62	7.72	7.81	7.18	6.84	79.22	79.26	106.58	109.94	80.1	79.38	0.85	181.14	96.99	804.7	91.89	4.48	341.31	75.49	27.9	113.49	17.13	20.53	74.89	19.84	55.87	4.12	285.26	9.17	5.56	1.69	79.3196	59.0088	29.2803	0.28702	-0.06084
Z005E0095	5	95	Z005E0095	23M1142B01	Z005	NAM	B73xCML277	80.084	79.5689	-0.0047	NA	NA	2.86	4.19	6.17	6.14	NA	NA	NA	NA	NA	NA	79.55	80.16	-0.01	145.63	79.57	815.19	94.05	5.24	301.46	69.41	26.62	111.18	15.8	22.17	72.33	14.64	57.62	4.45	250.9	8.34	5.11	1.69	80.084	61.6698	29.1417	0.30244	0.01875
Z005E0096	5	96	Z005E0096	23M1143A01	Z005	NAM	B73xCML277	78.2235	79.9103	1.4813	4.74	5.05	4.84	5.32	5.81	5.98	6.43	6.59	78.24	78.33	105.78	104.61	79.92	78.3	1.52	177.77	96.64	784.2	88.55	4.6	378.25	74.32	25.04	122.5	13.46	21.77	64.07	16.49	48.36	4.51	258.15	9.83	5.87	1.67	78.2235	56.2975	28.2497	0.2441	0.00567
Z005E0097	5	97	Z005E0097	23M1143B01	Z005	NAM	B73xCML277	78.5018	79.9414	1.1723	NA	NA	2	3.87	8.12	6.73	NA	NA	NA	NA	NA	NA	79.97	78.59	1.16	179.48	93.55	771.65	93	6.3	339.99	67.45	28.97	132.6	14.7	23.23	91	29.07	64.27	5.04	283.43	9.81	5.85	1.83	78.5018	NA	NA	NA	NA
Z005E0098	5	98	Z005E0098	23M1144A01	Z005	NAM	B73xCML277	86.0935	88.5089	2.5773	NA	NA	2.53	4.02	3.92	5.49	NA	NA	NA	NA	NA	NA	88.51	86.18	2.51	183.28	89.6	839.22	82.29	5.79	370.48	72.4	27.85	109.39	13.97	19.43	54.37	17.24	39.27	3.79	208.36	9.4	6.32	1.75	86.0935	NA	NA	NA	NA
Z005E0099	5	99	Z005E0099	23M1144B01	Z005	NAM	B73xCML277	79.3235	79.541	0.3825	5.5	5.2	4.53	5.25	5.51	5.96	6.51	6.64	78.92	78.92	87.6	83.84	79.53	79.39	0.45	149.06	75.52	731.11	77.14	5.79	314.35	67.25	24.54	115.56	13.86	19.01	66.09	13.18	53.03	4.42	239.63	9.9	5.22	2.06	79.3235	57.6585	28.0236	0.32511	-0.03059
Z005E0100	5	100	Z005E0100	23M1145A01	Z005	NAM	B73xCML277	76.0935	79.01	2.289	5.31	5.19	5.05	5.48	7.22	7.3	5.43	6.48	75.64	75.85	85.97	81.94	79.01	76.16	2.23	144.45	76.61	722.82	93.21	3.79	343.6	71.1	26.89	108.7	15.97	21.74	69.93	13.52	56.12	4.12	285.39	9.28	5.17	1.82	76.0935	60.3555	28.0444	0.43608	-0.00361
Z005E0101	5	101	Z005E0101	23M1146A01	Z005	NAM	B73xCML277	85.1885	84.0899	-0.3702	NA	NA	4.15	4.33	NA	NA	NA	NA	NA	NA	NA	NA	84.08	85.27	-0.41	177.09	97.52	755.3	96.26	6.78	304.12	74.32	26.98	115.16	14.83	19.22	66.26	15.26	51.92	5.12	205.74	NA	NA	NA	85.1885	36.2671	26.8365	0.21173	-0.06177
Z005E0102	5	102	Z005E0102	23M1146B01	Z005	NAM	B73xCML277	77.5772	78.2777	1.0299	4.71	5.03	4.74	5.32	5.96	6	4.74	6.29	77.06	77.18	87.94	84.94	78.26	77.64	0.99	141.78	78.86	756.95	82.56	4.95	337.04	73.92	26.25	120.27	14.36	23.49	73.58	18.84	55.4	4.28	272.47	8.47	5.83	2.04	77.5772	75.5497	27.417	0.27579	-0.04414
Z005E0103	5	103	Z005E0103	23M1147B01	Z005	NAM	B73xCML277	83.6422	84.2897	0.9518	NA	NA	2.87	4.17	5.02	5.5	NA	NA	NA	NA	NA	NA	84.29	83.72	1.02	158.24	93.44	805.01	81.78	6.2	316.31	72.49	26.75	123.19	14.84	21.77	62.51	13.31	49.45	3.9	262.23	11.04	5.28	1.89	83.6422	NA	NA	NA	NA
Z005E0104	5	104	Z005E0104	23M1148A01	Z005	NAM	B73xCML277	78.6982	82.3889	2.9034	5.28	5.15	4.75	5.28	6.02	6.03	6.89	6.65	78.55	78.56	99.74	96.31	82.4	78.77	2.9	164.01	86.17	793.22	100.04	8.94	345.67	77.86	25.78	118.66	13.25	22.71	59.37	16.71	43.89	4.46	203.2	8.56	5.23	1.69	78.6982	40.1772	27.1049	0.24234	-0.04873
Z005E0105	5	105	Z005E0105	23M1148B01	Z005	NAM	B73xCML277	77.8542	80.6277	2.284	6.14	5.38	5.8	5.75	6.19	6.13	4.74	6.3	77.54	77.65	107.13	107.34	80.61	77.9	2.29	176.91	100.25	767.13	94.2	4.15	325.12	71.59	29.33	111.06	16.77	20.67	60.36	17.28	45.08	3.84	273.48	9.21	5.2	1.71	77.8542	49.7209	27.7196	0.24316	-0.02905
Z005E0106	5	106	Z005E0106	23M1149A01	Z005	NAM	B73xCML277	80.4236	83.2327	2.465	5.08	5.1	4.72	5.24	6.32	6.25	7.05	6.67	80.2	80.14	112.1	108.73	83.25	80.5	2.42	165.31	97.91	834.99	89.76	4.66	348.73	74.61	26.94	132.53	13.36	22.36	69.89	18.84	52.76	4.06	266.74	9.09	5.16	1.49	80.4236	36.0521	26.3356	0.18354	-0.05546
Z005E0107	5	107	Z005E0107	23M1149B01	Z005	NAM	B73xCML277	77.3938	78.7941	1.515	5.24	5.12	5.17	5.51	7.34	6.69	5.4	6.42	77.08	77.25	82.16	86.06	78.77	77.46	1.49	147.92	80.63	751.91	87.55	9.36	395.93	76.66	27.58	128.89	16.11	22.85	86.58	23.42	63.41	4.15	296.84	9.17	5.25	1.86	77.3938	37.8671	27.87838	0.1897	-0.04326
Z005E0108	5	108	Z005E0108	23M1150B01	Z005	NAM	B73xCML277	78.1	80.3146	2.0792	NA	NA	2.55	4.01	5.24	5.57	NA	NA	NA	NA	NA	NA	80.31	78.18	2.1	166.85	93.03	759.78	85.9	5.61	321.43	71.3	25.44	141.95	13.35	25.1	83.01	15.5	65.75	4.89	265.68	9.75	5.49	1.68	78.1	53.1946	28.6241	0.26506	-0.022511
Z005E0109	5	109	Z005E0109	23M1151A01	Z005	NAM	B73xCML277	78.6067	79.4642	0.79	5.27	5.12	5.31	5.4	5.53	5.58	8.5	6.89	77.98	78.02	114.17	109.51	79.46	78.68	0.79	177.75	97.78	756.96	88.42	5.86	351.45	67.31	28.03	136.8	14.35	24.13	81.78	21.63	60.54	4.19	297.25	9.31	5.51	1.9	78.6067	49.1628	27.3517	0.26249	-0.04656
Z005E0110	5	110	Z005E0110	23M1151B01	Z005	NAM	B73xCML277	77.4655	78.1778	0.7569	4.26	4.86	3.21	4.8	4.87	5.64	4.9	6.36	77.07	77.24	92.61	96.67	78.19	77.53	0.73	159.46	91.64	826.1	88.69	6.82	368.92	59.75	27.09	124.16	14.28	20.26	58.41	16.59	42.41	4.05	224.27	8.56	5.52	1.94	77.4655	56.5579	27.9973	0.26605	-0.0079
Z005E0111	5	111	Z005E0111	23M1153A01	Z005	NAM	B73xCML277	76.0905	79.3526	1.6401	5.67	5.28	5.75	5.68	6.66	6.34	6	6.53	76.46	76.65	81.97	77.86	79.33	76.16	1.6	147.68	72.01	685.94	85.5	8.55	314.1	74.09	25.04	119.45	14.03	21.64	64.34	12.87	51.86	4.31	246.31	8.12	NA	1.84	76.0905	62.4311	28.5466	0.32914	-0.0046
Z005E0112	5	112	Z005E0112	23M1154A01	Z005	NAM	B73xCML277	75.9556	77.557	1.9192	5.38	5.15	4.75	5.33	7.35	6.91	4.99	6.33	75.45	75.71	74.31	71.39	77.58	76.03	1.84	158.05	68.14	658.1	88.05	4.97	333.35	66.84	28.03	125.65	14.57	19.91	64.93	17.14	48.65	4.66	247.05	7.79	5.82	1.51	75.9556	66.6123	30.0862	0.34203	-0.016753
Z005E0113	5	113	Z005E0113	23M1154B01	Z005	NAM	B73xCML277	77.7187	78.9033	1.0786	5.65	5.27	5.9	5.88	5.46	5.76	2.27	5.47	77.44	77.59	101.37	101.73	78.9	77.78	1.02	160.56	91.71	764.07	95.08	7.38	348.07	73	26.13	112.57	14.63	19.14	65.97	13.56	52.45	4.29	227.48	8.57	5.9	2.06	77.7187	25.3284	27.1108	0.14078	-0.07777
Z005E0114	5	114	Z005E0114	23M1155A01	Z005	NAM	B73xCML277	79.137	81.4009	2.1732	4.49	5	3.79	5	4.67	5.28	4.14	6.32	78.67	78.71	83.2	81.26	81.4	79.21	2.15	148.4	75.4	707.84	84.66	5.63	330.52	72.16	25.06	119.96	14.38	20.96	57.77	15.61	44.08	4.19	216.96	8.22	5.19	1.84	79.137	49.3478	27.0865	0.20582	-0.02949
Z005E0115	5	115	Z005E0115	23M1155B01	Z005	NAM	B73xCML277	77.9398	78.9913	1.0808	5.2	5.16	5	5.41	5.19	5.48	5.95	6.53	77.41	77.51	103.36	104.87	78.96	77.99	1.03	171.01	95.38	737.98	87.53	5.61	352.52	72.76	28.44	116.24	14.48	20.08	57.77	21.58	38.2	4.36	209.08	8.99	5.33	1.73	77.9398	47.9854	27.4619	0.2307	-0.02905
Z005E0116	5	116	Z005E0116	23M1156B01	Z005	NAM	B73xCML277	78.1581	79.1267	0.8328	4.48	4.95	3.71	5	5.8	6.02	4.32	6.2	78.02	78.09	91.04	93.87	79.13	78.22	0.83	146	83.97	764.18	83.36	7.21	300.04	62.26	24.67	114.48	13.14	21.65	54.13	13.55	41.51	4.03	232.69	8.61	5.47	1.59	78.1581	45.8244	27.7287	0.21077	-0.04169
Z005E0117	5	117	Z005E0117	23M1158A01	Z005	NAM	B73xCML277	78.2815	80.7209	2.2839	4.35	4.89	3.52	4.88	5.5	5.75	4.88	6.37	77.99	78.11	82.91	87.25	80.73	78.36	2.27	166.53	82.41	705	83.82	7.46	345.29	78.71	26.18	116.82	13.97	18.92	55.13	15.2	41.06	4.75	190.14	8.36	5.87	1.69	78.2815	50.3536	27.2993	0.25616	-0.02908
Z005E0118	5	118	Z005E0118	23M1158B01	Z005	NAM	B73xCML277	79.5767	82.1464	2.2806	5.95	5.38	5.36	5.52	7.74	6.17	8.82	7.16	79.46	79.44	101.38	100.65	82.15	79.65	2.29	167.63	92.32	846.3	82.88	7.87	350.86	72.91	28.62	116.85	16.32	20.84	64.76	18.74	47.71	3.62	279.58	8.5	5.47	1.64	79.5767	49.8204	27.92931	0.253928	-0.02761
Z005E0119	5	119	Z005E0119	23M1159A01	Z005	NAM	B73xCML277	78.4821	79.3889	1.109	4.73	5.03	3.98	5.02	6.57	6.44	4.25	6.43	77.98	78.07	87.14	85.9	79.36	78.54	1.15	159.4	89.73	727.48	105.43	5.14	301.07	69.49	28.68	117.43	16.53	24.24	88.85	17.06	70.31	4.38	315.24	9.56	5.86	1.7	78.4821	46.5974	27.1968	0.30701	0.00787
Z005E0120	5	120	Z005E0120	23M1159B01	Z005	NAM	B73xCML277	82.2845	87.6187	4.5692	NA	NA	2.5	3.97	6.2	6.11	NA	NA	NA	NA	NA	NA	87.62	82.34	3.93	166.82	96.51	780.88	87.95	6	381.46	75.77	26.12	119.41	14.01	19.67	60.63	16.01	44.61	4.23	229.62	9.75	6.12	1.71	82.2845	38.1845	26.5242	0.13918	-0.05811
Z005E0121	5	121	Z005E0121	23M1160A01	Z005	NAM	B73xCML277	77.9965	79.0323	0.701	6.1	5.38	6.07	5.9	5.74	5.87	6.45	6.63	77.57	77.76	82.42	83.28	79.02	78.07	0.79	156.79	74.31	710.55	87.64	5.37	329.26	69.46	26.18	131.17	14.92	22.5	72.28	16.44	55.4	4.49	264.74	8.89	5.17	1.7	77.9965	68.1518	26.6666	0.34668	-0.03492
Z005E0122	5	122	Z005E0122	23M1160B01	Z005	NAM	B73xCML277	78.7331	79.6436	0.6457	NA	NA	2.83	4.12	6.48	6.22	NA	NA	NA	NA	NA	NA	79.63	78.81	0.62	173.01	88.58	766.41	101.89	6.54	285.22	71.83	28.33	123.87	13.58	21.46	66.43	20.5	47.32	4.56	229.84	9.24	5.53	1.73	78.7331	52.1012	27.0599	0.255229	-0.06186
Z005E0123	5	123	Z005E0123	23M1161B01	Z005	NAM	B73xCML277	75.549	77.9497	1.8033	4.97	5.09	4.58	5.25	6.58	6.17	5.44	6.45	74.66	74.98	99.53	100.91	77.96	75.62	1.8	166.48	90.59	780.76	82.58	4.62	344.6	71.26	27.34	124.45	15.74	23.2	66.79	16.24	51.94	3.83	288.84	8.76	6.14	2.06	75.549	55.6605	28.2184	0.27894	-0.019939
Z005E0124	5	124	Z005E0124	23M1162A01	Z005	NAM	B73xCML277	82.4869	85.8733	3.2078	NA	NA	2.1	3.93	4.88	5.62	NA	NA	NA	NA	NA	NA	85.88	82.56	2.11	155.39	81.34	791.01	84.35	6.31	337.48	76.9	27.72	107.94	13.75	18.98	45.44	17.01	30.57	3.87	192.6	8.96	5.82	1.67	82.4869	NA	NA	NA	NA
Z005E0125	5	125	Z005E0125	23M1162B01	Z005	NAM	B73xCML277	81.2715	81.6047	0.1055	NA	NA	3.81	4.68	7.29	6.19	NA	NA	NA	NA	NA	NA	81.59	81.34	0.15	173.03	88.78	764.89	107.5	4.43	292.87	76.26	28.6	121.81	14.05	21.82	69.07	19.46	50.63	4.22	257.53	8.88	5.51	NA	81.2715	44.8357	27.4416	0.3008	-0.02588
Z005E0126	5	126	Z005E0126	23M1164A01	Z005	NAM	B73xCML277	78.5629	80.523	1.4894	4.64	5.03	4.64	5.22	5.66	5.81	7.13	6.75	78.21	78.2	99.33	98.06	80.53	78.63	1.51	153.41	85.32	752.9	79.67	5.44	335.83	66.13	26.04	128.58	14.34	23.08	64.74	16.65	49.12	3.87	277.91	9.48	5.15	2.08	78.5629	49.3596	27.4466	0.22726	-0.02777
Z005E0127	5	127	Z005E0127	23M1164B01	Z005	NAM	B73xCML277	79.8254	81.6562	1.7096	5.54	5.23	4.74	5.35	7.02	6.65	5.74	6.51	79.61	79.58	81.64	81.45	81.64	79.88	1.66	155.48	76.1	720.22	95.3	6.31	342.41	74.4	26.11	114.77	14.97	20.73	68.25	15.62	52.99	4.81	224.33	8.64	6.2	2.28	79.8254	52.4671	29.3004	0.19586	-0.00269
Z005E0128	5	128	Z005E0128	23M1165A01	Z005	NAM	B73xCML277	83.184	86.2612	2.5308	NA	NA	3.23	4.4	7.6	7.73	NA	NA	NA	NA	NA	NA	86.27	83.26	2.54	178.3	99.99	842.93	93.84	6.67	327.53	72	25.87	127.33	13.77	23.1	66.3	15.65	51.13	4.43	240.28	10.04	5.14	NA	83.184	34.6153	27.75719	0.15526	-0.08669
Z005E0129	5	129	Z005E0129	23M1165B01	Z005	NAM	B73xCML277	79.7667	80.3146	0.8622	5.67	5.22	5.37	5.43	7.44	6.61	6.55	6.62	79.87	79.8	89.23	88.86	80.32	79.84	0.82	154.87	79.9	785.21	89.53	5.34	314.85	75.87	25.43	121.94	15.98	22.39	67.81	13.05	56.03	3.9	297.25	8.98	5.56	1.7	79.7667	52.628	29.3622	0.26234	-0.03055
Z005E0130	5	130	Z005E0130	23M1166B01	Z005	NAM	B73xCML277	77.0795	78.8301	1.6399	5.02	5.12	4.12	5.03	7.14	6.84	7.03	6.77	76.52	76.69	76.86	80.71	78.8	77.14	1.59	155	72.96	735.69	84.34	3.24	320.72	69.9	25.21	117.69	15.23	21.12	63.81	12.59	49.95	4.62	211.46	8.95	5.86	1.92	77.0795	64.8926	29.5061	0.43708	0.02954
Z005E0131	5	131	Z005E0131	23M1167B01	Z005	NAM	B73xCML277	86.7349	89.2058	2.2952	NA	NA	3.57	4.07	NA	NA	NA	NA	NA	NA	NA	NA	89.21	86.79	2.26	180.82	87.57	810.95	98.85	8.64	395.95	75.61	28.13	117.45	16.43	20.05	NA	18.51	NA	NA	268.86	9.56	6.16	2.01	86.7349	34.758	28.1053	0.17611	-0.04043
Z005E0132	5	132	Z005E0132	23M1168A01	Z005	NA	NA	77.7952	79.1478	1.3328	NA	NA	NA	NA	NA	NA	NA	NA	NA	NA	NA	NA	NA	NA	NA	NA	NA	NA	NA	NA	NA	NA	NA	NA	NA	NA	NA	NA	NA	NA	NA	NA	NA	NA	NA	NA	NA	NA	NA
Z005E0133	5	133	Z005E0133	23M1168B01	Z005	NAM	B73xCML277	80.9881	82.2542	1.2978	NA	NA	3.07	4.28	6.71	6.55	NA	NA	NA	NA	NA	NA	82.25	81.05	1.32	163.67	73.29	669.61	96.23	6.1	375.28	76.86	29.12	150.26	17.1	28.53	81.76	19.31	84.34	4	341.05	9.58	5.48	2.03	80.9881	34.6414	27.2127	0.20738	-0.05334
Z005E0134	5	134	Z005E0134	23M1169A01	Z005	NAM	B73xCML277	78.8701	80.3022	1.3589	5.21	5.17	5.97	5.77	6.13	6.1	6.98	6.65	78.62	78.66	93.37	96.43	80.29	78.92	1.41	165.19	87.23	835.41	96.97	5.51	399.99	71.12	30.93	133.24	16.44	26.59	115.27	28.5	87.6	4.48	343.23	9.2	5.55	1.83	78.8701	42.5447	26.6177	0.2968	-0.03816
Z005E0135	5	135	Z005E0135	04P0903A51A	Z005	NAM	B73xCML277	82.8615	83.8745	1.014	NA	NA	3.45	4.6	7.61	7.3	NA	NA	NA	NA	NA	NA	83.88	82.94	1.02	165.76	78.73	766.34	100.34	4.98	373.83	68.43	27.44	135.62	12.78	23.44	75.25	22.2	53.03	4.47	252.34	8.08	5.49	1.65	82.8615	NA	NA	NA	NA
Z005E0136	5	136	Z005E0136	04P0897A51A	Z005	NAM	B73xCML277	80.0603	80.7735	0.5367	NA	NA	2.14	3.74	5.18	5.39	NA	NA	NA	NA	NA	NA	80.76	80.13	0.5	145.7	71.2	692.8	95.69	7.18	302.61	74.97	25.74	117.84	13.47	19.33	63.22	16.27	47.47	4.32	242.9	8.84	5.85	1.86	80.0603	NA	NA	NA	NA
Z005E0137	5	137	Z005E0137	04P0929B51A	Z005	NAM	B73xCML277	80.0948	81.2781	1.2174	NA	NA	3.32	4	NA	NA	NA	NA	NA	NA	NA	NA	81.27	80.17	1.23	168.12	94.59	794.52	86.25	4.49	325.41	63.37	25.74	119.19	14.04	23.61	66.05	14.57	52.25	3.85	274.56	9.36	5.84	1.84	80.0948	36.4255	27.4987	0.17313	-0.07247
Z005E0138	5	138	Z005E0138	04P0883A51A	Z005	NAM	B73xCML277	83.4103	87.1301	3.438	NA	NA	3.51	4.57	6.24	6.15	NA	NA	NA	NA	NA	NA	87.18	83.5	3.45	182.81	94.04	723.46	88.67	6.91	296.05	72.94	26.78	128.07	12.96	23.16	57.68	14.8	45.42	3.99	260.41	9.71	5.34	1.75	83.4103	38.4347	28.2809	0.19457	-0.0432
Z005E0139	5	139	Z005E0139	04P0926A51A	Z005	NAM	B73xCML277	79.0264	81.6245	2.7182	6.19	5.3	5.33	5.52	5.03	6.02	6.93	6.75	78.7	78.81	73.87	75.84	81.62	79.09	2.69	155.39	69.99	749.63	84.81	5.87	362.52	69.02	28.4	121.97	15.41	21.45	69.14	20.5	50.03	4.4	237.19	7.7	NA	1.66	79.0264	57.1678	28.1118	0.36358	0.04864
Z005E0140	5	140	Z005E0140	04P0910A51A	Z005	NA	NA	74.8913	76.5036	1.3742	NA	NA	NA	NA	NA	NA	NA	NA	NA	NA	NA	NA	76.5	74.96	1.32	177.8	93.69	796.65	99.7	5.93	355.77	67.57	29.72	139.23	16.49	28.41	139.43	31.66	95.65	5.45	367.51	8.52	5.51	1.85	NA	NA	NA	NA	NA
Z005E0141	5	141	Z005E0141	04P0886B51A	Z005	NAM	B73xCML277	77.2523	78.6805	1.4515	4.87	5.1	4.95	5.46	7.32	6.46	4.26	6.2	76.62	76.8	95.17	92.99	78.65	77.31	1.48	162.24	86.21	777.73	96.83	5.52	343.54	76.5	28.23	116.93	13.58	21.9	75.33	17.28	58.55	4.84	237.59	8.69	5.81	2.08	77.2523	32.2939	27.3257	0.16851	-0.04797
Z005E0142	5	142	Z005E0142	04P0924A51A	Z005	NAM	B73xCML277	78.6823	80.0216	1.2972	5.91	5.24	4.43	5.15	6.83	6.49	7.92	7.03	78.31	78.39	107.45	104.12	80.06	78.76	1.3	176.73	97.11	848.59	86.95	6	351.62	74.47	26.88	130.48	15.3	22.69	78.83	18.43	60.7	4.33	291.2	8.58	NA	1.66	78.6823	42.2469	26.9667	0.2266	-0.02908
Z005E0143	5	143	Z005E0143	04P0896B51A	Z005	NAM	B73xCML277	78.9868	80.4917	1.5317	5.37	5.2	5.43	5.61	6.66	6.38	6.31	6.6	79.45	79.46	91.36	95.47	80.49	79.05	1.54	174.96	84.12	784.04	87.21	6.71	355.88	76.62	26.72	113.19	13.93	19.13	57.95	16.07	43.47	4.59	214.29	8.52	5.16	1.47	78.9868	33.3314	27.6822	0.1502	-0.04689
Z005E0144	5	144	Z005E0144	04P0919B51A	Z005	NAM	B73xCML277	84.4996	84.4627	0.4052	NA	NA	2	3.67	5.63	5.91	NA	NA	NA	NA	NA	NA	84.49	84.58	0.38	171.2	93.51	755.12	104.97	5.59	358.99	70.77	27.23	132.76	13.22	21.47	75.23	16.85	58.43	5.12	228.99	10.31	5.75	1.9	84.4996	38.9817	27.3406	0.28872	-0.016145
Z005E0145	5	145	Z005E0145	04P0930A51A	Z005	NAM	B73xCML277	81.6132	84.0813	2.3711	NA	NA	3.63	4.58	7.3	6.29	NA	NA	NA	NA	NA	NA	84.09	81.68	2.34	162.19	81.25	824.96	87.31	7.06	343.44	72.01	28.02	119.77	13.92	22.7	65.45	20.23	46.81	3.95	289.58	8.63	5.51	1.44	81.6132	34.031	27.1758	0.22457	-0.05354
Z005E0146	5	146	Z005E0146	04P0881A51A	Z005	NAM	B73xCML277	77.5547	77.7609	0.4408	5.5	5.19	5.21	5.48	5.85	6	7.18	6.68	77.22	77.32	82.15	79.79	77.76	77.62	0.37	149.39	76.28	737.03	92.64	5.05	352.21	67.82	27.88	133.02	15.31	23.44	84.93	17.84	67.22	4.6	299.88	9.18	5.16	1.58	77.5547	29.8024	27.73873	0.21995	-0.04399
Z005E0147	5	147	Z005E0147	04P0904A51A	Z005	NAM	B73xCML277	79.7459	79.4304	-0.2743	NA	NA	2.72	4.12	4.43	5.32	NA	NA	NA	NA	NA	NA	79.4	79.81	-0.23	167.31	83.63	752.42	98.73	8.82	310.57	65.34	27.29	112.62	14.47	20.71	70.95	15.63	55.45	4.67	239.72	9.71	5.21	1.81	79.7459	40.5821	27.74027	0.36728	0.07608
Z005E0148	5	148	Z005E0148	04P0894B51A	Z005	NAM	B73xCML277	78.223	80.4466	2.1139	5.35	5.14	4.77	5.36	5.41	5.8	5.3	6.5	77.46	77.6	112.56	108.57	80.45	78.29	2.01	187.97	98.22	748.94	95.95	8.68	306.17	69.69	28.03	123.6	14.27	21.13	57.97	21.78	45.47	4.5	213.15	9	6.53	1.88	78.223	34.1492	29.8917	0.233	-0.03065
Z005E0149	5	149	Z005E0149	04P0885B51A	Z005	NAM	B73xCML277	78.7442	80.4892	1.5376	6.8	5.51	6.37	6.04	5.67	5.78	8.94	7.02	78.88	78.94	80.77	85.13	80.5	78.82	1.52	172.08	77.35	802.87	76.67	5.19	334.76	73.57	27.09	119.84	14.63	20.92	71.18	19.58	52.86	4.3	267.25	8.53	5.8	1.76	78.7442	44.0056	25.3582	0.18376	-0.04111
Z005E0150	5	150	Z005E0150	04P0908A51A	Z005	NAM	B73xCML277	82.2683	83.3248	1.0863	NA	NA	2.54	3.61	NA	NA	NA	NA	NA	NA	NA	NA	83.32	82.34	1.14	169.96	83.56	750.1	87.85	5.15	334.13	68.06	25.19	133.66	13.36	23.63	72.47	15.49	57.11	4.29	282.03	9.94	5.49	1.67	82.2683	NA	NA	NA	NA
Z005E0151	5	151	Z005E0151	04P0905A51A	Z005	NAM	B73xCML277	83.9844	85.1006	2.4068	NA	NA	2.13	3.97	5.54	5.51	NA	NA	NA	NA	NA	NA	85.08	84.04	2.38	175.19	73.32	724.48	87.91	7.63	303.77	60.93	27.2	122.36	14.31	20.46	56.99	14.79	44.73	4.29	237.24	8.49	6.35	1.75	83.9844	NA	NA	NA	NA
Z005E0152	5	152	Z005E0152	04P0902A51A	Z005	NAM	B73xCML277	82.0453	82.8419	0.8988	NA	NA	2.43	4.05	6.52	6.58	NA	NA	NA	NA	NA	NA	82.89	82.14	1.03	162.36	93.42	772.18	99.58	4.86	272.98	74.4	26.69	100.99	14.41	19.2	54.02	12.91	41.33	4.46	208.7	9.35	5.8	1.94	82.0453	47.599	29.9981	0.23453	-0.00506
Z005E0153	5	153	Z005E0153	04P0925A51A	Z005	NAM	B73xCML277	85.4283	87.8928	2.3515	NA	NA	2	3.76	6.49	6.16	NA	NA	NA	NA	NA	NA	87.89	85.5	2.34	178.31	87.83	781.49	97.32	7.72	308.87	71.14	26.75	121.94	14.89	19.9	58.28	15.73	44.02	4.53	201.36	9.73	5.81	2.28	85.4283	36.253	26.5764	0.23753	-0.04118
Z005E0154	5	154	Z005E0154	04P0898A51A	Z005	NAM	B73xCML277	78.3285	79.0121	0.4596	4.12	4.88	3.7	4.89	4.88	5.48	4.93	6.22	78.23	78.27	92.29	94.96	79.01	78.39	0.48	160.03	83.04	731.48	94	8.34	347.76	71.4	29.28	118.41	14.94	21.08	86.56	19.82	67.87	5.68	246.34	8.86	5.56	1.51	78.3285	24.2924	27.0885	0.18503	0.00072
Z005E0155	5	155	Z005E0155	04P0898B51A	Z005	NAM	B73xCML277	81.0796	82.463	1.0793	NA	NA	3.42	4.39	6.05	6.05	NA	NA	NA	NA	NA	NA	82.44	81.14	1.03	160.35	84.13	731.84	88.25	7.75	318.79	73.9	27.83	128.01	13.13	24.78	77.91	16.34	61.56	4.58	263.62	9.64	5.44	1.3	81.0796	46.24589	27.3881	0.34748	-0.017283
Z005E0156	5	156	Z005E0156	04P0892A51A	Z005	NAM	B73xCML277	77.7965	80.3398	2.1078	NA	NA	3.14	4.32	5.47	5.82	NA	NA	NA	NA	NA	NA	80.35	77.87	2.15	175.85	98.56	818.13	89.46	6.24	350.07	76.87	29.45	143.85	13.74	24.91	104.28	26.17	78.9	5.18	304.52	8.81	4.83	1.65	77.7965	58.2444	28.1597	0.23862	-0.05819
Z005E0157	5	157	Z005E0157	04P0909B51A	Z005	NAM	B73xCML277	87.286	88.6814	1.8128	NA	NA	4.38	4.99	6.69	6.25	NA	NA	NA	NA	NA	NA	88.69	87.37	1.79	158.94	68.63	708.05	85.36	6.76	327.09	63.62	25.43	119.04	12.89	18.66	50.06	14	38.9	4.33	198.9	9.45	6.19	1.95	87.286	34.1261	26.3507	0.13998	-0.07279
Z005E0158	5	158	Z005E0158	04P0889B51A	Z005	NAM	B73xCML277	79.0075	79.6235	0.3682	4.71	5.02	4.29	5.16	5.23	5.36	5.37	6.39	78.38	78.4	95.6	90.84	79.6	79.07	0.36	148.49	84.46	690.39	97.24	5.08	328.23	73.84	25	126.85	13.68	21.08	73.43	16	58.16	5.22	228.11	9.53	5.52	2.01	79.0075	54.1209	29.711	0.29888	0.05414
Z005E0159	5	159	Z005E0159	04P0906B51A	Z005	NAM	B73xCML277	80.532	81.6323	0.9667	5.04	5.08	5.11	5.37	6.53	6.32	6.77	6.65	80.92	80.79	83.81	82.27	81.65	80.61	0.99	157.07	72.85	735.24	87.1	6.66	353.88	71.84	28.08	129.9	14.29	25.64	78.68	19.26	60.11	4.25	278.49	9.14	5.52	1.78	80.532	54.1042	28.7669	0.46918	0.00122
Z005E0160	5	160	Z005E0160	04P0923B51A	Z005	NAM	B73xCML277	79.0771	80.2736	1.5771	5.64	5.23	4.54	5.26	6.45	6.17	6.79	6.65	79.44	79.44	60.88	56.13	80.29	79.14	1.59	110.53	53.84	728.1	79.32	3.46	366.05	68.49	25.94	113.97	14.67	21.26	58.15	13.48	46.5	4.08	234.69	8.02	5.84	1.84	79.0771	61.2177	29.4446	0.33525	-0.00174
Z005E0161	5	161	Z005E0161	04P0924B51A	Z005	NAM	B73xCML277	76.195	77.2972	0.8861	NA	NA	2.21	3.97	5.69	5.83	NA	NA	NA	NA	NA	NA	77.26	76.25	0.91	140.48	71.74	723.77	92.2	4.07	321.32	73.72	27.92	113.43	14.77	24.54	72.15	14.48	58.28	4.36	286.33	8.45	5.16	1.64	76.195	55.9755	29.1596	0.24082	-0.04751
Z005E0162	5	162	Z005E0162	04P0916B51A	Z005	NAM	B73xCML277	79.8542	81.4595	1.7171	4.8	5.01	4.31	5.14	6.24	6.04	4.73	6.23	79.69	79.69	87.72	86.88	81.43	79.89	1.71	162.28	82.92	722.72	98.14	5.56	383	70.5	28.6	132.75	15.56	21.55	88.32	19.09	68.45	4.56	304.54	9.22	5.54	1.67	79.8542	NA	NA	NA	NA
Z005E0163	5	163	Z005E0163	04P0906A51A	Z005	NAM	B73xCML277	82.1866	83.6945	1.8914	NA	NA	2.77	4.1	7.17	6.53	NA	NA	NA	NA	NA	NA	83.7	82.26	1.91	177.04	90.01	833.22	83.8	6.16	338.86	74.53	25.89	105.37	13.46	17.75	46.04	13.71	33.31	4.57	173.26	9.08	5.81	1.52	82.1866	32.835	28.499	0.27251	-0.04496
Z005E0164	5	164	Z005E0164	04P0926B51A	Z005	NAM	B73xCML277	85.3428	88.7236	2.9274	NA	NA	2.51	4.07	5.96	5.99	NA	NA	NA	NA	NA	NA	88.74	85.42	2.83	166.88	79.11	797.95	89.44	9.11	325.47	69.96	27.16	132.64	13.32	19.94	61.2	20.7	42.43	4.25	206.99	9.67	5.96	NA	85.3428	45.7045	28.134	0.22909	-0.06521
Z005E0165	5	165	Z005E0165	04P0888B51A	Z005	NAM	B73xCML277	80.9282	82.3495	1.2076	NA	NA	2.87	4.12	6.59	6.37	NA	NA	NA	NA	NA	NA	82.34	81	1.23	181.21	90.63	813.53	87.25	4.2	389.75	63.9	26.88	125.94	14.65	24.29	80.67	20.02	61.9	4.37	329.8	8.84	6.52	1.84	80.9282	35.672	27.88844	0.27816	-0.021814
Z005E0166	5	166	Z005E0166	04P0887B51A	Z005	NAM	B73xCML277	79.054	80.8956	2.3154	5.46	5.24	5.38	5.67	5.45	5.73	5.46	6.5	78.73	78.8	102.25	100.31	80.9	79.13	2.36	154.09	94.71	798.29	90.58	5.54	380.11	67.28	30.87	124.27	13.4	19.97	69.55	19.87	50.69	4.69	242.34	8.72	4.53	1.65	79.054	46.10936	28.2108	0.22229	-0.01219
Z005E0167	5	167	Z005E0167	04P0918B51A	Z005	NAM	B73xCML277	85.2884	85.6551	0.5944	NA	NA	4.09	4.32	NA	NA	NA	NA	NA	NA	NA	NA	85.65	85.35	0.57	151.49	78.1	818.97	82.43	6.91	304.13	76.15	24.48	116.04	14.76	21.51	63.8	14.97	50.18	4.61	241.48	9.63	5.93	1.45	85.2884	39.0284	27.87894	0.246178	-0.03336
Z005E0168	5	168	Z005E0168	04P0923A51A	Z005	NAM	B73xCML277	84.8886	84.2864	-0.1442	NA	NA	2.41	4.13	7.37	6.35	NA	NA	NA	NA	NA	NA	84.3	84.98	-0.11	161.18	75.19	845.07	88.72	6.46	384.99	77.05	25.64	124.34	13.07	22.32	69.76	15.46	55.06	4.57	259.01	8	6.12	1.69	84.8886	45.5104	26.7711	0.22921	-0.04562
Z005E0169	5	169	Z005E0169	04P0894A51A	Z005	NAM	B73xCML277	82.2384	84.5954	2.1907	NA	NA	3.7	4.06	NA	NA	NA	NA	NA	NA	NA	NA	84.59	82.32	2.11	162.55	80.91	737.52	94.44	5.38	299.72	73.18	28.01	120.38	13.75	20.86	60.96	17.16	51.05	4.47	242.27	9.47	5.55	1.49	82.2384	47.622	27.7288	0.07298	-0.08676
Z005E0170	5	170	Z005E0170	04P0895B51A	Z005	NAM	B73xCML277	79.333	79.7679	0.564	5	5.09	4.96	5.36	5.33	5.45	7.15	6.8	78.88	78.9	92.84	92.49	79.77	79.39	0.2	171.9	85.56	782.3	93.8	7.32	311.58	71.9	27.78	131.82	15.86	24	75.37	20.47	56.06	3.87	328.87	8.4	NA	1.7	79.333	40.5489	27.0116	0.22919	-0.0143
Z005E0171	5	171	Z005E0171	04P0917B51A	Z005	NAM	B73xCML277	81.3883	85.1296	3.2083	NA	NA	3.34	4.34	5.37	5.65	NA	NA	NA	NA	NA	NA	85.16	81.48	3.2	175.95	98.17	769.62	93.84	6.2	358.17	74.51	28.1	125.52	16.55	21.66	73.38	18.5	55.93	4.32	254.14	9.99	5.31	1.97	81.3883	43.0915	27.522	0.35048	0.00886
Z005E0172	5	172	Z005E0172	04P0890A51A	Z005	NAM	B73xCML277	77.5067	78.7754	1.182	5.28	5.13	4.94	5.4	5.13	5.37	4.95	6.4	77.56	77.7	108.31	108.44	78.76	77.58	1.15	175.42	94.2	784.47	91.05	6.73	346.98	69.76	26.51	141.67	12.77	24.59	88.88	23.29	67.14	4.54	291.98	9.47	5.21	1.65	77.5067	47.399	28.1843	0.26098	-0.020674
Z005E0173	5	173	Z005E0173	04P0916A51A	Z005	NAM	B73xCML277	76.6318	78.107	1.3715	4.65	5.05	4.74	5.31	6.14	6.1	4.43	6.23	76.34	76.5	83.04	86.25	78.1	76.68	1.36	148.49	81.38	758.68	91.12	3.75	404.04	74.86	26.55	139.73	12.67	28.33	85.15	19.16	65.16	4.42	307.28	8.29	4.87	1.69	76.6318	66.2088	28.123	0.23003	-0.06479
Z005E0174	5	174	Z005E0174	04P0910B51A	Z005	NAM	B73xCML277	80.5531	81.2669	0.9441	5.54	5.2	4.67	5.33	6.32	6.24	4.86	6.28	80.47	80.43	122.69	118.13	81.26	80.62	0.99	179.1	106.49	877.58	93.21	5.45	348.24	74.36	26.45	123.62	15.03	23.08	78.6	18.67	61.1	4.53	287.05	10.06	5.54	1.85	80.5531	36.3648	27.9396	0.191	-0.04272
Z005E0175	5	175	Z005E0175	04P0884B51A	Z005	NAM	B73xCML277	79.9899	81.1054	1.0886	NA	NA	3.54	4.53	6.07	6.07	NA	NA	NA	NA	NA	NA	81.1	80.06	0.9	160.37	84.92	725.68	92.59	5.28	314.83	69.89	27.96	111.94	14.09	20.86	64.51	16.82	49.59	4.54	246.7	9.5	5.52	1.67	79.9899	49.3827	27.1846	0.296	-0.00113
Z005E0176	5	176	Z005E0176	04P0881B51A	Z005	NAM	B73xCML277	78.7081	81.2925	2.1361	5.08	5.1	4.33	5.16	6.35	6.28	5.74	6.49	78.41	78.46	86.88	81.66	81.27	78.79	2.06	153.53	80.8	784.87	93.4	6.27	359.78	74.36	25.04	117.47	15.71	21.01	61.53	13.85	49.26	4.26	221.28	9.14	5.12	1.53	78.7081	57.561	28.8771	0.20941	-0.03131
Z005E0177	5	177	Z005E0177	04P0922A51A	Z005	NA	NA	77.1926	79.9856	2.4468	NA	NA	NA	NA	NA	NA	NA	NA	NA	NA	NA	NA	NA	NA	NA	NA	NA	NA	NA	NA	NA	NA	NA	NA	NA	NA	NA	NA	NA	NA	NA	NA	NA	NA	NA	NA	NA	NA	NA
Z005E0178	5	178	Z005E0178	04P0900A51A	Z005	NAM	B73xCML277	83.6445	83.6905	0.8923	NA	NA	4.72	5.08	6.95	6.52	NA	NA	NA	NA	NA	NA	83.68	83.72	0.86	153.82	80.69	714.13	92.17	7.16	346.07	69.87	23.84	111.87	13.83	18.67	53.96	11.85	42.36	4.45	198.37	NA	6.2	1.85	83.6445	42.3957	27.446	0.20983	-0.02771
Z005E0179	5	179	Z005E0179	04P0915A51A	Z005	NAM	B73xCML277	78.1859	78.91	0.9967	5.56	5.27	5.5	5.57	6.04	6.05	7.64	6.95	78.06	78.15	77.91	80.51	78.89	78.25	0.94	143.31	76.38	683.51	85.48	5.73	352.03	70.9	27.74	121.63	14.63	20.55	73.24	16.01	57.69	4.93	251.38	7.94	NA	1.64	78.1859	57.2409	27.6493	0.23496	-0.04695
Z005E0180	5	180	Z005E0180	04P0883B51A	Z005	NAM	B73xCML277	76.4611	78.1427	1.5589	NA	NA	2.56	3.93	4.4	4.94	NA	NA	NA	NA	NA	NA	78.1	76.51	1.53	160.67	75.14	723.99	93.03	5.72	338.16	71.53	26.35	130.59	12.74	22.7	69.05	14.59	54.42	4.5	238.69	8.46	5.56	1.76	76.4611	52.8241	29.2518	0.261	-0.01101
Z005E0181	5	181	Z005E0181	04P0886A51A	Z005	NAM	B73xCML277	88.4513	90.0911	1.815	NA	NA	2.64	4.03	4	5.47	NA	NA	NA	NA	NA	NA	90.1	88.53	1.79	196.85	113.18	754.61	98.45	3.9	364.62	72.11	28.17	116.53	13.56	22	59.58	18.75	42.88	3.83	247.14	10.32	4.83	1.94	88.4513	40.243	26.606	0.20742	-0.03255
Z005E0182	5	182	Z005E0182	04P0890B51A	Z005	NAM	B73xCML277	85.3603	88.5515	2.4558	NA	NA	2	3.8	3.73	4.75	NA	NA	NA	NA	NA	NA	88.54	85.43	2.47	165.53	91.11	815.82	95.88	4.58	313.06	72.22	28.46	136.61	14.56	21.09	77.31	20.41	57.25	5.04	179.25	9.69	5.72	1.95	85.3603	40.0466	27.1513	0.254524	-0.04048
Z005E0183	5	183	Z005E0183	04P0897B51A	Z005	NAM	B73xCML277	81.7066	84.5797	2.6572	NA	NA	2.52	3.96	6.92	6.7	NA	NA	NA	NA	NA	NA	84.54	81.76	2.68	159.32	84.53	822.04	97.01	5.29	377.13	71.32	28.18	112.16	13.29	19.37	60.81	18.42	47.34	4.5	216.33	8.8	5.51	1.88	81.7066	49.365	28.8482	0.255241	-0.00778
Z005E0184	5	184	Z005E0184	04P0931A51A	Z005	NAM	B73xCML277	79.4751	82.7884	2.9398	5.32	5.14	4.36	5.21	5.78	6.04	5.5	6.47	79.06	79.03	87.83	85.26	82.76	79.54	2.91	144.27	78.32	768.8	88.51	6.01	370.25	70.71	28.13	126.42	15.47	22.67	71.19	18.02	54.41	3.77	302.24	9.37	5.08	1.7	79.4751	60.4276	27.84575	0.28716	0.00974
Z005E0185	5	185	Z005E0185	04P0896A51A	Z005	NAM	B73xCML277	79.2563	80.8526	1.5845	NA	NA	4.99	5.19	5.34	5.7	NA	NA	NA	NA	NA	NA	80.85	79.32	1.61	151.22	76.67	779.81	93.33	3.97	349.24	74.56	26.08	133.27	13.55	19.35	61.02	15.03	46.75	4.49	220.59	8.21	4.88	1.66	79.2563	55.1045	27.3259	0.251538	-0.05752
Z005E0186	5	186	Z005E0186	04P0930B51A	Z005	NAM	B73xCML277	78.1601	79.1898	0.7625	4.43	4.89	3.6	4.86	5.65	5.97	6.12	6.53	77.71	77.84	89.82	94.25	79.15	78.21	0.73	160.65	85.96	773.92	85.64	4.59	323.02	74.07	28.84	118.88	14.56	21.17	66.54	17.16	48.93	4.25	263.98	9.46	5.21	1.66	78.1601	51.7474	27.6947	0.27655	-0.03404
Z005E0187	5	187	Z005E0187	04P0925B51A	Z005	NAM	B73xCML277	86.4415	87.5703	1.1956	NA	NA	3.46	4.49	6.82	6.45	NA	NA	NA	NA	NA	NA	87.57	86.51	1.24	163.55	85.24	848.7	91.49	7.22	337.36	63.15	28.86	122.93	14.4	21.87	59.61	20.7	41.71	4.38	226.88	9.62	6.52	1.67	86.4415	32.9518	32.3617	0.24438	-0.016043
Z005E0188	5	188	Z005E0188	04P0927B51A	Z005	NA	NA	76.6329	77.5163	1.1712	NA	NA	NA	NA	NA	NA	NA	NA	NA	NA	NA	NA	77.49	76.69	1.1	178.91	99.17	858.68	98.19	10.48	386.24	66.88	28.19	156.89	14.81	30.76	123.65	24.53	98.18	4.69	392.65	9.8	5.51	2.1	NA	NA	NA	NA	NA
Z005E0189	5	189	Z005E0189	04P0928A51A	Z005	NAM	B73xCML277	79.9835	81.3308	1.4946	NA	NA	2.69	3.71	NA	NA	NA	NA	NA	NA	NA	NA	81.32	80.04	1.46	177.27	92.79	801.54	80.42	5.36	297.05	62.4	27.03	134.06	13.22	23.86	79.14	19.38	60.61	4.72	270.97	9.38	6.16	1.74	79.9835	48.6559	28.2066	0.27672	-0.017374
Z005E0190	5	190	Z005E0190	04P0885A51A	Z005	NAM	B73xCML277	78.0347	79.1521	1.3747	5.68	5.25	5.58	5.64	5.84	5.95	6.54	6.64	77.77	77.87	70.46	74.9	79.11	78.1	0.97	141.98	71.55	754.98	86.92	4.91	338.07	62.45	27.77	123.32	13.7	21.47	60.58	13.94	46.42	3.97	237.67	7.95	6.2	1.68	78.0347	52.7646	27.586	0.21793	-0.022559
Z005E0191	5	191	Z005E0191	04P0914B51A	Z005	NAM	B73xCML277	87.4968	89.0422	1.7989	NA	NA	3.5	4.5	6.06	6.06	NA	NA	NA	NA	NA	NA	89.08	87.58	1.77	165.65	83.2	723.21	101.98	5.95	287.81	73.97	24.02	108.69	12.92	20.11	67.04	10.07	51.15	4.94	229.84	NA	NA	NA	87.4968	44.345	26.9033	0.2847	0.00411
Z005E0192	5	192	Z005E0192	04P0912B51A	Z005	NAM	B73xCML277	83.381	84.4782	0.8247	NA	NA	3.4	4.36	5.2	5.45	NA	NA	NA	NA	NA	NA	84.5	83.46	0.81	176.07	91.03	809.19	80.09	5.65	331.26	73.35	24.63	107.49	13.39	18.3	52.45	11.39	41.46	4.64	195.2	9.94	5.54	2.06	83.381	42.218	27.4326	0.26774	-0.03542
Z005E0193	5	193	Z005E0193	04P0882B51A	Z005	NAM	B73xCML277	77.6105	78.447	0.9817	5.1	5.15	5.07	5.43	5.54	5.76	5.44	6.43	77.28	77.43	89.01	92.82	78.46	77.7	0.99	153.88	84.35	742.85	91.28	6.72	316.42	65.28	26.99	112.47	14.88	20.63	63.05	18	46.19	4.27	253.23	8.89	5.55	1.84	77.6105	61.4695	27.2062	0.36008	-0.01221
Z005E0194	5	194	Z005E0194	04P0887A51A	Z005	NA	NA	77.2617	80.1096	2.0575	NA	NA	NA	NA	NA	NA	NA	NA	NA	NA	NA	NA	NA	NA	NA	NA	NA	NA	NA	NA	NA	NA	NA	NA	NA	NA	NA	NA	NA	NA	NA	NA	NA	NA	NA	NA	NA	NA	NA
Z005E0195	5	195	Z005E0195	04P0893B51A	Z005	NAM	B73xCML277	78.0705	80.3585	1.5969	6.66	5.54	6.95	6.1	5.72	5.99	8.44	6.98	77.97	78.14	67.01	65.08	80.35	78.14	1.59	138.54	63.39	755.18	92.79	5.55	352.18	70.92	28.67	131.43	15.56	24.27	92.53	18.78	72.6	4.52	287.23	8.43	5.51	1.66	78.0705	NA	NA	NA	NA
Z005E0196	5	196	Z005E0196	04P0907B51A	Z005	NAM	B73xCML277	78.9586	80.8022	1.4164	4.86	5.07	4.32	5.16	4.36	4.28	5.14	6.41	79	79.03	91.61	94.36	80.81	79.03	1.48	159.7	93.84	703.53	90.49	5.61	305.04	66.59	27.69	121.87	14.78	22.74	81.21	21.77	58.52	4.35	275.61	8.76	5.2	1.64	78.9586	46.1242	26.6453	0.29806	0.00828
Z005E0197	5	197	Z005E0197	04P0882A51A	Z005	NAM	B73xCML277	81.1085	82.0754	1.0169	NA	NA	3.56	4.52	6.27	6.08	NA	NA	NA	NA	NA	NA	82.04	81.17	1.08	175.99	89.86	775.75	91.7	6.41	346.37	62.53	25.23	145.01	13.46	26.41	85.55	20.58	65.5	4.17	298.66	9.14	NA	2.1	81.1085	38.8554	27.5016	0.09148	-0.06726
Z005E0198	5	198	Z005E0198	04P0909A51A	Z005	NAM	B73xCML277	78.7831	80.7794	1.714	5.6	5.24	5.16	5.44	6.6	6.28	5.49	6.43	78.8	78.84	96.86	94.68	80.82	78.87	1.69	166.51	85.06	752.61	91.48	8.04	348.83	75.58	25.01	125.11	12.43	22	69.05	14.48	54.77	4.46	242.71	9.08	5.3	1.75	78.7831	44.9466	27.6612	0.19027	-0.06163
Z005E0199	5	199	Z005E0199	04P0918A51A	Z005	NAM	B73xCML277	80.5563	82.5497	1.9537	NA	NA	3.76	4.53	5.55	5.78	NA	NA	NA	NA	NA	NA	82.56	80.62	1.97	149.86	78.57	709.04	105.89	4.63	334.73	69.79	29.44	115.29	17.32	24.13	80.99	16.47	65.45	4.07	318.46	10.07	4.88	NA	80.5563	40.1364	26.7968	0.22058	0.05084
Z005E0200	5	200	Z005E0200	04P0895A51A	Z005	NA	NA	79.9567	79.7808	0.4031	NA	NA	NA	NA	NA	NA	NA	NA	NA	NA	NA	NA	NA	NA	NA	NA	NA	NA	NA	NA	NA	NA	NA	NA	NA	NA	NA	NA	NA	NA	NA	NA	NA	NA	NA	NA	NA	NA	NA
Z006E0001	6	1	Z006E0001	04FL740501	Z006	NAM	B73xCML322	74.8269	77.3951	2.3946	5.09	5.09	4.67	5.26	6.4	6.33	6.3	6.56	74.11	74.34	89.57	88.86	77.49	74.84	2.52	169.56	84.28	743.87	96.43	6.14	329.85	78.26	24.7	133.07	15.1	23.75	74.97	16.29	58.12	4.7	254.49	9.21	5.98	1.56	74.8269	45.4685	27.6989	0.08529	-0.02599
Z006E0002	6	2	Z006E0002	04FL746401	Z006	NAM	B73xCML322	76.9939	77.8521	0.8175	4.48	5.05	3.67	4.84	6.81	6.67	6.19	6.59	76.39	76.46	89.75	84.75	77.94	77	0.87	138.45	76.09	770.87	97.85	8.53	312.1	61.38	24.14	135.86	13.15	24.74	71.63	15.85	55.21	4.28	238.75	8.79	5.25	1.61	76.9939	45.7078	26.7136	0.17155	-0.03404
Z006E0003	6	3	Z006E0003	04FL740801	Z006	NAM	B73xCML322	77.1501	79.8092	2.5914	5.19	5.09	4.32	5.13	6.54	6.16	6.37	6.63	76.86	76.88	91.06	93.68	79.89	77.17	2.63	171.78	86.12	756.28	90.61	8.79	270.41	61.09	26.61	123.64	15.42	24.43	69.79	13.87	54.88	4	288.49	8.75	7.34	2.4	77.1501	46.2543	26.9091	0.19965	-0.03486
Z006E0004	6	4	Z006E0004	04FL740901	Z006	NA	NA	77.8951	79.2824	1.5906	NA	NA	NA	NA	NA	NA	NA	NA	NA	NA	NA	NA	NA	NA	NA	NA	NA	NA	NA	NA	NA	NA	NA	NA	NA	NA	NA	NA	NA	NA	NA	NA	NA	NA	NA	NA	NA	NA	NA
Z006E0005	6	5	Z006E0005	04FL748401	Z006	NAM	B73xCML322	76.1009	78.8697	2.3411	4.72	5.07	3.73	4.96	6.84	6.6	5.22	6.42	75.83	75.91	68.9	73.01	78.97	76.11	2.39	134.94	70.09	660.96	90.23	6.43	266.85	68.9	28.13	126.9	15.85	21.98	70.22	17.23	53.54	4.97	216.2	8.99	5.72	1.61	76.1009	46.2748	27.3673	0.16604	-0.02848
Z006E0006	6	6	Z006E0006	04FL741901	Z006	NAM	B73xCML322	75.756	77.9195	1.9984	4.33	5.05	3.78	4.97	5.28	5.74	3.83	6.21	75.35	75.47	82.73	79.38	77.98	75.76	2	160.88	76.08	707.96	91.58	5.73	302.82	66.7	27.49	124.71	14.95	22.66	74.97	16.73	58.03	4.29	280.94	8.8	5.98	1.42	75.756	46.0859	26.7183	0.17854	-0.05143
Z006E0007	6	7	Z006E0007	04FL742101	Z006	NAM	B73xCML322	75.2273	76.6176	1.3161	4.72	5.07	4.59	5.27	6.79	6.58	5.01	6.35	75.14	75.27	80.9	80.51	76.7	75.21	1.39	137.1	73.84	679.77	93.28	7.55	270.08	58.11	25.8	112.52	15.93	20.78	67.11	13.87	52.32	4.28	208.06	9.55	6.45	1.82	75.2273	62.799	30.5866	0.32037	-0.017192
Z006E0008	6	8	Z006E0008	04FL742201	Z006	NAM	B73xCML322	80.0506	78.62	-1.1952	5.06	5.08	4.03	5.1	5.47	5.91	4.74	6.21	79.89	79.72	94.16	98.87	78.72	80.06	-1.08	173.92	81.25	757.49	82.79	4.5	278.72	51.16	25.33	109.08	13.96	22.05	71.09	14.31	55.37	4.93	239.35	8.99	5.72	1.98	80.0506	53.6954	27.1395	0.24425	0.01349
Z006E0009	6	9	Z006E0009	04FL742401	Z006	NAM	B73xCML322	75.8941	79.3173	3.1341	5.02	5.08	4.11	5.08	5.37	5.98	5.52	6.46	75.66	75.78	86.52	87.21	79.39	75.88	3.24	157.07	84.26	720.57	90.63	7.92	316.65	66.58	26.4	117.98	15.69	21.87	72.05	15.55	55.86	4.39	231.4	9.07	5.95	1.9	75.8941	43.8876	28.72	0.18962	-0.06655
Z006E0010	6	10	Z006E0010	04FL742601	Z006	NAM	B73xCML322	78.7581	79.9009	0.7776	5.66	5.12	5.48	5.58	6.96	6.2	7.08	6.82	77.89	77.82	82.87	83.41	79.96	78.74	0.81	148.44	69.23	786.98	94.51	5.46	312.05	51.56	26.14	122.12	16.41	22.97	72.02	14.14	56.64	4.18	279.91	9.06	5.98	2.16	78.7581	68.8982	28.48098	0.22205	0.05117
Z006E0011	6	11	Z006E0011	04FL742801	Z006	NAM	B73xCML322	78.3614	80.0695	1.6697	5.48	5.11	4.88	5.34	7.32	6.34	6.5	6.57	78.59	78.45	92.89	91	80.16	78.36	1.72	165.86	82.97	730.63	81.87	7.8	291.35	61.05	23.8	121.28	12.93	21.56	67.67	13.48	52.58	4.46	220.55	9.13	6.68	1.97	78.3614	66.5471	29.3084	0.30142	-0.00328
Z006E0012	6	12	Z006E0012	04FL744601	Z006	NAM	B73xCML322	80.9018	81.9477	0.7144	4.66	5.06	4.11	5.13	4.54	6.02	4.29	6.22	80.39	80.14	80.56	78.07	82.04	80.91	0.76	133.77	71.98	761.61	97.09	9.19	290.19	60.72	22.23	109.88	16.13	22.75	68.97	10.87	55.04	3.68	288.52	8.93	6.24	1.63	80.9018	52.83289	28.3341	0.13743	-0.03678
Z006E0013	6	13	Z006E0013	04FL743001	Z006	NAM	B73xCML322	75.5634	77.0863	1.5031	5.23	5.09	5.3	5.54	6.67	6.19	5.61	6.45	74.98	75.14	74.58	79.16	77.17	75.57	1.48	142.68	72.03	784.75	108.7	6.03	298.74	71.63	24.03	117.23	15.88	23.84	75.5	13.64	59.64	4.15	313.2	9.05	5.32	1.82	75.5634	57.897	28.49097	0.2048	-0.03757
Z006E0014	6	14	Z006E0014	04FL743101	Z006	NAM	B73xCML322	77.1518	77.6864	0.5417	5.88	5.13	5.59	5.64	6.5	6.28	6.97	6.73	77.08	77.08	102.87	105.06	77.77	77.13	0.53	175.98	95.72	761.68	85.66	5.22	319.68	60.34	25.15	115.23	13.2	19.28	67.5	14.01	52.63	4.85	214.97	8.81	5.72	2.32	77.1518	37.8807	28.46294	0.1896	-0.03021
Z006E0015	6	15	Z006E0015	04FL743201	Z006	NAM	B73xCML322	75.5104	78.3126	2.3823	5.01	5.08	4.25	5.17	5.91	6	5.83	6.52	75.07	75.25	68.65	71.84	78.39	75.49	2.44	147.38	69.23	697.36	88.97	8.02	299.28	47.58	25.43	120.18	15.52	22.86	69.68	16.11	53.71	4.21	251.35	8.78	6.7	1.62	75.5104	44.8108	28.1728	0.29446	-0.00228
Z006E0016	6	16	Z006E0016	04FL743401	Z006	NAM	B73xCML322	77.7937	78.1618	0.6453	4.87	5.07	4.86	5.33	5.08	6.04	6.32	6.58	77.67	77.65	82.04	80.41	78.24	77.81	0.65	148.2	75.6	710.71	92.81	5.17	292.52	66.53	27	123.98	16.41	22.31	78.26	16.44	60.76	4.75	288.13	8.62	6.44	1.95	77.7937	61.9286	27.8586	0.28705	0.02206
Z006E0017	6	17	Z006E0017	04FL743501	Z006	NAM	B73xCML322	80.1706	80.2878	0.1447	NA	NA	2.3	3.85	4.76	4.93	NA	NA	NA	NA	NA	NA	80.37	80.19	0.1	161.97	77.99	775.36	98.55	7.17	316.32	71.67	26.93	113.23	15.22	19.11	67.55	14.15	52.42	4.72	189.13	9.22	5.75	2.33	80.1706	40.4408	27.3967	0.20844	0.01182
Z006E0018	6	18	Z006E0018	04FL743701	Z006	NAM	B73xCML322	76.9427	77.8966	0.8853	4.48	5.06	4.03	5.14	5.32	5.51	3.67	6.15	76.68	76.72	90.03	87.1	77.99	76.96	0.91	142.49	77.19	724	85.42	5.05	281.94	60.38	24.47	120.76	15.5	22.42	77.88	14.66	61.54	4.25	297.64	9	5.29	1.77	76.9427	49.1913	29.7546	0.22172	-0.06057
Z006E0019	6	19	Z006E0019	04FL744101	Z006	NA	NA	77.19	79.3767	1.8752	NA	NA	NA	NA	NA	NA	NA	NA	NA	NA	NA	NA	NA	NA	NA	NA	NA	NA	NA	NA	NA	NA	NA	NA	NA	NA	NA	NA	NA	NA	NA	NA	NA	NA	NA	NA	NA	NA	NA
Z006E0020	6	20	Z006E0020	04FL744201	Z006	NAM	B73xCML322	78.7261	80.4222	1.344	4.65	5.07	5.41	5.66	5.06	4.81	4.14	6.3	78.59	78.59	85.26	86.11	80.52	78.73	1.37	166.36	80.47	765.69	91.2	8.51	305.45	41.87	24.13	116.34	14.46	21.91	69.42	14.31	53.78	4.28	213.69	8.8	6.25	2.16	78.7261	39.9383	28.0753	0.13889	-0.03771
Z006E0021	6	21	Z006E0021	04FL744301	Z006	NA	NA	75.1992	76.7037	1.4507	NA	NA	NA	NA	NA	NA	NA	NA	NA	NA	NA	NA	NA	NA	NA	NA	NA	NA	NA	NA	NA	NA	NA	NA	NA	NA	NA	NA	NA	NA	NA	NA	NA	NA	NA	NA	NA	NA	NA
Z006E0022	6	22	Z006E0022	04FL744401	Z006	NA	NA	75.5634	75.9448	0.3263	NA	NA	NA	NA	NA	NA	NA	NA	NA	NA	NA	NA	NA	NA	NA	NA	NA	NA	NA	NA	NA	NA	NA	NA	NA	NA	NA	NA	NA	NA	NA	NA	NA	NA	NA	NA	NA	NA	NA
Z006E0023	6	23	Z006E0023	04FL744701	Z006	NAM	B73xCML322	76.0179	78.4298	1.9323	4.86	5.07	4.51	5.24	5.28	5.78	5.72	6.48	75.91	76	107.71	104.76	78.54	76.03	1.96	169.87	93.13	759.31	85.87	8.77	331.13	60.18	23.98	128.26	14.64	23.29	73.65	15.23	57.65	4.1	284.93	9.6	6.06	1.41	76.0179	50.3045	28.6135	0.36169	0.00586
Z006E0024	6	24	Z006E0024	04FL745301	Z006	NAM	B73xCML322	80.1216	83.1552	2.8295	5.58	5.11	4.46	5.24	6.36	6.18	4.64	6.25	80.05	79.88	87.24	87.28	83.24	80.12	2.88	163.8	79.44	805.77	92.3	8.34	333.58	54.57	26.19	122.6	15.83	20.89	72.16	20.34	53.81	3.88	249.08	9.37	6.72	2.03	80.1216	43.9719	29.2016	0.30938	-0.02413
Z006E0025	6	25	Z006E0025	04FL743601	Z006	NAM	B73xCML322	77.3764	79.7311	2.0363	5.41	5.1	5.01	5.36	7.12	6.49	6.78	6.63	77.09	77.14	106.08	110.7	79.82	77.38	2.03	190.43	99.73	774.43	92.93	7.68	304.74	56.13	24.36	121.48	15.9	23.14	77.77	14.37	61.76	4.55	259.36	10.19	6.24	1.86	77.3764	37.9785	28.44839	0.16392	-0.04773
Z006E0026	6	26	Z006E0026	04FL745101	Z006	NAM	B73xCML322	77.3432	78.2739	1.0474	5.02	5.08	2.92	4.67	5.93	6.05	5.26	6.47	76.98	77	79.63	84.08	78.36	77.33	1.04	166.55	75.87	727.08	99.45	7.81	288.6	75.29	25.26	122.93	15.09	22.32	73	15.98	56.38	4.11	275.45	8.74	7.17	1.99	77.3432	37.1665	27.1351	0.14226	-0.05527
Z006E0027	6	27	Z006E0027	04FL747301	Z006	NAM	B73xCML322	80.5915	82.0066	1.3761	4.77	5.08	4.62	5.29	5.37	5.65	5.32	6.39	80.84	80.64	93.2	90.06	82.09	80.58	1.43	139.1	78.96	773.25	87.01	6.16	308.89	73.27	25.84	126.06	15.71	24.74	73.72	17.34	56.35	4.15	274.23	9.31	5.97	1.76	80.5915	55.0596	27.6747	0.20118	-0.02357
Z006E0028	6	28	Z006E0028	04FL745401	Z006	NAM	B73xCML322	77.3173	76.3172	-0.9787	NA	NA	2.79	4.28	5.98	6.02	NA	NA	NA	NA	NA	NA	76.4	77.31	0.04	151.55	77.77	689.71	96.33	6.55	319.37	68.36	25.06	138.92	13.4	24.42	76.91	15.43	59.82	4.62	270.01	8.9	6.36	1.88	77.3173	43.7169	27.6708	0.14248	-0.04053
Z006E0029	6	29	Z006E0029	04FL745501	Z006	NAM	B73xCML322	77.7788	78.7911	1.0189	4.25	5.05	4.53	5.3	5.21	5.53	3.67	6.18	77.55	77.53	76.38	77.3	78.87	77.76	1.1	152.23	69.34	744.42	88.34	5.56	295.73	49.82	25.76	122.05	14.66	23.02	69.6	14.51	54.19	3.9	272.02	8.69	6.22	1.79	77.7788	57.771	30.3456	0.31037	0.00143
Z006E0030	6	30	Z006E0030	04FL745701	Z006	NA	NA	77.0531	78.3287	1.077	NA	NA	NA	NA	NA	NA	NA	NA	NA	NA	NA	NA	NA	NA	NA	NA	NA	NA	NA	NA	NA	NA	NA	NA	NA	NA	NA	NA	NA	NA	NA	NA	NA	NA	NA	NA	NA	NA	NA
Z006E0031	6	31	Z006E0031	04FL745901	Z006	NAM	B73xCML322	77.5208	79.0296	1.215	4.77	5.07	4.31	5.14	4.1	5.25	6.72	6.71	77.11	77.12	91.6	79.81	79.11	77.51	1.29	151.27	75.03	692.24	95.19	12.19	313.91	65.5	24.52	121.48	15.74	23.59	73.14	12.91	58.02	3.94	313.49	9.33	7.16	1.42	77.5208	57.2551	27.5272	0.13818	-0.04024
Z006E0032	6	32	Z006E0032	04FL748601	Z006	NAM	B73xCML322	81.6099	83.1005	1.285	NA	NA	3.17	4.29	5.8	5.95	NA	NA	NA	NA	NA	NA	83.18	81.62	1.36	177.49	89.92	794.1	89.66	5.96	342.69	64.56	25.26	128.37	14.29	22.61	67.39	15.66	51.68	3.88	245.57	NA	5.67	1.99	81.6099	50.0951	28.7405	0.25296	-0.05299
Z006E0033	6	33	Z006E0033	04FL746101	Z006	NAM	B73xCML322	74.2657	74.6105	0.3336	5.84	5.16	5.26	5.46	4.4	4.45	7.18	6.78	73.84	74.07	75.84	71.12	74.71	74.28	0.43	148.65	67.53	744.92	85.66	9.1	311.96	78.48	24.56	128.53	13.64	23.89	74.44	14.68	58.19	4.15	277.05	8.98	5.94	1.98	74.2657	49.1643	28.2805	0.20031	-0.019661
Z006E0034	6	34	Z006E0034	04FL746501	Z006	NAM	B73xCML322	76.4426	77.3941	0.8715	5.06	5.09	4.46	5.17	5.87	5.91	7.07	6.67	75.98	76.08	81.14	78.29	77.47	76.44	0.96	148.52	73.06	694.64	95.8	10.41	299.32	64.4	24.11	118.77	15.77	24.34	72.8	14.65	56.82	3.89	307.55	8.02	7.2	2.39	76.4426	53.4579	28.6281	0.16934	-0.03413
Z006E0035	6	35	Z006E0035	04FL748901	Z006	NAM	B73xCML322	80.4472	81.5538	1.0902	4.58	5.06	4.45	5.22	6.45	6.4	5.37	6.44	80.11	79.99	77.9	80.76	81.66	80.44	1.13	146.44	72.8	781.76	92.68	9.26	358.35	68.91	23.5	141.58	13.47	24.21	73.11	15.76	56.67	4.18	282.86	9.19	6.24	1.95	80.4472	43.0258	29.4398	0.20266	-0.00947
Z006E0036	6	36	Z006E0036	04FL747101	Z006	NAM	B73xCML322	78.5968	79.6826	0.9106	5.08	5.1	5.42	5.55	7.28	6.22	4.98	6.28	78.46	78.34	79.46	82.83	79.74	78.56	1.05	153.63	78.13	760.32	103.45	6.3	279.29	56.42	27.13	121.32	16.37	24.09	77.67	15.66	60.78	4.12	301.17	9.34	6.21	2.13	78.5968	46.3666	28.8595	0.27005	-0.00016
Z006E0037	6	37	Z006E0037	04FL747201	Z006	NAM	B73xCML322	81.3463	83.5038	2.2373	NA	NA	2.29	3.98	7.45	6.3	NA	NA	NA	NA	NA	NA	83.58	81.34	2.33	150.86	74.71	827.46	102.87	7.84	334.61	64.63	30.58	133.6	17	23.18	81.25	21.79	61.85	4.54	299.64	8.83	5.98	2.07	81.3463	42.0204	27.5067	0.20735	0.03985
Z006E0038	6	38	Z006E0038	04FL747401	Z006	NAM	B73xCML322	76.3715	77.1341	0.6334	4.93	5.08	4.87	5.4	6.11	6.08	4.21	6.22	76.07	76.1	70.03	72.19	77.21	76.35	0.65	146.48	68.84	709.48	98.41	10.31	282.07	47.71	24.54	128.86	16.29	23.28	74.43	15.12	58.08	4.23	294.02	8.82	6.27	1.77	76.3715	68.3532	29.6616	0.224261	-0.00734
Z006E0039	6	39	Z006E0039	04FL747501	Z006	NA	NA	76.5513	78.9725	2.5405	NA	NA	NA	NA	NA	NA	NA	NA	NA	NA	NA	NA	NA	NA	NA	NA	NA	NA	NA	NA	NA	NA	NA	NA	NA	NA	NA	NA	NA	NA	NA	NA	NA	NA	NA	NA	NA	NA	NA
Z006E0040	6	40	Z006E0040	04FL747601	Z006	NA	NA	73.821	75.4358	1.5582	NA	NA	NA	NA	NA	NA	NA	NA	NA	NA	NA	NA	NA	NA	NA	NA	NA	NA	NA	NA	NA	NA	NA	NA	NA	NA	NA	NA	NA	NA	NA	NA	NA	NA	NA	NA	NA	NA	NA
Z006E0041	6	41	Z006E0041	04FL747701	Z006	NAM	B73xCML322	74.1823	75.45	1.0998	5.46	5.11	5.52	5.47	7.7	7.78	7.98	7.03	73.61	73.87	64.92	69.95	75.57	74.22	1.21	140.94	64.46	681.76	101.45	6.05	265.48	70.1	29.1	117.94	18.71	22.62	79.82	16.78	62.18	4.55	296.51	8.28	5.98	1.74	74.1823	54.6874	26.8249	0.12389	-0.0483
Z006E0042	6	42	Z006E0042	04FL747901	Z006	NAM	B73xCML322	76.238	75.9721	-0.2815	5.2	5.1	5.72	5.76	5.04	5.47	5.69	6.47	75.63	75.76	92.11	92.2	76.03	76.24	-0.26	162.85	81.86	772.31	82.19	8.56	321.83	64.86	25.01	121.79	13.66	21.96	73.02	13.66	57.44	4.25	271.8	9.16	5.74	1.97	76.238	58.5931	28.2049	0.19339	-0.0476
Z006E0043	6	43	Z006E0043	04FL748001	Z006	NAM	B73xCML322	77.5932	78.8546	1.0457	5.12	5.1	5.11	5.46	5.58	5.78	5.23	6.35	77.35	77.32	83.87	79.33	78.96	77.61	1.18	149.07	73.61	657.58	88.96	9	278.48	63.65	24.46	114.8	13.73	23.61	72.95	13.28	58.17	4.4	263.1	9.23	5.74	1.42	77.5932	66.1376	29.6827	0.24186	-0.03887
Z006E0044	6	44	Z006E0044	04FL748101	Z006	NAM	B73xCML322	77.3423	79.194	1.6188	4.9	5.09	4.71	5.32	6.51	6.41	5.03	6.33	76.75	76.82	76.16	74.79	79.27	77.32	1.47	150.52	71.29	745.47	89.22	5.59	340.2	56.41	27.26	128.26	16.74	25.25	77.45	15.28	60.82	4.21	299.13	8.81	5.77	2.29	77.3423	61.0233	28.8796	0.30561	-0.02765
Z006E0045	6	45	Z006E0045	04FL748201	Z006	NA	NA	76.1285	77.1278	0.7976	NA	NA	NA	NA	NA	NA	NA	NA	NA	NA	NA	NA	NA	NA	NA	NA	NA	NA	NA	NA	NA	NA	NA	NA	NA	NA	NA	NA	NA	NA	NA	NA	NA	NA	NA	NA	NA	NA	NA
Z006E0046	6	46	Z006E0046	04FL748301	Z006	NAM	B73xCML322	76.8832	78.2573	1.0116	5.12	5.09	4.88	5.34	5.64	5.64	6.39	6.63	76.71	76.76	77.77	78.43	78.31	76.88	1	129.99	71.16	699.67	99.12	7.68	280.18	57.05	26.69	128.92	14.91	21.32	72.28	17.24	54.96	4.19	250.07	9.34	5.46	1.81	76.8832	53.253	20.7935	0.15523	-0.05959
Z006E0047	6	47	Z006E0047	04FL748501	Z006	NAM	B73xCML322	78.4815	81.6004	2.6697	NA	NA	NA	NA	5	5.54	NA	NA	NA	NA	NA	NA	81.63	78.45	2.81	138.09	64.02	763.31	87.24	6.51	321.86	67.61	27.54	131.57	15.72	24.28	79.78	16.3	62.13	4.11	275.42	8.93	6.03	2.12	78.4815	40.8831	28.7771	0.17423	-0.03744
Z006E0048	6	48	Z006E0048	04FL748701	Z006	NAM	B73xCML322	81.0722	82.6593	1.3494	NA	NA	2.53	3.84	4.82	5.27	NA	NA	NA	NA	NA	NA	82.72	81.07	1.4	162.06	84.73	857.12	86.16	5.88	367.93	56.37	27.82	124.55	15.24	23.18	76.37	20.39	57.19	4.28	259.88	9.28	5.76	1.74	81.0722	42.4937	28.51376	0.12934	-0.04939
Z006E0049	6	49	Z006E0049	04FL749001	Z006	NAM	B73xCML322	76.4155	77.6718	1.1051	5.67	5.12	4.87	5.3	5.54	5.88	8.65	7.12	75.65	75.74	88.14	82.35	77.74	76.41	1.15	157.7	72.63	806.41	97.72	7.16	287.16	58.18	24.76	131.4	15.3	24.83	82.09	17.09	63.78	4.41	296.92	8.35	6.43	1.57	76.4155	77.0468	29.556	0.27351	0.02586
Z006E0050	6	50	Z006E0050	04FL749101	Z006	NAM	B73xCML322	78.9115	79.3841	0.5292	5.38	5.1	4.43	5.2	5.22	5.73	5.88	6.51	78.56	78.48	101.65	105.28	79.47	78.92	0.52	172.9	94.13	808.81	102.13	5.95	304.73	59.53	27.33	124.4	17.23	23.67	79.27	16.63	61.73	4.1	300.22	9.12	5.98	1.72	78.9115	47.9213	27.1115	0.18515	-0.0387
Z006E0051	6	51	Z006E0051	04FL749201	Z006	NAM	B73xCML322	77.7668	78.5861	1.0375	5.71	5.12	5.62	5.64	5.85	5.86	6.36	6.63	77.52	77.52	102.54	97.32	78.67	77.77	0.9	170.32	86.23	768.92	90.86	6.03	316.96	64.18	26.03	125.49	13.96	22.81	74.13	17.83	56.42	4.5	250.51	8.56	5.76	1.81	77.7668	42.2633	27.34	0.16263	-0.04427
Z006E0052	6	52	Z006E0052	04FL745001	Z006	NAM	B73xCML322	77.1032	77.7914	0.8286	4.13	5.04	4.23	5.18	5.57	5.89	4.48	6.34	76.65	76.7	85.8	82.81	77.85	77.09	0.88	153.08	75.61	773.95	93.91	4.38	329.77	74.08	25.98	122.35	13.99	21.7	73.49	16.6	56.7	4.32	265.66	8.56	5.75	1.73	77.1032	35.0169	26.9184	0.24632	-0.04252
Z006E0053	6	53	Z006E0053	04FL748801	Z006	NAM	B73xCML322	76.9179	77.3754	0.527	4.8	5.09	5.26	5.54	4.97	5.76	5.43	6.42	76.73	76.76	79.62	79.23	77.44	76.89	0.52	154.5	73.93	684.61	82.88	9.87	290.7	66.98	24.5	121.54	14.51	21.56	68.79	14.45	53.47	4.11	230.4	9.17	6.46	1.42	76.9179	49.8881	29.6778	0.28339	0.0302
Z006E0054	6	54	Z006E0054	04FL749801	Z006	NAM	B73xCML322	77.9059	78.8607	0.487	4.39	5.05	3.91	4.93	5.5	5.64	8.04	6.96	77.97	77.89	75.88	77.47	78.96	77.93	0.5	133.16	72.71	759.62	95.17	6.21	275.98	64.42	28.64	119.34	15.73	22.13	72.21	15.07	56.05	4.39	268.09	8.82	5.51	2.15	77.9059	57.1796	28.50211	0.18785	-0.03958
Z006E0055	6	55	Z006E0055	04FL749901	Z006	NAM	B73xCML322	80.7975	83.8188	3.5437	5.87	5.13	5.66	5.53	6.9	6.47	7.2	6.7	81.05	80.83	97.34	96.01	83.87	80.8	3.67	170.14	87.82	721.2	89.74	6.7	320.02	58.62	24.6	115.37	14.98	22.07	65.92	16.24	50.86	4.19	238.36	9.38	6.19	1.81	80.7975	53.7159	29.2962	0.26244	0.00188
Z006E0056	6	56	Z006E0056	04FL750001	Z006	NAM	B73xCML322	77.6992	78.7808	0.9748	5.64	5.12	4.84	5.3	6.18	6.13	6.53	6.59	77.84	77.78	87.17	91.61	78.87	77.69	0.97	157.71	78.64	776.53	101.06	5.45	308.43	64.17	26.81	131.6	15.37	23.63	74.87	17.35	57.31	4.04	281.11	8.68	5.55	1.58	77.6992	62.0089	29.4063	0.17206	-0.014516
Z006E0057	6	57	Z006E0057	04FL750101	Z006	NAM	B73xCML322	78.0647	78.4506	0.5683	5.84	5.13	5.86	5.67	6.12	6.13	6.88	6.67	78.34	78.32	86.79	81.68	78.52	78.05	0.53	169.64	74.94	799.8	97.7	9.12	324.17	62.78	24.61	121.82	15.35	22.39	75.58	15.47	59.05	4.41	272.69	9.36	7.88	2.29	78.0647	60.1915	29.7837	0.19832	-0.02676
Z006E0058	6	58	Z006E0058	04FL750201	Z006	NAM	B73xCML322	77.8768	76.9563	-0.7436	5.42	5.11	5.58	5.64	5.76	5.97	3.65	6.19	77.23	77.24	76.75	77.52	77.01	77.86	0.4	149.88	75.43	750.99	97.24	11.29	301.86	68.02	23.39	130.17	15.08	24.74	76.96	15.44	60.05	4.02	304.65	9.67	6.22	1.78	77.8768	49.4054	28.8512	0.21035	-0.0434
Z006E0059	6	59	Z006E0059	04FL750301	Z006	NAM	B73xCML322	77.7574	78.9705	1.1181	5.92	5.12	4.41	5.19	6.92	6.4	6.31	6.59	77.52	77.48	88.19	90.44	79.04	77.74	1.02	166.6	81.27	812.24	93.47	6.56	314.34	43.79	24.78	116.05	14.23	23.57	73.89	15.87	57.61	4.36	265.82	9.37	5.93	1.96	77.7574	45.641	28.433979	0.28011	0.02364
Z006E0060	6	60	Z006E0060	04FL741101	Z006	NAM	B73xCML322	75.6402	78.56	2.5619	4.38	5.05	3.95	5.02	5.01	5.83	5.73	6.5	75.29	75.45	75.42	69.75	78.64	75.64	2.59	138.1	67.04	742.13	105.52	5.79	322	74.23	28.64	125.87	17.85	22.57	77.39	20.66	58.88	4.16	310.6	8.56	5.94	1.85	75.6402	NA	NA	NA	NA
Z006E0061	6	61	Z006E0061	04FL741701	Z006	NAM	B73xCML322	79.4066	82.1069	2.2376	5	5.09	4.84	5.33	7.04	6.55	5.69	6.46	79.21	79.1	73.68	77.81	82.17	79.39	2.33	138.56	74.67	713.1	99.51	11.41	289.43	66.27	28.43	131.25	17.51	24.5	81.59	18.51	62.83	4.14	282.32	8.97	6.9	1.79	79.4066	58.6632	29.6734	0.21085	0.01521
Z006E0062	6	62	Z006E0062	04FL742301	Z006	NAM	B73xCML322	79.215	80.778	1.4609	4.27	5.04	3.83	4.96	6.7	6.57	3.93	6.22	79.16	79.04	70.01	74.63	80.86	79.2	1.52	137.17	72.21	621.07	91.21	8.44	266.62	72.72	23.46	121.43	14.82	20.6	64.18	12.76	50.36	4.36	228.79	9.04	5.95	2.14	79.215	49.2712	28.1497	0.20361	-0.04213
Z006E0063	6	63	Z006E0063	04FL747801	Z006	NAM	B73xCML322	81.555	84.6738	2.5952	NA	NA	2	3.58	3.83	5	NA	NA	NA	NA	NA	NA	84.73	81.54	2.8	169.08	89.91	899.58	106.25	7.01	358.46	56.83	25.57	122.56	16.13	23.75	75.35	15.21	59.41	4.07	311.5	9.13	6.13	2.18	81.555	51.9136	28.8955	0.29902	-0.00329
Z006E0064	6	64	Z006E0064	04FL742701	Z006	NA	NA	79.8724	81.3559	1.3065	NA	NA	NA	NA	NA	NA	NA	NA	NA	NA	NA	NA	NA	NA	NA	NA	NA	NA	NA	NA	NA	NA	NA	NA	NA	NA	NA	NA	NA	NA	NA	NA	NA	NA	NA	NA	NA	NA	NA
Z006E0065	6	65	Z006E0065	04FL743801	Z006	NAM	B73xCML322	84.1499	85.9943	1.4896	NA	NA	2.81	4.25	4.88	5.67	NA	NA	NA	NA	NA	NA	86.07	84.14	1.52	137.66	78.66	792.83	100.42	12.76	301.73	57.61	25.11	132.94	16.18	23.87	73.4	16.96	56.27	4.08	293.5	10.88	5.71	1.66	84.1499	44.5445	28.7305	0.25082	-0.03907
Z006E0066	6	66	Z006E0066	04FL743901	Z006	NAM	B73xCML322	81.6151	81.4743	0.1221	NA	NA	2.03	3.93	4.92	5.34	NA	NA	NA	NA	NA	NA	81.58	81.65	0.23	187.08	101.67	791.65	92.11	7.61	342.76	68.75	25.11	115.46	13.91	19.63	66.88	14.81	51.6	4.83	202.49	9.79	5.75	1.94	81.6151	48.2131	27.9595	0.28141	-0.03524
Z006E0067	6	67	Z006E0067	04FL744001	Z006	NA	NA	82.0653	84.8291	2.4654	NA	NA	NA	NA	NA	NA	NA	NA	NA	NA	NA	NA	NA	NA	NA	NA	NA	NA	NA	NA	NA	NA	NA	NA	NA	NA	NA	NA	NA	NA	NA	NA	NA	NA	NA	NA	NA	NA	NA
Z006E0068	6	68	Z006E0068	23M0581B01	Z006	NAM	B73xCML322	76.9089	77.0502	-0.1184	4.22	5.05	3.68	4.92	5.28	5.65	5.6	6.47	76.32	76.38	79.53	83.77	77.11	76.9	-0.05	158.56	77.69	759.59	84.8	5.95	316.75	56.9	22.36	127.7	13.38	24.91	72.91	14.1	57.1	4.17	283.47	9.27	6.23	2.1	76.9089	48.326	27.45	0.20403	-0.02597
Z006E0069	6	69	Z006E0069	23M0582A01	Z006	NAM	B73xCML322	77.367	79.2762	1.6274	4.7	5.07	5.39	5.55	5.17	5.35	6.84	6.64	77.28	77.23	84.34	86.41	79.37	77.37	1.67	153.72	80.85	698.26	94.79	7.78	278.05	62.41	24.5	112.66	14.44	21.75	66.38	13.1	51.84	4.16	240.02	9.44	5.53	1.98	77.367	52.78856	26.1348	0.25985	0.04743
Z006E0070	6	70	Z006E0070	23M0583A01	Z006	NAM	B73xCML322	78.6018	79.7572	0.8474	5.27	5.1	4.56	5.26	7.03	6.66	5.75	6.5	78.61	78.57	85.83	90.37	79.82	78.59	0.83	158.04	82.89	678.36	94.81	6.55	297.58	50.9	24.08	125.81	14.32	22.16	67.07	14.36	52.23	4.25	235.17	8.65	6.03	2.04	78.6018	51.0934	28.0936	0.25987	0.01638
Z006E0071	6	71	Z006E0071	23M0583B01	Z006	NAM	B73xCML322	80.3914	80.4613	0.1666	5.01	5.09	4.9	5.44	6.84	6.51	3.82	6	80.25	80.03	92.09	92.93	80.54	80.38	0.21	164.81	84.77	771.57	99.66	8.3	315.42	53.48	25.43	125.8	13.94	22.09	72.58	16.69	55.81	4.44	252.97	9.1	6.3	1.82	80.3914	49.6458	29.103	0.224007	-0.00653
Z006E0072	6	72	Z006E0072	23M0584A01	Z006	NAM	B73xCML322	76.2535	78.1014	1.7551	NA	NA	3.63	4.05	NA	NA	NA	NA	NA	NA	NA	NA	78.21	76.27	1.82	140.95	67.77	675.02	86.17	4.88	291.07	53.86	25.14	123.48	15.93	23.19	71.95	14.51	56.1	3.89	281.45	8.97	6.17	2.14	76.2535	69.3231	29.3968	0.32789	0.02412
Z006E0073	6	73	Z006E0073	23M0584B01	Z006	NAM	B73xCML322	77.1266	77.3555	0.3312	4.76	5.07	4.3	5.2	5.5	5.91	4.7	6.34	76.53	76.58	68.16	71.14	77.45	77.13	0.37	142.49	67.07	699.55	94.19	8.09	273.31	70.96	23.35	124.9	14.04	22.59	68.53	12.6	53.81	4.45	244.29	8.4	5.78	1.8	77.1266	61.7254	28.52795	0.28978	0.04774
Z006E0074	6	74	Z006E0074	23M0585A01	Z006	NAM	B73xCML322	75.1919	76.0709	0.7825	5.84	5.14	5.78	5.75	7.78	6.61	5.54	6.41	75.43	75.46	90.46	87.94	76.14	75.18	0.82	145.07	76.17	726.7	88.88	9.9	306.48	53.09	26.34	123.83	14.69	23.89	77.69	16.08	60.74	4.7	268.39	8.76	6.45	1.41	75.1919	54.2879	29.3849	0.24848	-0.03
Z006E0075	6	75	Z006E0075	23M0585B01	Z006	NAM	B73xCML322	77.8746	78.2816	0.4273	5.47	5.1	5.11	5.46	7.23	6.93	5.01	6.33	78.23	78.11	92.15	88.36	78.36	77.86	0.55	153.71	82.19	782.87	99.76	5.63	305.9	61.21	26.8	129.59	14.6	23.27	74.46	13.52	58.55	4.38	274.07	8.53	5.96	1.82	77.8746	47.5585	28.8616	0.19257	-0.03363
Z006E0076	6	76	Z006E0076	23M0587A01	Z006	NAM	B73xCML322	74.5961	76.9608	1.8117	NA	NA	2.59	4.22	7.19	6.25	NA	NA	NA	NA	NA	NA	77.02	74.6	1.9	134.45	63.71	653.79	85.53	5.81	330.38	72.58	26.46	120.36	14.77	21.15	69.66	12.81	54.61	4.91	238.67	8.22	6.44	2.32	74.5961	NA	NA	NA	NA
Z006E0077	6	77	Z006E0077	23M0587B01	Z006	NAM	B73xCML322	75.1246	76.2895	0.7913	5.01	5.09	4.98	5.42	5.96	6.02	5.94	6.52	74.52	74.69	74.92	78.7	76.36	75.13	0.9	148.43	72.52	705.12	96.54	11.9	306.17	45.72	24.15	131.83	14.47	24.59	72.23	13.84	56.83	4.08	298.85	9.33	6.43	1.83	75.1246	53.7864	28.46155	0.22135	0.00688
Z006E0078	6	78	Z006E0078	23M0589A01	Z006	NAM	B73xCML322	79.2255	80.6211	1.3091	4.52	5.06	3.87	5.11	6.1	6.08	2.48	6.01	79.49	79.36	91.54	88.25	80.69	79.19	1.3	144.79	83.3	735.16	88.7	9.46	304.91	51.72	23.56	110.54	16.08	22.7	70.52	12.94	55.46	4.07	248.87	9.29	5.78	1.77	79.2255	53.5637	27.7527	0.28597	-0.03229
Z006E0079	6	79	Z006E0079	23M0590A01	Z006	NAM	B73xCML322	78.4959	79.3516	1.0233	5.64	5.12	5.21	5.44	4.64	5.07	7.6	6.84	78.24	78.17	108.95	112.78	79.43	78.49	1.1	185.69	104.11	763.49	93.71	8.94	304.3	60.17	24.84	123.39	13.15	23.65	74.39	15.04	58.16	4.49	273.86	10.15	5.72	2.19	78.4959	51.1201	28.9895	0.24051	-0.03266
Z006E0080	6	80	Z006E0080	23M0590B01	Z006	NAM	B73xCML322	77.3463	78.543	1.2008	5.61	5.12	4.85	5.32	7.22	7	6.58	6.6	77.04	77.04	96.57	95.84	78.64	77.36	1.37	172.72	84.06	837.54	88.98	5.69	332.95	52.56	25.67	118.61	16.09	24.74	79.54	16.34	62.54	4.32	259.96	8.95	6.71	1.79	77.3463	50.523	27.7437	0.21819	-0.04492
Z006E0081	6	81	Z006E0081	23M0591A01	Z006	NAM	B73xCML322	77.2937	78.8125	1.5072	6.24	5.14	5.44	5.45	7.44	6.75	7.32	6.79	77.36	77.32	101.46	99.86	78.9	77.3	1.42	167.56	92.25	807.04	93.38	5.44	331.27	66.94	25.52	119.34	15.54	25	79.11	17.17	61.35	4.31	304.95	9.4	5.77	2	77.2937	38.8731	26.6424	0.27421	-0.04701
Z006E0082	6	82	Z006E0082	23M0591B01	Z006	NAM	B73xCML322	78.0107	78.7141	0.7902	4.77	5.07	3.55	4.78	5.59	5.74	6.31	6.64	78.08	78.04	72.94	76.67	78.8	78.01	0.85	143.09	67.53	744.27	97.58	5	346.57	71.68	25.52	120.75	12.87	20.58	69.73	15.36	53.75	4.52	223.49	9.12	5.7	1.79	78.0107	62.5871	28.9688	0.22058	-0.06043
Z006E0083	6	83	Z006E0083	23M0592A01	Z006	NAM	B73xCML322	78.2724	79.3147	0.9089	4.7	5.05	3.77	4.99	6.58	6.42	5.35	6.48	77.93	77.98	57.33	63.01	79.4	78.26	0.96	119.35	55.93	757.41	87.48	5.73	342.05	57.51	26.07	121.91	15.09	21.75	67.24	12.95	52.75	4.15	251.09	7.99	6	1.8	78.2724	55.4854	28.7075	0.28347	-0.04431
Z006E0084	6	84	Z006E0084	23M0592B01	Z006	NA	NA	79.0802	79.5737	0.5582	NA	NA	NA	NA	NA	NA	NA	NA	NA	NA	NA	NA	79.67	79.07	0.5	171.79	80.11	750.77	90.97	8.55	339.29	66.89	25.59	126.89	13.01	23.29	73.3	15.24	56.75	4.37	248.66	9.32	6.66	1.96	79.0802	43.7921	28.0061	0.23791	-0.02084
Z006E0085	6	85	Z006E0085	23M0593A01	Z006	NAM	B73xCML322	77.7085	78.8091	1.0833	4.9	5.09	5.01	5.44	7.35	7.19	4.2	6.13	77.59	77.55	73.01	73.25	78.86	77.69	1.18	133.93	70.48	807.05	92.11	6.41	355.24	54.45	22.87	111.16	14.99	23.55	69.48	12.01	55.26	3.97	277.78	9.19	5.75	1.74	77.7085	53.7472	26.937	0.20133	-0.05931
Z006E0086	6	86	Z006E0086	23M0593B01	Z006	NAM	B73xCML322	75.9534	77.8954	1.5475	5.43	5.09	4.53	5.21	5.26	5.62	6.86	6.65	75.9	75.95	78.13	75.15	77.97	75.96	1.61	143.25	72.13	737.09	86.19	7.53	364.55	69.85	24.54	131.19	13.88	23.67	76.35	17.44	58.66	4.56	252.44	9.29	5.3	1.97	75.9534	41.3183	29.0311	0.14789	-0.06897
Z006E0087	6	87	Z006E0087	23M0594A01	Z006	NAM	B73xCML322	77.094	78.7173	1.4489	5.99	5.13	5.24	5.46	6.35	6.27	7.51	6.72	76.92	76.97	97.49	100.13	78.79	77.1	1.38	178.04	92.55	738.2	86.28	7.03	307.29	59.17	24.37	120.88	15.05	22.22	70.55	14.65	54.91	4.22	260.52	9.5	6.01	2.16	77.094	49.289	28.48452	0.1919	-0.03372
Z006E0088	6	88	Z006E0088	23M0595A01	Z006	NAM	B73xCML322	78.7189	78.9369	-0.1147	4.76	5.07	3.7	4.96	6.72	6.33	4.95	6.37	78.71	78.71	108.84	103.75	79	78.72	-0.03	180.3	95.02	822.96	104.6	7.8	323.54	64.6	25.93	137.15	14.87	24.51	77.43	18	59.78	4.49	277.66	9.95	6.27	1.88	78.7189	62.9205	28.0897	0.29116	-0.02281
Z006E0089	6	89	Z006E0089	23M0596A01	Z006	NAM	B73xCML322	77.6328	80.0616	1.7308	4.74	5.07	3.98	4.98	6.15	6.09	5.84	6.51	77.12	77.11	79.92	82.82	80.17	77.66	1.82	157.58	79.85	800.31	103.51	11.44	312.96	68.49	27.4	133.83	17.16	24.39	83.34	18.78	64.32	4.45	308.39	8.75	7.12	1.78	77.6328	51.0241	28.1523	0.18792	-0.019951
Z006E0090	6	90	Z006E0090	23M0596B01	Z006	NAM	B73xCML322	76.2161	78.0084	1.604	4.27	5.05	3.93	4.98	6.13	6.08	5.62	6.47	76.12	76.17	90.84	95.11	78.11	76.23	1.67	162.69	79.86	693.95	83.76	9.05	275.48	51	25.58	120.26	14.85	22.15	70.99	15.18	55.67	4.64	242.65	8.69	5.74	1.94	76.2161	74.5984	29.7415	0.28393	-0.01014
Z006E0091	6	91	Z006E0091	23M0597A01	Z006	NAM	B73xCML322	80.6103	82.143	1.5228	5.22	5.09	4.46	5.21	5.33	5.88	5.76	6.49	81.09	80.84	83.46	89.04	82.19	80.59	1.59	165.93	83.64	820.49	97.77	6.88	340.67	80.35	28.4	131.61	15.31	22.76	74.94	19	56.73	4.68	253.62	8.75	6.2	2.31	80.6103	57.5287	27.8846	0.19079	-0.00436
Z006E0092	6	92	Z006E0092	23M0597B01	Z006	NAM	B73xCML322	77.6626	79.5434	1.7013	4.95	5.09	3.86	5.05	6.84	6.76	5.22	6.42	77.17	77.18	103.54	100.53	79.6	77.65	1.81	159.42	93.72	695.79	93.49	6.93	299.91	51.91	25.21	122.99	14.99	23.01	73.45	13.42	58.17	4.11	271.09	9.55	6.67	1.49	77.6626	52.3441	29.0423	0.18331	-0.03037
Z006E0093	6	93	Z006E0093	23M0598A01	Z006	NAM	B73xCML322	74.5964	76.6082	1.778	5.11	5.08	4.41	5.13	5.52	5.72	7.59	6.8	74.08	74.32	79.69	84.94	76.7	74.6	1.84	158.5	83.74	716.15	90.05	8.17	295.08	66.57	23.6	113.15	15.53	21.58	67.72	12.54	53.29	4.26	244.97	9.18	6.48	2.09	74.5964	45.8206	27.9618	0.21134	-0.02878
Z006E0094	6	94	Z006E0094	23M0598B01	Z006	NAM	B73xCML322	76.1816	78.7217	1.6308	NA	NA	2.66	4.06	5.41	5.8	NA	NA	NA	NA	NA	NA	78.81	76.2	1.65	132.93	73.46	746.36	94.93	4.64	345.64	70.84	27.81	124.25	15.23	21.93	74.78	16.42	58	4.31	277.29	8.49	5.25	2.33	76.1816	58.5163	29.4707	0.23847	-0.01211
Z006E0095	6	95	Z006E0095	23M0599B01	Z006	NAM	B73xCML322	76.1218	79.3741	2.5619	4.98	5.09	4.75	5.32	5.99	6.01	5.68	6.48	75.71	75.85	79.07	79.04	79.44	76.11	2.5	152.43	72.7	767.86	87.87	6.53	344.21	56.68	28.15	123.26	15.65	21.85	74.2	17.68	56.7	4.42	272.78	7.89	5.5	1.79	76.1218	37.2288	27.6827	0.16566	-0.05684
Z006E0096	6	96	Z006E0096	23M0600A01	Z006	NAM	B73xCML322	78.904	82.6796	3.4378	4.46	5.06	4.17	5.16	4.82	5.17	3.72	6.24	78.87	78.79	66.11	71.21	82.74	78.89	3.43	137.72	64.63	734.71	86.06	9.13	331.09	60.57	27.2	120.7	14.5	21.79	71.16	17.78	54.38	4.35	234.25	8.25	6.09	1.89	78.904	49.2682	28.1227	0.19809	-0.03873
Z006E0097	6	97	Z006E0097	23M0601A01	Z006	NAM	B73xCML322	75.2507	75.6466	0.2818	NA	NA	NA	NA	8.33	7.26	NA	NA	NA	NA	NA	NA	75.72	75.26	0.3	133.96	66.8	716.47	87.77	5.68	274.93	52.33	25.33	124.78	15.83	23.35	73.02	15.32	56.74	4.01	292.85	8.4	5.77	1.84	75.2507	61.6654	27.3274	0.26238	-0.03204
Z006E0098	6	98	Z006E0098	23M0601B01	Z006	NAM	B73xCML322	82.6281	83.0503	0.1208	NA	NA	3.25	4.28	5.07	5.97	NA	NA	NA	NA	NA	NA	83.09	82.6	0.19	174.2	91.1	818.95	95.69	6.06	339.13	63.3	25.1	123.63	12.63	21.56	67.53	15.68	51.86	4.55	233.78	9.66	5.26	2.07	82.6281	48.7101	28.0295	0.241	-0.04148
Z006E0099	6	99	Z006E0099	23M0602A01	Z006	NAM	B73xCML322	80.2358	81.683	1.4531	5.15	5.1	5.12	5.48	6.02	6.04	5.42	6.4	80.11	79.95	75.07	79.56	81.77	80.24	1.52	133.35	69.22	717.1	93.45	5.47	341.76	59.23	24.74	117.32	13.43	21.43	63.96	13.67	49.47	3.85	245.84	8.81	5.53	1.93	80.2358	54.2716	29.1675	0.23035	-0.03122
Z006E0100	6	100	Z006E0100	23M0602B01	Z006	NAM	B73xCML322	76.1825	75.7018	-0.1998	4.86	5.08	3.85	5.03	6.65	6.25	5.26	6.41	75.72	75.81	64.26	61.19	75.79	76.19	-0.14	121.42	60.11	703.32	90.12	5.51	294.02	56.32	23.67	126.64	13.93	23.52	73.04	13.43	58.09	3.95	286.83	8.17	5.79	1.75	76.1825	61.4811	28.0303	0.224509	-0.04167
Z006E0101	6	101	Z006E0101	23M0603A01	Z006	NAM	B73xCML322	76.7849	77.71	0.7849	NA	NA	NA	NA	7.31	7.11	NA	NA	NA	NA	NA	NA	77.78	76.77	0.82	167.13	77.77	713.05	82.84	7.51	317.45	59.32	26.72	122.35	15.37	22.03	75.67	15.74	54.34	4.23	234.17	8.59	6.46	1.61	76.7849	43.9353	27.497	0.17873	-0.01482
Z006E0102	6	102	Z006E0102	23M0604B01	Z006	NAM	B73xCML322	74.6496	76.07	1.4116	5.24	5.1	5.32	5.47	5.7	5.83	7.3	6.82	74.13	74.29	80.01	75.77	76.17	74.67	1.45	154.04	73.13	657.81	91.62	7.16	254.58	70.16	22.47	124.96	15.51	24.6	73.34	13.02	58.53	3.98	308.87	9.06	6.68	1.75	74.6496	78.0991	29.6439	0.36029	-0.017812
Z006E0103	6	103	Z006E0103	23M0605A01	Z006	NAM	B73xCML322	79.1798	80.3788	0.9217	5.86	5.12	4.48	5.18	4.97	6.33	7.36	6.77	79.27	79.13	76.71	75.48	80.47	79.17	1.04	142.91	66.38	738.42	90.72	6.05	334.74	47.45	25.7	124.8	15.63	22.5	73.38	16.84	56.27	4.14	280.28	8.85	6.72	1.81	79.1798	40.586	28.0977	0.24293	0.01077
Z006E0104	6	104	Z006E0104	23M0605B01	Z006	NAM	B73xCML322	78.2856	79.2621	1.0693	5.24	5.07	3.96	5.08	5.97	6	6.2	6.6	78.41	78.35	84.08	79.45	79.34	78.29	1.08	143.94	73.55	727.11	98.23	7.16	290.31	63.51	26.08	131.22	16.26	24.68	80.39	16.36	62.98	4.36	301.11	9.63	6	1.97	78.2856	63.4269	28.6515	0.28263	0.05105
Z006E0105	6	105	Z006E0105	23M0606B01	Z006	NAM	B73xCML322	82.2086	81.2357	-0.2478	NA	NA	3.22	4.43	7.18	6.67	NA	NA	NA	NA	NA	NA	81.31	82.19	-0.18	139.89	68.13	762.8	100.51	9.04	311.34	68.39	27.67	127.49	16.74	22.29	76.74	19.21	58.53	4.29	277.36	8.89	6.67	2.32	82.2086	59.4367	29.7157	0.33729	-0.02715
Z006E0106	6	106	Z006E0106	23M0607A01	Z006	NAM	B73xCML322	77.3717	80.1801	2.6995	5.48	5.1	5.28	5.46	6.52	6.19	5.7	6.44	77.13	77.13	65.12	66.32	80.24	77.35	2.7	135.71	64.53	728.53	93.19	10.3	316.76	67.27	28.59	134.62	18.85	23.56	80.98	19.76	62.07	3.99	319.13	8.38	5.77	1.95	77.3717	77.6083	29.0948	0.24158	-0.00362
Z006E0107	6	107	Z006E0107	23M0607B01	Z006	NAM	B73xCML322	74.753	76.8407	1.8071	NA	NA	NA	NA	4.66	5.57	NA	NA	NA	NA	NA	NA	76.92	74.75	1.87	175.68	93.65	744.59	83.03	10.44	312.52	66.7	24.89	119.78	13.7	23.22	75.55	14.66	59.41	4.57	265.13	9.76	6.43	1.97	74.753	51.9663	28.0554	0.25495	-0.00924
Z006E0108	6	108	Z006E0108	23M0609A01	Z006	NAM	B73xCML322	78.0675	78.7828	1.0424	4.35	5.06	3.81	5.06	5.6	5.62	3.1	6.15	78.49	78.37	73.2	76.78	78.85	78.05	1.09	142.09	75.66	709.87	93.17	4.15	289.55	56.15	27.2	125.95	16.36	22.68	70.65	18.88	53.4	4.02	271.56	8.56	5.76	1.8	78.0675	58.4468	28.1541	0.2203	-0.03265
Z006E0109	6	109	Z006E0109	23M0610A01	Z006	NAM	B73xCML322	77.4052	78.6917	0.9919	NA	NA	2.05	3.48	NA	NA	2	5.11	NA	NA	NA	NA	78.79	77.41	1.04	152.49	82.52	740.38	87.47	7.54	318.2	52.17	24.45	125.53	14.24	23.44	71.79	15.68	55.84	4.15	268.65	9.04	5.76	1.82	77.4052	53.1583	27.3153	0.16929	-0.00193
Z006E0110	6	110	Z006E0110	23M0610B01	Z006	NAM	B73xCML322	75.9901	77.7948	1.5983	5.6	5.12	5.12	5.37	7.96	7.19	6.47	6.63	75.31	75.45	78.11	81	77.86	75.98	1.46	146.07	73.73	725.66	92.04	8.15	302.07	71.87	25.92	121.68	14.88	18.79	64.97	14.78	49.74	4.69	190.36	9.03	6.23	2.21	75.9901	63.0326	29.4299	0.2073	-0.02161
Z006E0111	6	111	Z006E0111	23M0613A01	Z006	NAM	B73xCML322	78.5128	78.1791	-0.2229	5.45	5.11	5.15	5.43	6.8	6.69	6.62	6.63	78.56	78.5	64.98	68.93	78.25	78.51	-0.2	145.48	65.81	730.26	96.79	6.38	325.6	69.7	29.05	119.27	15.75	21.37	75.41	15.86	58.33	4.52	251.09	8.62	5.54	1.96	78.5128	52.4682	28.6724	0.226776	-0.00653
Z006E0112	6	112	Z006E0112	23M0613B01	Z006	NAM	B73xCML322	75.8266	79.2174	2.8991	6.29	5.15	5.68	5.75	5.66	5.77	7.37	6.76	75.33	75.47	62.28	64.93	79.32	75.83	2.98	131.73	61.25	731.43	97.26	11.05	327.16	58.26	27.09	133.38	14.68	24.15	77.71	19.56	59.51	4.67	259.45	7.84	6.48	1.54	75.8266	NA	NA	NA	NA
Z006E0113	6	113	Z006E0113	23M0614A01	Z006	NAM	B73xCML322	80.6274	80.8231	0.0951	5.03	5.08	4.01	5.06	5.23	5.45	5.76	6.53	81.22	80.97	71.67	73.46	80.9	80.61	0.19	146.66	70.3	765.49	93.51	7.18	299.91	57.63	25.23	130.38	15.4	24.99	78.67	16.2	61.47	4.26	313.54	8.66	6.35	2.32	80.6274	44.3308	28.749	0.20218	-0.06577
Z006E0114	6	114	Z006E0114	23M0614B01	Z006	NAM	B73xCML322	76.9745	78.0366	0.8075	5.38	5.12	5.52	5.6	6.09	6.07	5.7	6.48	76.52	76.56	82.37	84.41	78.14	77	0.76	150.06	79.34	747.27	96.45	7.6	312.6	50.79	22.06	119.13	14.33	23.99	70.51	10.81	56.67	3.95	280.33	9.4	6.22	1.61	76.9745	63.0869	28.8057	0.26857	-0.02809
Z006E0115	6	115	Z006E0115	23M0616A01	Z006	NAM	B73xCML322	78.9928	78.8451	0.5198	5.05	5.09	4.75	5.34	6.18	6.13	4.68	6.25	78.69	78.63	101.92	98.24	78.91	78.98	0.54	171.17	88.77	685.47	96.81	7.79	319.35	64.6	26.26	123.25	15.09	22.03	72.56	14.63	56.76	4.45	260.46	9.46	6.01	2.2	78.9928	52.1512	28.23	0.22199	-0.0471
Z006E0116	6	116	Z006E0116	23M0616B01	Z006	NAM	B73xCML322	75.269	77.5699	1.8937	4.87	5.08	4.45	5.17	7.13	6.45	5.95	6.5	74.57	74.73	87.24	87.56	77.64	75.24	1.76	156.31	79.36	723.53	97.43	8.71	297.07	49.39	25.18	130.75	14.56	22.36	70.14	16.13	54.62	4.3	259.78	9	6.24	1.98	75.269	47.8963	28.33065	0.29947	0.07504
Z006E0117	6	117	Z006E0117	23M0617A01	Z006	NAM	B73xCML322	78.2308	80.7185	2.0878	5.26	5.09	4.25	5.1	6.04	6.06	6.56	6.62	78.17	78.1	93.01	95.55	80.79	78.23	2.1	162.58	88.25	767.41	86.34	8.08	327.2	63.97	24.68	121	14.6	21.46	75.91	17.47	58.54	4.76	241.94	9.39	6.24	1.96	78.2308	58.0163	30.7613	0.19676	0.037
Z006E0118	6	118	Z006E0118	23M0618A01	Z006	NAM	B73xCML322	78.1165	80.3243	2.3938	5.55	5.11	4.26	5.17	5.08	5.66	6.15	6.59	77.95	77.95	105.2	106.68	80.4	78.11	2.54	182.86	98.19	751.54	97.37	9.2	308.74	65.66	26.51	134.69	16.88	21.7	76.42	19.65	57.81	4.4	263.35	8.76	6.49	1.61	78.1165	45.7241	28.8334	0.19829	-0.02654
Z006E0118	6	118	Z006E0118	23M0618A01	Z006	NAM	B73xCML322	78.1165	80.3243	2.3938	5.55	5.11	4.26	5.17	5.08	5.66	6.15	6.59	77.95	77.95	105.2	106.68	80.4	78.11	2.54	182.86	98.19	751.54	97.37	9.2	308.74	65.66	26.51	134.69	16.88	21.7	76.42	19.65	57.81	4.4	263.35	8.76	6.49	1.61	78.1165	45.7241	28.8334	0.19829	-0.02654
Z006E0119	6	119	Z006E0119	23M0619A01	Z006	NAM	B73xCML322	78.812	80.8925	1.953	4.1	5.04	3.25	4.85	4.93	5.81	4.19	6.25	78.31	78.27	98.82	94.72	80.97	78.81	1.67	151.29	90.04	801.33	96.53	4.75	306.65	58.23	26.51	112.49	17.65	21.28	68.06	12.76	53.53	3.94	263.39	9.63	5.75	1.88	78.812	38.1989	27.84	0.24822	-0.019331
Z006E0120	6	120	Z006E0120	23M0619B01	Z006	NAM	B73xCML322	76.2153	78.7363	2.4194	5.89	5.13	4.7	5.24	6.06	6.06	7.47	6.74	75.8	75.87	75.16	78.27	78.83	76.24	2.5	149.66	73.92	714.66	86.37	9.92	300.58	71.31	22.94	123.22	14.4	23.46	71.41	13.42	56.45	4.32	255.92	8.76	6.21	2.2	76.2153	55.0293	27.8296	0.19323	-0.06787
Z006E0121	6	121	Z006E0121	23M0620A01	Z006	NAM	B73xCML322	81.3388	80.7579	0.0121	NA	NA	2.3	3.92	4.64	5.59	NA	NA	NA	NA	NA	NA	80.82	81.3	0.15	132.61	70.1	762.44	91.11	6.68	285.8	54.57	23.31	124.32	12.93	22.26	69.25	14.53	53.52	4.25	248.57	9.05	5.7	1.91	81.3388	60.1403	27.6165	0.20822	-0.05723
Z006E0122	6	122	Z006E0122	23M0620B01	Z006	NAM	B73xCML322	74.7897	77.1494	2.1893	5.44	5.11	5.53	5.55	5.19	5.25	6.38	6.58	74.49	74.69	71.6	67.77	77.21	74.77	2.37	143.61	64.87	675.4	80.66	7.79	299.85	71.73	28.87	109.39	19.08	22.45	79.32	14.33	62.47	4.27	309.37	8.77	6.19	1.97	74.7897	58.059	29.2371	0.27575	-0.00883
Z006E0123	6	123	Z006E0123	23M0621B01	Z006	NAM	B73xCML322	78.9245	80.9247	1.6392	NA	NA	NA	NA	6.85	6.61	NA	NA	NA	NA	NA	NA	80.98	78.92	1.66	154.6	79.05	773.53	106.54	7.56	284.14	65.08	26.78	134.3	15.93	25.28	80.62	18.64	62.36	4.56	297.91	9.74	6	1.78	78.9245	50.1359	28.1018	0.24312	0.05248
Z006E0124	6	124	Z006E0124	23M0622B01	Z006	NAM	B73xCML322	76.8104	77.8648	1.1039	4.32	5.06	3.78	5.03	6.88	5.88	4.71	6.39	76.79	76.83	81.46	85.24	77.98	76.83	1.11	155.25	77.87	746.86	95.58	7.65	324.01	65.69	26.47	128.95	17.08	23.49	76.88	19.29	58.44	4.17	292.89	9.36	5.99	1.99	76.8104	NA	NA	NA	NA
Z006E0125	6	125	Z006E0125	23M0624A01	Z006	NAM	B73xCML322	76.388	77.6402	0.7514	4.25	5.04	3.77	4.97	6.63	6.53	4.16	6.25	76.04	76.15	87.2	90.67	77.74	76.4	0.84	167.16	85.5	732.42	86.05	8.31	289.75	62.04	22.49	115.32	14.91	23.83	69.04	11.98	54.96	4.08	263.61	9.35	6.17	2.17	76.388	47.1168	27.5443	0.24051	0.06144
Z006E0126	6	126	Z006E0126	23M0624B01	Z006	NAM	B73xCML322	73.46	74.2068	0.6127	4.33	5.05	3.72	4.9	6.18	6.1	7.39	6.79	72.85	73.11	70.63	70.73	74.32	73.47	0.72	141.68	65.7	641.73	87.41	7.81	266.03	57.51	24.93	129.49	15.42	23.11	71.64	15.08	55.55	3.97	292.4	8.1	5.97	1.91	73.46	50.7371	28.34343	0.21316	-0.00797
Z006E0127	6	127	Z006E0127	23M0625A01	Z006	NA	NA	77.6192	79.3586	1.7876	NA	NA	NA	NA	NA	NA	NA	NA	NA	NA	NA	NA	NA	NA	NA	NA	NA	NA	NA	NA	NA	NA	NA	NA	NA	NA	NA	NA	NA	NA	NA	NA	NA	NA	NA	NA	NA	NA	NA
Z006E0128	6	128	Z006E0128	23M0625B01	Z006	NAM	B73xCML322	80.121	82.1824	1.8853	5.68	5.11	4.86	5.38	7.33	6.67	5.32	6.41	80.45	80.23	89.26	89.35	82.29	80.13	1.96	150.83	79.6	779.28	90.2	7.04	312.96	55.63	26.65	116.46	16.1	21.9	70.69	15.31	54.75	4.22	251.03	9.5	6.42	1.8	80.121	51.6221	29.2977	0.39009	-0.017221
Z006E0129	6	129	Z006E0129	23M0626B01	Z006	NAM	B73xCML322	75.5169	77.611	1.7913	5.26	5.09	4.5	5.21	6.41	6.26	6.22	6.56	74.82	74.98	86.34	82.64	77.69	75.52	1.87	161.17	81.08	738.22	100.27	6.53	293.45	73.46	24.94	131.93	13.98	22.26	72.16	17.14	55.35	4.61	240.91	8.97	5.99	1.95	75.5169	49.738	28.51202	0.18137	-0.05374
Z006E0130	6	130	Z006E0130	04JHFL964701	Z006	NA	NA	79.4643	81.1607	1.8228	NA	NA	NA	NA	NA	NA	NA	NA	NA	NA	NA	NA	NA	NA	NA	NA	NA	NA	NA	NA	NA	NA	NA	NA	NA	NA	NA	NA	NA	NA	NA	NA	NA	NA	NA	NA	NA	NA	NA
Z006E0131	6	131	Z006E0131	04JHFL964702	Z006	NA	NA	76.6436	77.6413	1.0865	NA	NA	NA	NA	NA	NA	NA	NA	NA	NA	NA	NA	NA	NA	NA	NA	NA	NA	NA	NA	NA	NA	NA	NA	NA	NA	NA	NA	NA	NA	NA	NA	NA	NA	NA	NA	NA	NA	NA
Z006E0132	6	132	Z006E0132	04JHFL964703	Z006	NA	NA	74.8559	78.3809	3.0289	NA	NA	NA	NA	NA	NA	NA	NA	NA	NA	NA	NA	NA	NA	NA	NA	NA	NA	NA	NA	NA	NA	NA	NA	NA	NA	NA	NA	NA	NA	NA	NA	NA	NA	NA	NA	NA	NA	NA
Z006E0133	6	133	Z006E0133	04JHFL964704	Z006	NAM	B73xCML322	77.068	78.9072	1.6352	4.42	5.06	3.77	5.03	5.1	5.78	2.71	5.92	77.21	77.21	70.78	69.75	78.97	77.06	1.69	135.92	65.37	708.64	91.53	6.98	299.81	56.61	25.67	119.61	14.71	20.1	68.87	15.13	53.51	4.25	241.16	8.57	6.23	1.8	77.068	63.2927	29.0728	0.28805	-0.02187
Z006E0134	6	134	Z006E0134	04JHFL964706	Z006	NAM	B73xCML322	75.4261	76.7028	0.9795	5.36	5.09	4.27	5.17	4.22	4.86	5.02	6.4	75.02	75.17	74.37	77.88	76.76	75.43	1.07	153.54	74.36	726.61	97.44	7.53	306.67	70.14	27.21	120.16	14.27	20.29	68.75	16.77	52.27	4.55	215.31	8.78	6	2.14	75.4261	53.4074	27.5161	0.25175	-0.02852
Z006E0135	6	135	Z006E0135	04P1104A51A	Z006	NAM	B73xCML322	78.3662	79.2714	0.8642	5.67	5.12	4.71	5.25	6.16	6.09	7	6.74	78.36	78.31	91.91	88.56	79.33	78.34	1	168.53	77.11	807.72	98.53	6.16	350.09	65.47	25.47	128.78	14.12	23.84	72.07	16.46	55.75	4.19	262.51	9.14	6.48	2.22	78.3662	56.1137	29.2608	0.24676	0.00403
Z006E0136	6	136	Z006E0136	04P1137A51A	Z006	NAM	B73xCML322	80.2442	82.5509	2.1531	5.48	5.11	5.28	5.48	4.88	5.78	5.95	6.53	80.5	80.33	102.23	106.42	82.59	80.22	2.22	184.5	92.87	845.17	88.98	8.41	341.58	63.09	25.69	121.1	13.23	20.68	69.54	17.11	52.54	4.29	237.6	9.62	6	2.23	80.2442	47.2151	28.8281	0.23214	-0.01442
Z006E0137	6	137	Z006E0137	04P1129B51A	Z006	NAM	B73xCML322	77.9987	80.0213	1.9762	5.15	5.09	4.58	5.28	4.45	6.32	5.25	6.38	77.65	77.61	96.01	91.01	80.1	77.99	2.06	148.51	85.54	726.92	109.27	5.77	311.33	64.69	26.08	120.83	16.22	22.86	76.56	15.63	59.87	4.41	275.27	8.99	5.98	1.79	77.9987	49.4407	29.5886	0.21169	-0.04227
Z006E0138	6	138	Z006E0138	04P1146B51A	Z006	NAM	B73xCML322	77.452	78.9366	1.2912	NA	NA	2.49	4.08	5.88	5.99	NA	NA	NA	NA	NA	NA	79.01	77.45	1.35	156.72	82.68	781.15	87.43	6.83	307.74	62.87	27.34	126.45	16.53	21.68	73.05	17.69	56.1	4.21	280.52	9.82	6.22	2.21	77.452	44.8714	27.6063	0.24109	-0.019906
Z006E0139	6	139	Z006E0139	04P1143B51A	Z006	NAM	B73xCML322	76.9246	77.923	1.0633	6.56	5.15	5.65	5.6	6.22	6.13	8.16	7.04	76.59	76.61	90.42	85.28	77.98	76.9	1.12	152.4	77.88	758.72	87.74	6.32	320.68	54.82	24.49	116.78	14.33	22.73	69.22	12.81	54.71	4	278.5	8.63	5.96	1.83	76.9246	49.0218	27.4921	0.16789	-0.03424
Z006E0140	6	140	Z006E0140	04P1102B51A	Z006	NAM	B73xCML322	77.7954	78.1468	0.1985	4.8	5.07	4.28	5.12	7.23	6.83	6.03	6.54	77.85	77.79	90.64	87.97	78.25	77.79	0.25	157.31	78.66	718.63	93.92	6.22	282.43	66.59	25.48	101.51	14.03	18.8	61.97	12.23	48.55	4.32	196.78	9.03	5.54	1.88	77.7954	58.1297	29.5431	0.24604	0.08416
Z006E0141	6	141	Z006E0141	04P1118B51A	Z006	NAM	B73xCML322	76.5854	78.2819	1.4076	6	5.14	5.63	5.63	6.39	6.19	6.83	6.63	76.4	76.47	84.73	86.94	78.34	76.56	1.5	166.35	80.68	773.1	91.73	9.85	346.1	63.18	26.46	127.96	14.59	22.53	79.38	21.75	59.6	4.7	256.11	8.41	6.91	1.45	76.5854	50.3227	28.2903	0.19988	0.01044
Z006E0142	6	142	Z006E0142	04P1116B51A	Z006	NAM	B73xCML322	80.5792	81.3733	1.1175	5.37	5.1	5.29	5.41	6.9	6.68	5.85	6.47	80.62	80.43	99.83	101.77	81.43	80.55	1.11	171.08	94.49	819.06	91.11	10.1	350.25	51.18	24.3	121.98	15.09	24.2	72.33	16.31	55.7	3.81	285.22	9.24	6.7	2.01	80.5792	57.3471	29.053	0.225162	-0.03452
Z006E0143	6	143	Z006E0143	04P1127B51A	Z006	NAM	B73xCML322	74.7351	75.7575	0.7413	4.71	5.07	3.87	5.08	5.08	5.82	5.84	6.54	74.38	74.56	71.69	71.38	75.84	74.73	0.78	143.86	65.26	703.3	81.49	8.62	313.44	58.25	24.84	120.95	16.46	22.61	73.91	13.66	57.99	3.8	302.9	8.55	6.17	1.78	74.7351	65.9246	27.9561	0.2511	0.03004
Z006E0144	6	144	Z006E0144	04P1103B51A	Z006	NAM	B73xCML322	80.3981	81.7904	1.086	4.87	5.07	4.31	5.18	3.33	5.52	5.27	6.41	80.69	80.51	59.6	64.55	81.87	80.4	1.3	128.93	61.88	748.62	93.59	6.43	299.5	58.36	25.35	132.37	15.11	25	77.79	18.24	60.25	3.92	303.51	8.58	6.2	2.03	80.3981	60.325	29.9545	0.19622	-0.04304
Z006E0145	6	145	Z006E0145	04P1112A51A	Z006	NAM	B73xCML322	76.6795	77.85	1.0078	5.04	5.09	4.46	5.23	6.04	6.04	5.45	6.47	76.22	76.28	88.26	82.84	77.93	76.68	1.08	162.57	80.71	776.86	96.04	12.64	340.36	63.62	25.08	135.15	14.36	23.4	71	14.89	55.56	4.2	263.48	9.18	6.92	2.16	76.6795	61.4136	28.0759	0.223137	-0.017103
Z006E0146	6	146	Z006E0146	04P1139A51A	Z006	NAM	B73xCML322	75.6193	76.5958	0.87	5.49	5.12	5.45	5.48	6.89	6.59	6.66	6.61	75.34	75.49	72.69	68.81	76.68	75.63	0.9	144.85	61.21	729.08	88.82	8.54	331.16	66.38	23.19	140.05	13.21	24.35	71.26	12.62	56.77	4.63	260.56	8.35	6	1.59	75.6193	69.1033	28.9061	0.21254	0.01645
Z006E0147	6	147	Z006E0147	04P1131B51A	Z006	NAM	B73xCML322	81.5027	81.5576	0.2558	NA	NA	3.7	4.62	6.27	6.11	NA	NA	NA	NA	NA	NA	81.62	81.49	0.43	140.64	70.31	761.91	103.77	7.68	300.69	62.38	26.76	123.96	16.57	24.27	80.08	21.68	60.86	4.39	282.18	8.56	7.19	1.99	81.5027	46.381	27.6929	0.21007	-0.05437
Z006E0148	6	148	Z006E0148	04P1119B51A	Z006	NAM	B73xCML322	75.3704	77.3987	1.5717	5.94	5.14	5.6	5.67	6.64	6.42	7.02	6.72	75.27	75.4	79.49	79.48	77.47	75.37	1.35	154.25	73.38	760.75	96.2	7.16	275.26	54.27	27.85	124.81	16.94	23.93	83.18	19.1	64.37	4.42	284.69	8.39	6.18	1.4	75.3704	59.0877	29.4457	0.32219	-0.00524
Z006E0149	6	149	Z006E0149	04P1116A51A	Z006	NAM	B73xCML322	77.1709	78.8788	1.7071	4.9	5.07	4.18	5.13	6.58	6.27	5.13	6.41	77.03	77.05	77.53	80.97	79	77.17	1.57	159.11	75.88	677.66	97.37	6.41	298.31	73.26	26.24	140.98	14.93	23.06	76.67	20.25	58.55	4.44	265.97	8.42	5.95	1.82	77.1709	71.594	30.2272	0.32729	-0.0212
Z006E0150	6	150	Z006E0150	04P1123A51A	Z006	NAM	B73xCML322	77.8009	80.8209	2.6945	5.44	5.11	5.61	5.52	7.02	6.65	6.83	6.73	77.65	77.64	96.88	94.11	80.86	77.78	2.77	156.52	85.94	833.77	93.26	6.9	361.72	66.43	28.49	149.35	17.24	22.74	80.12	27.13	59.08	4.23	NA	9.56	5.98	1.77	77.8009	39.856	26.7014	0.13388	-0.08329
Z006E0151	6	151	Z006E0151	04P1115B51A	Z006	NAM	B73xCML322	75.6411	76.498	0.9107	NA	NA	2.7	3.95	5.27	5.73	NA	NA	NA	NA	NA	NA	76.53	75.61	1.01	131.92	81.11	683.99	103.52	6.88	298.12	54.4	26.26	114.7	14.85	21.25	71.99	15.5	55.58	4.85	240.48	8.76	6.02	1.19	75.6411	NA	NA	NA	NA
Z006E0152	6	152	Z006E0152	04P1140A51A	Z006	NAM	B73xCML322	75.7866	76.6097	0.6897	4.95	5.08	4.46	5.18	5.78	5.84	6.52	6.63	75.53	75.63	76.33	71.12	76.7	75.8	0.73	135.71	65.56	739.78	95.36	5.01	314.64	50.26	26.62	130.25	17.58	22.91	74.48	17.49	57.23	3.78	295.49	8.39	5.98	1.81	75.7866	70.316	28.8354	0.12869	-0.09978
Z006E0153	6	153	Z006E0153	04P1139B51A	Z006	NAM	B73xCML322	76.1404	76.7409	0.7233	4.64	5.07	4.65	5.3	6.53	6.14	4.4	6.38	75.76	75.85	83.49	82.54	76.82	76.13	0.83	150.55	75.61	693.06	99.29	5.08	304.43	67.6	24.95	115.24	15.65	22.49	70.48	11.97	55.88	4.05	258.09	8.99	6.2	1.82	76.1404	50.653	28.0086	0.2114	-0.05374
Z006E0154	6	154	Z006E0154	04P1120A51A	Z006	NAM	B73xCML322	78.1409	79.337	0.8761	4.82	5.07	3.92	5.04	6.03	6.04	5	6.38	78.18	78.02	80.66	79.21	79.41	78.13	0.95	154.44	71.54	744.74	93.14	9.98	312.72	42.9	23.58	130.81	14.63	23.3	73.53	16.18	57.09	4.24	250.44	9.11	5.95	1.97	78.1409	49.3944	30.5278	0.21295	-0.04999
Z006E0155	6	155	Z006E0155	04P1101A51A	Z006	NAM	B73xCML322	79.8816	81.9656	2.1979	5.67	5.11	4.4	5.15	6.89	6.14	7.45	6.8	80.3	80	77.48	81.68	82.05	79.86	2.25	159.58	75.78	812.32	91.47	6.56	346.19	74.05	27.44	123.36	15.52	NA	NA	19.09	NA	NA	NA	8.62	5.64	1.93	79.8816	26.1445	28.0095	0.10989	-0.05158
Z006E0156	6	156	Z006E0156	04P1145A51A	Z006	NAM	B73xCML322	81.2214	80.7591	0.1444	NA	NA	2.41	3.39	NA	NA	NA	NA	NA	NA	NA	NA	80.83	81.22	0.14	137.18	68.47	793.23	95.28	5.41	326.32	66.93	27.19	121.53	17.61	22.78	74.59	16.74	57.71	4.06	304.52	8.4	6.41	2.66	81.2214	53.3018	28.36131	0.25552	-0.05696
Z006E0157	6	157	Z006E0157	04P1135A51A	Z006	NAM	B73xCML322	76.899	78.5833	1.3477	NA	NA	2.75	4.36	7.43	6.01	NA	NA	NA	NA	NA	NA	78.65	76.88	1.37	138.56	60.99	697.87	98.63	11.36	220.93	62.66	26.94	132.28	16.91	23.6	75.13	18.2	57.6	4.13	292.44	8.63	6.69	1.6	76.899	51.662	32.6455	0.20605	-0.015742
Z006E0158	6	158	Z006E0158	04P1144B51A	Z006	NAM	B73xCML322	79.6587	82.1393	2.0935	5.14	5.09	4.96	5.4	7.26	6.71	5.01	6.32	79.83	79.67	90.82	88.26	82.16	79.6	2.06	156.25	84.62	758.06	89	9.86	363.22	57.2	26.25	120.05	14.47	21.69	64.15	17.41	48.14	4.33	234.04	8.62	5.7	1.62	79.6587	61.8466	28.48478	0.19678	-0.02271
Z006E0159	6	159	Z006E0159	04P1109B51A	Z006	NAM	B73xCML322	76.9206	77.291	0.08	5.14	5.11	5.24	5.46	5.9	5.93	5.84	6.49	76.45	76.51	64.27	59.86	77.41	76.94	0.15	120.31	56.91	702.87	100.34	6.42	281.81	62.27	27.06	127.09	16.89	24.01	79.83	18.16	61.95	4.15	296.79	8.13	5.78	1.38	76.9206	72.4025	30.3121	0.225214	0.01518
Z006E0160	6	160	Z006E0160	04P1114A51A	Z006	NAM	B73xCML322	80.5284	80.5515	0.2108	NA	NA	3.25	4.37	7.16	6.12	NA	NA	NA	NA	NA	NA	80.66	80.53	0.31	151.04	82.98	805.46	92.54	7.77	315.25	64.94	24.34	128.47	14.08	23.4	74.29	14.29	58.26	4.5	261.82	9.65	5.8	1.86	80.5284	69.471	30.6129	0.33029	0.0246
Z006E0161	6	161	Z006E0161	04P1106B51A	Z006	NAM	B73xCML322	79.1208	79.4935	0.416	5.1	5.1	5.43	5.58	6.12	6.09	5.22	6.38	79.02	78.94	90.49	88.75	79.62	79.15	0.53	169.37	78.43	747.23	100.36	6.18	301.44	63.07	27.7	128.11	14.42	21.06	74.65	21.76	55.42	4.92	239.11	9.3	6.26	2.01	79.1208	55.2539	29.2428	0.30788	0.02264
Z006E0162	6	162	Z006E0162	04P1107B51A	Z006	NAM	B73xCML322	74.6258	75.3488	0.4302	4.99	5.09	4.56	5.24	6.62	6.34	5.56	6.44	74.42	74.64	65.59	67.18	75.43	74.63	0.5	132.95	58.67	669.11	88.91	6.42	269.61	59.6	27.22	125.65	17.11	23.47	78.54	15.94	61.31	4.17	315.49	8.12	5.95	1.97	74.6258	38.4368	28.0954	0.11679	-0.07374
Z006E0163	6	163	Z006E0163	04P1128B51A	Z006	NAM	B73xCML322	76.6998	77.6277	1.1467	5.4	5.1	4.79	5.36	5.79	5.98	4.52	6.31	76.06	76.13	63.84	61.97	77.7	76.71	1.19	122.55	61.99	786.4	94.64	6.74	310.84	57.9	26.83	115.46	17.96	21.83	73.76	16.79	56.82	4.15	262.81	8.61	5.5	1.78	76.6998	52.2743	26.0584	0.25918	-0.019906
Z006E0164	6	164	Z006E0164	04P1121A51A	Z006	NAM	B73xCML322	77.8223	78.344	0.5519	5.05	5.08	3.87	4.93	7	6.66	6.99	6.7	77.4	77.4	88.29	83.11	78.46	77.86	0.52	153.14	77.14	743.07	98.33	4.63	331.13	58.58	27.77	112.2	16.07	21.27	71.92	21.5	52.66	4.55	231.3	8.95	6.24	2.33	77.8223	66.8059	28.6306	0.23363	-0.02748
Z006E0165	6	165	Z006E0165	04P1130A51A	Z006	NAM	B73xCML322	81.2685	82.0945	0.8692	NA	NA	2.25	3.87	4.8	4.99	NA	NA	NA	NA	NA	NA	82.17	81.26	0.96	183.27	102.13	795.51	88.54	5.46	347.9	51.04	24.08	115.14	14.21	21.36	66.71	11.83	52.88	4.25	241.12	9.36	5.74	1.99	81.2685	48.398	28.0377	0.222798	-0.016027
Z006E0166	6	166	Z006E0166	04P1111A51A	Z006	NAM	B73xCML322	78.0143	79.4704	1.3117	5.36	5.1	4.61	5.28	5.79	5.95	5.23	6.46	77.67	77.67	77.45	74.44	79.53	78.01	1.28	142.33	71.01	684.14	88.89	6.48	286.8	56.51	26.86	128.07	16.45	23.48	69.32	16.17	53.35	3.93	278.53	8.62	6.42	1.77	78.0143	49.8806	29.075	0.1994	-0.03164
Z006E0167	6	167	Z006E0167	04P1110B51A	Z006	NAM	B73xCML322	79.9942	84.7415	4.3302	5	5.09	4.64	5.3	5.69	5.79	5.24	6.39	80.06	79.86	78.73	77.67	84.79	79.98	4.36	144.42	72.89	790.81	93.78	7.56	346.02	59.99	27.96	126.16	17.96	22.98	75.34	20.61	56.73	3.86	289.89	9.38	6.31	1.63	79.9942	46.4862	27.4204	0.15737	-0.06675
Z006E0168	6	168	Z006E0168	04P1104B51A	Z006	NAM	B73xCML322	75.7631	75.6095	-0.1851	5.16	5.1	4.96	5.36	5.36	5.83	7.15	6.76	75.25	75.43	86.69	81.31	75.7	75.77	-0.12	164.8	76.59	730.64	86.2	5.95	294.47	48.96	23.06	122.08	13.71	23.31	72.56	12.93	57.39	4.53	247.32	8.46	6.24	1.8	75.7631	50.6623	28.37925	0.225798	0.01867
Z006E0169	6	169	Z006E0169	04P1152A51A	Z006	NAM	B73xCML322	75.8616	78.0776	2.0851	5	5.08	4.4	5.19	6.19	6.13	5	6.39	75.27	75.43	81.53	81.6	78.16	75.86	2.09	162.96	76.24	707	87.9	10.66	276.63	59.15	27.9	126.01	16.44	23.66	81.37	19.13	62.8	4.62	270.74	8.6	6.66	1.57	75.8616	67.6679	28.1882	0.31638	-0.012447
Z006E0170	6	170	Z006E0170	04P1147B51A	Z006	NAM	B73xCML322	80.2029	80.044	-0.0149	4.88	5.07	4.02	5.08	6.54	6.19	4.32	6.17	80.21	80	88.38	87.41	80.12	80.19	0.05	140.26	76.8	793.57	94.8	6.78	324.05	67.47	25.44	133.2	14.9	26.94	70.33	15.86	54.6	3.81	296.03	9.36	NA	2.05	80.2029	44.951	27.0828	0.15662	-0.04894
Z006E0171	6	171	Z006E0171	04P1117B51A	Z006	NAM	B73xCML322	74.9634	76.6025	1.2326	4.97	5.09	4.37	5.19	3.17	5.6	5.67	6.49	74.96	75.16	100.2	104.65	76.67	74.98	1.28	180.24	92.35	745.93	97.6	4.6	298.86	55.2	27.89	137.51	14.6	26.33	86.29	20.53	66.04	4.39	307.89	9.81	5.76	2.13	74.9634	56.0566	28.7836	0.25387	0.05305
Z006E0172	6	172	Z006E0172	04P1103A51A	Z006	NAM	B73xCML322	78.4606	79.6365	1.1368	4.49	5.06	3.79	4.99	5.29	5.96	4.48	6.31	78.2	78.18	57.58	63.07	79.73	78.48	1.09	127.04	60.23	721.73	91.34	4.91	322.44	66.77	23.89	127.02	13.29	23.03	71.04	14.17	55.57	4.48	244.48	7.79	6.23	2.14	78.4606	51.2964	28.7777	0.231373	0.0307
Z006E0173	6	173	Z006E0173	04P1117A51A	Z006	NAM	B73xCML322	77.3021	79.9417	2.1026	5.89	5.13	5.69	5.64	7.72	7.06	6.09	6.51	77.01	77.08	80.53	84.91	80.05	77.32	2.22	147.73	79.66	742.92	100.48	5.02	343.28	58.84	27.51	135.14	14.58	23.87	79.55	20.9	60.35	4.64	262.6	8.73	6.22	1.55	77.3021	47.531	27.4908	0.13014	-0.0721
Z006E0174	6	174	Z006E0174	04P1138B51A	Z006	NAM	B73xCML322	75.9017	77.5521	1.7878	6.39	5.14	5.19	5.39	7.02	6.67	8.88	6.89	75.8	75.82	70.27	74.48	77.61	75.9	1.8	169.01	70.29	752.91	91.1	6.57	322.98	62.94	26.25	121.58	14.74	21.29	72.36	18.13	55.01	4.66	226.96	8.12	6.6	2.12	75.9017	50.8158	28.3286	0.23864	0.00196
Z006E0175	6	175	Z006E0175	04P1127A52A	Z006	NAM	B73xCML322	79.6719	82.031	2.4015	6.05	5.14	5.05	5.43	6.26	6.21	6.41	6.57	79.62	79.5	83.65	86.75	82.07	79.66	2.17	159.61	81.04	788.06	89.82	7.17	331.15	60.47	27.48	123.6	15.84	23.02	79.06	17.67	61.02	4.65	268.84	9.21	6.51	2.18	79.6719	52.533	28.7601	0.20252	-0.03563
Z006E0176	6	176	Z006E0176	04P1147A51A	Z006	NAM	B73xCML322	83.4955	84.3024	0.2897	NA	NA	2.95	4.24	6.05	6.05	NA	NA	NA	NA	NA	NA	84.38	83.49	0.89	155.68	85.54	839.24	106.22	7.86	365.73	71.76	27.65	112.98	15.12	19.55	65.14	15.77	50.06	4.44	204.5	9.41	6.37	2.1	83.4955	38.351	26.6091	0.14784	-0.0549
Z006E0177	6	177	Z006E0177	04P1115A52A	Z006	NAM	B73xCML322	78.5916	78.8362	0.3375	4.47	5.05	3.65	4.93	6.07	6.06	4.49	6.22	78.51	78.44	95.62	90.51	78.94	78.61	0.36	157.46	83.91	761.52	97.9	4.64	303.61	56.83	24.54	115.05	15.59	22.57	68.7	13.06	54.3	4.06	258.74	9.21	5.74	2.13	78.5916	59.3866	28.6149	0.21692	-0.03547
Z006E0178	6	178	Z006E0178	04P1132A51A	Z006	NAM	B73xCML322	75.9797	78.6203	2.6579	5.04	5.09	4.78	5.3	7.13	6.65	6.09	6.52	75.5	75.65	81.24	81.33	78.7	75.98	2.49	157.9	76.16	701.7	95.24	9.1	292.27	61.02	24.3	141.41	14.42	21.87	72.63	19.19	54.57	4.97	228.81	8.94	5.49	1.94	75.9797	58.4915	30.1893	0.23634	-0.02842
Z006E0179	6	179	Z006E0179	04P1146A51A	Z006	NAM	B73xCML322	77.24	79.1327	1.7292	5.24	5.11	5.79	5.77	7.86	7.1	6.32	6.57	77.03	77	92.6	93.45	79.2	77.23	1.78	155.68	85.11	703.17	83.45	8.39	283.41	62.73	26.25	121.95	16.64	22.16	73.58	12.74	58.23	4.21	275.81	9.35	5.51	1.62	77.24	63.5812	29.1187	0.2844	0.0529
Z006E0180	6	180	Z006E0180	04P1109A51A	Z006	NAM	B73xCML322	77.3737	77.7297	0.4409	4.12	5.04	4.2	5.15	6.24	6.04	3.92	6.24	76.68	76.7	84.21	85.52	77.83	77.38	0.5	143.53	78.54	782.91	90.37	6.84	317.18	60.73	23.79	137.44	13.25	26.71	73.22	14.23	57.26	3.59	335.48	9	5.97	1.52	77.3737	39.5725	27.6916	0.17586	-0.03537
Z006E0181	6	181	Z006E0181	04P1135B51A	Z006	NAM	B73xCML322	76.3573	77.9335	1.4174	4.89	5.08	4.5	5.19	5.99	6.04	6.17	6.58	76.03	76.08	87.13	83.99	77.99	76.35	1.5	157.24	80.13	676.9	93.15	8.57	298.89	67.82	30.55	131.77	17.57	23.53	87.38	21.17	66.85	4.59	320.71	8.36	6.45	2.16	76.3573	45.5705	27.697	0.26162	-0.016599
Z006E0182	6	182	Z006E0182	04P1122B51A	Z006	NAM	B73xCML322	79.6109	81.5343	1.5095	4.84	5.08	4.91	5.37	6.23	6.18	4.7	6.15	79.98	79.77	71.41	76.41	81.59	79.59	1.63	135.73	69.57	730.86	96.75	5.94	295.41	47.41	27.26	115.54	16.8	22.9	75.06	14.82	59.18	4.02	300.11	8.92	6.48	2.13	79.6109	79.5314	29.8473	0.33039	-0.013018
Z006E0183	6	183	Z006E0183	04P1140B51A	Z006	NAM	B73xCML322	77.0319	78.3962	1.0742	5.07	5.08	4.19	5.07	5.79	6.11	7.1	6.75	77.06	77.03	82.75	82.87	78.49	77.04	1.1	151.45	77.38	768.83	89.15	5.39	294.9	51.14	26.27	108.64	18.22	22.85	74.07	16.39	57.43	3.93	289.72	8.67	6.68	1.69	77.0319	53.8105	26.7759	0.23976	-0.02712
Z006E0184	6	184	Z006E0184	04P1118A51A	Z006	NAM	B73xCML322	77.685	77.6293	-0.1053	NA	NA	2.47	4.11	5.98	6.02	NA	NA	NA	NA	NA	NA	77.72	77.68	-0.13	142.86	70.58	705.55	84.55	5.16	298.94	69.1	25.17	122.69	13.74	23.47	76.71	15.01	60.33	4.31	288.23	8.82	NA	1.8	77.685	62.4888	28.2213	0.11049	-0.05668
Z006E0185	6	185	Z006E0185	04P1150B51A	Z006	NAM	B73xCML322	82.0071	84.748	2.1513	NA	NA	2	3.73	6.34	6.26	NA	NA	NA	NA	NA	NA	84.81	81.98	2.31	173.14	81.17	806.92	98.28	10.25	309.26	65.07	30.21	123.06	16.94	21.29	75.97	19.32	57.25	4.4	252.51	9.62	6.92	2.13	82.0071	48.7621	27.6574	0.30233	0.00226
Z006E0186	6	186	Z006E0186	04P1125B51A	Z006	NAM	B73xCML322	75.3218	76.1255	0.5538	4.82	5.08	5.02	5.39	5.78	5.99	5.4	6.42	74.97	75.12	56.63	62.4	76.21	75.34	0.55	120.9	57.29	704.16	86.47	8.56	246.87	70.71	25.66	117.76	18.03	22.73	66.37	10.42	53.6	3.76	273.74	7.68	5.99	1.61	75.3218	62.3314	29.0716	0.17155	-0.04966
Z006E0187	6	187	Z006E0187	04P1124B51A	Z006	NAM	B73xCML322	78.0465	79.6946	1.5299	NA	NA	5.56	4.96	NA	NA	NA	NA	NA	NA	NA	NA	79.8	78.06	1.66	158.02	71.76	748.93	94.15	8.26	333.64	50.04	25.8	122.2	14.49	22.62	74.36	14.78	57.93	4.41	258.22	8.63	6.91	2.2	78.0465	NA	NA	NA	NA
Z006E0188	6	188	Z006E0188	04P1148A51A	Z006	NAM	B73xCML322	77.0301	76.661	-0.2933	5.85	5.14	5.22	5.4	6.06	6.06	8	6.87	76.34	76.4	61.58	64.71	76.73	77.02	-0.29	131.55	60.5	687.48	94.51	5.04	300.36	71.13	26.15	127.18	14.08	23.33	74.43	14.43	58.42	4.4	283.74	8.73	6.02	1.94	77.0301	50.1657	26.9146	0.17495	-0.03517
Z006E0189	6	189	Z006E0189	04P1152B51A	Z006	NA	NA	77.075	79.4951	2.043	NA	NA	NA	NA	NA	NA	NA	NA	NA	NA	NA	NA	79.58	77.08	2.07	151.46	86.22	745.63	102.24	7.12	286.48	64.65	25.67	115.61	16.99	21.29	71.63	15.3	55.69	4.41	NA	8.21	NA	1.24	NA	NA	NA	NA	NA
Z006E0190	6	190	Z006E0190	04P1124A51A	Z006	NAM	B73xCML322	75.8694	78.2414	2.0876	5.24	5.11	5.67	5.64	6.47	6.37	5.97	6.48	75.31	75.46	95.25	89.59	78.29	75.84	2.18	159.95	82.34	703.36	86.88	8.44	290.62	62.34	25.92	125.64	17.03	24.66	80.28	15.42	63.24	3.91	331.21	9.39	5.97	1.82	75.8694	65.6969	29.4127	0.28247	-0.016909
Z006E0191	6	191	Z006E0191	04P1129A51A	Z006	NAM	B73xCML322	78.157	78.0917	0.2519	NA	NA	NA	NA	5.63	6.07	NA	NA	NA	NA	NA	NA	78.14	78.14	0.19	159.86	79.21	834.4	97.6	6.8	323.44	62.41	25.2	120.53	12.67	21.51	69.5	15.81	54.01	4.72	233.7	8.54	5.96	2.15	78.157	52.0582	26.9338	0.17694	-0.06217
Z006E0192	6	192	Z006E0192	04P1126A51A	Z006	NAM	B73xCML322	77.4924	79.4487	1.3713	5.17	5.1	4.97	5.47	5.3	5.39	3.33	5.99	77.27	77.26	68.55	73.56	79.49	77.47	0.83	126.95	66.87	774.65	97.57	6.35	297.22	64.14	25.48	127.72	15.03	23.31	76.78	18.02	59.52	4.13	284.62	8.89	6	2.11	77.4924	52.73126	28.8184	0.224078	-0.04082
Z006E0193	6	193	Z006E0193	04P1113A51A	Z006	NAM	B73xCML322	79.1248	80.4331	1.014	NA	NA	3.57	4.49	8.24	6.54	NA	NA	NA	NA	NA	NA	80.51	79.13	1.03	166.17	75.63	793.86	92.38	6.81	367.17	74.75	25.5	128.42	13.67	21.97	66.02	15.03	50.9	4.19	244.24	9.11	5.99	2.59	79.1248	60.3616	26.7529	0.19654	-0.04439
Z006E0194	6	194	Z006E0194	04P1137B51A	Z006	NAM	B73xCML322	78.3437	79.6753	1.3253	5.19	5.12	5.63	5.57	6.98	6.66	6.16	6.52	77.96	77.93	93.46	95.25	79.76	78.35	1.36	164.65	86.38	773.84	96.48	8.84	305.51	67.56	22.31	130.58	13.19	25.24	67.87	12.24	53.77	3.67	266.91	9.55	5.75	1.79	78.3437	45.957	27.5372	0.25581	0.05941
Z006E0195	6	195	Z006E0195	04P1144A51A	Z006	NAM	B73xCML322	74.5862	75.9211	1.1142	5.41	5.1	4.93	5.33	5.69	5.82	6.77	6.76	73.93	74.15	84.17	82.17	76.04	74.61	1.1	150.75	75.57	697.15	89.97	11.66	285.47	50.21	23.26	124.49	14.01	22.93	70.97	13.69	55.64	4.12	273.59	9.25	5.97	1.42	74.5862	51.6442	28.47581	0.16561	-0.04538
Z006E0196	6	196	Z006E0196	04P1136A51A	Z006	NAM	B73xCML322	77.7701	77.8815	0.2184	4.94	5.08	3.72	4.97	6.5	6.43	4.46	6.26	78.01	77.97	86.72	87.45	77.95	77.77	0.29	155.16	77.97	720.17	92.86	5.88	270.68	67.65	25.25	122.41	14.3	23.51	73.44	12.62	57.84	4.38	270.35	8.27	5.3	1.65	77.7701	58.1576	26.9027	0.18038	-0.01031
Z006E0197	6	197	Z006E0197	04P1122A51A	Z006	NAM	B73xCML322	79.8657	78.8884	-1.193	5.67	5.11	4.75	5.31	4.41	5.3	6.31	6.59	79.97	79.8	85.82	83.7	78.93	79.85	-0.99	162.17	78.89	800.54	100.82	9.86	275.73	57.36	23.93	129.47	16.39	22.74	76.63	16.88	59.2	4.3	297	8.58	6.21	2.03	79.8657	38.0902	28.165	0.21318	-0.00802
Z006E0198	6	198	Z006E0198	04P1141A51A	Z006	NAM	B73xCML322	80.4241	80.9982	0.5836	4.53	5.07	4.36	5.2	6.75	6.34	5.1	6.39	80.25	80.08	88.35	89	81.05	80.4	0.62	140.5	78.21	700.98	92.5	5.57	283.41	57.24	24.87	109.52	15.66	22.65	66.61	11.24	53.18	3.75	274.82	9.69	5.94	1.97	80.4241	39.5046	27.7981	0.18719	-0.04182
Z006E0199	6	199	Z006E0199	04P1128A51A	Z006	NAM	B73xCML322	76.0592	76.9856	0.8718	4.05	5.03	3.23	4.77	6.74	6.31	3.74	6.18	75.96	76	96.83	99.32	77.06	76.06	0.85	176.81	90.84	810.61	87.94	8.4	311.01	71.99	26.38	127.87	14.94	22.81	72.95	15.22	56.91	4.34	273.96	9.01	6.22	1.77	76.0592	39.9344	29.1287	0.09429	-0.07435
Z006E0200	6	200	Z006E0200	04P1131A51A	Z006	NAM	B73xCML322	77.8467	78.2836	0.3337	5.4	5.11	5.4	5.5	6.67	6.52	7.73	6.93	77.96	77.91	87.16	82.13	78.35	77.83	0.35	155.66	74.66	743.29	91.73	7.65	288.2	67.73	23.28	122.7	13.41	24.4	66.01	12.36	52.23	3.92	249.14	8.92	6.44	1.95	77.8467	54.1288	28.7999	0.224838	-0.02625
Z007E0001	7	1	Z007E0001	04FL753001	Z007	NAM	B73xCML333	77.5373	80.918	2.9665	5.64	5.66	4.5	5.36	5.72	5.88	7.01	6.99	77.33	77.33	103.44	102.56	80.95	77.61	2.67	169.5	92.47	811.63	103.82	14.18	337.88	71.5	27.66	127.24	15.9	22.11	83.73	18.66	65.18	4.93	253.97	9.11	5.89	2.09	77.5373	40.6626	28.0226	0.25043	0.00917
Z007E0002	7	2	Z007E0002	04FL750801	Z007	NAM	B73xCML333	75.5894	78.9164	2.6673	7.61	6.57	7.11	6.44	7.55	6.24	7.5	7.14	74.85	75.1	90.66	94.64	78.96	75.67	2.65	176.34	87.68	749.83	78.44	16.69	325.98	69.92	22.5	138.29	11.84	25.74	65.28	12.21	52.48	4.17	267.51	9.52	6.02	1.8	75.5894	51.984	27.6422	0.16287	-0.06108
Z007E0003	7	3	Z007E0003	04FL750901	Z007	NAM	B73xCML333	78.5551	80.3312	1.8998	6.45	6.07	5.97	5.89	6.22	6.12	7.72	6.91	78.6	78.49	84.62	87.96	80.34	78.59	1.92	153.35	85.33	744.46	95.91	9.55	312.1	72	26.05	126.96	12.55	21.23	58.69	15.89	44.77	4.48	201.95	9.35	5.65	1.81	78.5551	47.4743	30.1706	0.15838	-0.04243
Z007E0004	7	4	Z007E0004	04FL751001	Z007	NAM	B73xCML333	76.7207	80.5949	3.2566	7.13	6.34	6.15	6.19	6.08	6.06	8.63	7.33	76.13	76.18	107.34	106.13	80.62	76.78	3.21	178.2	99.71	750.84	105.1	19.23	365.5	67.96	28.34	139.49	14.83	22.12	70.03	20.25	51.05	4.35	267.97	8.98	5.68	1.76	76.7207	46.2463	30.107	0.183194	-0.02637
Z007E0005	7	5	Z007E0005	04FL751201	Z007	NAM	B73xCML333	82.5795	83.6195	1.6032	NA	NA	4.26	4.88	7.43	6.73	NA	NA	NA	NA	NA	NA	83.59	82.56	1.66	174.94	104.55	786.09	96.16	11.7	286.29	61.99	21.86	119.04	12.56	20.04	52.91	9.6	43.28	4.22	188.6	10.05	6.04	1.84	82.5795	37.6268	27.2928	0.21228	-0.02231
Z007E0006	7	6	Z007E0006	04FL751501	Z007	NA	NA	76.854	78.1473	1.6968	NA	NA	NA	NA	NA	NA	NA	NA	NA	NA	NA	NA	NA	NA	NA	NA	NA	NA	NA	NA	NA	NA	NA	NA	NA	NA	NA	NA	NA	NA	NA	NA	NA	NA	NA	NA	NA	NA	NA
Z007E0007	7	7	Z007E0007	04FL751601	Z007	NAM	B73xCML333	76.5967	78.8246	2.1747	6.42	6.12	6.06	6.16	7.21	6.69	7.77	6.95	76.28	76.43	94.1	96.26	78.88	76.68	2.16	169.69	92.15	828.99	104.16	12.68	339.03	69.26	28.71	139.88	13.31	24.87	85.41	24.15	61.83	4.66	271.76	9.45	5.87	2.35	76.5967	54.871	30.0065	0.15283	0.0281
Z007E0008	7	8	Z007E0008	04FL751701	Z007	NAM	B73xCML333	75.8039	77.7032	2.0295	6.35	5.96	5.53	5.77	7.4	6.92	5.37	6.66	75.61	75.74	100.7	97.91	77.78	75.89	2.03	173.08	88.67	781.95	81.09	10.16	307.85	68.6	26.26	106.88	13.87	18.85	60.19	12.46	48	4.38	202.56	9.07	6.05	1.87	75.8039	57.4898	27.6916	0.2477	0.00627
Z007E0009	7	9	Z007E0009	04FL751801	Z007	NAM	B73xCML333	76.1388	79.9544	2.9717	5.35	5.53	4.77	5.48	6.26	6.15	5.67	6.61	75.71	75.83	124.92	125.91	79.99	76.22	2.99	185.69	111.82	786.3	99.39	22.18	328.99	65.99	25.64	143.25	13.86	26.42	66.85	17.35	50.83	3.86	277.35	9.77	5.27	1.71	76.1388	44.6276	28.7777	0.23497	0.03409
Z007E0010	7	10	Z007E0010	04FL752001	Z007	NAM	B73xCML333	74.3072	77.4934	2.711	5.11	5.46	5.05	5.53	5.37	5.74	6.61	6.72	73.84	74.05	97.78	96.93	77.6	74.44	2.77	161.45	86.25	815.33	90.78	17.53	349.91	71.92	26.15	127.93	14.51	25.19	71.38	15.53	55.17	3.61	303.65	8.48	5.42	1.6	74.3072	43.7565	27.8253	0.14583	-0.0597
Z007E0011	7	11	Z007E0011	04FL752101	Z007	NAM	B73xCML333	74.8167	77.1331	1.9969	5.83	5.9	5.75	5.83	8.72	7.5	6.59	6.88	74.38	74.58	99.75	96.39	77.21	74.91	2.32	162.59	88.32	704.87	107.36	12.33	335.86	70.54	27.22	139.75	14.05	24.68	81.9	17.03	64.16	4.3	292.14	9.39	5.43	1.63	74.8167	40.1936	28.2612	0.08359	-0.08888
Z007E0012	7	12	Z007E0012	04FL752401	Z007	NAM	B73xCML333	77.9325	80.9832	2.5651	6.03	5.9	5.27	5.66	5.95	5.98	7.08	6.99	77.84	77.75	106.34	109.36	81.02	77.98	2.54	162.07	97.47	758.24	103.38	10.39	293.57	69.62	26.69	126.76	16.21	22.16	67.95	17.27	51.39	4.13	265.19	9.98	5.31	1.96	77.9325	45.7935	27.0648	0.13466	-0.07586
Z007E0013	7	13	Z007E0013	04FL752901	Z007	NAM	B73xCML333	78.8341	81.5219	2.1954	5.95	5.87	6.23	5.99	7.08	6.37	8.93	7.3	78.43	78.34	98.71	97.87	81.54	78.85	2.14	174.69	89.66	846.47	99.96	8.24	354.59	69.25	24.93	141.97	13.81	27.17	87.53	18.13	68.08	4.17	333.91	9.08	6.07	1.99	78.8341	54.4086	28.0486	0.21333	-0.04109
Z007E0014	7	14	Z007E0014	04FL753101	Z007	NAM	B73xCML333	75.0685	77.144	2.1231	NA	NA	NA	NA	5.15	5.52	NA	NA	NA	NA	NA	NA	77.23	75.15	2.11	148.98	85.02	693.17	86.8	14.72	312.15	75.05	26.08	129.67	14.59	22.56	72.23	13.79	57.48	4.05	291.07	8.99	5.24	1.65	75.0685	48.9384	28.7724	0.19832	-0.0462
Z007E0015	7	15	Z007E0015	04FL753401	Z007	NAM	B73xCML333	77.2232	79.0112	1.8035	6.29	6.1	6.44	6.02	7.77	6.47	6.14	6.77	77.02	77.07	93.1	96.35	79.06	77.29	1.78	164.6	86.05	720.83	104.61	22.7	318.69	68.43	26.36	122.17	14.83	20.91	69.98	16.38	54.04	4.55	255.86	10.03	5.82	2.6	77.2232	33.3191	28.2788	0.16229	-0.01589
Z007E0016	7	16	Z007E0016	04FL753701	Z007	NAM	B73xCML333	83.1163	83.7033	1.1321	NA	NA	2.82	4.09	5.22	5.54	NA	NA	NA	NA	NA	NA	83.67	83.09	1.15	193.95	117.03	766.88	115.84	13.35	283.35	70.01	27.43	123.79	13.73	21.55	61.77	15.14	47.27	4.31	231.28	9.84	5.24	2.07	83.1163	41.2293	27.4186	0.22959	-0.01062
Z007E0017	7	17	Z007E0017	04FL754001	Z007	NAM	B73xCML333	78.5683	81.502	2.59	NA	NA	3.41	4.45	6.58	5.96	NA	NA	NA	NA	NA	NA	81.48	78.57	2.61	175.55	92.99	756.29	107.14	13.86	346.58	70.87	23.83	118.97	12.83	19.78	53.56	9.1	44.35	4.79	219.3	9.55	5.87	2.42	78.5683	36.4979	27.4111	0.11707	-0.07606
Z007E0018	7	18	Z007E0018	04FL754201	Z007	NA	NA	77.9335	82.482	3.6152	NA	NA	NA	NA	NA	NA	NA	NA	NA	NA	NA	NA	NA	NA	NA	NA	NA	NA	NA	NA	NA	NA	NA	NA	NA	NA	NA	NA	NA	NA	NA	NA	NA	NA	NA	NA	NA	NA	NA
Z007E0019	7	19	Z007E0019	04FL754301	Z007	NAM	B73xCML333	75.5477	77.7449	2.219	5.44	5.6	5.17	5.58	6.32	6.2	6.08	6.68	74.97	75.11	86.86	84.7	77.82	75.62	2.16	140.98	77.33	720.93	84.26	18.87	320.66	74.84	25.89	125.26	16.18	22.85	73.87	16.34	56.72	4.03	286.83	8.76	5.25	1.89	75.5477	30.7944	27.2208	0.184748	-0.02328
Z007E0020	7	20	Z007E0020	04FL754601	Z007	NAM	B73xCML333	79.7112	81.8183	2.052	NA	NA	NA	NA	5.24	5.75	NA	NA	NA	NA	NA	NA	81.79	79.72	2.05	179.64	104.87	752.19	94.87	11.35	339.54	71.22	25.59	136.76	12.28	23.59	65.45	16.52	49.52	4.69	209.56	9.95	5.96	2.05	79.7112	43.8393	27.1466	0.20189	-0.02182
Z007E0021	7	21	Z007E0021	04FL754701	Z007	NAM	B73xCML333	78.8968	81.8148	2.8509	6.82	6.27	7.64	6.71	7.87	7.12	8.09	7.25	79.39	79.21	111.06	110.87	81.83	78.93	2.87	173.67	94.88	780.37	100.63	14.4	358.99	69.01	26.91	142.69	14.34	25.33	79.52	18.66	61.02	4.53	284.7	9.78	5.3	1.97	78.8968	47.9479	27.3403	0.20556	-0.04009
Z007E0022	7	22	Z007E0022	04FL754801	Z007	NAM	B73xCML333	75.8999	77.7566	1.7538	5.24	5.58	5.38	5.69	6.44	6.31	6.5	6.72	75.23	75.4	93.94	95.14	77.83	75.98	1.73	156.64	88.54	682.87	105.95	16.13	306.98	72.08	26.73	131.42	14.8	22.88	78.39	19.33	59.41	4.66	259.92	8.96	5.47	1.46	75.8999	58.8533	27.89288	0.20364	-0.04024
Z007E0023	7	23	Z007E0023	04FL754901	Z007	NAM	B73xCML333	82.4746	84.0385	1.8512	NA	NA	2.86	4.32	6.19	6.17	NA	NA	NA	NA	NA	NA	83.99	82.46	1.91	175.01	103.33	846.82	97.85	14.22	364.55	69.48	24.76	133.2	14.99	21.1	59.45	14.45	45.67	3.93	258.91	10.45	5.85	1.85	82.4746	43.8594	28.0498	0.185762	-0.06536
Z007E0024	7	24	Z007E0024	04FL755001	Z007	NAM	B73xCML333	77.526	79.4128	2.0166	6.53	6.02	6.51	5.97	8.33	7.39	7.98	7.01	76.97	77.05	88.6	91.69	79.46	77.57	2.08	174.47	87.32	759.61	103.33	11.32	340.32	69.06	24.31	135.92	12.72	21	64.81	14.51	49.6	5.13	202.53	9.16	6.51	2.05	77.526	46.54561	27.6716	0.16519	-0.036807
Z007E0025	7	25	Z007E0025	04FL755101	Z007	NAM	B73xCML333	77.0154	78.7479	1.7362	4.59	5.28	4.65	5.33	6.85	6.5	5.85	6.56	76.99	77.03	101.92	105.6	78.8	77.07	1.74	168.96	96.99	787.44	88.74	16.28	378.88	73.2	26.45	144.93	13.13	24.65	94.19	19.77	73.5	5.45	267.78	9.03	5.21	1.64	77.0154	54.6873	29.6538	0.21039	-0.05658
Z007E0026	7	26	Z007E0026	04FL755201	Z007	NAM	B73xCML333	76.3494	79.703	2.8808	5.14	5.45	5.09	5.59	6.67	6.33	4.26	6.35	75.62	75.78	79.97	83.64	79.73	76.42	2.9	158.97	77.82	816.39	91.08	14.02	341.97	71.95	24.8	134.31	14.72	24.41	64.76	13.16	52.16	3.82	273.37	7.95	5.85	1.65	76.3494	NA	NA	NA	NA
Z007E0027	7	27	Z007E0027	04FL755301	Z007	NAM	B73xCML333	77.8558	79.3732	1.6765	NA	NA	3.35	4.29	3.37	4.75	NA	NA	NA	NA	NA	NA	79.42	77.9	1.69	153.62	78.58	759.84	77.37	13.9	319.88	71.42	25	128.55	14.17	21.85	56.33	13.5	42.94	3.4	270.21	9.72	5.82	1.7	77.8558	54.8438	27.2345	0.17972	-0.03989
Z007E0028	7	28	Z007E0028	04FL759401	Z007	NA	NA	76.8238	79.2516	2.4752	NA	NA	NA	NA	NA	NA	NA	NA	NA	NA	NA	NA	79.3	76.89	2.48	177.81	97.43	797.87	92.89	21.89	352.49	65.89	25.3	129.23	11.36	21.72	66.81	18.17	49.07	4.66	184.93	10.12	5.63	1.98	NA	NA	NA	NA	NA
Z007E0029	7	29	Z007E0029	04FL755501	Z007	NAM	B73xCML333	76.3195	79.5538	2.729	NA	NA	NA	NA	7.72	7.53	NA	NA	NA	NA	NA	NA	79.59	76.39	2.7	154.72	77.05	749.9	88.78	13.26	348.75	63.84	24.36	135.21	12.64	22.73	68.4	14.79	52.83	4.35	263.96	7.98	6.29	2.18	76.3195	64.9458	32.9634	0.2986	-0.035731
Z007E0030	7	30	Z007E0030	04FL753901	Z007	NAM	B73xCML333	78.631	79.9121	1.2556	6.71	6.15	5.97	5.97	6.63	6.15	5.78	6.72	78.53	78.45	81.64	85.51	79.93	78.66	1.23	159.73	80.93	769.11	90.61	9.39	324.88	71.96	23.67	116.75	14.43	21.82	66.67	12.18	54.05	4.45	266.33	9.18	5.87	1.78	78.631	44.4072	26.892	0.14903	-0.07857
Z007E0031	7	31	Z007E0031	04FL754401	Z007	NAM	B73xCML333	82.8427	83.0171	1.0891	NA	NA	NA	NA	6.64	6.58	NA	NA	NA	NA	NA	NA	83	82.82	1.1	171.08	98.26	792.78	100.37	14.07	309.65	60.58	25.52	134.91	15.67	23.39	66.74	16.22	50.62	3.41	337.79	10.56	5.65	2.04	82.8427	48.108	27.3674	0.17382	-0.06312
Z007E0032	7	32	Z007E0032	04FL753201	Z007	NAM	B73xCML333	79.592	80.4323	1.3566	6.27	5.99	6.22	6.05	6.28	6.26	8.76	7.22	79.35	79.22	108.88	105.68	80.49	79.63	1.39	161.12	98.5	747.47	111.13	17.29	281.62	68.47	23.94	124.33	12.7	24.96	66.83	13.28	53.67	4.31	250.17	10.46	6.24	2.5	79.592	55.4284	26.9432	0.16817	-0.029556
Z007E0033	7	33	Z007E0033	04FL756001	Z007	NAM	B73xCML333	80.4037	82.5915	2.1314	5.92	5.8	4.97	5.61	6.17	6.17	6.29	6.81	80.24	80.07	106.02	110.35	82.58	80.41	2.14	168.8	97.06	930.72	92.55	13.69	340.74	74.06	25.49	132.8	13.22	22.33	65.15	15.18	50.31	4.67	230.67	10.2	6.08	1.82	80.4037	41.5875	26.9217	0.19203	-0.033235
Z007E0034	7	34	Z007E0034	04FL756101	Z007	NAM	B73xCML333	76.489	79.0373	2.8162	5.23	5.58	5.62	5.75	5.64	6.02	7.22	6.93	75.97	76.12	96.92	91.81	79.09	76.57	2.76	157.96	87.4	679.04	95.39	15.61	279.41	67.64	25.48	118.14	15.29	22.13	61.79	11.72	50.28	3.88	266.11	9.63	6.08	1.25	76.489	48.7842	27.0348	0.14835	-0.027806
Z007E0035	7	35	Z007E0035	04FL756201	Z007	NA	NA	77.2603	77.3997	1.081	NA	NA	NA	NA	NA	NA	NA	NA	NA	NA	NA	NA	NA	NA	NA	NA	NA	NA	NA	NA	NA	NA	NA	NA	NA	NA	NA	NA	NA	NA	NA	NA	NA	NA	NA	NA	NA	NA	NA
Z007E0036	7	36	Z007E0036	04FL756301	Z007	NAM	B73xCML333	76.8064	78.8986	1.9523	5.36	5.57	4.78	5.4	7	6.37	7.74	6.9	76.72	76.76	95.02	99.73	78.95	76.87	1.93	153.85	91.15	782.79	95.65	23.13	324.93	67.39	26.55	128.25	15.03	23.83	65.22	13.05	51.73	3.89	289.62	9.43	4.78	1.42	76.8064	45.1883	28.4795	0.14234	-0.05122
Z007E0037	7	37	Z007E0037	04FL756401	Z007	NAM	B73xCML333	77.6461	79.1193	1.7041	5.94	5.9	6.13	5.91	6.35	6.26	8.86	7.32	77.38	77.39	92.54	91.83	79.17	77.7	1.73	166.06	77.99	769.27	92.21	12.29	296.98	70.47	25.99	126.1	12.8	23.14	71.37	15.81	55.11	4.63	250.35	8.85	5.67	1.97	77.6461	57.4568	29.1364	0.2899	-0.03696
Z007E0038	7	38	Z007E0038	04FL756501	Z007	NAM	B73xCML333	78.1721	79.6951	1.8239	5.75	5.73	5.45	5.71	6.45	6.41	6.52	6.82	77.63	77.73	110.34	108.56	79.77	78.26	1.85	181.53	99.79	772.58	104.97	11.56	312.34	57.89	23.72	142.69	15.22	25.16	68.76	12.47	55.6	3.76	270.03	9.66	5.84	2.12	78.1721	31.3797	27.4539	0.17335	-0.0075
Z007E0039	7	39	Z007E0039	04FL756601	Z007	NAM	B73xCML333	77.0306	78.7535	1.7899	6.64	6.2	7.45	6.76	5.48	5.68	8.83	7.1	76.8	76.86	127.81	127.97	78.78	77.09	1.85	183.7	110.3	739.43	101.81	14.04	330.78	66.85	24.91	131.99	12.7	22.92	59.99	14.41	46.74	4.08	226.79	10.93	5.26	2.41	77.0306	NA	NA	NA	NA
Z007E0040	7	40	Z007E0040	04FL756701	Z007	NAM	B73xCML333	80.8305	83.7018	2.7699	NA	NA	NA	NA	6.28	6.12	NA	NA	NA	NA	NA	NA	83.68	80.84	2.74	169.76	90.3	786.57	108.44	21.98	299.83	73.04	27.29	122.82	15.08	22.7	64.9	16.53	49.23	3.64	286.7	9.66	5.83	1.87	80.8305	63.4532	28.9941	0.11458	-0.036927
Z007E0041	7	41	Z007E0041	04FL756801	Z007	NAM	B73xCML333	77.226	80.3974	2.9815	4.92	5.52	4.91	5.52	6.21	6.15	5.21	6.47	76.8	76.84	95.33	95.38	80.42	77.28	2.97	161.59	86.06	856.51	109.64	14.36	330.13	67.97	28.28	127.85	13.55	20.25	67.23	18.15	49.92	4.82	242.8	9.79	6.28	2.41	77.226	NA	NA	NA	NA
Z007E0042	7	42	Z007E0042	04FL750701	Z007	NAM	B73xCML333	79.1966	82.53	3.4366	5.75	5.69	4.97	5.56	5.8	5.93	6.49	6.78	78.95	78.87	79.89	80.66	82.53	79.21	2.76	172.31	75.84	784.76	86.68	13.18	297.84	75.5	25.35	128	14.63	22.01	61.66	14.37	47.89	3.98	250.14	8.92	6.08	1.71	79.1966	43.1911	27.5546	0.16434	-0.034205
Z007E0043	7	43	Z007E0043	04FL757001	Z007	NAM	B73xCML333	75.4523	77.9505	2.3305	6.13	5.93	5.42	5.81	7.11	6.86	4.42	6.37	75.01	75.13	95.73	99.15	78.03	75.55	2.31	181.49	93.64	795.15	91.93	12.33	313.25	71.57	23.78	142	12.51	24.86	66.64	16.92	49.46	4.1	259.57	8.63	5.66	1.57	75.4523	NA	NA	NA	NA
Z007E0044	7	44	Z007E0044	04FL752501	Z007	NAM	B73xCML333	77.9784	80.9378	2.7319	6.76	6.16	5.98	5.99	7.4	7.33	8.48	7.4	77.72	77.75	104.94	100.8	80.98	78.04	2.69	158.61	92.99	828.83	99.34	15.82	321.25	70.3	28.05	118.03	14.79	20.07	53.43	15.94	39.59	4.54	186.34	9.79	5.65	2.06	77.9784	58.4819	28.1814	0.22245	0.01237
Z007E0045	7	45	Z007E0045	04FL757201	Z007	NAM	B73xCML333	74.1059	76.2736	1.9587	5.8	5.74	5.68	5.84	6.64	6.31	6.28	6.72	73.41	73.68	91.17	88.82	76.37	74.22	2.02	165.69	82.64	724.1	93.39	13.41	332	75.93	27.91	143.3	14.1	24.56	80.14	19.62	61.2	4.23	264.07	9.21	5.21	1.84	74.1059	63.9911	28.1897	0.1342	-0.0559
Z007E0046	7	46	Z007E0046	04FL757301	Z007	NAM	B73xCML333	78.3667	81.3643	2.5808	5.94	5.78	5.44	5.72	5.6	5.68	6.5	6.79	78.07	78.05	94.91	98.51	81.39	78.42	2.59	151.56	89.57	736.17	96.13	22.52	313.16	62.92	25.43	119.37	13.44	24.16	59.85	12.41	47.6	3.51	281.17	9.88	5.26	2.17	78.3667	52.8558	27.39	0.14778	-0.07246
Z007E0047	7	47	Z007E0047	04FL757401	Z007	NAM	B73xCML333	76.7167	78.2083	1.7592	5.89	5.87	6.33	6.16	5.43	5.58	6.37	6.79	76.2	76.32	106.56	104.8	78.27	76.78	1.84	164.47	96.25	787.4	94.43	12.47	335.3	70.95	27.39	127.88	14.57	22.51	80.32	15.9	63.27	4.84	282.74	9.63	5.61	1.83	76.7167	41.766	28.2208	0.15413	-0.06198
Z007E0048	7	48	Z007E0048	04FL757501	Z007	NAM	B73xCML333	77.3458	78.8722	1.5633	6.03	5.95	5.7	5.96	6.34	6.25	5.56	6.67	77.24	77.24	106.88	105.32	78.91	77.38	1.6	186.79	96.18	793.9	92.13	12.76	322.05	68.43	28.96	140.2	14.74	23.46	88.62	22.08	66.24	4.73	294.82	10.05	5.89	1.92	77.3458	NA	NA	NA	NA
Z007E0049	7	49	Z007E0049	04FL757601	Z007	NAM	B73xCML333	76.6801	78.1278	1.7508	6.16	6.02	6.69	6.42	8.66	7.64	8.21	6.94	76.37	76.52	87.92	90.44	78.21	76.76	1.83	173.94	82.47	821.99	83.48	14.76	330.72	68.84	24.55	124.89	14.35	23.02	69.07	15.73	53.65	4.39	272.1	9.05	5.66	1.68	76.6801	55.8995	20.271	0.1934	-0.04898
Z007E0050	7	50	Z007E0050	04FL757701	Z007	NAM	B73xCML333	76.1341	78.6127	2.4329	5.54	5.67	5.29	5.64	7.43	6.49	6.14	6.72	75.87	75.94	113.08	112.65	78.67	76.2	2.44	184.24	105.4	798.93	102.57	15.18	338.44	59.85	27.33	135.85	15.7	26.27	81.41	18.54	63.34	4.2	335.77	8.75	6.05	1.57	76.1341	34.4925	27.7614	0.13091	-0.05728
Z007E0051	7	51	Z007E0051	04FL757801	Z007	NAM	B73xCML333	80.8364	83.1218	2.1065	7.75	6.66	7.79	6.77	7.29	6.14	9.45	7.63	80.85	80.63	110.74	107.7	83.1	80.82	2.03	168	96.67	800.86	93.32	13.28	330.07	65.63	25.89	142.29	12.75	22.25	64.76	16.17	50.17	4.34	254.74	10.06	5.84	1.81	80.8364	34.6947	27.92276	0.16264	0.06462
Z007E0052	7	52	Z007E0052	04FL757901	Z007	NAM	B73xCML333	83.379	84.3296	1.5315	NA	NA	3.78	4.72	6.87	6.18	NA	NA	NA	NA	NA	NA	84.31	83.35	1.55	188.62	114.16	812.59	105.53	15.05	265.29	65.29	25.96	133.17	13.04	21.68	65.24	16.13	49.94	4.37	249.15	10.77	5.45	2.23	83.379	34.2064	27.3482	0.14783	-0.08482
Z007E0053	7	53	Z007E0053	04FL758101	Z007	NAM	B73xCML333	76.8405	79.2508	2.0533	5.73	5.72	6.35	6.08	6.65	6.37	7.06	6.79	76.72	76.72	104.1	101.23	79.3	76.9	2.03	173.9	91.28	815.52	93.78	16.82	371.82	68.65	27.05	151.65	11.12	26	79.98	21.06	59.47	4.83	259.35	9.2	5.43	1.84	76.8405	38.5935	26.8752	0.13736	-0.05585
Z007E0054	7	54	Z007E0054	04FL758001	Z007	NAM	B73xCML333	79.4859	81.314	1.8971	6.26	6.02	5.44	5.72	7	6.6	7.12	6.97	79.1	79	102.73	100.76	81.32	79.51	1.91	160.63	89.2	843.6	103.5	10.72	316.11	68.71	26.66	127.36	15.09	19.43	67.24	17.92	50.54	4.92	229.95	8.16	5.85	1.69	79.4859	42.3746	27.0526	0.17156	-0.05784
Z007E0055	7	55	Z007E0055	04FL758301	Z007	NAM	B73xCML333	82.7983	84.832	2.0581	NA	NA	3.58	4.58	7.95	7.58	NA	NA	NA	NA	NA	NA	84.78	82.78	2.04	168.61	104.72	793	96.67	17.51	338.68	69.33	22.68	116.19	13.91	21.31	53.72	10.39	43.27	3.91	227.82	10.18	5.64	1.52	82.7983	34.9916	28.03296	0.13119	-0.04227
Z007E0056	7	56	Z007E0056	04FL758401	Z007	NAM	B73xCML333	78.5789	81.3215	2.6181	NA	NA	4.31	4.96	8.62	6.38	NA	NA	NA	NA	NA	NA	81.33	78.61	2.59	171.33	91.67	712.82	89.38	16.95	299	74.25	25.06	120.83	14.68	20.74	67.21	16.97	50.57	4.06	272.57	9.25	5.64	2.27	78.5789	47.3327	30.8683	0.16839	-0.02323
Z007E0057	7	57	Z007E0057	04FL754101	Z007	NA	NA	78.4941	79.1815	1.0405	NA	NA	NA	NA	NA	NA	NA	NA	NA	NA	NA	NA	NA	NA	NA	NA	NA	NA	NA	NA	NA	NA	NA	NA	NA	NA	NA	NA	NA	NA	NA	NA	NA	NA	NA	NA	NA	NA	NA
Z007E0058	7	58	Z007E0058	04FL758601	Z007	NAM	B73xCML333	76.912	77.2437	1.0475	6.42	6.06	6.27	6.18	6.38	6.24	4.9	6.55	76.44	76.55	111.77	108.31	77.37	76.99	1.03	178.49	99.38	760.69	91	15.46	302.92	61.09	26.66	130.62	14.03	25.51	77.26	16.96	60.12	3.73	313.25	9.15	5.9	1.65	76.912	48.9156	27.632	0.17553	-0.02325
Z007E0059	7	59	Z007E0059	04FL758701	Z007	NAM	B73xCML333	76.4757	78.9034	2.3274	5.92	5.92	5.7	5.74	7.3	6.68	7.17	7	76	76.16	93.19	94.12	78.99	76.57	2.36	161.65	89.43	701.31	94.35	12.91	336.61	64.89	23.52	142.99	12.87	23.98	58.94	11.58	46.95	4.01	242.24	9.37	5.03	1.87	76.4757	37.4369	27.6728	0.1466	-0.04484
Z007E0060	7	60	Z007E0060	04FL758801	Z007	NAM	B73xCML333	76.5446	79.1741	2.6548	5.78	5.77	5.13	5.65	7.07	6.6	6.49	6.77	76.13	76.22	121.16	123.99	79.22	76.6	2.69	192.77	111.22	806.15	93.53	15.45	324.28	60.5	26.95	138.18	14.78	23	84.46	18.03	66.67	4.99	271.09	9.75	6.35	2.27	76.5446	30.7345	27.8274	0.19878	-0.01303
Z007E0061	7	61	Z007E0061	04FL758901	Z007	NAM	B73xCML333	76.4104	79.2672	2.4356	5.62	5.69	5.18	5.57	6.49	6.39	7.82	6.99	76	76.08	100.29	105.57	79.33	76.47	2.45	164.55	95.49	765.42	96.82	17.65	335.36	69.45	28.55	135.57	16.58	25.43	90.65	20.54	69.73	4.34	350.82	9.82	5.41	1.46	76.4104	52.9811	26.6978	0.16701	-0.029354
Z007E0062	7	62	Z007E0062	04FL759001	Z007	NAM	B73xCML333	78.1532	80.7327	2.8731	6.24	6	6.12	5.98	7.78	7.48	6.74	6.89	77.92	77.92	104.04	101.03	80.77	78.19	2.89	174.01	92.75	784.61	101.32	15.37	370.58	71	28.93	141.57	16.51	24	83.35	19.76	64.16	4.07	338.93	9.59	5.65	2.01	78.1532	39.5369	27.4884	0.21457	-0.04738
Z007E0063	7	63	Z007E0063	04FL759101	Z007	NAM	B73xCML333	77.9025	82.7187	3.99	6.2	5.92	5.43	5.74	7.2	7.1	7.61	6.95	78.02	77.98	100.98	98.9	82.72	77.93	3.98	163.56	89.26	771.91	106.45	15.45	332.67	68.7	27.11	135.85	13.82	22.17	66.74	18.09	50.12	3.99	253.36	9.94	6.08	2.1	77.9025	64.907	28.3334	0.15978	-0.077
Z007E0064	7	64	Z007E0064	04FL759201	Z007	NAM	B73xCML333	78.8783	83.8529	3.9553	NA	NA	3.98	4.78	6.32	6.17	NA	NA	NA	NA	NA	NA	83.82	78.92	3.93	155.65	74.73	843.55	96.28	14.62	314.57	74.22	28.2	148.38	13.97	23.94	65.42	16.12	49.68	4.36	238.79	9.64	5.33	1.72	78.8783	39.6395	28.2119	0.09767	-0.08235
Z007E0065	7	65	Z007E0065	04FL759301	Z007	NAM	B73xCML333	77.2487	79.8092	2.5805	7.31	6.55	8.26	6.95	7.59	6.6	7.85	7.09	76.76	76.84	111.02	110.63	79.84	77.29	2.6	173.96	97.37	773.98	95.65	20.17	337.61	65.47	25.12	126.54	12.29	19.94	59.34	14.01	46.17	4.61	213.21	9.28	5.66	1.58	77.2487	43.1256	27.0339	0.11067	-0.06219
Z007E0066	7	66	Z007E0066	04FL752201	Z007	NAM	B73xCML333	78.8248	81.7832	2.9159	6.27	6.03	5.77	5.94	5.93	6.01	5.61	6.69	78.47	78.41	95.83	101.13	81.79	78.85	2.83	160.47	91.92	824.01	104	15.15	305.97	70.63	26.52	138.73	15.28	23.18	72.87	16.63	55.91	4.08	290.2	9.12	5.86	1.8	78.8248	28.7814	28.3284	0.12476	-0.06362
Z007E0067	7	67	Z007E0067	04FL751301	Z007	NAM	B73xCML333	77.832	80.1159	2.2172	5.88	5.79	5.24	5.74	7.28	7.02	5.26	6.59	77.36	77.41	90.58	94.14	80.13	77.88	2.22	166.43	87.36	786.83	94.38	14.16	352.41	75.14	28.98	147.75	18.38	26.25	87.28	22.63	64.92	3.61	424.24	9.56	6.09	1.67	77.832	52.5414	28.1887	0.19083	-0.0408
Z007E0068	7	68	Z007E0068	23M0775B01	Z007	NAM	B73xCML333	77.9892	82.3426	3.5485	5.37	5.62	5.87	5.92	6.65	6.44	5.29	6.52	77.86	77.87	126.75	122.91	82.34	78.04	3.58	190.88	111.52	828.52	104.94	15.85	325.86	64.22	27.69	141.33	16.52	25.96	84.79	19.29	64.79	3.86	331.83	10.22	5.46	1.98	77.9892	35.3265	27.771	0.22325	-0.05684
Z007E0069	7	69	Z007E0069	23M0776A01	Z007	NAM	B73xCML333	76.3267	77.7903	1.5366	7.11	6.44	7.44	6.35	7.07	6.67	8.09	7.32	75.72	75.83	100.16	99.71	77.9	76.43	1.54	161.11	90.88	761.81	88.3	20.89	335.53	72.69	27.45	136.82	15.28	22.95	72.55	18.2	55.59	4.25	290.5	9.63	5.22	1.56	76.3267	49.1696	28.059	0.182713	-0.04566
Z007E0070	7	70	Z007E0070	23M0777A01	Z007	NAM	B73xCML333	76.7668	80.3344	3.3714	5.97	5.92	6.71	6.36	7.07	6.26	7.43	7.02	76.26	76.37	104.99	109.81	80.35	76.82	3.41	179	101.35	730.5	99.37	15.73	302.89	75.17	28.15	141.97	14.95	22.73	74.48	18.74	56.73	4.51	256.45	10.3	5.24	2.06	76.7668	41.442	27.2673	0.13249	-0.04191
Z007E0071	7	71	Z007E0071	23M0777B01	Z007	NAM	B73xCML333	81.7877	84.4239	2.6475	NA	NA	3.71	4.63	5.55	5.81	NA	NA	NA	NA	NA	NA	84.4	81.78	2.7	176.13	102.79	849.57	104.63	21.57	339.82	71	22.39	125.43	12.47	22.2	53.31	11.87	41.52	4.37	201.17	10.62	5.78	2.18	81.7877	30.7861	28.1555	0.14875	-0.03439
Z007E0072	7	72	Z007E0072	23M0778A01	Z007	NAM	B73xCML333	79.6956	82.6813	2.6855	6.39	6.06	6.07	6.04	6.53	6.32	6.19	6.76	79.41	79.27	96.57	101.73	82.66	79.71	2.75	156.37	96.65	760.91	89.67	14.14	320.33	70.44	22.7	131.22	12.89	22.37	63.62	12.17	51.28	4.25	248.87	9.84	5.86	1.9	79.6956	44.467	27.8174	0.17233	-0.02348
Z007E0073	7	73	Z007E0073	23M0778B01	Z007	NAM	B73xCML333	76.3743	77.8976	1.4831	7.11	6.38	6.88	6.31	7.51	7.05	9.22	7.22	75.76	75.86	105.43	101.7	77.94	76.44	1.47	179.74	94.65	763.78	83.37	14.13	307.8	64.84	25.19	118.89	14.32	24.31	73.73	14.16	58.83	4.15	298.78	9.32	5.89	1.89	76.3743	53.1331	27.5715	0.19399	-0.02681
Z007E0074	7	74	Z007E0074	23M0779B01	Z007	NAM	B73xCML333	76.5299	78.0129	1.5517	5.94	5.75	5.27	5.7	6.86	6.42	5.36	6.57	76.07	76.21	108.28	104.2	78.08	76.62	1.53	181.79	93.27	762.32	89.89	9.27	288.2	69.58	25.56	130.84	14.12	26.37	78.4	15.85	61.34	3.95	315.59	9.43	5.64	1.82	76.5299	60.8157	27.8413	0.16815	-0.04494
Z007E0075	7	75	Z007E0075	23M0780A01	Z007	NAM	B73xCML333	75.4565	77.7968	1.9415	4.59	5.26	3.86	5.07	4.68	5.68	4.24	6.41	74.82	75	97.45	95.59	77.86	75.53	1.98	163.35	88.82	664.46	88.19	10.02	313.93	75.6	23.81	124.29	13.23	20.82	69.18	12.45	55.91	4.97	217.54	9.3	5.44	1.78	75.4565	32.6732	27.173	0.11264	-0.05314
Z007E0076	7	76	Z007E0076	23M0780B01	Z007	NAM	B73xCML333	77.7705	81.3225	3.0576	5.72	5.7	5.08	5.61	7.52	7.1	6.35	6.77	77.42	77.41	86.94	83.37	81.33	77.81	3.09	145.61	76.98	773.21	102.8	18.7	353.58	67.23	25.88	136.3	14.26	24.08	62.34	14.07	48.65	3.75	297.32	8.72	5.88	1.81	77.7705	NA	NA	NA	NA
Z007E0077	7	77	Z007E0077	23M0781A01	Z007	NAM	B73xCML333	75.7259	79.0568	3.2982	7.35	6.47	6.28	6.18	5.94	6	8.23	7.07	75.55	75.62	88.25	87.31	79.16	75.85	3.37	151.41	77.78	743.66	85.12	17.41	310.33	70.26	26.82	116.31	15.93	23.67	63.34	12.14	51.09	3.33	329.46	9.43	5.88	2.05	75.7259	38.9378	31.3204	0.186934	-0.04893
Z007E0078	7	78	Z007E0078	23M0781B01	Z007	NAM	B73xCML333	80.6002	81.9863	1.6029	5.66	5.7	5.21	5.65	4.86	5.7	6.27	6.77	80.42	80.22	126.72	124.76	81.95	80.6	1.59	176.09	111.89	766.25	110.72	16.37	328.48	68.52	25.22	130.65	14.97	22.74	77.39	16.87	60.34	4.72	264.15	9.39	5.42	1.74	80.6002	47.0183	27.4725	0.14234	-0.06932
Z007E0079	7	79	Z007E0079	23M0782A01	Z007	NAM	B73xCML333	77.6574	78.8409	1.0851	5.89	5.87	5.5	5.76	5.48	5.92	6.68	6.9	77.51	77.47	110.97	112.3	78.88	77.71	1.08	173.44	100.78	697.92	88.3	12.25	285.18	59.33	21.73	128.29	11.32	24.23	55.96	9.83	45.37	4.02	233.86	10.12	5.84	2.05	77.6574	57.795	28.8942	0.23291	0.00413
Z007E0080	7	80	Z007E0080	23M0782B01	Z007	NAM	B73xCML333	76.4499	78.3565	2.0928	5.14	5.53	5.29	5.6	5.9	5.96	6.81	6.8	76.17	76.28	116.17	114.95	78.42	76.53	2.14	180.45	103.98	710.11	99.38	21.52	351.48	67.71	25.48	124.08	13.12	21.55	58.5	12.86	45.35	4.16	223.94	10.3	5.45	2.24	76.4499	54.5515	28.7174	0.22205	-0.02848
Z007E0081	7	81	Z007E0081	23M0783A01	Z007	NAM	B73xCML333	77.4977	79.038	1.5997	6.32	5.96	6.2	6.06	5.15	5.62	8.28	7.18	77.2	77.2	106.02	104.95	79.07	77.55	1.66	170.6	94.67	776.15	106.96	20.61	360.17	65.86	28.02	143.62	13.58	24.43	81.78	23.04	59.41	3.99	307.71	9.86	5.63	2	77.4977	62.3563	28.7377	0.17042	-0.06554
Z007E0082	7	82	Z007E0082	23M0784A01	Z007	NAM	B73xCML333	74.7891	76.8513	2.2467	NA	NA	NA	NA	6.2	6.16	NA	NA	NA	NA	NA	NA	76.93	74.88	2.22	160.92	83.47	787.93	88.6	16.77	321.9	62.9	30.11	116.25	17.17	23.49	88.93	19.82	68.79	4.12	344.45	8.85	5.63	1.69	74.7891	48.8795	27.5028	0.24733	0.00702
Z007E0083	7	83	Z007E0083	23M0784B01	Z007	NAM	B73xCML333	78.2255	79.0605	1.4751	6.29	6.02	5.97	5.97	7.13	6.67	7.67	7.01	77.99	77.96	108.14	105.43	79.1	78.26	1.51	167.86	96.8	715.73	87.75	16.73	282.41	70.4	23.42	126.42	14.44	24.92	66.12	12.31	53.4	3.86	299.43	10.3	5.85	1.78	78.2255	42.1802	27.5111	0.185916	-0.034483
Z007E0084	7	84	Z007E0084	23M0785A01	Z007	NAM	B73xCML333	78.0699	79.8174	1.7393	NA	NA	NA	NA	3.82	4.72	NA	NA	NA	NA	NA	NA	79.85	78.1	1.69	191.06	108.37	801.55	105.15	17.46	316.61	68.56	27.71	139.49	14.5	22.32	61.11	20.52	42.97	3.86	233.42	10.16	5.89	1.6	78.0699	32.1526	27.8359	0.1106	-0.052
Z007E0085	7	85	Z007E0085	23M0786B01	Z007	NAM	B73xCML333	84.2501	84.37	0.8084	NA	NA	3.08	4.37	7.53	7.12	NA	NA	NA	NA	NA	NA	84.32	84.2	0.86	161.24	105.57	782.29	103.71	18.16	330.7	61.74	25.38	120.34	12.87	21.76	57.48	13.11	44.81	4.09	240.48	10.67	5.83	1.59	84.2501	44.1414	29.1351	0.2429	-0.0257
Z007E0086	7	86	Z007E0086	23M0787A01	Z007	NAM	B73xCML333	78.8489	81.8713	2.4971	5.85	5.76	5.19	5.67	6.07	6.06	6.6	6.79	78.49	78.44	102.57	99.25	81.89	78.89	2.51	172.52	91.18	768.22	97.68	14.87	308.14	71.2	24.86	125.66	14.25	21.37	71.09	16.42	54.64	4.53	284.2	9.19	6.29	1.69	78.8489	60.4689	29.257	0.3377	0.01514
Z007E0087	7	87	Z007E0087	23M0787B01	Z007	NAM	B73xCML333	78.7353	81.6822	2.8833	6.14	5.87	5.33	5.56	5.72	5.78	9.91	7.44	78.73	78.69	86.92	91.23	81.68	78.77	2.87	162.16	84.29	847.78	95.27	19.08	332.13	75.13	26.24	140.93	16.09	25.35	71.54	19.09	52.7	3.57	319.4	9.44	5.55	1.47	78.7353	38.8718	28.292	0.1337	-0.03824
Z007E0088	7	88	Z007E0088	23M0788A01	Z007	NAM	B73xCML333	81.2036	83.5326	2.0763	NA	NA	3.54	4.11	NA	NA	NA	NA	NA	NA	NA	NA	83.5	81.2	2.09	164.51	91.89	756.42	83.2	20.91	299.96	72.5	23.83	111.7	11.93	20.91	48.84	11.32	38.08	3.5	220.83	10.28	5.28	1.84	81.2036	44.6073	27.95439	0.13776	-0.04235
Z007E0089	7	89	Z007E0089	23M0788B01	Z007	NAM	B73xCML333	80.4627	82.7937	2.0915	5.9	5.86	4.99	5.59	5.49	5.61	6.95	6.89	80.61	80.39	108.63	106.42	82.78	80.47	2.16	166.56	95.41	836.72	116.17	16.41	336.51	62.93	24.31	130.3	13.01	22.16	57.84	13.25	44.21	3.77	232.23	8.91	5.9	1.66	80.4627	46.0523	27.6639	0.15592	-0.07702
Z007E0090	7	90	Z007E0090	23M0789A01	Z007	NAM	B73xCML333	77.2025	78.0502	1.2106	6.23	5.89	6.34	6.2	7.45	6.91	7.59	7.07	76.54	76.62	96.56	93.65	78.11	77.24	1.19	171.08	84.3	798.9	89.02	14.55	300.54	70.84	24.91	131.76	13.79	22.52	72.2	16.61	55.37	4.45	265.15	8.99	6.26	1.69	77.2025	NA	NA	NA	NA
Z007E0091	7	91	Z007E0091	23M0789B01	Z007	NAM	B73xCML333	80.8594	82.4357	2.1022	NA	NA	NA	NA	5.9	5.95	NA	NA	NA	NA	NA	NA	82.41	80.86	2.07	161.54	97.14	852.6	114.49	16.67	333.21	71.68	27.81	145.41	14.3	23.58	77.44	17.68	60.25	4.84	250.66	9.78	5.39	1.64	80.8594	48.9559	28.0672	0.21294	0.01694
Z007E0092	7	92	Z007E0092	23M0791B01	Z007	NAM	B73xCML333	80.2075	81.4906	1.5169	4.73	5.29	4.22	5.21	3.94	4.73	5.39	6.55	79.92	79.78	101.8	98.49	81.49	80.21	1.55	165.61	90.82	760.57	107	10.24	316.98	68.58	25.82	135.66	13.29	21.14	58.53	18.3	41.76	3.98	255.53	9.49	5.59	2.21	80.2075	46.3205	27.542	0.24631	0.0477
Z007E0093	7	93	Z007E0093	23M0792A01	Z007	NAM	B73xCML333	76.1759	80.2345	3.1568	NA	NA	2.04	4.11	6.87	6.5	NA	NA	NA	NA	NA	NA	80.25	76.25	3.18	176.92	88.1	780.56	90.67	12.41	348.82	68.23	26.37	134.92	13.95	25.11	65.08	15.01	50.33	4.43	235.49	9.28	6.31	2.21	76.1759	46.7627	27.5696	0.19348	-0.0548
Z007E0094	7	94	Z007E0094	23M0792B01	Z007	NAM	B73xCML333	81.2229	82.9869	2.2854	NA	NA	4.78	5.16	6.56	6.35	NA	NA	NA	NA	NA	NA	82.96	81.21	2.27	170.48	97.75	798.56	90.92	10.68	316.57	67.74	21.74	126.05	14.63	26.03	67.04	12.31	54.07	3.81	301.31	10.41	5.64	2.08	81.2229	42.3534	28.1889	0.2931	-0.03146
Z007E0095	7	95	Z007E0095	23M0793B01	Z007	NAM	B73xCML333	79.2947	80.9839	1.9293	5.85	5.75	5.18	5.55	5.89	6.01	9.14	7.15	79.12	79.09	111.78	109.98	81.01	79.33	1.96	168.24	101.56	695.48	101.25	15.59	304.18	48.58	23.96	123.33	12.45	17.99	53.08	12.61	41.38	4.36	190.16	9.39	5.62	1.65	79.2947	39.6262	27.95549	0.14191	-0.04143
Z007E0096	7	96	Z007E0096	23M0794A01	Z007	NAM	B73xCML333	79.1658	81.0434	2.0012	5.4	5.62	5.44	5.68	6.58	6	5.5	6.57	78.87	78.76	91.27	91.94	81.08	79.21	1.97	148.94	82.05	781.41	102.46	11.96	300.91	71.73	27.49	140.65	15.68	22.59	68.53	15.71	52.48	3.65	276.9	9.66	5.43	1.83	79.1658	57.6814	29.4044	0.16482	-0.029363
Z007E0097	7	97	Z007E0097	23M0794B01	Z007	NAM	B73xCML333	78.7486	80.0741	1.7085	NA	NA	NA	NA	5.27	5.85	NA	NA	NA	NA	NA	NA	80.09	78.78	1.66	152.63	89.28	840.45	108.14	9.55	311.86	71.23	28.22	138.69	15.14	23.21	90.62	16.01	72.77	5.26	297.61	9.74	5.87	2.4	78.7486	NA	NA	NA	NA
Z007E0098	7	98	Z007E0098	23M0795B01	Z007	NAM	B73xCML333	80.2573	81.3705	1.393	5.75	5.8	5.51	5.71	6.4	6.29	6.4	6.77	80.14	80.01	107.44	103.31	81.38	80.27	1.45	169.95	90.78	808.36	87.16	12.1	274.87	66.52	25.7	117.93	14.11	21.78	63.62	12.45	50.73	4.19	246.77	9.8	5.84	1.39	80.2573	46.7668	27.92915	0.196	-0.06165
Z007E0099	7	99	Z007E0099	23M0796A01	Z007	NAM	B73xCML333	75.944	78.2731	1.9912	NA	NA	NA	NA	6.11	6.08	NA	NA	NA	NA	NA	NA	78.31	76.01	1.97	150.5	73.26	683.76	88.09	10.72	333.05	70.96	26.73	130.44	14.97	21.2	73.52	16.06	57.5	4.67	262.56	9.26	5	1.85	75.944	57.6997	27.5995	0.1993	-0.05106
Z007E0100	7	100	Z007E0100	23M0796B01	Z007	NAM	B73xCML333	76.5855	78.0279	1.4028	5.91	5.79	5.13	5.65	8.5	6.64	4.62	6.42	76.12	76.21	99.71	99.32	78.1	76.64	1.58	154.7	90.08	727.88	100.78	14.69	303.27	71.13	24.06	116.42	14.17	21.98	69.86	16.09	53.5	4.02	287.06	9.8	5.21	2.26	76.5855	52.1628	28.5483	0.20798	-0.04624
Z007E0101	7	101	Z007E0101	23M0797A01	Z007	NAM	B73xCML333	76.9238	78.6791	1.6187	NA	NA	NA	NA	5.12	5.37	NA	NA	NA	NA	NA	NA	78.76	77.01	1.65	179.45	107.57	775.37	104.25	17.85	332.58	75.69	25.53	139.87	13.11	24.32	80.37	18.62	62.02	4.12	297.45	9.23	5.41	2.17	76.9238	48.9313	27.6531	0.19485	-0.02168
Z007E0102	7	102	Z007E0102	23M0798A01	Z007	NAM	B73xCML333	77.891	80.337	2.4789	6.22	5.98	5.2	5.66	6.18	6.11	6.9	6.88	78.18	78.15	93.51	96.64	80.34	77.94	2.51	168.92	85.96	702.65	86.35	10.41	342.15	67.12	21.74	117.5	11.31	18.62	39.87	8.37	32.09	4.35	162.02	10.13	5.46	2.4	77.891	NA	NA	NA	NA
Z007E0103	7	103	Z007E0103	23M0798B01	Z007	NAM	B73xCML333	77.5143	78.6483	1.7524	5.39	5.61	5.05	5.54	6.8	6.19	6.55	6.75	77.17	77.21	107.79	105.13	78.7	77.57	1.75	188.12	104.18	825.57	105.18	15.85	306.41	67.11	25.82	129.37	12.38	23.69	78.86	18.69	60.31	4.8	258.76	10.15	5.81	2.01	77.5143	49.43	27.4805	0.19467	-0.031864
Z007E0104	7	104	Z007E0104	23M0799A01	Z007	NAM	B73xCML333	76.9074	80.5365	2.9507	5.23	5.51	5.05	5.53	5.75	6.01	6.17	6.68	76.79	76.85	102.52	101.13	80.58	76.99	2.96	159.03	94.06	693.49	98.14	26.13	307.59	68.55	26.12	112.17	15.7	20.86	59.86	15.58	45.55	3.78	262.62	9.12	5.66	2.4	76.9074	46.39401	28.345	0.14999	-0.05064
Z007E0105	7	105	Z007E0105	23M0799B01	Z007	NAM	B73xCML333	79.4422	80.3052	1.1216	6.73	6.17	5.74	5.93	6.86	6.4	9.06	7.46	79.07	79	116.12	115.42	80.33	79.44	1.18	176.88	103.79	782.2	102.66	12.32	310.8	69.51	24.05	135.39	12.43	26.05	71.02	16.47	54.83	4.13	282.16	9.31	5.26	2.05	79.4422	65.2745	26.9296	0.24095	-0.01409
Z007E0106	7	106	Z007E0106	23M0800A01	Z007	NAM	B73xCML333	75.8572	78.1823	2.1467	5.67	5.74	5.77	5.7	7.18	6.76	7.82	7.06	75.61	75.72	109.19	104.74	78.23	75.92	2.18	176.09	96.58	714.18	104.6	13.99	316.16	69.28	25.33	126.45	12.29	21.28	65.57	14.14	51.6	4.68	236.46	9.94	5.66	1.7	75.8572	45.3248	27.3734	0.17337	-0.04892
Z007E0107	7	107	Z007E0107	23M0800B01	Z007	NAM	B73xCML333	75.7933	78.3905	2.2871	5.54	5.57	4.58	5.38	5.48	5.6	6.31	6.73	75.17	75.34	103.25	98.41	78.44	75.87	2.32	170.08	92.46	690.39	94.48	14.64	338.47	68.66	27.63	125.59	15.45	20.19	66.4	14.8	50.91	4.57	243.63	9.07	6.05	2.08	75.7933	44.108	25.373	0.182074	-0.06931
Z007E0108	7	108	Z007E0108	23M0801A01	Z007	NAM	B73xCML333	82.0094	83.0467	1.3513	NA	NA	NA	NA	7.57	7	NA	NA	NA	NA	NA	NA	83.04	81.99	1.36	158.38	89.11	761.98	116.85	17.94	310.08	73.71	29.84	120.87	12.98	19.49	61.73	19.45	44.51	4.66	206.45	9.4	5.85	1.58	82.0094	47.132	28.1213	0.17516	-0.04311
Z007E0109	7	109	Z007E0109	23M0801B01	Z007	NAM	B73xCML333	78.7375	81.3806	2.4021	5.55	5.68	4.68	5.47	7.82	6.89	6.19	6.75	78.5	78.42	107.2	103.76	81.4	78.79	2.43	168.5	96.52	727.07	89.53	12.37	318.73	63.32	22.07	109.76	12.68	20.21	40.04	10.19	31.25	3.31	195.69	9.04	5.87	1.53	78.7375	48.3983	28.02433	0.20032	-0.00971
Z007E0110	7	110	Z007E0110	23M0802A01	Z007	NAM	B73xCML333	77.9906	81.3574	2.9924	6.43	6.12	7.16	6.59	6.82	6.23	6.28	6.79	77.45	77.42	85.23	87.63	81.36	78.04	2.96	163.49	85.91	734.12	104.99	12.48	319.93	77.18	26.6	129.42	14.27	20.28	60.1	13.44	46.9	4.24	230.01	9.54	5.44	1.83	77.9906	62.3154	27.4841	0.14874	-0.06396
Z007E0111	7	111	Z007E0111	23M0802B01	Z007	NAM	B73xCML333	78.2709	80.2904	1.6984	NA	NA	4.22	4.82	5.77	5.9	NA	NA	NA	NA	NA	NA	80.33	78.32	1.71	170.22	101.71	793.7	109.75	18.54	316.73	72.94	24.65	128.51	13.46	24.22	70.36	15.83	54.66	4.48	289.12	10.21	5.45	1.69	78.2709	36.7204	27.4743	0.16104	-0.05171
Z007E0112	7	112	Z007E0112	23M0803A01	Z007	NAM	B73xCML333	78.0486	81.5736	3.0983	5.84	5.76	4.93	5.5	7.22	5.87	7.14	7.03	77.72	77.77	102.86	100.25	81.58	78.1	3.09	173.73	90.41	831.12	97.3	21.42	370.92	68.9	24.87	130.84	13.08	20.03	72.33	18.11	53.67	5.05	221.7	9.71	5.88	1.83	78.0486	32.122	27.6228	0.21752	0.02613
Z007E0113	7	113	Z007E0113	23M0803B01	Z007	NA	NA	76.1197	80.3457	4.1236	NA	NA	NA	NA	NA	NA	NA	NA	NA	NA	NA	NA	NA	NA	NA	NA	NA	NA	NA	NA	NA	NA	NA	NA	NA	NA	NA	NA	NA	NA	NA	NA	NA	NA	NA	NA	NA	NA	NA
Z007E0114	7	114	Z007E0114	23M0804A01	Z007	NAM	B73xCML333	78.593	80.39	1.9531	5.32	5.64	5.49	5.76	4.82	5.16	5.05	6.57	78.26	78.23	111.37	112.8	80.4	78.62	2.03	177.68	104.12	751.69	98.68	13.15	351.25	72.46	27.42	130.95	14.07	23.15	71.16	19.86	52.21	4.14	260.47	10.32	5.02	1.46	78.593	36.707	27.2211	0.09662	-0.06995
Z007E0115	7	115	Z007E0115	23M0804B01	Z007	NAM	B73xCML333	74.0397	77.2624	3.1487	5.76	5.86	5	5.65	4.91	5.52	5.78	6.71	73.61	73.96	88.22	84.05	77.37	74.18	3.16	163.18	78.85	737.64	85.74	13.47	309.61	65.73	25.47	113.08	13.52	20.42	61.32	12.67	48.99	4.99	219.71	9.12	6.27	1.67	74.0397	45.4175	27.2471	0.13694	-0.04773
Z007E0116	7	116	Z007E0116	23M0805B01	Z007	NAM	B73xCML333	79.0255	81.4609	2.5041	7.01	6.31	6.58	6.35	6.38	6.23	6.92	6.92	78.64	78.6	96.26	94.83	81.47	79.07	2.56	171.96	86.22	697.34	87.56	10.72	311.76	75.45	25.11	112.47	13.83	19.01	54.26	14.05	41.99	3.88	222.06	9.35	5.66	1.68	79.0255	59.0671	26.9243	0.178789	-0.06492
[truncated: 3,868 more rows]
[truncated: 101 more columns]
