# Supplementary material for: Elucidating the patterns of pleiotropy and its biological relevance in maize
Source: PLoS Genet. 2023 Mar 21;19(3):e1010664. doi: 10.1371/journal.pgen.1010664 (PMC10030035; doi:10.1371/journal.pgen.1010664)
Supplement: S3 Table — (CSV) [file pgen.1010664.s003.csv]

Entry_ID_noSpaces	accession	Geno_Code	entry	hapmap_names	Panel	pop	Entry_ID	State.Country	Pedigree	Subpopulation	GDD_DTS_BLUP_Peiffer_2014_goodman	GDD_DTA_BLUP_Peiffer_2014_goodman	GDD_ASI_BLUP_Peiffer_2014_goodman	DTS_BLUP_Peiffer_2014_goodman	DTA_BLUP_Peiffer_2014_goodman	ASI_BLUP_Peiffer_2014_goodman	plant_height_BLUP_Peiffer_2014_goodman	ear_height_BLUP_Peiffer_2014_goodman	plant_height_minus_ear_height_BLUP_Peiffer_2014_goodman	ear_height_div_plant_height_BLUP_Peiffer_2014_goodman	plant_height_div_DTA_BLUP_Peiffer_2014_goodman	DTA_BLUP_Buckler_2009_goodman	DTS_BLUP_Buckler_2009_goodman	ASI_BLUP_BLUP_Buckler_2009_goodman	DTS_BLUP_Hung_2012_1_goodman	DTA_BLUP_Hung_2012_1_goodman	ASI_BLUP_Hung_2012_1_goodman	plantheight_BLUP_Hung_2012_1_goodman	earheight_BLUP_Hung_2012_1_goodman	leaflength_BLUP_Hung_2012_1_goodman	leafwidth_BLUP_Hung_2012_1_goodman	tassprimbranchno_BLUP_Hung_2012_1_goodman	tasslength_BLUP_Hung_2012_1_goodman	upperleafangle_BLUP_Hung_2012_1_goodman	cobdiam_BLUP_Hung_2012_1_goodman	coblength_BLUP_Hung_2012_1_goodman	earrowno_BLUP_Hung_2012_1_goodman	kernelnoperrow_BLUP_Hung_2012_1_goodman	earmass_BLUP_Hung_2012_1_goodman	cobmass_BLUP_Hung_2012_1_goodman	totalkernelweight_BLUP_Hung_2012_1_goodman	weight20kernels_BLUP_Hung_2012_1_goodman	totalkernelno_BLUP_Hung_2012_1_goodman	nodenumberbelowear_BLUP_Hung_2012_1_goodman	nodenumberaboveear_BLUP_Hung_2012_1_goodman	numbraceroots_BLUP_Hung_2012_1_goodman	GDD_DTA_long_BLUP_Hung_2012_goodman	GDD_DTA_short_BLUP_Hung_2012_goodman	GDD_DTA_photo_resp_BLUP_Hung_2012_goodman
3316	ames26771	Z027E0003	3	282set_33-16	ASSO	27	33-16	Indiana	Lux Johnson Country white	nss	946.858	928.182	18.484	81.704	79.306	1.392	180.289	82.83	93.156	0.468	2.283	79.5315	80.4381	1.4908	80.41	79.52	1.58	166.04	73.17	695.39	90.79	16.54	341.71	67.96	26.26	132.81	16.08	26.9	81.74	16	64.16	4.58	287.35	6.57	6.58	1.4	942.4032	891.3016	51.1016
3811	ames26604	Z027E0004	4	282set_38-11Goodman-Buckler	ASSO	27	38-11	Indiana	Outcross in line from 176A	nss	963.204	948.126	16.067	83.33	80.9	1.201	181.573	104.189	75.52	0.571	2.343	81.4351	82.3824	1.3587	82.35	81.44	1.41	169.06	92.27	886.01	86.31	11.1	348.68	63.5	25	140	15.24	25.08	68.65	14.38	53.08	3.9	278.14	7.62	5.42	1.73	974.2872	951.4846	22.8026
4226	nsl30904	Z027E0001	1	282set_4226	ASSO	27	4226	Illinois	Funk 90 Day	nss	827.732	805.712	26.341	73.066	70.292	1.685	176.761	89.529	84.796	0.509	2.532	70.1606	71.2713	1.4717	71.24	70.17	1.46	161.59	78.06	727.47	91.08	19.04	317.01	37.78	26.15	123.15	13.82	23.63	72.06	15.27	56.99	4.45	269.8	8.09	4.51	1.15	802.7953	832.7408	-29.9455
4722	pi587130	Z027E0002	2	282set_4722	ASSO	27	4722	Indiana	SA x Ohio yel.	popcorn	958.091	926.68	30.48	83.016	79.563	2.217	162.867	89.817	72.051	0.544	2.09	79.8069	82.2266	2.3961	82.18	79.81	2.36	156.9	83.03	766.51	92.77	11.01	343.86	66.08	24.48	145.16	12.41	22.53	43.51	15.19	20.78	2.8	211.62	8.84	5.1	1.37	942.2549	901.2761	40.9788
a188	ames22443	Z027E0005	5	282set_A188	ASSO	27	A188	Minnesota	[(4-29*64)4-29(4)]	nss	737.854	729.82	10.725	67.996	66.173	0.775	126.094	45.442	80.506	0.356	1.968	65.5201	65.7148	0.6867	65.66	65.53	0.68	120.44	41.33	617.03	73.14	15.08	321.25	45.41	22.86	125.4	12.76	21.38	65.81	11.34	52.65	4.86	222.24	6.85	5.32	1.2	719.7274	729.993	-10.2656
a214n	pi406112	Z027E0006	6	282set_A214NGoodman-Buckler	ASSO	27	A214N	South Africa	(B68*HtN)B68(3)	mixed	1028.742	1036.566	-4.218	87.855	87.749	-0.46	179.823	103.286	75.763	0.573	2.094	88.3239	87.1681	-0.9062	87.11	88.31	-0.72	159.96	84.77	699	81.98	7.05	288.09	70.84	23.97	134.49	13.1	20.15	54.56	11.48	42.11	4.26	194.18	10.83	5.65	1.39	1061.6271	890.4191	171.208
a239	ames23405	Z027E0007	7	282set_A239	ASSO	27	A239	Minnesota	A73*A347	nss	825.944	814.5	11.846	73.357	71.62	0.855	141.403	59.421	79.852	0.431	1.991	71.6431	71.7004	0.7791	71.67	71.64	0.84	130.33	53.9	672.35	78.4	5.56	319.72	59.39	24.64	121.81	13.53	21.43	70.33	11.88	56.23	4.84	243.31	6.86	4.76	1.91	820.8077	812.1087	8.699
a272	ames27063	Z027E0008	8	NA	ASSO	27	A272	South Africa	Yellow Boesman	ts	871.287	841.632	17.77	76.962	73.442	1.557	154.798	62.352	91.987	0.422	2.17	73.7469	75.8621	2.0094	75.82	73.75	1.99	146.28	56.41	649.9	73.66	10.09	264.85	53.8	20.44	111.62	12.28	19.31	39.63	6.76	31.03	3.56	189.84	6.67	5.4	1.27	847.6824	839.5787	8.1037
a4415	ames27064	Z027E0009	9	282set_A441-5	ASSO	27	A441-5	South Africa	Robyn*Leamming yellow dent	mixed	944.94	923.673	23.771	82.101	79.519	1.811	127.321	63.112	62.969	0.495	1.674	79.9385	81.2031	1.6236	81.15	79.93	1.69	117.14	57.01	765.39	103.09	12.59	251.26	54.55	25.43	101.46	12.2	18.58	65.13	14.35	51.21	5.74	227.61	7.64	NA	1.36	946.6207	894.9731	51.6476
a554	pi587138	Z027E0010	10	282set_A554	ASSO	27	A554	Minnesota	[(WD*Wf9)WD(2))]	nss	725.876	721.559	9.655	65.793	64.857	0.526	129.043	54.048	75.968	0.403	2.012	64.447	64.079	0.288	64.06	64.45	0.31	115	48.55	588.95	70.13	9.45	262.16	35.1	23.49	95.98	13.19	20.11	48.4	12.19	37.81	3.24	230.93	5.85	5.1	1.2	719.5216	768.0965	-48.5749
a556	ames23450	Z027E0011	11	282set_A556	ASSO	27	A556	Minnesota	B164-886*A237	nss	773.175	794.29	-4.499	69.262	69.715	-0.54	115.693	52.426	63.839	0.445	1.709	69.1239	66.9418	-0.9127	66.89	69.11	-0.75	106.48	47.8	601.91	82.7	6.69	278.08	50.39	21.51	105.51	12.37	19.8	57.9	14.93	36.04	4	234.83	7.05	4.68	1.41	785.5055	788.448	-2.9425
a6	ames27062	Z027E0012	12	282set_A6	ASSO	27	A6	Pioneer	Cuban Flint	ts	1038.915	1011.115	33.258	88.212	84.758	3.163	186.75	116.416	69.17	0.619	2.2	88.6308	92.8842	3.4231	92.84	88.63	3.39	174.71	104.75	852.8	87.33	15.95	335.16	73.46	25.61	126.77	14.11	23.28	75.51	14.56	60.34	4.36	269.12	9.39	6.74	2.22	1045.4382	1024.3206	21.1176
a619	pi587139	Z027E0013	13	282set_A619	ASSO	27	A619	Minnesota	[(A171*Oh43)Oh43]	nss	818.545	811.092	17.912	73.66	71.649	1.118	155.824	56.27	99.275	0.367	2.209	71.7472	72.1598	0.9612	72.13	71.76	1	145.52	54.02	591.22	88.26	8.35	282.52	56.64	28.97	149.83	14.16	26.32	76.28	18.65	59.94	4.7	264.78	5.21	5.66	1.25	819.1823	844.0768	-24.8945
a632	pi587140	Z027E0014	14	282set_A632	ASSO	27	A632	Minnesota	[(Mt42*B14)B14(3)]	ss	810.269	795.425	18.038	72.292	70.151	1.494	154.346	83.075	71.195	0.536	2.241	69.6655	70.6411	1.5189	70.57	69.63	1.57	147.72	78.59	700.95	73.7	7.95	264.25	28.44	23.98	124.01	13.49	21.5	58.53	12.13	46.96	4.72	222.46	8.26	5.64	1.65	792.3251	836.9253	-44.6002
a634	ames19308	Z027E0015	15	282set_A634	ASSO	27	A634	Minnesota	[(Mt42*B14)B14(2)]	ss	812.938	801.161	18.322	71.932	70.542	1.107	145.156	72.218	73.762	0.485	2.1	70.0445	70.0082	0.9053	69.96	70.05	0.99	137.29	68.84	708.63	70.94	5.28	242.88	26.42	24.74	116.62	12.59	18.23	53.45	13.96	39.11	4.65	209.36	7.88	5.41	1.71	800.4012	795.1692	5.232
a635	ames19309	Z027E0016	16	282set_A635	ASSO	27	A635	Minnesota	ND203xB14(3)	ss	877.459	829.729	45.23	77.835	73.273	3.275	115.589	52.694	62.605	0.467	1.627	73.8277	77.1969	3.1761	77.16	73.84	3.11	105	47.25	656.59	65.73	7.6	289.13	12.39	22.98	115.98	13.47	18.69	47.9	10.11	45.45	4.22	227.56	7.5	5.64	1.22	844.2932	872.8502	-28.557
a641	ames19311	Z027E0017	17	282set_A641	ASSO	27	A641	Minnesota	ND203*B14	mixed	773.637	758.862	10.32	68.81	66.931	0.69	127.734	58.157	69.699	0.474	1.941	66.2311	66.7574	0.8337	66.72	66.23	0.85	122.93	55.05	622.67	82.62	5.01	266.86	48.1	24.32	118.61	14.04	19.33	54.77	11.81	43.71	4.37	207.2	5.52	6.25	1.2	748.8065	780.415	-31.6085
a654	pi587141	Z027E0018	18	282set_A654	ASSO	27	A654	Minnesota	A116*Wf9	nss	724.776	717.656	5.401	65.865	64.417	0.263	122.738	48.17	75.964	0.38	1.962	64.1379	63.9257	0.2592	63.89	64.12	0.29	112.77	42.75	543.91	72.46	3.92	266.7	58.04	24.14	119.9	11.52	19.06	52.99	10.34	42.32	4.63	174.22	4.95	4.77	1.17	712.1867	744.0687	-31.882
a659	nsl81599	Z027E0019	19	282set_A659	ASSO	27	A659	Minnesota	Minnesota Synthetic 3	nss	744.694	734.269	19.874	68.382	65.765	1.734	132.083	54.805	77.534	0.429	2.037	66.274	67.8503	1.8416	67.8	66.27	1.8	125.2	50.33	711.16	67.96	9.07	309.23	49.05	25.03	103.02	13.06	18.09	51.67	13.22	37.81	4.91	176.75	5.96	4.77	1.5	751.5177	798.6035	-47.0858
a661	pi607521	Z027E0020	20	282set_A661	ASSO	27	A661	Minnesota	Minnesota Synthetic AS-A	nss	761.06	724.82	30.325	68.236	65.234	1.906	147.194	71.051	76.575	0.478	2.253	64.8066	66.2339	1.8746	66.2	64.82	1.84	138.16	67.48	604.49	88.4	6.17	287.97	55.34	26.37	115.5	14.56	19.79	65.79	18.56	48	4.17	216.62	7.33	4.54	1.25	720.5479	725.7658	-5.2179
a679	pi587142	Z027E0021	21	282set_A679	ASSO	27	A679	Minnesota	[(A662*B73) B73(3)]	ss	806.035	797.966	13.234	71.534	70.205	0.842	158.43	74.95	81.532	0.476	2.296	69.9	69.5023	0.7285	69.47	69.91	0.78	148.35	72.27	759.36	82.62	7.23	315.83	76.76	26.35	147.37	17.18	27.77	82.1	19.19	65.9	3.95	325.04	7.35	5.11	1.69	803.3359	882.579	-79.2431
a680	ames23503	Z027E0022	22	282set_A680	ASSO	27	A680	Minnesota	[(A662*B73) B73(3)]	ss	871.376	872.717	6.681	76.59	75.762	0.457	175.406	86.572	86.305	0.496	2.375	75.4611	75.3096	0.7388	75.28	75.47	0.77	168.95	85.22	742.83	82.49	7.04	295.39	80.53	27.11	140.52	15.47	27.55	79.55	17.29	61.81	4.21	289.16	8.27	5.94	1.85	875.475	872.1481	3.3269
a682	pi587143	Z027E0023	23	282set_A682	ASSO	27	A682	Minnesota	[(AS-D*Mo17) Mo17 (2)]	nss	803.252	769.626	21.789	71.394	67.936	1.466	156.079	64.128	91.195	0.412	2.333	67.4942	68.2659	1.4514	68.23	67.5	1.52	148.81	60.8	580.88	75.51	5.13	342.22	23.48	21.41	137.85	10.44	22.18	52.73	11.74	40.51	4.46	193.7	5.19	5.12	1.26	771.0747	787.8902	-16.8155
ab28a	ames18999	Z027E0024	24	282set_Ab28A	ASSO	27	Ab28A	Alabama	GT152*38-11	mixed	1026.691	1003.205	23.178	88.027	85.001	1.875	172.271	80.35	89.826	0.464	2.113	85.5637	87.1763	1.8883	87.14	85.57	1.85	162.55	76.08	808.57	116.27	10.55	370.77	72.4	25.02	148.57	11.14	20.97	54.67	20.84	38.66	4.61	192.91	9.6	5.1	1.16	1029.9612	985.6719	44.2893
b10	nsl65865	Z027E0025	25	282set_B10	ASSO	27	B10	Iowa	Iowa Stiff Stalk Synthetic	mixed	966.888	911.346	49.876	83.929	78.343	4.002	161.709	80.883	80.831	0.495	2.125	78.2086	82.7657	4.443	82.73	78.2	4.27	152.06	75.27	796.62	93.77	11.4	311.3	40.21	28.36	164.17	13.87	23.07	84.2	31.69	57.7	4.88	230.85	8.88	4.74	1.43	917.9539	905.5888	12.3651
b103	pi594046	Z027E0026	26	282set_B103	ASSO	27	B103	Iowa	CIMMYT Pool 41 [Northern Temperate Ranges -1 (NTR-1)]	nss	814.188	802.574	14.521	72.251	70.795	0.808	120.219	59.409	60.963	0.489	1.745	70.52	70.4833	0.9135	70.45	70.52	0.97	113.7	54.05	671.58	80.18	1.11	294.94	59.95	26.14	132.18	14.3	18.4	56.1	13.58	42.81	4.83	193.34	7.19	5.39	1.51	803.7522	809.6069	-5.8547
b104	pi594047	Z027E0027	27	282set_B104	ASSO	27	B104	Iowa	BS13(S)C5	mixed	904.68	858.899	35.718	78.285	74.632	2.442	138.188	59.538	79.501	0.422	1.915	74.312	76.8887	2.4567	76.84	74.3	2.5	129.3	54.25	768.54	80.95	9.21	274.36	61.26	26.5	128.54	13.5	24.22	84.51	18.44	69.34	4.89	275.68	7.28	6.47	1.41	857.4828	858.4554	-0.9726
b105	pi594048	Z027E0028	28	282set_B105	ASSO	27	B105	Iowa	BSSS�C9	mixed	925.138	898.722	22.977	80.284	77.397	1.74	154.353	66.74	84.78	0.438	2.05	77.5288	78.8847	1.6849	78.86	77.52	1.71	142.32	62.75	720.48	85.06	10.4	304.25	72.23	24.98	138.58	15.03	24.69	67.77	13.62	49.43	3.58	268.57	6.63	5.35	2.26	910.7583	942.7917	-32.0334
b109	pi597927	Z027E0029	29	282set_B109	ASSO	27	B109	Iowa	[B73 * BS20(S)C1]B73	ss	862.863	860.677	16.708	75.687	74.274	1.059	174.313	84.723	88.422	0.485	2.383	73.7693	74.0576	0.9557	74.01	73.76	1.03	162.49	76.41	697.33	85.74	6.66	284.15	67.14	26.2	128.49	14.88	25.15	86.27	15.07	69.89	4.81	294.11	8.56	5.37	2.18	853.7183	861.4741	-7.7558
b115	pi615190	Z027E0030	30	NA	ASSO	27	B115	Iowa	BS11(FR)C9	nss	936.216	901.254	34.265	81.453	77.735	2.759	170.258	93.253	76.673	0.537	2.254	77.3684	79.7796	2.5558	79.76	77.37	2.2	156.94	84.38	704.02	91.53	14.46	358.07	38.63	22.91	152.51	13.35	21.54	71.64	17	50.9	5.42	218.93	7.88	5.69	1.24	907.0951	898.6725	8.4226
b14a	pi550461	Z027E0031	31	282set_B14A	ASSO	27	B14A	Iowa	Cuzco*B14(8)	ss	892.743	860.424	35.879	77.727	74.297	2.563	163.729	73.804	87.635	0.459	2.241	73.5596	75.765	2.6139	75.74	73.57	2.54	147.41	63.53	801.41	81.99	6.14	307.96	37.47	24.26	148.75	13.37	20.42	67.07	15.23	50.84	4.77	221.38	6.34	6.21	1.71	851.6946	807.7624	43.9322
b164	ames27066	Z027E0032	32	282set_B164	ASSO	27	B164	Minnesota	Indiana Reid (Pioneer)	mixed	862.106	819.736	38.184	75.984	72.221	2.461	165.495	74.138	89.317	0.448	2.322	71.6965	74.2452	2.3177	74.24	71.7	2.34	151.89	67.19	726.89	80.05	14.97	292.42	60.68	24.16	140.71	14.96	21.75	70.66	12.89	56.93	4.61	258.73	7.53	5.95	1.65	826.9832	808.9899	17.9933
b2	ames26769	Z027E0033	33	282set_B2	ASSO	27	B2	Missouri	Reid Yellow Dent	nss	880.022	851.134	18.134	76.228	73.354	1.458	173.657	89.264	81.372	0.513	2.348	72.9599	74.4416	1.5603	74.41	72.96	1.55	167.25	82.45	816.36	91.25	10.44	375.67	66.7	30.43	148.93	15.83	25.54	106.48	30.86	77.97	6.01	271.15	8.54	5.09	1.87	846.5881	815.6192	30.9689
b37	pi550467	Z027E0034	34	282set_B37	ASSO	27	B37	Iowa	Iowa Stiff Stalk Synthetic	ss	914.31	856.003	48.447	79.417	74.379	3.553	160.034	75.966	83.086	0.476	2.17	74.3541	78.3112	3.5552	78.29	74.36	3.49	151.05	72.04	665.9	87	7.36	291.44	61.75	26.23	146.1	14.42	23.94	90.94	21.99	68.88	5.55	258.55	8.05	5.91	1.7	861.1479	885.9448	-24.7969
b46	pi550469	Z027E0035	35	282set_B46	ASSO	27	B46	Iowa	W22*B10	mixed	885.979	853.171	32.201	78.052	74.677	2.343	162.749	60.34	100.4	0.376	2.214	74.8401	77.44	2.589	77.4	74.85	2.54	151.01	53.75	726.86	92.45	8.35	295.39	53.25	28.1	129.94	15.48	21.68	74.12	18.42	55.08	4.49	240.92	7.94	6.2	1.64	859.2111	841.7134	17.4977
b52	pi550454	Z027E0036	36	282set_B52	ASSO	27	B52	Iowa	Segregating material from a private breeder	nss	910.088	918.986	12.412	79.689	79.667	0.797	170.445	84.64	85.319	0.491	2.228	80.7843	78.7419	-0.9096	78.7	80.78	-0.83	160.31	79.57	727.39	87.19	6.44	377.77	67.23	26.98	151.14	16.5	24.71	73.3	17.97	54.21	3.93	262.09	8.84	5.74	1.69	958.717	920.6588	38.0582
b57	pi550472	Z027E0037	37	282set_B57	ASSO	27	B57	Iowa	Midland	nss	883.352	844.088	32.08	76.507	73.321	1.973	134.997	58.889	74.583	0.445	1.853	73.4952	74.6896	1.6948	74.66	73.5	1.73	128.37	53.91	748.02	81.92	19.16	317.02	53.62	30.13	126.48	14.61	23.76	91.43	24.7	67.82	5.45	250.88	7.48	5.62	1.38	846.357	842.3372	4.0198
b64	pi550440	Z027E0038	38	282set_B64	ASSO	27	B64	Iowa	41.2504B*B14(3)	ss	717.521	708.103	20.557	65.708	63.867	1.544	123.984	59.784	63.782	0.488	1.965	62.5524	63.9194	1.7192	63.88	62.55	1.63	111.01	51.63	657.37	62.66	4.77	247.56	14.81	27.46	125.54	14.21	23.63	69.67	15.2	46.64	3.66	246.87	7.24	4.51	1.68	688.1234	745.8371	-57.7137
b68	pi550465	Z027E0039	39	282set_B68	ASSO	27	B68	Iowa	41.2504B*B14(3)	ss	949.673	901.731	43.906	81.649	77.65	3.27	166.387	79.28	84.459	0.482	2.198	77.2087	80.0363	3.9791	80	77.21	3.89	155.68	74.1	850.94	77.85	10.18	331.17	44.78	25.79	156.69	15.35	24.69	65.9	18.29	52.75	3.68	238.45	9.14	5.99	1.71	900.3948	916.7346	-16.3398
b73	pi550473	Z027E0040	40	282set_B73	ASSO	27	B73	Iowa	Iowa Stiff Stalk Synthetic C5	ss	872.341	867.856	11.304	75.789	75.552	0.636	178.731	88.893	89.548	0.495	2.436	73.9506	75.0073	1.046	75	73.95	1.05	168.61	83.32	767.38	88.99	6.71	301.6	78.22	29.13	134.63	16.57	24.77	91.55	20.74	70.96	4.55	313.69	8.75	5.75	2.25	869.6181	899.8937	-30.2756
b73htrhm	ames27065	Z027E0041	41	282set_B73Htrhm	ASSO	27	B73Htrhm	Iowa	Ht1 and rhm1 conversion of B73	ss	873.799	858.58	14.862	76.872	74.85	1.083	174.67	83.888	89.034	0.478	2.353	75.0228	75.6516	1.2545	75.61	75.02	1.19	162.3	75.93	699.55	82.85	5.95	293.01	78.25	28.55	122.23	17.87	27.41	97.93	19.8	74.89	4.1	319.28	8.32	5.71	1.69	865.6057	879.0897	-13.484
b75	pi608774	Z027E0042	42	282set_B75	ASSO	27	B75	Iowa	Iowa Corn Borer Synthetic No. 3 (BSCB3)	nss	868.363	827.124	40.995	76	72.763	2.582	152.79	71.066	80.695	0.464	2.113	72.2114	73.8438	2.1924	73.8	72.21	2.27	143.29	65.84	697.75	89.04	2.62	348	46.87	24.37	123.92	14.37	23.97	84.12	14.92	67.04	5.37	248.41	6.15	4.81	1.4	836.2152	821.3812	14.834
b76	pi550483	Z027E0043	43	282set_B76	ASSO	27	B76	Iowa	[(CI.31A*B37)B37]	ss	830.01	820.428	13.888	74.811	72.517	1.336	145.843	62.199	82.491	0.426	2.059	72.677	73.6993	1.5899	73.65	72.68	1.62	137	55.91	619.17	84.1	6.19	300.46	48.66	26.31	131.82	13.59	20.66	69.56	17.39	52.58	6.22	206.67	7.94	5.42	2.12	832.9672	867.7882	-34.821
b77	pi608765	Z027E0044	44	282set_B77	ASSO	27	B77	Iowa	Pioneer Two-Ear composite(BS11)	nss	883.144	869.27	16.59	77.959	75.914	1.161	159.269	66.267	90.507	0.417	2.115	75.9594	76.5665	1.2507	76.52	75.96	1.23	154.37	67.44	704.11	91.09	10.35	367.83	56.48	23.37	142.01	13.68	21.02	66.86	13.29	53.16	5.12	226.82	8.48	6.79	1.49	884.8134	856.0465	28.7669
b79	pi608766	Z027E0045	45	282set_B79	ASSO	27	B79	Iowa	Iowa Two-Ear Synthetic No.1(BSTE)	mixed	887.694	860.903	24.699	78.057	75.203	1.712	153.914	81.614	71.472	0.531	2.079	76.029	77.3548	1.1179	77.33	76.04	1.11	143.73	73.6	760.82	97.63	11.9	327.59	71.71	30.66	137.86	15.47	19.38	82.45	15.2	64.42	4.82	258.2	8.76	5.12	1.58	878.678	853.6645	25.0135
b84	pi608767	Z027E0046	46	282set_B84	ASSO	27	B84	Iowa	BS13(S2)C0	ss	902.409	890.098	20.372	79.428	77.332	1.445	160.414	81.188	76.92	0.505	2.136	77.6815	78.6598	1.4349	78.62	77.68	1.49	150.63	75.97	774.65	77.97	11.13	293.61	64.73	28.49	152.6	15.23	22.66	71.56	19.66	58.32	4.82	249.21	9.38	5.07	1.71	906.7409	931.5125	-24.7716
b97	pi564682	Z027E0047	47	282set_B97	ASSO	27	B97	Iowa	BSCB1�C9	nss	880.786	860.412	34.199	77.825	74.72	2.575	168.721	83.785	84.156	0.497	2.278	74.4548	77.1267	2.6058	77.08	74.5	2.62	156.72	74.95	704.04	101.81	12.58	324.05	57.56	25.1	128.17	13.06	21.88	72.99	16.42	56.06	5.17	228.36	8.02	5.6	1.74	870.4734	861.5763	8.8971
c103	ames19284	Z027E0048	48	282set_C103	ASSO	27	C103	Connecticut	Lancaster Surecrop (from Noah Hershey)	nss	898.948	866.303	33.257	78.538	75.428	2.39	145.433	61.395	83.866	0.42	1.946	75.5316	77.3458	2.6837	77.34	75.54	2.6	137.42	59.36	726.85	93.52	11.32	375.04	60.83	24.99	178.24	11.93	27.04	86.78	20.62	65.51	5.02	263.79	7.11	4.67	1.06	876.5495	899.1108	-22.5613
c123	ames19313	Z027E0049	49	282set_C123	ASSO	27	C123	Connecticut	C102*C103	nss	846.881	818.216	24.203	74.821	71.854	1.824	134.966	61.586	73.887	0.449	1.929	71.6606	73.0704	1.8566	73.03	71.66	1.84	128.45	55.01	674.68	88.09	14.05	326.86	44.88	25.99	131.91	13.31	24.3	72.54	17.51	54.52	4.72	260.52	6.63	5.1	1.34	816.6177	841.5222	-24.9045
c49a	ames27067	Z027E0050	50	282set_C49A	ASSO	27	C49A	NA	NA	NA	727.484	707.05	16.476	65.759	63.4	1.26	127.39	55.757	71.998	0.42	2.043	62.3996	63.7696	1.5434	63.75	62.41	1.62	119.46	49.13	507.4	62.72	7.8	309.36	44.34	29.4	116.46	12.36	22.29	47.66	12.4	35.58	3.9	192.86	5.34	4.26	1.44	692.2935	760.0569	-67.7634
ch70130	ames27069	Z027E0051	51	282set_CH701-30	ASSO	27	CH701-30	Canada - Harrow	unknown	nss	821.145	778.113	42.747	72.749	69.204	2.788	157.655	78.315	78.005	0.494	2.295	69.039	70.9726	2.4534	70.93	69.04	2.63	150.72	74.52	644.6	95.7	7.3	324.87	48.27	21.42	129.99	12.03	25.93	69.17	12.2	55.31	4.01	256.09	7.29	4.78	1.47	779.9932	764.009	15.9842
ch9	ames27068	Z027E0052	52	282set_CH9	ASSO	27	CH9	Canada - Harrow	Funk�s G176	nss	845.661	801.241	39.086	73.756	70.125	2.615	132.823	47.956	83.381	0.378	1.929	70.2489	72.3312	2.3426	72.3	70.25	2.35	123.45	43.82	626.92	82.29	2.77	315.99	42.13	24.27	108.26	13.11	19.53	69.09	14.14	53.91	5.33	219.99	7.24	5.64	1.65	803.1022	825.5953	-22.4931
ci1872	ames26138	Z027E0054	54	282set_CI187-2	ASSO	27	CI187-2	USDA	Krug	nss	989.061	955.457	29.053	84.018	81.053	1.801	132.464	76.154	56.875	0.569	1.69	81.4321	83.5272	2.0199	83.51	81.43	1.97	123.63	71.65	756.54	87.4	15.67	324.12	42.6	23.5	127.16	12.14	21.25	56.48	12.94	45.16	4.29	214.5	9.88	5.38	1.14	974.3483	972.739	1.6093
ci21e	cize21	Z027E0055	55	282set_CI21E	ASSO	27	CI21E	USDA	Hy*C.I.21	nss	923.905	908.494	18.018	80.356	78.093	1.449	167.742	76.384	89.96	0.454	2.155	78.0556	78.512	1.4709	78.46	78.06	1.44	159.57	72.39	794.09	94.55	7.79	413.5	63.79	27.82	143.46	14.31	24.67	83.27	19.58	63.56	5.43	228.28	8.97	6.5	1.83	914.458	915.158	-0.7
ci28a	cize28	Z027E0056	56	282set_CI28AGoodman-Buckler	ASSO	27	CI28A	USDA	Recovered Blight Resistance B2	mixed	942.817	921.102	22.839	81.944	78.931	2.074	153.407	84.648	69.103	0.552	2.003	78.9952	80.533	2.1446	80.47	78.98	2.16	143.34	77.13	751.44	107.02	10.64	352.83	64.68	24.26	131.47	12.79	21.61	72.74	17.62	54.97	4.39	255.58	8.71	4.85	1.4	928.8307	920.3622	8.4685
ci31a	ames21512	Z027E0057	57	282set_CI31A	ASSO	27	CI31A	USDA	Midland OP	nss	970.295	947.691	23.037	83.701	81.125	1.523	142.857	81.45	61.834	0.571	1.814	81.7893	82.8997	1.2827	82.89	81.81	1.37	133.86	78.34	744.97	92.69	14.47	373.3	66.54	24.93	121.93	13.67	20.1	62.01	13.77	53.62	4.5	241.03	9.24	5.35	1.57	974.647	1000.0835	-25.4365
ci3a	ames26116	Z027E0058	58	282set_CI3A	ASSO	27	CI3A	USDA	[(C.I.3*related inbred) C.I.3 (2)]	nss	950.213	909.184	36.387	82.511	78.749	2.433	181.757	85.879	93.657	0.472	2.344	78.9739	81.0223	2.3046	80.99	78.98	2.34	168.52	82.75	711.99	95.88	15.52	348.83	72.04	29.06	115.71	16.75	21.9	65.65	17.1	49.42	3.9	256.77	8.71	5.47	1.64	924.556	886.5684	37.9876
ci64	ames19314	Z027E0059	59	282set_CI64	ASSO	27	CI64	USDA	K64*Mo21A	nss	948.413	955.596	-2.471	81.8	81.345	-0.374	164.42	92.393	72.345	0.557	2.063	80.97	79.8872	-0.3476	79.87	80.98	-0.26	153.97	82.3	751.44	88.5	7.71	362.47	63.39	28.98	136.12	16.59	23.14	78.81	18.97	64.7	4.58	248.12	10.07	4.83	1.22	957.0049	933.4205	23.5844
ci66	pi587148	Z027E0060	60	282set_CI66	ASSO	27	CI66	USDA	L97*K55 (2)	nss	1008.69	972.216	33.197	86.442	82.564	2.331	135.776	58.794	77.099	0.435	1.705	83.9278	86.0731	2.9402	86.05	83.92	2.45	128.78	54.67	683.43	86.02	6.03	263.26	74.96	25.97	125.17	14.22	20.11	58.31	18.15	43.26	4.1	208.23	9.05	5.88	1.54	988.8731	979.5593	9.3138
ci7	ames28367	Z027E0053	53	282set_Ci7Goodman-Buckler	ASSO	27	CI.7	USDA	[(L317*33-16)33-16(2)]	nss	955.44	938.508	17.736	82.533	80.385	1.329	195.395	104.399	88.219	0.539	2.462	80.5378	80.9173	1.3287	80.88	80.53	1.3	180.61	92.71	862.97	90.1	8.95	421.36	74.04	25.98	117.44	13.37	20.51	50.37	12.83	39.1	3.92	209.45	9.68	5.43	1.91	951.1575	901.5697	49.5878
ci90c	ames22440	Z027E0061	61	282set_Ci90CGoodman-Buckler	ASSO	27	CI90C	USDA	CI90A = L97*M14	mixed	990.31	956.856	31.753	84.089	81.145	2.533	140.74	74.85	65.766	0.527	1.792	81.2374	84.5594	2.4585	84.53	81.23	2.5	129.31	65.96	730.8	79.5	12.88	357.55	61.49	23.87	118.72	15.36	21.92	47.83	12.61	35.4	3.26	247.44	8.61	5.09	1.84	969.2898	880.0907	89.1991
ci91b	ames28365	Z027E0062	62	282set_Ci91BGoodman-Buckler	ASSO	27	CI91B	USDA	L97*A71	nss	912.717	887.291	27.435	79.913	77.049	1.916	140.427	69.375	70.617	0.486	1.858	76.4275	78.5103	1.9709	78.46	76.42	1.93	127.22	61.8	629.79	85.9	8.62	303.27	58.84	23.95	144.9	13.89	24.9	67	13.2	52.23	4.16	266.06	7.85	5.09	1.72	893.2919	928.4157	-35.1238
cm105	pi587124	Z027E0063	63	282set_CM105	ASSO	27	CM105	Canada-Morden	CMV3xB14(2)	ss	749.61	725.39	21.004	67.166	65.119	1.527	134.851	57.179	75.739	0.424	2.113	63.8019	64.8268	2.0095	64.78	63.81	2.04	125.99	51.54	669.52	62.63	4.42	241.67	35.6	25.4	127.66	13.98	20.75	53.17	14.94	39.3	3.92	198.01	6.23	5.39	1.26	701.7305	760.8041	-59.0736
cm174	ames19316	Z027E0064	64	282set_CM174	ASSO	27	CM174	Canada-Morden	CMV3xB14(2)	ss	754.755	727.226	24.292	67.211	64.71	1.543	122.527	55.326	67.294	0.445	1.917	64.2072	65.3713	1.4423	65.33	64.22	1.55	111.32	48.96	628.77	61.6	4.98	245.54	20.85	25.91	120.44	15.37	22.17	61.65	13.25	47.98	3.78	212.8	6.05	4.81	1.2	718.5275	734.4927	-15.9652
cm37	ames20190	Z027E0065	65	282set_CM37	ASSO	27	CM37	Canada-Morden	KE3	nss	714.745	693.626	11.81	64.466	61.342	0.947	114.485	39.721	66.147	0.39	1.802	58.4032	58.7062	1.0575	58.67	58.41	1.04	99	34.2	492.53	52.91	13.24	295.43	50.06	22.41	120.84	11.19	19.89	40.67	8.51	32.58	3.44	201.35	4.64	4.86	1.03	629.4137	749.9996	-120.5859
cm7	ames27070	Z027E0066	66	282set_CM7	ASSO	27	CM7	Canada-Morden	W85*CMV3	nss	724.544	717.984	5.808	66.137	64.776	0.329	108.091	38.651	69.365	0.36	1.683	64.6887	64.597	0.2411	64.53	64.68	0.28	102.91	36.45	525.62	63.29	4.68	332.19	26.58	24.66	104.9	13.37	18.9	46.41	9.83	36.38	4.29	179.39	4.45	4.21	1.14	717.3923	720.5915	-3.1992
cml10	ames27072	Z027E0067	67	282set_CML10	ASSO	27	CML10	Mexico	Pop.21 = Tuxpe�o	ts	1030.863	1010.98	53.128	92.229	87.854	3.965	202.36	116.862	82.112	0.568	2.324	95.5257	102.6693	5.523	102.64	95.54	5.25	190.84	106.28	880.19	76.42	15.83	396.06	77.51	22.73	145.05	12.31	23.8	73.09	15.6	54.93	5.18	239.28	11.86	5.97	1.65	1202.0927	983.2308	218.8619
cml103	ames27081	Z027E0068	68	282set_CML103	ASSO	27	CML103	Mexico	Pop. 44	ts	962.954	970.057	-7.405	82.788	82.457	-0.737	169.434	112.703	57.32	0.667	2.126	82.6424	81.8319	-0.8852	81.87	82.64	-0.76	157.82	96.93	767.43	101.51	12.05	372.87	64	26.64	142.16	13.45	23.1	77.98	17.91	60.21	5.07	248.66	11.93	4.48	1.27	990.0161	902.7499	87.2662
cml108	ames27082	Z027E0069	69	282set_CML108	ASSO	27	CML108	Mexico	Pop. 44	ts	1013.284	1007.76	6.117	87.283	85.448	0.4	160.601	77.824	83.19	0.481	1.935	85.6764	86.1133	0.224	86.08	85.68	0.31	153.07	68.41	828.82	96.13	6.95	375.99	68.39	29.07	129.48	15.13	18.9	60.15	18.36	41.6	4.4	217.29	9.29	5.64	1.34	1027.9808	910.1166	117.8642
cml11	ames27258	Z027E0070	70	282set_CML11	ASSO	27	CML11	Mexico	Pop. 21	ts	1095.991	1069.769	36.296	92.579	88.534	3.007	187.371	115.798	70.215	0.61	2.152	89.435	93.5822	3.6124	93.54	89.43	3.53	177.2	105.18	862.2	91.5	16.59	391.1	69.02	22.13	142.15	11.61	21.26	49.51	13.33	34.45	4.58	198.53	12.31	6.26	1.42	1095.9665	976.1216	119.8449
cml14	ames27074	Z027E0071	71	282set_CML14	ASSO	27	CML14	Mexico	Pop. 21 = Tuxpe�o Sequia	ts	1182.387	1151.174	44.116	97.443	94.047	3.363	162	93.067	68.549	0.579	1.733	98.5718	102.8827	3.7371	102.85	98.55	3.56	149.09	81.61	840.95	100.21	16.13	367.61	61.28	23.67	113.87	13.79	NA	71.07	12.73	56.01	4.71	250.6	9.91	5.91	3.11	1261.2141	961.237	299.9771
cml154q	ames27083	Z027E0072	72	282set_CML154Q	ASSO	27	CML154Q	Mexico	Pop. 62	ts	984.146	973.558	19.157	83.822	82.108	1.367	152.203	85.582	65.811	0.561	1.896	81.8335	82.805	1.4652	82.77	81.83	1.44	145.34	76.94	828.24	75.72	13.29	396.54	61.22	30.07	149.54	14.58	22.52	88.64	31.58	58.85	4.52	262.04	8.85	5.98	1.66	979.0678	934.9808	44.087
cml157q	ames27084	Z027E0073	73	282set_CML157Q	ASSO	27	CML157Q	Mexico	Pop. 62	ts	1014.903	995.615	15.913	86.957	84.409	1.301	196.623	125.408	69.387	0.64	2.298	84.722	85.8519	1.3051	85.81	84.73	1.3	183.88	108.4	917.74	103.39	19.17	339.19	77.52	28.06	131.56	14.59	20.45	78.56	18.19	60.55	4.76	251.82	10.47	5.12	1.89	1012.2752	908.1434	104.1318
cml158q	ames27085	Z027E0074	74	282set_CML158Q	ASSO	27	CML158Q	Mexico	Pop. 62	ts	1064.94	1029.239	32.62	90.205	85.955	3.034	174.917	104.38	68.131	0.601	2.09	86.7651	89.8205	3.2913	89.81	86.76	3.29	162.42	93.51	860.17	115.84	19.43	354.36	66.17	27.62	121.54	13.82	20.07	51.72	18.51	37.06	3.83	189.06	12.22	6.75	1.29	1037.3394	961.0537	76.2857
cml218	ames27086	Z027E0075	75	282set_CML218	ASSO	27	CML218	Mexico	EV = Streak resist. source	mixed	1030.909	1043.606	3.189	87.272	87.013	0.198	182.106	90.608	88.944	0.497	2.169	87.608	86.4763	-0.1079	86.42	87.6	0.05	169.66	80.28	926.78	106.57	17.41	348.09	68.04	26.92	127	13.73	22.5	68.67	18.27	50.22	4.18	236.29	8.74	6.15	1.96	1050.2653	898.7019	151.5634
cml220	ames27087	Z027E0076	76	282set_CML220	ASSO	27	CML220	Mexico	EV = Streak resist. source	ts	916.198	889.804	24.665	79.688	77.107	1.642	131.644	57.625	69.765	0.447	1.736	77.9566	78.6997	1.6082	78.67	77.95	1.69	115.8	51.52	728.77	76.92	20.06	300.26	57.3	29.41	123.1	14.25	20.48	68.88	14.89	53.27	5.32	223.09	8.38	5.96	1.69	906.3335	824.8036	81.5299
cml228	ames27088	Z027E0077	77	282set_CML228	ASSO	27	CML228	Mexico	Suwan-1/SR	ts	1039.303	1084.046	27.963	92.919	90.173	2.133	172.665	106.461	67.471	0.6	2.018	92.5078	94.1164	2.0862	94.07	92.48	2.09	156.4	91.17	923.81	93.96	9.82	357.25	68.84	23.26	129.73	12.87	19.96	60.12	12.1	45.39	4.81	203.78	11.02	5.34	1.9	1143.1729	908.6752	234.4977
cml238	ames27089	Z027E0078	78	282set_CML238	ASSO	27	CML238	Mexico	LB/SR	ts	1073.664	1054.396	28.127	90.968	87.627	2.434	151.291	80.111	71.931	0.52	1.732	88.2992	90.5818	2.6437	90.56	88.3	2.51	139.95	71.65	778.79	97.97	28.62	348.47	69.62	28.46	117.17	14.33	19.4	57.89	13.72	43.22	3.76	230.09	9.26	NA	1.62	1080.9123	937.7392	143.1731
cml247	pi595541	Z027E0079	79	282set_CML247	ASSO	27	CML247	Mexico	Pool 24 (Tuxpe�o)	ts	1115.544	1100.915	12.906	94.262	91.393	1.304	155.851	89.752	67.373	0.575	1.747	93.468	94.9982	1.4376	94.99	93.45	1.47	145.82	80.76	876.38	89.57	11.96	345.16	73.09	25.69	113.43	14.29	19.32	52.48	16.14	36.63	3.98	195.16	10.28	6.22	2.04	1143.1771	1022.8268	120.3503
cml254	pi595542	Z027E0080	80	282set_CML254	ASSO	27	CML254	Mexico	Pop. 21 = Tuxpe�o Sequia	ts	NA	1072.57	13.156	95.012	90.786	3.22	186.04	117.797	70.576	0.568	1.862	110.0487	114.9494	5.0743	114.91	110.04	4.77	174.71	88.22	927.71	86.14	11.07	329.99	74.21	22.41	126.39	12.27	23.95	67.18	10.73	52.16	4.06	249.78	8.2	5.91	1.5	1367.236	1008.9376	358.2984
cml258	ames27090	Z027E0081	81	282set_CML258	ASSO	27	CML258	Mexico	Pop. 21	ts	1151.571	1106.568	50.437	96.203	94.722	3.893	182.432	116.134	67.048	0.617	1.982	99.1091	104.3879	4.6052	104.36	99.1	4.36	167.57	102.86	914.07	97.03	17.98	395.31	66.9	26.67	132.38	13.61	20.29	NA	14.5	NA	4.77	NA	NA	NA	1.64	1221.7235	1019.8187	201.9048
cml261	ames27091	Z027E0082	82	282set_CML261	ASSO	27	CML261	Mexico	Pop. 21	ts	1141.23	1113.158	56.51	95.051	92.49	4.342	198.808	121.486	77.37	0.595	2.17	96.0538	103.3661	6.5161	103.33	96.04	5.09	184.65	108.69	872.84	91.31	19.56	375.16	NA	26.32	130.39	14.59	22.35	81.22	16.72	63.12	5.15	254.31	NA	NA	1.84	1170.9396	950.6004	220.3392
cml264	pi595544	Z027E0083	83	282set_CML264	ASSO	27	CML264	Mexico	Pop. 21 (related to CML10, CML11)	ts	NA	NA	29.532	NA	NA	NA	165.587	67.506	87.186	0.444	1.638	104.5677	114.602	8.6198	114.55	104.56	2.8	157.55	66.8	819.87	93.69	15.83	377.53	60.39	25.56	121.51	14.13	21.05	62.22	13.95	47.85	NA	220.32	NA	NA	1.63	1255.2766	983.568	271.7086
cml277	pi595550	Z027E0084	84	282set_CML277	ASSO	27	CML277	Mexico	Pop. 43 = La Posta (Tux.)	ts	1088.056	1094.143	28.877	93.062	90.497	2.369	184.117	99.797	85.663	0.532	2.1	91.0846	93.3097	2.3898	93.28	91.09	2.41	171.65	89.17	779.1	88.86	5.7	340	70.95	25.15	110.33	10.68	15.33	46.39	15.49	32.14	4.61	175.22	8.98	6.15	1.64	1131.5043	970.3053	161.199
cml281	ames27092	Z027E0085	85	282set_CML281	ASSO	27	CML281	Mexico	Pop. 43 = La Posta (Tux.)	ts	NA	NA	NA	89.589	85.599	1.632	156.1	100.664	61.542	0.604	1.713	107.8667	118.2518	8.2876	118.22	107.87	6.99	154.45	88.14	857.22	101.03	17.67	313.04	69.68	25.8	124.6	13.72	24.03	76.06	11.78	59.44	NA	264.8	12.46	7.38	2.72	1352.9863	952.7845	400.2018
cml287	pi595565	Z027E0086	86	282set_CML287	ASSO	27	CML287	Mexico	Pop. 24 = Antigua-Ven. (Tuson/Tux.)	ts	1160.79	1140.701	44.849	96.433	93.863	3.277	207.616	117.657	86.296	0.57	2.257	98.2812	102.7228	3.9222	102.7	98.28	3.64	191.74	101.2	920.86	92.79	14.24	325.94	69.72	28.34	143.08	14.43	25.36	89.92	16.99	70.24	5.05	292.93	NA	NA	NA	1252.7644	960.036	292.7284
cml311	ames27093	Z027E0087	87	282set_CML311	ASSO	27	CML311	Mexico	Pop. 500 = Inter. Mat. Wh. Dent Mix	ts	1151.021	1104.246	43.632	95.424	91.184	3.194	190.907	93.454	91.468	0.5	2.094	93.1383	96.8132	3.6721	96.8	93.16	3.59	174.78	85	821.33	85.94	15.6	354.3	67.16	27.15	135.47	14.56	22.53	65.04	16.78	45.95	NA	243.84	7.93	5.87	1.6	1159.1155	1004.689	154.4265
cml314	ames27094	Z027E0088	88	282set_CML314	ASSO	27	CML314	Mexico	Pop. 600 = Late Mat. Wh. Dent Mix	ts	1062.322	1030.086	40.486	89.17	86.028	3.106	199.596	111.905	79.678	0.56	2.29	86.8477	89.1067	3.4597	89.08	86.84	3.39	185.74	97.75	910.29	92.61	16.46	373.16	69.76	26.17	130.2	14.25	22	82.85	18.14	64.16	5.21	262.92	9.23	7.12	2	1052.9933	883.3121	169.6812
cml321	ames27095	Z027E0089	89	282set_CML321	ASSO	27	CML321	Mexico	Pop. 502 = Mex. DK + US	ts	1117.022	1074.101	23.928	93.607	91.697	1.726	204.046	110.534	90.619	0.539	2.244	94.277	96.0011	1.3475	95.97	94.28	1.38	185.79	97.55	1001.5	102.5	9.21	343.35	65.95	26.48	133	14.04	NA	NA	18.41	31.8	NA	171.13	9.43	6.6	2.03	1125.4279	949.2534	176.1745
cml322	ames27096	Z027E0090	90	282set_CML322	ASSO	27	CML322	Mexico	Recyc. US + Mex	ts	1006.494	972.846	26.752	85.677	81.748	1.851	151.359	87.098	66.09	0.565	1.896	83.0012	84.9807	1.7826	85	82.97	1.8	142.04	75.66	762.79	93.18	6.14	331.23	50.57	25.48	121.4	14.91	23.26	64.56	14.95	49.37	3.38	272.26	10.25	5.77	1.9	994.4406	911.834	82.6066
cml323	ames27097	Z027E0091	91	282set_CML323	ASSO	27	CML323	Mexico	Pop. 33 Amar. Subtrop. Mix	mixed	992.723	972.697	25.782	84.979	82.186	2.113	138.139	69.892	68.208	0.505	1.725	81.9935	84.042	2.1893	84.02	81.99	2.21	129.83	64.63	887.95	83.48	6.88	383.85	72.69	26.19	134.1	12.65	22.86	68.15	13.41	50.26	4.07	252.64	7.84	5.94	1.66	981.3333	917.6978	63.6355
cml328	ames27098	Z027E0092	92	282set_CML328	ASSO	27	CML328	Mexico	Recycled Lines	mixed	1048.374	1027.004	17.58	88.449	86.227	1.218	175.987	112.074	64.039	0.634	2.044	87.0208	87.9462	1.3209	87.93	87.04	1.32	158.96	95.09	706.06	83.58	17.51	328.29	61.22	25.07	96.5	14.17	20.13	50.83	10.79	41.25	3.43	204.23	10.88	6.76	1.85	1059.1637	823.9592	235.2045
cml331	ames27099	Z027E0093	93	282set_CML331	ASSO	27	CML331	Mexico	Suwan/Pop.47 * Mp78:518	ts	NA	855.272	41.207	97.139	85.538	5.179	205.558	111.731	92.224	0.534	2.212	90.4222	101.1455	7.7019	101.1	90.41	3.98	189.52	97.33	897.16	99.65	13.84	426.05	61.24	25.64	124.7	13.42	23.18	73.28	13.94	57.29	NA	NA	8.78	5.98	1.24	1048.8715	944.9985	103.873
cml332	ames27100	Z027E0094	94	282set_CML332	ASSO	27	CML332	Mexico	Suwan/Pop.47 * Mp78:518	ts	1071.903	1036.139	43.387	90.487	86.07	3.93	147.338	86.569	61.98	0.586	1.744	86.5061	90.1246	4.517	90.1	86.51	4.37	138.58	76.46	841.74	96.33	13.38	402.94	62.87	26.25	127.89	14.54	20.88	70.7	14.95	55.02	5.03	245.08	9.06	5.64	1.67	1053.7573	896.6946	157.0627
cml333	ames27101	Z027E0095	95	282set_CML333	ASSO	27	CML333	Mexico	Pop. 590	ts	1028.283	1000.515	29.15	87.546	83.379	2.221	186.702	119.014	68.682	0.636	2.227	84.6487	86.9125	2.2671	86.96	84.69	2.29	171.96	103.26	791.61	95.95	24.74	298.69	73.5	25.38	116.74	12.29	18.55	47.79	14.02	34.15	4.07	189.89	10.77	6	1.45	1021.6339	898.1646	123.4693
cml341	ames27102	Z027E0096	96	282set_CML341	ASSO	27	CML341	Mexico	Pop. 43 = La Posta (Tux.)	ts	1118.355	1083.156	36.435	93.491	90.074	2.863	190.175	107.732	80.821	0.568	2.199	91.3162	94.1774	3.2673	94.15	91.31	3.15	174.1	95.33	914.5	110.93	6.7	362.94	72.01	27.46	118.77	12.92	19.62	49.25	16.74	32.15	4.62	193.1	11.39	5.89	2.37	1119.1797	926.6843	192.4954
cml38	pi595534	Z027E0097	97	282set_CML38	ASSO	27	CML38	Mexico	Pop. 32	ts	1051.265	1038.064	31.433	92.378	88.57	3.021	161.86	94.155	66.616	0.583	1.914	90.9201	94.5699	3.355	94.54	90.92	3.24	149.45	86	817.85	104.86	14.73	347.63	77.13	28.96	129.71	15.04	21.72	66.2	19.09	48.74	3.39	235.9	9.89	5.53	NA	1098.8975	963.4144	135.4831
cml45	ames27076	Z027E0098	98	282set_CML45	ASSO	27	CML45	Mexico	Pop. 43 = La Posta (Tux.)	ts	1107.851	1067.908	23.138	94.64	90.52	2.838	188.007	114.317	77.258	0.576	1.967	102.8462	108.9783	4.3489	108.95	102.85	4.2	175.61	92.64	958.37	106.05	11.81	350.22	66.02	23.46	128.72	12.8	23.58	NA	12.67	NA	4.59	NA	NA	NA	1.26	1329.6693	984.6151	345.0542
cml5	ames27071	Z027E0099	99	282set_CML5	ASSO	27	CML5	Mexico	Pop. 21	ts	1122.008	1111.122	33.314	94.234	91.579	2.434	202.041	110.495	89.769	0.531	2.122	99.3378	102.2607	2.732	102.23	99.33	2.64	189.58	94.77	936.7	94.66	7.7	361.58	64.7	26.58	131.48	12.75	19.1	68.86	18.66	50.72	6.4	198.69	10.89	8.65	1.98	1265.9925	970.826	295.1665
cml52	pi595561	Z027E0100	100	282set_CML52	ASSO	27	CML52	Mexico	Pop. 79 = STA ROSA	ts	1187.359	1015.38	34.104	97.847	90.176	2.044	197.186	123.487	72.926	0.625	2.123	93.9143	98.7263	2.1473	98.69	93.87	1.98	181.64	111.05	882.26	88.36	18.39	357.62	67.89	23.1	118.55	11.49	22.35	48.58	12.64	36.61	3.53	207.66	11.45	6.85	1.93	1150.9599	1029.6772	121.2827
cml61	ames27078	Z027E0101	101	282set_CML61	ASSO	27	CML61	Mexico	Pop. 21	ts	NA	NA	NA	94.16	90.27	2.592	201.11	102.791	82.385	0.535	1.989	121.2089	125.8278	NA	125.78	121.18	NA	182.87	87.27	900.52	103.92	16.54	387.49	73.23	NA	140.39	13.76	21.45	76.19	NA	56.09	5.56	237.37	NA	NA	NA	1363.5656	964.2894	399.2762
cml69	ames28184	Z027E0102	102	282set_CML69	ASSO	27	CML69	Mexico	Pop. 36 = Cogollero (Caribbean)	ts	1067.936	1046.345	12.507	89.967	86.615	1.294	174.214	95.22	77.594	0.555	1.962	88.2839	89.3848	1.2742	89.33	88.28	1.3	159.3	83.33	941.61	110.32	10.54	327.75	71.71	26.32	118.33	11.32	16.79	50.71	15.98	35.2	4.64	180.97	9.42	6.08	1.79	1068.5045	973.7064	94.7981
cml77	ames28185	Z027E0103	103	282set_CML77	ASSO	27	CML77	Mexico	Pool 32 = Subtrop. Wh. Mix	mixed	993.001	997.94	15.199	83.159	84.855	0.821	164.991	83.506	80.913	0.505	2.094	85.2716	82.153	-1.0682	82.13	85.26	0.86	152.8	73.5	774.83	93.51	12.65	325.68	65.67	29.49	131.37	15.15	22.31	77.95	21.61	57.1	4.81	247.6	6.7	5.46	1.72	1017.8096	887.5291	130.2805
cml91	ames27079	Z027E0104	104	282set_CML91	ASSO	27	CML91	Mexico	Pop. 42 Northern Temp./German Mix	mixed	1034.831	998.111	32.182	88.533	84.877	2.441	172.73	92.071	79.604	0.531	2.054	84.7883	87.7475	2.7062	87.72	84.78	2.56	161.52	79.18	772.12	92.97	7.76	356.13	77.19	23.39	140.55	11.53	24.17	69.79	18.74	53.43	4.97	230.81	8.62	6.21	2.25	1016.3625	889.0027	127.3598
cml92	ames27080	Z027E0105	105	282set_CML92	ASSO	27	CML92	Mexico	Pop. 42 Northern Temp./German Mix	mixed	983.394	966.283	22.105	83.68	81.769	1.399	187.583	92.737	93.75	0.491	2.298	82.2817	83.0023	1.3158	82.97	82.28	1.41	178.79	87.05	877.16	86.91	14.6	322.5	80.82	28.53	146.84	14.45	24.12	88.87	20.09	70.3	5.52	280.92	8.1	7.07	1.71	985.6798	931.6362	54.0436
cmv3	ames27038	Z027E0106	106	282set_CMV3	ASSO	27	CMV3	Minnesota	A21*W185	nss	708.894	723.099	12.063	64.609	63.454	1.21	111.369	46.746	66.26	0.409	1.814	60.0873	62.0584	2.0201	62.02	60.08	1.27	105.69	42.68	511.75	54.81	6.42	305.6	30.71	24.7	96.08	13.89	18.47	42.44	6.51	35.95	3.36	173.3	5.47	4.78	1.19	654.0332	738.0898	-84.0566
co106	ames27105	Z027E0107	107	282set_CO106	ASSO	27	CO106	Canada-Ottawa	University of Wisconsin CR11	nss	711.907	701.935	21.99	65.472	63.127	2.029	117.456	48.132	70.631	0.398	1.936	61.1984	63.2871	2.3064	63.25	61.22	2.24	110.56	43.44	500.15	65.61	9.8	244.85	38.92	25.01	107.6	13.9	21.42	58.55	11.46	46.38	3.55	247.37	6.03	4.53	0.94	668.3567	699.6468	-31.2901
co125	ames27106	Z027E0108	108	282set_CO125	ASSO	27	CO125	Canada-Ontario	unknown	nss	716.717	704.885	11.077	65.846	63.723	1.167	121.595	41.317	80.104	0.356	1.969	62.7082	63.8828	1.6778	63.83	62.71	1.65	115.78	41.74	541.57	63.35	6.23	277.5	65.61	19.21	83.27	13.03	16.33	39.78	8.22	37.66	3.78	185.54	4.28	4.21	1.05	692.944	748.3936	-55.4496
co255	ames27050	Z027E0109	109	282set_CO255	ASSO	27	CO255	Canada-Ottawa	INRA 258	mixed	698.674	687.597	15.19	63.807	61.529	0.994	146.175	60.388	84.315	0.405	2.432	60.2498	60.4414	0.9782	60.4	60.26	1.05	137.7	54.83	568.24	66.09	4.46	239.04	40.64	27.46	141.34	13.97	22.47	59.8	13.17	47.57	3.72	255.05	5.71	4.53	0.93	653.4447	702.5314	-49.0867
d940y	ames27108	Z027E0110	110	282set_D940Y	ASSO	27	D940Y	South Africa	BO60W(A166NxB566Y-B560Y)B557Y	mixed	1062.952	1004.088	37.298	89.009	84.452	2.823	167.013	91.74	74.88	0.546	2.009	85.2878	89.3422	3.0571	89.31	85.29	3.18	160.9	83.22	888.74	96.93	10.53	391.04	77.74	23.92	137.95	12.17	23.42	53.78	14.81	39.51	3.73	221.39	9.54	5.97	1.9	1010.8919	963.6509	47.241
de1	pi606329	Z027E0113	113	282set_DE1	ASSO	27	DE1	Delaware B	P3140*P3751	nss	924.989	904.642	20.405	80.16	77.943	1.425	152.166	77.472	74.678	0.505	2.006	78.3746	79.1709	1.4974	79.13	78.37	1.61	144.07	74.4	726	95.51	13.68	345.69	62.48	27.69	156.72	15.08	24.9	95.31	23.66	71.44	5.14	284.87	8.13	4.6	1.73	921.1018	919.7608	1.341
de2	pi606330	Z027E0111	111	282set_DE-2	ASSO	27	DE_2	Delaware B	P3140*P3751	nss	903.163	872.15	30.254	78.738	75.67	2.095	147.997	68.094	78.785	0.466	1.964	75.322	77.2922	1.7738	77.27	75.32	1.93	137.43	61.13	680.97	95.62	11.05	366.54	62.52	30.88	140.05	15.66	22.06	87.7	24.38	64.89	5.48	252.87	6.96	4.82	1.97	879.2682	951.9424	-72.6742
de3	ames27109	Z027E0112	112	NA	ASSO	27	DE_3	NA	NA	NA	911.688	882.118	23.513	79.801	76.468	2.015	155.868	80.604	74.464	0.515	2.067	76.4875	78.7545	2.0724	78.73	76.49	2.1	146.35	73.76	749.01	86.57	10.94	305.6	66.45	27.07	126.57	14.25	20.7	74.86	19.99	55.62	5.61	229.63	7.67	5.36	2.13	890.8595	869.4229	21.4366
de811	pi550558	Z027E0114	114	282set_DE811	ASSO	27	DE811	Delaware	[B68*[B37Ht*(C103*Mp3204 double cross) Selection]]	mixed	948.96	934	19.84	82.601	80.173	1.665	179.433	85.148	90.802	0.483	2.31	80.3352	81.505	2.0047	81.47	80.34	1.95	168.85	81.53	733.29	74.78	5.57	311.5	77.9	26.11	125.97	15.41	23.74	74.14	12.47	62.39	5.1	235.24	8.46	5.39	1.68	944.8514	990.4894	-45.638
e2558w	ames27110	Z027E0115	115	282set_E2558W	ASSO	27	E2558W	South Africa	N6*M162W^3	nss	971.794	930.591	34.776	83.912	79.872	2.647	163.583	75.859	84.895	0.476	2.038	80.4846	83.34	2.7456	83.27	80.46	2.69	152.18	70.75	833.73	100.47	12.37	393.78	63.17	21.26	156.91	12.26	30.68	83.63	11.66	70.88	4.29	278.91	7.2	6.53	1.31	945.6148	884.8938	60.721
ep1	ames27111	Z027E0116	116	282set_EP1	ASSO	27	EP1	Spain	Spanish population �Lizargarate�	mixed	732.504	697.818	28.085	66.503	63.19	2.136	114.932	51.372	66.731	0.422	1.875	62.597	64.4176	2.1332	64.39	62.6	2.07	104.73	46	512.86	88.6	10.93	227.27	32.69	28	113.31	14.11	NA	67.05	10.76	51.49	3.99	253.68	7.06	4.25	1.48	690.253	738.9523	-48.6993
f2834t	ames27112	Z027E0117	117	282set_F2834T	ASSO	27	F2834T	South Africa	Teko Yellow	mixed	908.61	885.403	29.532	79.621	76.782	2.242	148.678	66.969	79.422	0.454	1.986	76.4487	77.9716	2.0302	77.94	76.45	2.09	141.68	62.39	798.06	79.02	10.27	436.13	57.35	24.66	123.35	12.17	21.46	67	12.26	50.36	5.42	210.34	8.92	5.41	1.2	891.8517	835.2885	56.5632
f44	nsl22893	Z027E0118	118	282set_F44	ASSO	27	F44	Florida	Smith (Old Florida variety)	mixed	1039.932	1015.742	36.079	88.505	85.217	3.455	189.54	110.957	77.225	0.583	2.22	85.2042	88.1293	2.9263	88.1	85.22	2.97	176.46	102.03	787.99	75.9	15.86	366.78	66.56	23.54	111.55	12.89	15.36	38.09	10.45	33.39	3.9	169.7	9.26	6.44	1.72	1038.484	958.6093	79.8747
f6	nsl22894	Z027E0119	119	282set_F6	ASSO	27	F6	Florida	Hastings white Prolific * Florida flint	mixed	1039.034	1029.795	15.626	88.65	87.097	1.075	172.965	106.275	66.662	0.613	2.036	87.7961	88.6294	1.19	88.59	87.8	1.16	159.44	96.09	820.07	96.95	18.65	394.34	73.24	20.29	119.12	10.15	23.89	57.37	9.36	48.37	4.53	211.99	9.86	5.85	NA	1057.1666	1045.3891	11.7775
f7	pi257507	Z027E0120	120	282set_F7	ASSO	27	F7	France-Peronne	OP Lacaune	mixed	699.071	695.026	5.483	63.195	61.536	0.85	102.772	44.654	57.201	0.43	1.69	58.5878	59.8095	1.1843	59.78	58.59	1.14	94.21	41.42	544.7	52.62	1.85	297.47	45.49	22.05	109.21	12.29	23.23	50.17	7.68	45.56	3.89	197.79	4.81	3.64	0.81	637.9484	727.1904	-89.242
ga209	ames10248	Z027E0121	121	282set_GA209	ASSO	27	GA209	Georgia	T61*NC37	nss	1075.561	1019.605	40.217	90.655	86.141	3.034	168.72	96.466	70.828	0.576	1.983	86.6377	91.0823	3.3038	91.04	86.63	3.22	154.1	86.69	791.96	77.63	18.21	351.41	69.11	23.26	100.46	11.73	16.37	43.61	9.43	34.11	4.4	173.83	10.04	5.53	1.78	1045.9347	971.6712	74.2635
gt112	ames27113	Z027E0122	122	282set_GT112	ASSO	27	GT112	Georgia	Multiple cross (includes Whatley, Cuban, Garrick, Creole, and 12% other)	nss	1071.946	1069.756	10.128	90.204	88.843	0.874	183.57	91.634	87.995	0.508	2.1	89.4283	89.9447	0.8044	89.9	89.43	0.85	170.35	82.17	767.26	109	14.63	258.99	48.77	24.24	124.36	12.11	18.37	54.36	16.18	39.06	4.63	205.78	NA	NA	NA	1088.5828	1045.887	42.6958
h105w	pi587127	Z027E0123	123	282set_H105W	ASSO	27	H105W	Indiana	33-16*A632(3)	mixed	851.697	811.155	36.123	75.387	71.73	2.492	146.112	73.061	72.38	0.502	2.071	71.5868	74.184	2.6594	74.15	71.59	2.62	138.4	68.38	783.61	83.91	7.31	303.85	43.88	28.48	133.22	15.43	24.28	73.16	16.96	52.82	3.66	281.35	8.46	5.31	1.65	810.5893	864.3839	-53.7946
h49	ames15929	Z027E0124	124	282set_H49	ASSO	27	H49	Indiana	[(Wf9*L97)Wf9]	nss	870.674	855.043	16.486	76.703	74.54	1.176	156.548	77.191	78.79	0.49	2.124	74.5126	75.5336	1.4393	75.51	74.51	1.43	142.12	66.77	762.49	93.35	9.5	303.89	38.37	23.33	124.24	14.89	23.25	77.44	10.01	68.21	4.64	293.91	8.62	6.2	1.64	862.2742	853.1989	9.0753
h84	pi587128	Z027E0125	125	282set_H84	ASSO	27	H84	Indiana	[B37*GE440)Ht Ht	mixed	903.063	856.593	36.937	79.112	74.991	2.729	142.249	57.706	84.661	0.4	1.937	75.2896	78.1888	2.9635	78.14	75.29	2.94	137.88	53.23	622.78	63.4	5.5	261.49	56.69	23.95	118	15.06	21.5	68.36	13.88	53.52	4.39	243.7	7.48	6.6	1.64	871.5625	896.7023	-25.1398
h91	ames27114	Z027E0126	126	282set_H91	ASSO	27	H91	Indiana	[B37*GE440)B14(4)]Ht Ht	ss	889.766	868.145	19.307	77.28	75.125	1.375	164.356	83.76	78.319	0.516	2.187	75.0683	75.8647	1.2024	75.81	75.05	1.32	153.39	78.83	793.61	85.59	9.03	324.77	49.72	25.1	137.36	14.64	22.51	71.48	16.59	54.77	4.71	242.87	8.89	5.97	1.2	873.3208	867.7455	5.5753
h95	ames19319	Z027E0127	127	282set_H95	ASSO	27	H95	Indiana	Oh43*C.I.90A	nss	907.494	879.725	26.325	79.29	76.125	1.957	146.788	65.771	79.075	0.454	1.968	75.7784	78.0899	2.776	78.06	75.78	2.68	139.87	65.67	728.21	90.71	12.2	322.05	59.27	26.83	121.04	15.82	23.94	63.72	15.41	47.49	3.38	256.18	6.07	5.07	1.22	889.7337	900.0981	-10.3644
h99	pi587129	Z027E0128	128	282set_H99	ASSO	27	H99	Indiana	Illinois Synthetic 60C	nss	831.291	814.755	14.404	73.286	71.132	1.095	119.729	41.01	76.988	0.355	1.695	70.6708	71.0181	0.9853	70.99	70.67	1.04	111.94	41.48	624.87	71.99	4.59	238.89	47.25	25	124.58	12.38	24.15	68.61	14.78	49.72	4.4	226.55	5.32	5.52	1.69	806.8517	842.2288	-35.3771
hi27	ames28291	Z027E0129	129	282set_Hi27Goodman-Buckler	ASSO	27	Hi27	Hawaii	[CM104(India)*MV source]BC6	mixed	1063.474	1057.286	8.307	89.56	89.031	0.447	185.703	111.217	73.106	0.595	2.142	89.8459	89.7252	0.5271	89.67	89.84	0.55	176.25	99.81	852.71	67.44	13.17	307.18	73.57	22.16	124.47	15.23	22.09	68.33	10.91	56.4	4.1	268.63	11.04	5.11	1.61	1106.5828	943.391	163.1918
hp301	pi587131	Z027E0130	130	282set_HP301	ASSO	27	HP301	Indiana	Supergold	popcorn	897.743	864.687	23.598	77.443	74.851	1.662	157.156	86.784	69.514	0.549	2.135	74.8536	76.4434	1.6517	76.47	74.92	1.65	144.66	78.21	764.45	77.79	15.1	346.29	43.07	20.05	122.89	13.28	23.78	38.75	9.14	29.49	2.18	224.49	8.11	4.62	1.33	876.8332	849.5111	27.3221
hy	NA	Z027E0131	131	282set_ILLHy	ASSO	27	Hy	Illinois	Illinois High Yield	nss	898.357	868.869	30.361	79.039	75.83	2.29	141.275	74.109	67.287	0.521	1.939	76.0947	78.2002	2.2267	78.14	76.09	2.26	131.42	64.56	661.08	68.84	10.24	284.13	49.76	28.41	117.56	15.51	21.22	73.35	16.95	56.75	4.42	256.21	7.92	5.11	1.36	878.8567	887.9314	-9.0747
i137tn	ames27116	Z027E0132	132	282set_I137TN	ASSO	27	I137TN	South Africa	Natal Yellow Horsetooth x Teko Yellow	mixed	971.475	951.772	21.932	83.25	81.096	1.409	151.838	76.725	74.222	0.505	1.877	81.1105	82.3683	1.4826	82.33	81.14	1.48	138.33	69.2	775.53	81.22	13.07	319.04	78.35	25.88	126.35	11.08	24.33	76.3	11.77	62.95	5.6	245.05	9.08	4.69	1.69	963.3605	944.6895	18.671
i205	nsl65871	Z027E0133	133	282set_I205	ASSO	27	I205	Iowa	Iodent	mixed	880.103	851.623	24.279	77.182	74.294	1.768	131.773	58.022	72.982	0.447	1.822	74.1774	76.1166	1.967	76.08	74.19	1.94	122.62	54.45	634.01	69.9	7.38	304.97	57.84	24.79	88.45	13.45	15.92	43.83	9.32	33.82	4.51	161.84	7.23	4.19	1.18	857.2084	869.8185	-12.6101
i29	ames27115	Z027E0134	134	282set_I29	ASSO	27	I29	Iowa	unknown white pearl popcorn; Received from Ashman as I29	popcorn	779.252	758.667	19.801	70.103	67.78	1.253	124.193	62.125	64.651	0.496	1.858	67.4459	68.1974	1.0764	68.16	67.46	1.07	119.86	59.94	672.15	68.67	8	319.35	37.71	24.51	103.94	16.21	19.93	45.17	10.61	39.56	2.37	237.01	7.08	3.62	1.2	762.2431	777.3996	-15.1565
ia2132	ames28364	Z027E0135	135	282set_IA2132Goodman-Buckler	ASSO	27	IA2132	Iowa	[(TSR * 45 ) * 4329 ]	sweet	826.907	797.145	27.869	72.765	70.076	1.696	122.467	50.634	73.559	0.41	1.799	69.4434	70.4255	1.476	70.4	69.46	1.46	122.65	47.12	602.71	79.95	12.65	351.81	36.9	24.54	106.52	13.28	20.99	44.59	6.96	38.35	4.42	206.59	5.65	5.37	1.47	791.0555	829.3023	-38.2468
ia5125	NA	Z027E0136	136	282set_Ia5125	ASSO	27	Ia5125	Iowa	[(IP39*Tendermost)*IP39]	sweet	830.238	807.038	25.183	74.855	71.897	1.849	102.538	45.511	56.666	0.437	1.476	71.6435	73.3563	1.9389	73.32	71.65	1.92	93.1	39.8	621.28	52.09	14.29	194.51	28.83	22.8	96.29	13.41	18.87	37.29	6.41	29.71	3.14	175.44	6.37	5.34	0.93	811.8529	866.994	-55.1411
ids28	ames24575	Z027E0137	137	282set_IDS28	ASSO	27	IDS28	Iowa	Yellow Pearl	popcorn	879.116	848.46	30.154	77.214	74.211	2.195	161.548	94.555	67.333	0.578	2.21	74.0847	75.5702	2.1319	75.53	74.08	2.21	152.89	89.56	661.33	57.36	15.73	278.22	52.27	20.24	110.44	14.8	22.99	49.78	7.54	40.87	2.65	203.14	10.62	5.37	1.88	849.2538	848.0672	1.1866
ids69	ames24576	Z027E0138	138	282set_IDS69	ASSO	27	IDS69	Iowa	South American Popcorn	popcorn	912.94	890.882	22.302	79.723	76.96	1.598	105.905	54.9	52.13	0.538	1.372	77.0575	78.3529	1.7169	78.32	77.05	1.6	92.52	48.53	607.28	76.36	13.83	267.95	58.9	18.18	112.09	11.83	21.41	38.9	6.28	31.35	2.27	217.99	6.83	3.95	1.39	901.3406	898.4597	2.8809
ids91	ames24577	Z027E0139	139	282set_IDS91	ASSO	27	IDS91	Iowa	South American Popcorn	popcorn	855.679	830.221	29.764	75.674	72.828	2.085	117.517	56.414	57.915	0.479	1.62	72.8644	74.3467	2.0405	74.31	72.86	2.03	110.02	56.21	686.22	74.32	13.93	316.44	41.95	20.32	120.47	12.66	21.25	38.7	8.99	31.8	2.53	201.01	7.58	4.25	1.26	840.5343	821.2534	19.2809
il101	NA	Z027E0140	140	282set_Il101	ASSO	27	Il101	Illinois	Il14 x unknown yellow sweet	sweet	795.945	772.961	22.584	71.914	68.097	1.64	127.902	37.69	88.03	0.345	1.863	67.6639	70.2689	2.7185	70.23	67.66	1.75	119.74	36.57	652.47	45.71	9.15	365.84	63.77	21.68	107.75	12.15	17.11	37.32	8.34	28.94	4.47	173.49	5.81	5.36	1.21	765.0812	805.372	-40.2908
il14h	ames27118	Z027E0141	141	282set_Il14H	ASSO	27	Il14H	Illinois	White Narrow Grain Evergreen	sweet	800.205	783.119	25.767	72.129	69.869	1.786	159.44	64.009	96.928	0.391	2.343	69.5052	70.8593	1.7045	70.89	69.56	1.65	150.47	58.84	745.22	73	11.72	363.44	46.54	25.02	107.78	13.07	18.74	46.34	10.04	35.92	4.51	184.48	6.35	5.59	0.97	799.0828	814.8357	-15.7529
il677a	ames27120	Z027E0142	142	282set_i1677a	ASSO	27	Il677a	Illinois	[(Bolivia 1035*IL44b)*IL422a]	sweet	919.122	860.736	45.341	81.103	75.779	3.869	131.171	58.089	75.369	0.429	1.777	76.0879	80.3365	4.3546	80.29	76.04	3.88	126.64	53.98	601.45	77.25	15.09	285.51	36.04	25.96	126.53	13.89	21.41	61.49	14.44	47.16	4.18	226.84	7.42	5.91	1.33	879.5813	931.261	-51.6797
k148	ames27122	Z027E0143	143	282set_K148	ASSO	27	K148	Kansas	Yellow selection No. 1 (Pride of Saline, yellow strain)	nss	945.607	890.092	42.341	81.517	77.025	2.954	152.749	57.672	92.441	0.382	2.086	77.1847	80.3019	3.466	80.26	77.17	3.34	147.35	55.76	743.06	71.54	13.4	315.05	74.49	23.32	121.02	12.62	21.3	58.38	16.66	35.88	4.16	227.43	8.3	6.23	1.42	898.5502	883.5503	14.9999
k4	nsl30038	Z027E0144	144	282set_K4	ASSO	27	K4	Kansas	Kansas Sunflower	nss	983.005	961.368	25.04	85.172	81.703	1.806	167.854	91.028	76.696	0.537	2.084	81.739	83.9734	2.5965	83.94	81.73	1.55	154.3	82.24	734.23	100.82	14.88	339.43	68.07	22.94	139.62	13.88	29.12	75.74	15.01	64.01	3.86	290.85	9.44	5.39	1.23	979.7214	933.9792	45.7422
k55	ames22754	Z027E0145	145	282set_K55	ASSO	27	K55	Kansas	Pride of Saline	nss	907.847	882.94	19.137	79.154	76.369	1.646	131.175	62.404	70.117	0.464	1.802	76.2529	77.5319	1.7187	77.48	76.25	1.82	128.78	60.56	673.71	79.34	14.66	281.74	61.86	28.29	116.8	14.22	19.94	68.05	17.04	51.05	5.07	222.92	7.87	5.97	1.21	886.0471	874.9998	11.0473
k64	ames27121	Z027E0146	146	282set_K64	ASSO	27	K64	Kansas	Pride of Saline	nss	971.641	954.228	16.831	83.763	81.16	1.268	169.24	91.896	77.048	0.539	2.123	81.2015	82.2608	1.2758	82.21	81.2	1.28	156.59	80.51	795.46	80.56	11.12	327.94	64.1	27.77	132.56	13.3	24.38	72.88	19.31	56.38	5.28	214.49	9.81	5.42	1.26	970.5091	972.1436	-1.6345
ki11	ames27124	Z027E0147	147	282set_Ki11	ASSO	27	Ki11	Thailand	Suwan 1(S)C4-S8-18-7	ts	1064.963	1044.388	29.06	90.578	86.706	2.444	152.626	92.041	65.744	0.577	1.816	88.3352	91.0062	2.743	91.04	88.38	2.71	143.86	78.73	879.62	103.98	9.94	387.5	68.94	30.54	132.74	12.93	20.2	71.21	23.56	47.21	4.6	204.01	10.35	5.38	1.86	1072.6187	913.8281	158.7906
ki14	ames27259	Z027E0148	148	282set_Ki14	ASSO	27	Ki14	Thailand	Suwan 1(S)C4-S8-19-5	ts	NA	1065.453	NA	90.383	91.052	3.95	185.537	108.244	81.88	0.564	2.096	94.8464	106.0979	10.5173	106.07	94.84	6.51	173.4	93.52	822.7	102.6	14.96	367.51	56.48	24.41	126.99	12.27	21.47	65.55	13.4	49.78	4.39	227.81	11.55	5.09	2.62	1119.3298	957.1756	162.1542
ki2021	NA	Z027E0149	149	282set_Ki2021	ASSO	27	Ki2021	Thailand	DK version of Ki9; Suwan 1(S)C4-S8-16-7	ts	1128.022	1072.372	41.314	93.691	88.973	3.056	199.23	120.152	67.602	0.635	2.199	94.7581	96.0466	3.4826	96.02	94.75	3.39	183.23	104.48	839.47	107.5	20.29	346.34	59.16	27.61	137.85	16.18	23.51	72.11	16.42	54.23	3.94	257.7	7.48	5.24	1.44	1141.9272	916.8022	225.125
ki21	ames27125	Z027E0150	150	282set_Ki21	ASSO	27	Ki21	Thailand	Pacific 9-S8-45	mixed	997.413	986.384	14.915	84.698	83.33	0.945	161.723	102.584	59.575	0.632	1.974	83.906	83.8736	0.9375	83.85	83.91	1	155.64	91.88	814.18	91.32	11.02	366.15	63.73	23.55	113.32	12.11	20.39	54.24	9.79	44.24	4.02	231.09	8.71	4.54	1.7	1007.7341	942.9884	64.7457
ki3	ames27123	Z027E0151	151	282set_KI3	ASSO	27	Ki3	Thailand	Suwan 1(S)C4-S8-5-3	ts	1027.345	1000.371	21.186	87.718	84.095	1.988	145.07	79.09	67.506	0.536	1.771	85.4793	87.052	1.7427	86.92	85.19	1.64	135.05	70.65	737.88	102.85	11.16	284.76	71.87	26.22	107.58	13.08	17.48	55.57	13.34	42.51	4.53	180.41	10.35	5.3	1.47	1025.6573	915.5838	110.0735
ki43	ames27126	Z027E0152	152	282set_Ki43	ASSO	27	Ki43	Thailand	Suwan 3(S)C3-S7-138	ts	1032.302	1022.566	14.792	87.123	85.243	1.19	130.508	71.374	62.622	0.527	1.533	85.8236	86.4259	1.1913	86.4	85.83	1.16	125.03	67.24	921.37	98.24	7.76	356.17	57.69	23.9	132.79	12.68	17.95	47.34	12.68	35.48	4.84	171.01	8.19	5.13	1.67	1045.2764	954.6375	90.6389
ki44	ames27260	Z027E0153	153	282set_Ki44	ASSO	27	Ki44	Thailand	KS 6(S)C2-S7-366	ts	1035.258	1045.241	34.145	89.062	86.464	2.725	137.664	69.005	67.742	0.505	1.657	87.2023	91.9448	5.6308	91.91	87.2	4.77	128.72	63.37	728.29	96.73	11.97	323.82	68.22	24.67	102.88	12.04	20.13	57.48	12.32	43.65	4.11	203.63	8.93	5.96	NA	1068.3191	947.7027	120.6164
ky21	ames27130	Z027E0154	154	282set_Ky21	ASSO	27	Ky21	Kentucky	Boone County White	nss	989.489	943.384	37.05	84.979	80.383	2.738	164.764	95.855	68.982	0.583	2.053	80.9142	83.8636	2.8258	83.87	80.92	2.88	151.69	87.12	731.9	96.23	15.96	320.46	78.79	25.74	127.79	12.51	22.27	72.07	19.9	53.05	4.96	208.53	9.74	5.27	1.73	963.3756	965.0694	-1.6938
ky226	ames27131	Z027E0155	155	282set_KY226	ASSO	27	KY226	Kentucky	NCLauDA*Coahuila 8	mixed	945.5	945.186	19.682	81.699	80.31	1.423	161.52	85.249	75.768	0.535	2.03	80.0678	81.3652	1.5191	81.33	80.07	1.49	151.88	76.64	811.14	77.63	12.17	331.27	54.02	25.21	114.87	13.26	19.66	58.82	15.57	42.22	4.63	196.6	9.52	4.8	1.68	943.0564	913.033	30.0234
ky228	pi587136	Z027E0156	156	282set_KY228	ASSO	27	KY228	Kentucky	Pride of Saline	mixed	989.802	937.13	43.208	85.549	80.157	3.39	163.602	77.014	85.051	0.472	2.056	79.8984	83.4869	3.5547	83.45	79.89	3.5	156.02	75.25	786.32	90.58	16.79	310.12	69.07	23.22	129.62	12.25	23.33	62.8	13.5	48.54	4.15	235.24	9.09	6.51	2.76	944.6488	984.8969	-40.2481
l317	nsl65873	Z027E0157	157	282set_L317	ASSO	27	L317	Iowa	Lancaster surecrop (from Noah Hershey)	nss	944.972	888.564	50.753	81.372	76.434	3.668	188.387	102.557	82.965	0.552	2.474	76.3518	80.0911	3.608	80.08	76.36	3.62	172.38	91.42	667.1	90.73	14.58	288.83	61.06	25.08	154.25	13.78	26.71	69.29	17.32	53.65	3.87	285.48	8.95	4.81	1.27	897.6581	899.6144	-1.9563
l578	ames27132	Z027E0158	158	282set_L578	ASSO	27	L578	Louisiana	Unknown	mixed	1038.814	1033.668	14.029	88.811	86.686	1.131	199.891	104.004	86.83	0.527	2.372	87.2289	87.9241	1.0396	87.89	87.21	1.06	188.75	91.31	820.78	88.01	8.7	327.95	79.98	26.36	120.28	14.68	19.82	61.8	16.52	43.95	4.64	209.18	NA	5.53	2.18	1055.8601	981.2935	74.5666
m14	nsl30867	Z027E0159	159	282set_M14	ASSO	27	M14	Illinois C	Lancaster * A, where A is a line from Funk�s Yellow Dent	nss	835.461	814.055	19.293	74.025	71.353	1.511	136.787	58.113	77.612	0.424	1.966	70.932	71.9993	1.6658	71.96	70.94	1.69	129.96	53.05	639.73	92.98	10.1	337.96	36.34	28.23	148.18	15.4	23.78	71.46	17.39	53.91	4.03	256.28	7.52	5.07	1.43	812.7764	823.3634	-10.587
m162w	ames27134	Z027E0160	160	282set_M162W	ASSO	27	M162W	South Africa	K64R**2 x B1138T	nss	1006.405	1014.995	-5.599	86.01	85.091	-0.545	155.986	90.241	67.906	0.573	1.886	85.5768	85.1467	-0.6533	85.18	85.56	-0.59	146.42	79.42	752.63	103.09	8.65	323.61	58.56	26.03	111.7	14.03	19.74	67.89	13.32	55.52	5.31	222.06	10.34	5.63	1.33	1028.9396	962.8854	66.0542
m37w	ames27133	Z027E0161	161	282set_M37W	ASSO	27	M37W	South Africa	21A**2 x Jellicorse	mixed	963.736	924.896	28.314	83.399	79.468	2.309	164.499	75.786	88.643	0.468	2.084	79.5016	82.3336	2.6661	82.32	79.5	2.46	151	68.94	827.33	94.15	10.91	393.55	47.37	25.77	122.8	12.51	19.97	52.86	13.96	38.52	4.42	204.87	7.83	6.25	1.82	943.0429	927.3778	15.6651
mef156552	ames27135	Z027E0162	162	282set_MEF156-55-2	ASSO	27	MEF156-55-2	Maine?	Unknown	nss	746.209	750.997	-3.047	67.35	66.452	-0.499	135.849	67.118	70.016	0.478	2.157	64.3146	63.1372	-0.7189	63.11	64.32	-0.55	128.11	62.31	611.57	74.98	9.18	268.24	42.69	20.78	NA	11.8	NA	NA	NA	67.15	NA	265.93	6.94	3.96	1.17	718.0386	757.824	-39.7854
mo17	pi558532	Z027E0282	282	282set_Mo17	ASSO	27	Mo17	Missouri	C.I.187-2*C103	nss	872.019	825.535	49.316	76.858	73.131	2.928	158.806	71.483	83.191	0.453	2.208	72.7428	75.508	3.0455	75.49	72.75	3	149.87	66.44	613.67	88.78	4.9	357.62	58	21.16	156.82	10.74	26.71	71.99	12.99	58.81	5	239.94	7.18	4.92	1.47	839.8072	840.14	-0.3328
mo18w	pi550441	Z027E0163	163	282set_Mo18W	ASSO	27	Mo18W	Missouri	Wf9*Mo22(2)	mixed	1078.648	1029.228	40.534	91.035	85.7	3.764	164.379	89.682	75.151	0.555	1.915	86.9676	90.4755	3.9883	90.49	86.96	3.94	152.11	79.46	900.32	90.39	23.41	428.95	67.44	25.29	112.24	14.32	18.77	47.31	12.02	35.79	3.68	194.47	9.63	5.89	1.48	1050.7874	942.9262	107.8612
mo1w	pi558520	Z027E0164	164	282set_MO1W	ASSO	27	MO1W	Missouri	[Mo22*Wf9(2)]	nss	910.127	867.017	39.468	78.877	75.536	2.432	147.462	64.683	82.091	0.437	2.024	75.6329	77.1954	2.0806	77.16	75.64	2.14	141.7	61.69	680.41	96.78	7.45	330.3	38.8	25.65	116.37	13.05	23.17	70.65	12.73	56.02	4.16	257.27	7.94	6.73	1.13	875.9626	873.4364	2.5262
mo24w	pi587144	Z027E0165	165	282set_Mo24W	ASSO	27	Mo24W	Missouri	(K10*K49/Ziler Hi-cob) (pipe corn)	mixed	969.516	907.983	48.587	83.141	77.889	3.617	187.998	105.028	82.166	0.562	2.413	78.26	82.1118	3.8851	82.07	78.26	3.82	178.52	101.82	893.24	88.58	14.48	415.34	78.95	31.98	151.78	16.31	30.18	100.33	30.98	73.57	4.06	327.26	8.48	5.35	1.66	915.6091	922.964	-7.3549
mo44	ames28939	Z027E0166	166	282set_Mo44	ASSO	27	Mo44	Missouri	Mo22*Pioneer Mexican Synthetic 17	nss	884.165	835.098	43.634	77.953	73.342	3.013	156.072	65.034	90.45	0.42	2.158	73.2791	76.6808	3.1856	76.64	73.28	3.14	146.26	59.63	773.41	70.18	5.13	357.7	63.98	24.03	140.28	14.97	21.06	71.44	18.67	51.61	4.58	232.44	6.75	5.92	1.15	838.9685	837.6146	1.3539
mo45	pi583350	Z027E0167	167	282set_Mo45	ASSO	27	Mo45	Missouri	Race Negro de Tierra Caliente (Guatemala)	mixed	898.176	876.4	19.014	78.179	75.697	1.647	181.797	98.704	81.973	0.543	2.416	75.5259	76.6544	1.6772	76.6	75.53	1.76	168.61	87.97	811.68	95.25	8.48	310.35	74.64	26.09	148.29	13.25	24.49	77.7	18.51	59.73	3.66	306.69	8.02	5.68	1.26	880.2077	899.7502	-19.5425
mo46	pi583351	Z027E0168	168	282set_Mo46	ASSO	27	Mo46	Missouri	Race Cravo Paulista (Brazil)	nss	937.712	873.007	55.254	81.177	75.878	3.923	158.62	62.334	93.753	0.395	2.128	76.1354	79.9994	3.3479	79.99	76.15	3.37	145.95	59.86	764.74	70.4	10.67	343.74	56.11	23.76	100.02	12.69	18.47	60.84	12.84	47.84	4.9	214.11	6.79	5.63	1.95	881.6177	906.3408	-24.7231
mo47	pi583352	Z027E0169	169	282set_Mo47	ASSO	27	Mo47	Missouri	Race Candela (Ecuador)	mixed	834.733	817.919	16.861	73.064	71.188	1.089	126.663	50.466	75.186	0.398	1.842	70.756	70.8719	0.9011	70.84	70.76	0.96	115.84	43.81	787.08	76.59	13.05	313.53	40.68	24.94	109.01	14.35	21.52	59.67	11.42	46.88	4.21	226.22	6.02	5.68	1.64	809.932	828.4554	-18.5234
mog	ames27136	Z027E0170	170	282set_MoG	ASSO	27	MoG	Missouri	Mastadon variety from Pennsylvania	nss	936.675	909.232	26.844	80.998	78.139	2.036	189.179	98.671	79.721	0.567	2.451	78.206	79.5374	2.0612	79.5	78.2	2.13	179.67	92.79	764.54	118.56	11.34	366.32	72.39	28.47	122.26	16.86	20.01	71.18	20.45	51.67	4.97	219.7	9.62	5.48	1.97	921.4558	907.252	14.2038
mp339	pi543916	Z027E0171	171	282set_Mp339	ASSO	27	Mp339	Mississippi	T61*Hill Yellow Dent	mixed	1002.695	979.431	29.495	86.006	83.122	2.068	160.921	90.395	70.993	0.552	1.985	83.2418	85.043	2.1748	85.02	83.26	2.14	144.45	79.62	677.7	103.94	5.87	321.1	71.04	25.44	137.16	12.79	23.31	64.81	13.17	51.39	4.47	219.99	8.8	5.14	1.58	999.6011	954.7159	44.8852
ms1334	ames24752	Z027E0172	172	282set_MS1334	ASSO	27	MS1334	Michigan	[(Golden glow * Maize Amargo)*Golden Glow]	nss	729.033	731.49	7.373	66.388	65.794	0.278	147.621	63.443	84.652	0.418	2.27	65.1052	64.0089	0.0672	64	65.13	0.18	135.6	54.7	616.81	60.94	6.62	335.08	54.18	24.66	124.14	13.01	19.69	55.75	15.95	41.08	4.06	185.64	5.38	4.82	1.34	723.8265	766.0375	-42.211
ms153	ames24734	Z027E0173	173	282set_MS153	ASSO	27	MS153	Michigan	Iowa stiff stalk synthetic	nss	830.11	800.249	28.908	73.165	70.959	1.395	152.218	74.821	73.996	0.488	2.16	70.6038	71.4591	1.0685	71.41	70.61	1.08	139.77	67.89	615.07	80.39	9.5	322.65	49.59	26.82	123.74	13.62	21.39	66.51	17.67	49.37	5.45	219.04	7.31	4.57	1.45	800.7897	849.8025	-49.0128
ms71	pi587137	Z027E0174	174	282set_Ms71	ASSO	27	MS71	Michigan	A619*R168	nss	832.853	816.791	21.96	73.751	72.393	0.993	140.875	63.806	77.631	0.444	1.991	71.6186	72.1684	0.9405	72.17	71.63	0.93	127.97	55.13	741.93	72.76	10.45	263.51	66.76	24.93	131.43	12.91	20.79	59.68	17.94	43.11	4.45	223.67	7.12	5.15	1.42	824.5479	797.2202	27.3277
mt42	ames20140	Z027E0175	175	282set_Mt42	ASSO	27	Mt42	Minnesota	Minnesota No.13 (Owen�s)	mixed	715.959	700.97	21.096	65.037	63.034	1.591	120.286	51.204	69.862	0.418	1.948	61.7178	63.2281	1.6545	63.17	61.73	1.62	114.31	48.67	537.1	72.06	8.55	218.21	40.86	21.17	109.36	14.23	19.88	44.59	9.71	29.45	3.2	184.95	5.36	4.27	1.2	671.5013	702.5262	-31.0249
n192	pi550566	Z027E0176	176	282set_N192	ASSO	27	N192	Nebraska	CM105*B73	ss	786.308	771.939	19.461	70.924	68.748	1.547	144.049	65.291	77.971	0.456	2.099	68.058	69.3004	1.6464	69.26	68.06	1.64	134.57	60.06	730.65	85.83	5.76	281.85	70.36	26.3	130.69	14.5	22.62	59.6	13.74	46.12	3.89	238.16	7.86	5.34	1.66	767.9883	817.0243	-49.036
n28ht	ames27138	Z027E0177	177	282set_N28Ht	ASSO	27	N28Ht	Nebraska	N28= BSSS	mixed	878.657	869.269	14	77.186	75.265	1.1	160.438	74.692	84.153	0.468	2.172	75.2583	75.8069	1.1196	75.77	75.26	1.07	149.08	68.34	681.11	81.53	9.59	276.13	65.65	25.92	131.33	16.72	23.05	76.47	17.09	59.82	4.14	293.82	8.88	6.29	2.33	875.1909	896.8834	-21.6925
n6	ames27137	Z027E0178	178	282set_N6	ASSO	27	N6	Nebraska	Hays Golden	nss	873.465	839.302	26.049	76.432	73.154	2.047	145.954	70.395	73.92	0.484	2.017	72.6026	74.6348	2.2718	74.6	72.61	2.25	138.74	65.5	718.96	65.86	12.15	300.6	54.9	25.28	132.65	14.46	23.96	76.05	15.77	59.78	4.22	254.01	8.75	5.7	1.44	828.5183	854.0758	-25.5575
n7a	ames28366	Z027E0179	179	282set_N7A	ASSO	27	N7A	Nebraska	Oh07*Stiff stalk Synthetic	mixed	863.255	851.107	13.383	76.285	74.205	1.006	146.91	70.79	76.663	0.479	1.995	74.0413	74.5665	0.7654	74.55	74.05	0.82	134.5	61.14	661.45	66.87	9.25	259.68	57.55	22.07	118.5	14.25	21.37	67.41	13.21	54.05	4.28	227.54	7.99	5.52	1.65	853.7653	852.6542	1.1111
nc222	ames12729	Z027E0180	180	282set_NC222	ASSO	27	NC222	North Carolina	Jarvis Golden Prolific	nss	993.376	980.327	16.641	85.459	83.132	1.394	172.755	89.136	82.412	0.517	2.108	83.7367	84.2647	1.3695	84.23	83.74	1.36	160.35	82.43	809.87	107.33	14.65	338.61	78.24	25.75	107.07	14.05	18.4	63.26	14.18	48.72	5.05	205.96	8.83	6.82	1.38	1003.2927	975.9393	27.3534
nc230	ames12731	Z027E0181	181	282set_NC230	ASSO	27	NC230	North Carolina	K55*Yellow line or inbred	nss	938.131	923.441	11.065	81.1	79.147	0.859	136.009	71.035	62.797	0.531	1.721	79.0367	79.3788	0.8174	79.35	79.05	0.99	124.5	62.94	640.62	109.05	11.52	332.38	75.48	27.92	123.38	15.47	25.28	80.08	17.78	57.47	4.38	289.19	9.38	5.41	1.44	928.5273	966.0634	-37.5361
nc232	ames12732	Z027E0182	182	282set_NC232	ASSO	27	NC232	North Carolina	[(T204*Low Ear outcross) T204 (2)]	nss	954.24	928.201	22.218	82.069	79.214	1.718	139.514	67.639	71.866	0.485	1.85	79.1899	80.7662	1.7337	80.73	79.19	1.76	131.01	58.57	711.59	93.52	14.22	357.49	54.61	30.59	133	17.54	22.32	78.88	21.07	60.68	4.14	282.18	7.74	5.69	1.47	939.8781	960.5835	-20.7054
nc236	ames12734	Z027E0183	183	282set_NC236	ASSO	27	NC236	North Carolina	[NC7 (Huffman Variety*Illinois Low Ear)]	nss	976.843	981.402	5.811	83.937	83.136	0.36	144.678	76.76	68.582	0.53	1.787	83.6959	82.9091	0.0943	82.87	83.7	0.22	135.22	69.76	718.86	102.23	20.81	338.93	58.73	23.37	113.29	13.17	22.86	60.17	12.86	46.47	3.87	220.24	11.02	5.13	1.43	1004.6318	957.4645	47.1673
nc238	ames12735	Z027E0184	184	282set_NC238	ASSO	27	NC238	North Carolina	[(GT112*NC601)GT112]	nss	1067.67	1036.482	26.199	90.115	87.223	2.289	138.021	53.497	82.369	0.393	1.642	87.4369	89.8984	2.2732	89.85	87.42	2.3	132.47	48.24	759.76	101.08	16.63	286.51	72.69	27.47	124.03	12.84	22	74.5	19.78	55.45	4.12	246.37	11.4	6.88	1.12	1062.613	1055.4149	7.1981
nc250	pi550555	Z027E0185	185	282set_NC250	ASSO	27	NC250	North Carolina	[(Nigeria Composite ARb*B37)B37)	ss	878.166	858.547	24.33	77.338	74.653	1.863	134.85	60.694	73.15	0.453	1.832	74.7598	76.0828	1.8858	76.06	74.76	1.86	124.41	54.66	620.77	73.7	4.32	261.28	59.07	25.19	127.9	13.45	21.83	72.55	18.5	54.02	4.95	240.43	8.37	6.27	1.47	864.6811	866.6021	-1.921
nc258	pi531084	Z027E0186	186	282set_NC258	ASSO	27	NC258	North Carolina	TZ(2)*[(NC248*246)*C103]	nss	946.724	943.043	7.499	82.06	80.823	0.486	156.059	77.332	84.034	0.5	1.972	80.9409	80.6721	0.3708	80.63	80.95	0.37	156.16	71.62	879.66	85.76	7.47	279.36	73.41	26.84	129.1	14.17	23.69	77.9	19.13	52.39	4.1	250.85	8.37	5.43	1.53	958.0869	922.2141	35.8728
nc260	ames27140	Z027E0187	187	282set_NC260	ASSO	27	NC260	North Carolina	[(Mo44*Mo17)Mo44(3)]	nss	918.671	874.537	34.848	79.904	75.919	2.367	168.132	68.191	96.641	0.407	2.287	75.9434	78.4163	2.5164	78.36	75.93	2.54	159.24	60.3	639.08	83.42	8.09	360.99	69.45	22.23	140.23	13.09	20.94	67.78	16.1	51.07	4.01	242.49	6.71	5.66	1.42	877.2837	842.5539	34.7298
nc262	pi531085	Z027E0188	188	282set_NC262	ASSO	27	NC262	North Carolina	TZ (TZ=McNair 14*18)	nss	838.685	801.817	32.656	75.137	71.138	2.771	115.778	45.1	71.049	0.391	1.723	70.7831	73.7788	3.2757	73.76	70.79	3.12	112.28	43.27	680.67	79.81	6.07	296.85	56.08	26.32	124.92	15.11	23.73	73.71	12.52	60.9	4.04	289.02	6.78	5.9	1.24	804.9471	813.3795	-8.4324
nc264	pi520774	Z027E0189	189	282set_NC264	ASSO	27	NC264	North Carolina	[(SC76*Gaspe)Gaspe]SC76(3)	ts	921.324	891.602	31.684	80.03	77.153	2.032	153.034	79.287	74.338	0.51	2.046	77.403	78.8162	2.0498	78.77	77.4	2.04	145.14	72.35	732.61	90.97	14.35	313.19	57.29	24.07	118.34	13.03	20.82	72.41	13.05	54.33	5.15	242.26	8.45	4.53	1.49	906.9779	866.403	40.5749
nc290a	ames27141	Z027E0190	190	282set_NC290A	ASSO	27	NC290A	North Carolina	McNair inbred lines 14*18 (largely of C103 origin); sister line of NC290	nss	930.652	895.454	33.14	81.391	77.768	2.319	142.123	56.08	83.182	0.395	1.922	77.9386	80.3755	2.6005	80.35	77.94	2.47	127.81	51.93	702.44	81.61	5.59	339.21	68.77	29.31	134.14	15.94	25.34	91.04	15.2	73.4	4.59	311.88	8.39	6.23	1.44	904.8877	888.9819	15.9058
nc294	ames27143	Z027E0191	191	282set_NC294	ASSO	27	NC294	North Carolina	[(B73*NC250) B73]	ss	913.763	880.712	33.05	79.535	76.23	2.507	179.245	83.583	92.256	0.472	2.367	75.938	77.9815	2.5294	77.94	75.94	2.62	167.57	78.9	625.27	75.15	5.8	258.87	65.03	25.4	110.56	15.69	20.93	63.93	13.27	48.17	4.23	227.24	10.93	6.55	1.65	884.242	914.4283	-30.1863
nc296	ames27144	Z027E0192	192	282set_NC296	ASSO	27	NC296	North Carolina	PioneerX105A * H-5	ts	977.76	971.879	17.006	83.682	82.217	1.224	171.825	86.893	83.021	0.506	2.106	81.5742	82.2159	1.1696	82.18	81.57	1.15	160.15	83.44	901.8	93.12	10.39	387.14	69.98	23.94	128.07	12.73	20.23	51.45	10.41	40.93	4.27	203.61	8.9	5.68	1.45	977.3602	920.3615	56.9987
nc296a	ames27145	Z027E0193	193	282set_NC296A	ASSO	27	NC296A	North Carolina	PioneerX105A * H-5	ts	989.929	956.504	27.337	84.416	81.952	1.787	148.66	74.104	75.116	0.488	1.899	82.25	83.6099	1.8105	83.57	82.26	1.84	138.98	68.4	806.75	82.88	8.27	358.08	72.17	24.4	128.25	13.5	17.69	46.03	9.49	36.39	5.21	168.82	8.29	5.38	2.34	971.6475	899.3405	72.307
nc298	NA	Z027E0194	194	282set_NC298	ASSO	27	NC298	North Carolina	PioneerX105A * H-5 * Agroceres155	ts	972.789	961.353	10.475	84.015	82.292	0.531	162.816	83.683	76.168	0.521	2.03	82.753	82.646	0.0878	82.61	82.75	0.3	154.6	77.72	667.98	89.41	11.83	327.18	73.94	21.94	111.15	12.01	19.23	54.79	10.85	43.77	4.33	211.37	9.3	5.66	1.61	982.3334	922.125	60.2084
nc300	ames27261	Z027E0195	195	282set_NC300	ASSO	27	NC300	North Carolina	PioneerX105A * H-5 * PioneerX306B	ts	1016.428	998.846	13.557	86.174	83.892	0.665	174.467	82.71	89.488	0.472	2.094	84.3887	85.6063	0.8585	85.57	84.39	0.95	160.88	72.37	754.84	74.21	7.39	324.19	66.21	28.98	117.64	12.58	18.66	59.67	15.77	43.9	6.08	173.48	10.94	6.56	1.91	1019.2944	944.5712	74.7232
nc302	ames27147	Z027E0196	196	282set_NC302	ASSO	27	NC302	North Carolina	(PioneerX105A*H5)*H101	ts	933.517	920.878	11.976	80.667	78.709	0.852	144.537	63.348	78.284	0.451	1.873	78.753	78.8626	0.9075	78.83	78.76	1.05	131.48	58.96	796.17	74.55	11.49	357.99	71.39	24.17	130.65	11.18	18.47	54.42	12.68	41.22	5.78	174.63	9.46	6.79	1.45	925.4683	899.836	25.6323
nc304	ames27148	Z027E0197	197	282set_NC304	ASSO	27	NC304	North Carolina	(H5*PioneerX105A)*H101	ts	979.507	949.502	21.937	83.733	80.739	1.569	108.603	40.577	63.566	0.379	1.361	80.7931	82.0109	1.513	81.96	80.79	1.49	96.93	35.44	715.19	50.94	12.49	294.44	79.92	22.97	90.22	11.43	16.67	37.66	7.66	30.94	4.22	171.24	4.91	5.24	1.35	953.7961	858.9387	94.8574
nc306	ames27149	Z027E0198	198	282set_NC306	ASSO	27	NC306	North Carolina	(B73*NC250)*B73	ss	911.786	904.787	4.427	79.639	77.768	0.562	156.933	69.626	85.779	0.445	2.072	77.6159	77.7027	0.9003	77.66	77.61	0.89	150.4	67.26	690.82	85	11.57	287.94	73.72	22.97	119.04	12.73	18.99	55.95	11.61	44.48	5.13	190.54	9.85	6.57	1.91	915.2507	927.365	-12.1143
nc310	ames27151	Z027E0199	199	282set_NC310	ASSO	27	NC310	North Carolina	improved B73-type derived from NC250*B73^3	ss	889.441	869.564	24.917	77.534	75.394	1.651	169.224	83.777	83.892	0.489	2.284	75.523	76.3718	1.513	76.34	75.52	1.6	163.86	82.99	713.15	85.37	8.6	273.79	76.79	26.2	133.53	18.61	23.96	81.24	19.57	68.72	3.57	334.72	9.17	5.71	1.72	880.4856	898.0592	-17.5736
nc314	ames27153	Z027E0200	200	282set_NC314	ASSO	27	NC314	North Carolina	B73*NC250	ss	897.633	875.254	21.228	78.77	75.808	1.915	153.815	66.04	85.171	0.432	2.069	75.5002	77.0096	2.031	76.93	75.47	2	145.54	60.51	664.74	60.07	7.77	323.89	59.7	24.25	121.73	14.16	22.14	60.16	13.07	47.72	4.15	220.96	8.49	6.82	2.33	874.3391	910.7814	-36.4423
nc318	ames27155	Z027E0201	201	282set_NC318	ASSO	27	NC318	North Carolina	[(SC76*B52)SC76(3)]	ts	946.804	935.774	15.293	82.494	80.44	1.266	169.586	87.802	80.169	0.505	2.142	80.7543	81.2223	0.953	81.22	80.78	0.97	156.28	80.95	846.85	83.97	23.99	323.74	70.97	21.68	118.83	13.63	22.03	60.79	10.45	48.2	4.16	235.78	9.46	5.13	1.71	955.4897	945.2406	10.2491
nc320	ames27156	Z027E0202	202	282set_NC320	ASSO	27	NC320	North Carolina	[(SC76*B52)SC76(3)]	ts	958.149	946.544	13.269	83.9	81.569	0.883	167.446	95.113	72.766	0.557	2.092	80.8869	81.4352	0.8799	81.42	80.89	1	157.21	86.6	883.86	90.69	19.43	298.78	66.03	24.56	121.95	13.89	23.86	78.16	13.14	63.12	4.42	295.34	9.86	5.43	1.87	960.386	948.003	12.383
nc324	ames27158	Z027E0203	203	282set_NC324	ASSO	27	NC324	North Carolina	B73*NC250	ss	918.923	892.738	27.542	80.376	76.682	2.368	159.125	64.494	91.327	0.408	2.101	76.9135	79.3104	2.5857	79.31	76.91	2.44	144.35	60.28	673.79	59.98	7.61	318.12	64.22	25.3	115.58	13.73	17.29	48.55	13.54	35.55	3.68	198.45	8.15	7.05	1.58	903.1363	916.9962	-13.8599
nc326	ames27159	Z027E0204	204	282set_NC326	ASSO	27	NC326	North Carolina	[(B73*NC250)*B73(3)]	ss	908.283	880.216	29.837	79.273	76.449	2.167	172.451	85.584	84.349	0.494	2.284	76.8803	78.2229	2.1118	78.18	76.89	2.16	165	82.86	766.05	90.31	6.71	302.01	77.64	27.25	116.67	16.34	24.19	73.23	16.13	57.02	3.52	300.24	8.94	5.73	2.13	893.8475	908.5372	-14.6897
nc328	ames27160	Z027E0205	205	282set_NC328	ASSO	27	NC328	North Carolina	[(B73*NC250)*B73(3)]	ss	881.608	874.278	13.493	77.866	76.194	1.02	166.691	84.076	83.279	0.496	2.242	76.3595	76.9248	0.9448	76.89	76.37	0.98	155.95	77.67	716.26	81.99	6.08	273.05	78.76	26.2	126	16.47	24.14	70.06	15.45	53.13	4.22	246.88	9.84	5.63	2.37	887.7249	926.6573	-38.9324
nc33	ames27139	Z027E0206	206	282set_NC33	ASSO	27	NC33	North Carolina	Weekley�s Improved	nss	1024.043	986.355	35.677	87.768	83.521	3.285	204.391	112.044	88.7	0.553	2.43	83.223	86.9449	3.7331	86.89	83.22	3.75	189.45	103.13	870.07	86.99	15.05	343.19	78.1	24.17	132.03	12.62	19.54	61.63	18.77	44.37	4.61	207.7	9.52	6.28	1.52	1001.8238	988.321	13.5028
nc336	ames27164	Z027E0207	207	282set_NC336	ASSO	27	NC336	North Carolina	PioneerX105A*H5	ts	1015.321	998.919	21.165	86.105	84.304	1.375	154.452	75.307	77.603	0.488	1.834	84.4267	85.5188	1.3794	85.48	84.43	1.4	139.51	63.24	805.71	76.31	13.32	346.37	71.94	23.77	132.5	12.62	22.73	61.81	8.18	51.66	4.43	222.09	NA	5.89	2.79	1015.5714	915.0404	100.531
nc338	ames27165	Z027E0208	208	282set_NC338	ASSO	27	NC338	North Carolina	[PioneerX105A*H5] * [Pioneer304B*Agroceres504]	ts	980.008	976.033	5.505	84.155	83.162	0.007	161.77	97.99	64.037	0.59	1.994	83.7347	82.9998	-0.2929	82.96	83.74	-0.22	148.28	88.93	636.06	78.83	13.09	277.71	71.23	22.85	105.59	13.58	17.71	41.1	9.94	30.75	4.48	146.5	8.52	4.5	2.19	1001.7771	898.0067	103.7704
nc340	ames27166	Z027E0209	209	282set_NC340	ASSO	27	NC340	North Carolina	PioneerX105A * [Pioneer306B*H5]	ts	986.75	957.041	27.874	84.965	81.648	2.029	168.744	86.003	80.881	0.51	2.111	81.8912	83.8587	2.1708	83.83	81.89	2.16	155.95	79.59	793.67	77.11	9.75	308.44	67.07	27.59	141.71	13.52	20.97	77.25	15.05	60.38	5.83	222.14	10.05	7.38	1.33	973.6196	894.9899	78.6297
nc342	ames27167	Z027E0210	210	282set_NC342	ASSO	27	NC342	North Carolina	McNair inbreds 14*18(of Coker 811A x C103 origin)	nss	889.499	881.39	8.736	77.702	76.382	0.649	166.561	84.393	81.197	0.507	2.217	76.4067	76.2629	0.7702	76.24	76.41	0.92	152.21	74.36	759.26	91.62	8.23	303.58	56.12	25.8	142.57	13.18	23.13	66.07	15.15	51.27	4.5	255.39	8.37	5.62	1.63	884.5995	884.6601	-0.0606
nc344	ames27168	Z027E0211	211	282set_NC344	ASSO	27	NC344	North Carolina	TZ(2)*[(NC248*246)*C103]; Sister line of NC258	nss	934.267	925.954	11.748	80.917	79.114	0.846	172.691	77.708	92.232	0.449	2.233	78.8329	79.1841	0.7372	79.14	78.84	0.75	160.71	71.73	818.16	88.39	9.38	290.7	60.81	26.12	124.97	14.49	24.29	73.42	16.65	56.67	4.02	302.44	8.28	5.55	1.78	931.1291	948.644	-17.5149
nc346	ames27169	Z027E0212	212	282set_NC346	ASSO	27	NC346	North Carolina	PioneerX105A*H5	ts	986.305	972.845	20.035	84.048	82.426	1.494	165.449	86.212	77.092	0.519	2.017	82.344	83.0542	1.249	83.04	82.34	1.3	150.14	73.21	878.65	87.64	10.59	364.45	68.36	24.7	136.71	12.47	21.8	54.42	11.86	41.9	4.84	203.91	8.56	5.11	1.9	981.5927	890.5966	90.9961
nc348	ames27170	Z027E0213	213	282set_NC348	ASSO	27	NC348	North Carolina	PioneerX105A * H-5 * Agroceres155	ts	949.652	941.746	8.81	82.182	80.493	0.791	161.587	80.001	79.18	0.501	2.021	80.7446	80.7295	0.755	80.69	80.74	0.88	150.12	74.48	715.4	85.83	10.73	317.76	70.91	20.98	118.77	11.24	19.32	58.04	10.92	45.89	4.97	205.93	8.97	5.99	1.34	961.4871	914.3743	47.1128
nc350	NA	Z027E0214	214	282set_NC350	ASSO	27	NC350	North Carolina	(H5*PioneerX105A)*H101	ts	975.327	970.901	6.2	83.004	81.96	0.261	137.423	61.668	74.812	0.444	1.745	82.0914	82.3082	0.4488	82.35	82.09	0.39	128.11	58.06	845.83	74.11	10.87	362.7	70.67	23.27	106.99	13.68	18.7	47.31	9.78	37.23	3.74	198.01	7.72	6.64	2.06	979.8531	916.1168	63.7363
nc352	ames27171	Z027E0215	215	282set_NC352	ASSO	27	NC352	North Carolina	PioneerX105A*H5	ts	1031.981	993.482	37.042	87.1	84.039	2.646	168.4	77.848	88.531	0.459	2.019	84.4766	86.885	2.4015	86.82	84.43	2.37	149.6	66.99	779.8	79.13	13	379.01	72.57	24.24	152.43	12.95	22.03	66.79	10.97	55.38	4.15	232.09	NA	5.85	NA	1013.8137	934.2277	79.586
nc354	ames27173	Z027E0216	216	282set_NC354	ASSO	27	NC354	North Carolina	[PioneerX105A*H5] * [PioneerX304A*H101]	ts	979.654	986.431	-1.923	84.06	83.235	-0.193	155.494	77.106	77.811	0.501	1.91	83.4734	82.6834	-0.1426	82.65	83.47	-0.07	145.24	71.44	785.01	77.22	13.71	344.07	73.21	26.19	118.96	13.68	20.16	56.11	12.38	43.03	4.18	200.62	8.47	5.12	2.21	1003.6044	929.5857	74.0187
nc356	ames27174	Z027E0217	217	282set_NC356	ASSO	27	NC356	North Carolina	TROPHY SYN	ts	947.043	938.251	14.8	82.144	80.457	1.047	158.075	82.258	74.19	0.52	2.023	80.5529	80.5387	1.1213	80.5	80.55	1.15	147.23	71.54	796.45	78.94	11.52	345.83	61.45	22.56	112.87	12.34	22.03	65.66	10.77	54.35	4.98	228.89	8.74	6.02	1.45	949.806	904.6691	45.1369
nc358	ames27175	Z027E0218	218	282set_NC358	ASSO	27	NC358	North Carolina	TROPHY SYN	ts	928.999	898.405	8.383	79.468	76.904	0.673	156.159	70.281	87.781	0.431	2.048	77.5552	78.0748	0.6493	78.1	77.58	0.69	147.01	64.01	615.76	90.26	14.2	241.36	80.92	23.77	127.51	11.97	22.22	63.06	15	48.24	4.57	220.21	7.99	6.15	1.39	911.3877	886.4463	24.9414
nc360	ames27176	Z027E0219	219	282set_NC360	ASSO	27	NC360	North Carolina	Agroceres155*PioneerX105A/NC262	mixed	964.672	970.508	-0.715	82.938	82.509	-0.234	127.722	73.518	55.953	0.574	1.626	82.5742	80.9669	-0.4496	80.94	82.58	-0.43	125.27	67.96	765.81	84.56	6.7	374.05	73.19	24.75	145.82	13.1	24.91	75.4	17.68	58.54	4.92	249.4	9.44	6.25	1.94	980.9379	947.9395	32.9984
nc362	ames27177	Z027E0220	220	282set_NC362	ASSO	27	NC362	North Carolina	Agroceres155*PioneerX105A/NC262	mixed	926.551	897.506	25.717	80.85	77.803	1.816	160.078	67.442	88.804	0.428	2.077	77.7561	79.7479	2.3294	79.71	77.77	2.31	147.14	61.68	755.4	73.7	5.71	382.88	63.55	23.45	133.85	13.62	25.49	71.12	12.4	57.09	3.99	274.11	6.54	6.29	1.64	905.8619	889.3085	16.5534
nc364	ames27178	Z027E0221	221	282set_NC364	ASSO	27	NC364	North Carolina	Agroceres155*PioneerX105A/NC262	mixed	897.11	884.377	12.561	77.649	75.973	0.934	163.805	74.068	88.242	0.458	2.16	75.9142	76.1099	1.0951	76.06	75.92	1.12	152.3	64.98	734.07	80.35	5.83	377.89	63.67	24.43	149.57	14.21	28.57	80.01	18	62.38	4.33	301.46	8.44	6.56	1.7	883.2585	892.231	-8.9725
nc366	ames27179	Z027E0222	222	282set_NC366	ASSO	27	NC366	North Carolina	FLA Syn	mixed	1009.123	995.116	11.675	85.653	83.695	0.857	174.074	81.2	90.415	0.469	2.118	84.3074	85.0599	0.8205	85.04	84.31	0.8	164.21	72.89	838.6	98.28	13.22	360.34	63.07	24.61	122.14	11.74	18.35	63.32	14.87	48.75	5.99	193.89	8.23	5.99	1.62	1015.2346	978.2976	36.937
nc368	ames27180	Z027E0223	223	282set_NC368	ASSO	27	NC368	North Carolina	[B73*NC250]/[(B73*NC250)*B73]	ss	920.49	903.512	17.56	80.013	77.78	1.436	170.741	76.379	92.515	0.448	2.24	77.8869	78.9469	1.6505	78.9	77.9	1.62	163.89	72.43	731.08	95.42	8.12	238.98	79.22	28.31	108.02	14.62	18.92	62.84	14.51	49.37	5.51	220.3	9.77	6.81	2.03	915.7503	923.9507	-8.2004
nd246	pi550490	Z027E0224	224	282set_ND246	ASSO	27	ND246	North Dakota	W755*W771	mixed	707.654	690.148	20.208	65.382	62.788	1.793	127.905	60.324	67.605	0.465	2.082	61.9532	63.3319	2.0821	63.29	61.96	1.9	117.96	52.3	579.67	63.57	9.91	267.77	53.41	22.88	129	12.17	23.02	47.27	14.16	36.09	3.16	209.36	6.68	4.23	1.14	684.3952	743.9112	-59.516
oh40b	nsl28966	Z027E0225	225	282set_Oh40B	ASSO	27	Oh40B	Ohio	Eight line composite of Lancaster Surecrop lines	nss	890.444	837.675	48.703	78.051	73.746	3.073	157.32	69.162	85.489	0.444	2.15	74.0546	77.3162	3.1271	77.27	74.05	3.13	150.74	65.85	739.93	87.64	7.8	351.04	64.13	24.98	163.9	12.69	23.42	69.33	19.82	52.31	5.85	239.99	6.05	4.53	1.55	854.7184	901.2668	-46.5484
oh43	ames19288	Z027E0226	226	282set_Oh43	ASSO	27	Oh43	Ohio	Oh40B*W8	nss	809.775	797.304	17.797	73.299	71.379	1.238	144.306	61.7	83.021	0.411	2.093	70.6473	71.4843	1.2073	71.46	70.72	1.24	136.8	56.22	692.59	90.54	6.16	321.42	49.8	26.27	143.3	14.13	26.59	73.48	15.35	58.84	3.84	295.22	6.84	5.36	1.64	812.6303	814.2483	-1.618
oh43e	ames27183	Z027E0227	227	282set_Oh43E	ASSO	27	Oh43E	Ohio	ERF/Oh43; ERF=LeamingxReid + other Pioneer inbreds	nss	831.574	818.721	15.393	74.577	72.34	1.607	127.531	47.636	78.232	0.381	1.808	71.7552	72.8069	1.4316	72.77	71.76	1.16	121.59	43.27	651.44	86.21	4.5	309.91	61.55	24.43	126.04	13.91	22.92	71.24	13.98	56.36	4.39	255.14	5.61	5.69	1.69	820.6337	866.8476	-46.2139
oh603	pi573098	Z027E0228	228	282set_Oh603	ASSO	27	Oh603	Ohio	��Syn of Va58, OhS3267, H95, Va26, Coas. Trop. FL.��	mixed	997.077	926.128	44.066	85.299	78.807	3.801	125.763	57.354	70.544	0.451	1.69	78.1499	83.817	4.9608	83.79	78.15	4.81	113.46	49.08	566.27	69.28	8.57	340.41	64.35	21.61	94.23	11.05	16.64	38.1	6.97	38.73	4.44	180.8	6.9	5.07	1.42	918.4765	837.9105	80.566
oh7b	ames19323	Z027E0229	229	282set_OH7B	ASSO	27	OH7B	Ohio	[(Oh07*38-11)Oh07]	nss	986.386	962.799	21.208	85.704	82.142	1.784	173.351	92.612	80.299	0.525	2.094	83.0109	85.118	1.6914	85.14	83.02	1.9	159.57	84.97	753.95	91.89	7.49	350.28	75.37	22.29	142.29	13.83	24.01	73.01	14.7	58.37	4.75	259.19	7.81	5.22	1.33	986.0122	976.0181	9.9941
os420	nsl65874	Z027E0230	230	282set_Os420	ASSO	27	Os420	Iowa	Osterland yellow dent	nss	848.776	805.887	37.698	76.3	71.942	3.122	168.325	74.147	91.605	0.446	2.37	72.3912	75.961	3.4238	75.93	72.4	3.29	156.89	66.3	713.07	77.61	8.15	358.64	39.88	26.47	132.01	13.36	20.62	62.94	17.37	45.07	4.83	206.87	7.03	4.85	1.22	821.3357	825.0991	-3.7634
p39	ames28186	Z027E0231	231	282set_P39Goodman-Buckler	ASSO	27	P39	Indiana	Purdue Bantam	sweet	763.964	726.017	38.744	68.675	65.791	2.159	116.761	39.33	76.712	0.354	1.864	65.1177	66.7981	2.0247	66.82	65.15	2.02	113.7	38.69	579.58	57.9	10.3	265.45	29.7	23.71	114.94	13.59	21.63	44.8	9.43	34.91	3.2	206.5	6.05	4.95	1.22	736.0224	804.3	-68.2776
p39	ames28186	Z027E0231	231	282set_P39Goodman-Buckler	ASSO	27	P39	Indiana	Purdue Bantam	sweet	763.964	726.017	38.744	68.675	65.791	2.159	116.761	39.33	76.712	0.354	1.864	65.1177	66.7981	2.0247	66.82	65.15	2.02	113.7	38.69	579.58	57.9	10.3	265.45	29.7	23.71	114.94	13.59	21.63	44.8	9.43	34.91	3.2	206.5	6.05	4.95	1.22	736.0224	804.3	-68.2776
pa762	ames27184	Z027E0232	232	282set_Pa762	ASSO	27	Pa762	Pennsylvania	Oh43*Pa70L	nss	878.943	873.272	13.166	77.122	75.679	0.908	140.343	62.994	76.704	0.454	1.899	75.744	75.5997	0.8278	75.56	75.75	0.94	133.93	56.82	618.97	92.62	4.98	283.46	65.85	25.95	121.79	13.88	24.38	80.01	14.14	63.87	4.74	279.99	6.87	5.35	1.65	878.3658	881.0303	-2.6645
pa875	ames27185	Z027E0233	233	282set_Pa875	ASSO	27	Pa875	Pennsylvania	Wf9 Synthetic (original)	nss	897.293	872.887	20.429	78.193	75.909	1.383	153.588	76.77	76.702	0.497	2.078	75.9763	76.919	1.3653	76.9	75.99	1.42	146.28	69.19	700.18	77.14	17.64	265.93	39.67	26.12	132.81	13.25	24.78	70.86	15.78	54.52	4.01	272.13	8.11	5.97	1.21	879.1016	867.0262	12.0754
pa880	pi517974	Z027E0234	234	282set_Pa880	ASSO	27	Pa880	Pennsylvania	Wf9 Synthetic C3	nss	909.607	868.77	32.862	79.556	75.571	2.165	173.886	81.284	90.656	0.466	2.345	75.8185	78.095	2.3832	78.06	75.82	2.08	159.98	72.61	756.12	82.77	13.9	329.46	67.39	26.43	126.14	14.12	21.42	66.77	20.02	47.56	4.31	225.27	7.98	6.52	2.4	875.7236	904.0258	-28.3022
pa91	pi587147	Z027E0235	235	282set_Pa91	ASSO	27	Pa91	Pennsylvania	(Wf9*Oh43)S4*[(38-11*L317)38-11]S4	nss	934.861	885.514	42.351	80.694	76.246	2.903	171.473	78.08	92.326	0.456	2.268	76.2198	79.0198	3.2924	78.99	76.22	2.98	159.9	72.45	885.36	90.85	10.33	392.02	63.2	25	139.59	15.23	27.93	76.95	16.26	61.75	5.04	251.74	6.62	4.8	1.39	889.0079	960.0509	-71.043
r109b	nsl242484	Z027E0236	236	282set_R109B	ASSO	27	R109B	Illinois	Snelling Corn Borer Synthetic	nss	878.282	853.195	21.816	77.658	74.841	1.522	156.527	70.688	83.965	0.456	2.124	74.7781	76.1098	1.5475	76.07	74.78	1.57	146.98	68.39	692.11	64.01	8.48	324.48	49.01	22.53	108.36	12.65	19.88	61.57	10.81	47.15	5.92	206.06	7.52	6.2	1.64	857.2906	854.8925	2.3981
r168	ames19326	Z027E0237	237	282set_R168	ASSO	27	R168	Illinois	Illinois Synthetic 60C	nss	806.371	812.213	-0.999	72.007	71.822	-0.291	158.017	80.925	75.452	0.519	2.242	71.807	70.2429	-0.628	70.2	71.81	-0.48	148.31	72.52	694.84	64.73	10.64	316.47	57.39	21.88	114.52	14.56	21.28	48.28	11.67	35.79	3.12	222.89	7.57	4.82	1.18	819.7608	788.6489	31.1119
r177	nsl30894	Z027E0238	238	282set_R177	ASSO	27	R177	Illinois	Germplasm 230B(Snelling Corn Borer Synthetic)	nss	879.117	838.396	37.314	79.107	73.639	2.756	165.213	56.778	104.74	0.345	2.262	73.7613	77.9239	3.9084	77.88	73.76	2.79	155.17	55.68	670.54	78.68	7.15	307.88	42.69	23.8	110.51	12.9	20.71	63.87	12.57	51.2	5.29	226.9	6.58	6.23	1.39	847.7466	890.727	-42.9804
r229	pi592734	Z027E0239	239	282set_R229	ASSO	27	R229	Illinois	[(479*B73)B73(2)]S6; 479 is a Brazilian inbred of Tuxpe�o type	ss	910.958	876.903	28.264	79.7	76.114	2.217	171.597	83.373	86.03	0.493	2.287	76.5128	78.6365	2.3338	78.59	76.49	2.31	164.47	80.69	804.28	84.56	7	304.14	75.09	26.77	121.74	14.17	21.56	68.13	15.99	52.91	4.81	259.33	9.19	5.17	2.21	887.5614	928.1134	-40.552
r4	ames27187	Z027E0240	240	282set_R4	ASSO	27	R4	Illinois	Funk Yellow dent	nss	913.851	867.677	42.754	79.407	75.432	2.887	168.866	70.728	93.867	0.438	2.231	75.4267	77.8015	2.848	77.77	75.43	2.74	154.52	66.42	704.54	87.5	8.07	341.21	65.54	25.84	157.59	14.64	23.62	60.77	13.81	49.62	4.17	268.63	7.49	6.25	1.37	877.5376	865.8523	11.6853
sa24	ames27188	Z027E0241	241	282set_SA24	ASSO	27	SA24	Indiana	South American Popcorn	popcorn	912.554	891.806	30.558	80.199	77.806	2.024	152.355	78.615	73.456	0.511	2.003	78.2602	79.6509	2.0669	79.61	78.27	2.21	142.04	71.19	795.25	81.9	13.98	395.53	59.22	20.33	158.65	13.27	27.42	60.84	13.13	46.77	3.02	276.33	9.4	5.35	1.65	909.3231	877.3743	31.9488
sc213r	nsl53083	Z027E0242	242	282set_SC213R	ASSO	27	SC213R	South Carolina	(GT112*NC33)GT112] backcrossed with a CMS-T restorer	mixed	1059.095	1049.279	23.949	92.084	88.03	2.793	176.064	79.879	95.264	0.455	2.04	89.1016	92.0926	3.1954	92.06	89.1	2.97	164.37	71.74	899.86	108.73	12.73	358.96	72.25	25.47	128.26	13.78	20.33	69.05	18.16	NA	4.69	220.99	7.78	7.87	1.92	1075.88	1012.4273	63.4527
sc357	nsl53094	Z027E0243	243	282set_SC357	ASSO	27	SC357	South Carolina	[(Whately yellow * Tennessee Redcob) Young]	mixed	976.759	979.283	1.843	84.519	83.29	0.086	156.17	70.031	83.596	0.457	1.925	83.5126	83.6251	0.512	83.56	83.5	0.57	147.4	66.37	798.48	76.84	18.67	267.97	68.27	20.59	115.04	13.52	21.42	61.97	14.35	43.78	3.87	230.73	7.41	6.21	2.16	1002.6817	955.8493	46.8324
sc55	ames27189	Z027E0244	244	282set_SC55	ASSO	27	SC55	South Carolina	[(L501*L503)*(L548*L569)]	mixed	1036.995	1018.662	17.405	88.972	86.107	2.191	180.436	104.896	76.785	0.567	2.115	86.532	88.5404	1.9246	88.5	86.52	1.28	168.64	96.24	774.34	96.15	24.3	234.85	72.32	26.56	109.58	14.84	20.25	63.1	13.08	49.62	4.54	247.28	10.79	5.93	1.5	1049.5755	987.744	61.8315
sd40	pi606768	Z027E0245	245	282set_SD40	ASSO	27	SD40	South Dakota	Pioneer hybrid 3709	mixed	890.128	860.275	23.917	77.827	74.481	1.811	178.149	86.679	89.455	0.487	2.394	74.404	76.3669	1.8341	76.34	74.41	1.8	164.09	80.37	830.18	98.81	10.95	408.51	64.97	25.78	174.22	13.93	28.5	85.53	26.3	63.11	5.5	263.69	8.13	5.66	1.63	862.1917	824.9597	37.232
sd44	pi524969	Z027E0246	246	282set_SD44	ASSO	27	SD44	South Dakota	SDp309*SD30	nss	786.463	764.074	22.411	70.751	67.855	1.925	143.111	55.075	84.945	0.387	2.131	67.59	69.5826	2.2587	69.55	67.6	2.23	134.91	50.8	639.89	84.92	10.24	299.75	54.81	24.4	146.78	15.93	25.88	75.7	19.14	56.96	4.25	261.76	6.71	5.31	1.18	763.1773	739.1302	24.0471
sg1533	pi587132	Z027E0247	247	282set_Sg1533	ASSO	27	Sg1533	Indiana	Super gold	popcorn	915.273	889.999	25.64	79.325	76.671	1.876	159.081	94.602	66.412	0.588	2.151	76.3595	77.7311	1.9385	77.67	76.36	2.02	148	84.4	767.2	86.48	17.92	327.19	63.48	22.45	126.67	13.89	23.66	62.46	11.64	49.18	3.46	264.89	7.83	5.03	1.21	888.0699	874.4832	13.5867
sg18	nsl75979	Z027E0248	248	282set_Sg18	ASSO	27	Sg18	Indiana	Super gold	popcorn	951.968	895.674	44.815	81.765	77.242	3.293	176.916	103.899	70.651	0.586	2.315	76.9191	79.4891	3.0268	79.45	76.92	3.03	161.84	94.32	797.15	77.56	22.55	328.44	41.24	22.06	131.06	16.06	26.31	55.06	9.84	43.72	2.34	288.24	9.19	5.69	1.28	895.4555	873.5903	21.8652
t232	pi550522	Z027E0249	249	282set_T232	ASSO	27	T232	Tennessee	Jellicorse*Teko yellow	mixed	964.207	942.638	21.66	83.078	80.243	1.676	193.956	100.343	91.247	0.52	2.451	80.2435	81.4891	1.7324	81.45	80.23	1.74	177.25	87.09	743.94	87.11	14.84	310.15	78.59	22.89	118.56	12.21	16.04	60.89	12.13	46.95	5.94	195.25	7.57	5.17	1.46	951.5084	894.616	56.8924
t234	ames27190	Z027E0250	250	282set_T234	ASSO	27	T234	Tennessee	[T111*RB.L*III.A)]T111(4)	nss	969.681	937.503	26.157	83.792	81.236	1.601	153.059	73.206	80.123	0.477	1.953	80.9816	83.2717	1.8572	83.26	81.01	1.92	142.31	61.62	691.1	114.14	13.93	303.42	65.6	24.38	133.11	14.42	22.04	68.5	15.23	51.84	4.99	243.85	8.38	5.43	1.28	959.7895	973.0557	-13.2662
t8	pi550518	Z027E0251	251	282set_T8	ASSO	27	T8	Tennessee	Jarvis Golden Prolific	nss	902.446	903.819	6.833	78.702	77.486	0.426	179.722	99.638	78.343	0.556	2.335	77.3434	77.4814	0.6482	77.45	77.34	0.81	168.63	92.79	754.85	89.95	13.79	325.82	69.33	22.06	154.72	12.32	26.53	78.37	15.97	62.07	5.42	247.85	9.39	5.91	1.5	905.4193	923.1184	-17.6991
tx303	ames19327	Z027E0252	252	282set_Tx303	ASSO	27	Tx303	Texas	Yellow Surcropper	mixed	1008.769	963.708	26.837	86.11	82.118	2.348	198.113	113.407	83.556	0.577	2.431	82.5951	85.6925	3.034	85.67	82.64	2.85	182.49	102.52	780.52	96.76	21.08	372.78	69.99	26.66	117.34	13.04	20.7	61.77	12.76	48.14	5.31	213.08	8.19	5.24	1.43	987.4001	936.1596	51.2405
tx601	ames22763	Z027E0253	253	282set_Tx601	ASSO	27	Tx601	Texas	Yellow Tuxpan	ts	1098.036	1050.011	42.605	91.929	88.205	3.141	199.819	117.134	80.874	0.578	2.252	89.0878	91.8659	3.4364	91.83	89.09	3.33	187.56	106.19	929.39	82.62	15.57	356.57	59.72	27.48	128.18	13.94	19.39	61.19	18.39	44.07	4.12	227.26	11.64	8.59	2.35	1076.5023	967.139	109.3633
tzi10	pi506248	Z027E0254	254	282set_Tzi10	ASSO	27	Tzi10	Nigeria	Tlaltizapan 7844 x TZSR	ts	1082.039	1094.867	45.616	91.532	91.36	3.514	167.997	104.863	64.107	0.59	1.922	92.2354	95.8804	4.2421	95.85	92.23	3.99	160.19	96.24	962.23	86.58	19.89	365.9	61.44	21.86	133.95	13.14	22.45	44.57	11.27	34.73	3.2	220.11	11	5.99	1.28	1120.4994	973.4315	147.0679
tzi11	pi540745	Z027E0255	255	282set_Tzi11	ASSO	27	Tzi11	Nigeria	Mo17 x RppSR	ts	1014.151	966.284	46.617	86.806	81.668	3.538	189.682	103.583	84.051	0.546	2.329	82.0389	86.6996	4.4741	86.65	82.03	3.89	177.21	90.88	719.01	85.62	14.9	311.65	76.8	24.51	109.02	13.17	19.02	44.9	10.22	36.1	3.44	186.69	8.63	6.23	2.28	966.7854	921.2438	45.5416
tzi16	pi540747	Z027E0256	256	282set_Tzi16	ASSO	27	Tzi16	Nigeria	PI 540747 = N28/RPPTZSR-Y	mixed	977.729	972.022	3.596	83.906	82.853	0.051	198.647	107.021	89.879	0.545	2.411	82.8564	82.624	-0.0496	82.59	82.84	-0.03	183.95	93.54	845.03	89.15	25.01	326.61	76.58	27.36	120.82	16.71	21.16	67.29	14.73	50.52	4.25	244.4	9.18	5.6	1.75	983.5817	951.7976	31.7841
tzi18	pi506253	Z027E0257	257	282set_Tzi18	ASSO	27	Tzi18	Nigeria	Sete Lagoas 7728 x TZSR	ts	1014.377	999.74	13.555	86.927	84.607	1.081	174.213	100.547	73.749	0.574	2.047	85.0143	85.8442	0.9466	85.8	85.02	0.97	159.18	89.59	869.28	95.41	17.02	366.3	73.86	26.98	129.45	13.07	20.06	58.34	19.78	42.42	4.44	199.39	10.76	5.87	2.18	1020.2697	919.865	100.4047
tzi25	pi506255	Z027E0258	258	282set_Tzi25	ASSO	27	Tzi25	Nigeria	[(B73*RPPSR-TZ)*B73(2)]	mixed	994.043	968.474	23.488	85.158	82.247	1.668	179.626	99.64	77.226	0.562	2.232	82.2929	83.8899	1.8428	83.85	82.28	1.82	171.41	93.24	906.46	96.28	20.56	377.38	71.47	27	137.27	13.65	23.4	78.7	18.96	54.54	5.08	249.37	NA	NA	2.03	978.6165	933.6651	44.9514
tzi8	pi506246	Z027E0259	259	282set_Tzi8	ASSO	27	Tzi8	Nigeria	TZB x TZSR	ts	1065.166	1056.27	14.56	91.517	87.136	2.445	184.968	114.136	69.804	0.613	2.151	88.7131	91.8776	2.8797	91.84	88.72	2.78	172.46	102.7	794.28	103.76	13.44	345.43	71.62	26.62	118.69	13.86	20.14	45.88	12.58	33.86	3.92	186.41	10.67	6.39	2.42	1073.9284	958.3354	115.593
tzi9	pi506247	Z027E0260	260	282set_Tzi9	ASSO	27	Tzi9	Nigeria	SIDS7734/TZSR	ts	991.801	984.076	6.711	84.834	83.441	0.3	199.752	101.324	94.012	0.506	2.374	84.5216	83.6469	-0.2599	83.6	84.52	-0.03	189.71	92.39	891.63	86.26	18.89	326.37	64.99	26.6	135.96	15.22	25.82	88.81	17.21	70.35	4.65	304.03	8.62	5.96	1.37	998.8974	932.4417	66.4557
u267y	ames27191	Z027E0261	261	282set_U267Y	ASSO	27	U267Y	South Africa	WF9r*Mex.155^3	mixed	1045.477	1006.725	34.515	88.56	84.769	2.492	150.716	65.973	83.31	0.442	1.867	85.573	88.092	2.6594	88.06	85.58	2.65	140.98	58.96	650.03	92.58	5.39	298.27	56.28	25.42	123.11	12.95	19.01	59.06	18.85	40.65	4.78	196.11	7.34	5.48	1.72	1038.0819	978.5833	59.4986
va102	pi587151	Z027E0262	262	282set_VA102	ASSO	27	VA102	Virginia	Va59*Va60	nss	814.934	812.147	6.074	73.105	71.838	0.615	160.911	73.603	83.707	0.461	2.273	71.7411	71.5209	0.7445	71.47	71.74	0.82	155.59	72.39	701.09	86.26	6.88	310.46	74.08	25.58	140	15.25	23.41	77.21	17	60.63	4.07	257.88	7.62	5.08	1.73	819.5431	878.1737	-58.6306
va14	ames27192	Z027E0263	263	282set_Va14	ASSO	27	Va14	Virginia	[(VaCBS selection*Va17)Va17]	nss	923.857	899.97	23.076	80.278	77.661	1.876	146.08	63.867	81.829	0.429	1.915	77.9785	79.2671	1.9537	79.23	77.99	1.98	139.3	58.61	743.75	92.31	11.66	373.9	62.52	24.62	128.27	15.76	22.05	56.89	15.35	40.25	3.43	222.55	7.97	6.24	1.19	912.9969	921.8817	-8.8848
va17	ames19002	Z027E0264	264	282set_Va17	ASSO	27	Va17	Virginia	Wf9*T8	nss	918.864	884.698	28.089	79.121	76.303	1.693	146.275	65.691	81.228	0.44	1.965	76.1431	77.0431	1.3324	77.01	76.14	1.37	140.13	60.42	742.94	96.43	4.97	359.05	63.59	23.15	130.45	14.18	19.94	66.52	15.72	49.49	4.7	239.85	6.78	5.98	1.23	889.7144	904.9639	-15.2495
va22	ames19328	Z027E0265	265	282set_Va22	ASSO	27	Va22	Virginia	Va17*C103 backcross	nss	906.426	887.505	19.44	79.373	76.739	1.667	156.506	74.413	80.703	0.479	2.1	76.4844	77.7586	1.6806	77.73	76.48	1.72	150.93	70.29	726.81	104.33	14.48	339.77	69.55	25.05	145.73	12.99	28.6	85.27	20.16	65.16	4.31	309.06	8.36	6.27	1.47	895.7148	879.1908	16.524
va26	pi587149	Z027E0266	266	282set_Va26	ASSO	27	Va26	Virginia	Oh43*K155	nss	834.224	835.944	6.431	74.48	73.33	0.387	163.637	68.413	93.307	0.421	2.262	73.3091	72.9879	0.403	72.96	73.32	0.45	152.78	60.05	676.41	87.57	15.21	282.45	73.06	25.46	130.01	12.93	21.95	79.21	16.04	62.55	4.81	262.28	6.63	5.67	1.62	842.4146	838.1274	4.2872
va35	pi587150	Z027E0267	267	282set_Va35	ASSO	27	Va35	Virginia	[(C103*T8)T8]	nss	872.866	858.887	15.529	76.804	74.988	0.971	141.835	66.107	75.523	0.461	1.949	74.6919	75.001	0.8568	74.95	74.68	0.83	132.3	60.89	624.55	86.99	7.39	370.82	72.45	23.75	150.08	12.06	27.77	81	16.15	66.41	5.14	274.19	8.07	5.41	1.19	862.3064	915.3924	-53.086
va59	ames19016	Z027E0268	268	282set_Va59	ASSO	27	Va59	Virginia	[(C103*T8(2))*(K4*C103(2))]	nss	843.396	825.726	21.355	74.562	72.433	1.471	142.94	65.569	75.571	0.465	2.024	72.2783	72.9385	1.4778	72.88	72.25	1.51	132.64	61.62	648.73	85.48	9.78	343.7	71	23.27	127.43	11.82	25.59	69.69	12.17	56.67	4.39	234.24	7.39	5.35	1.28	829.4404	881.0875	-51.6471
va85	ames27193	Z027E0269	269	282set_Va85	ASSO	27	Va85	Virginia	Virginia Long Ear Synthetic	nss	903.251	863.065	29.245	78.243	74.82	2.172	161.486	75.071	85.428	0.466	2.177	74.443	76.453	2.101	76.43	74.45	2.13	148.59	67.58	714.01	92.69	4.02	345.18	56.09	23.36	148.83	12.14	22.49	66.72	16.91	50.62	5.88	199.13	9.73	5.12	1.7	857.1275	785.5825	71.545
va99	ames24989	Z027E0270	270	282set_Va99	ASSO	27	Va99	Virginia	Oh07B*Pa91	nss	897.725	852.229	38.797	77.999	74.135	2.534	156.995	61.204	93.75	0.397	2.165	73.8772	75.8663	2.185	75.84	73.89	2.12	145.29	55.71	715.8	95.84	9.53	344.87	67.71	24.29	145.73	14.55	22.1	85.52	17.54	67.84	6.09	244.5	6.83	5.67	1.16	853.8692	927.4436	-73.5744
vaw6	ames19000	Z027E0271	271	282set_VaW6	ASSO	27	VaW6	Virginia	unknown	mixed	895.642	878.128	17.933	78.458	75.996	1.525	105.409	48.153	59.474	0.45	1.436	75.5219	77.1292	1.863	77.11	75.54	1.79	96.62	46.52	766.39	90.86	6.19	301.48	34.71	24.27	152.47	14.57	21.8	61.84	14.41	46.58	3.89	242.91	6.69	5.33	1.44	877.9505	846.2914	31.6591
w117ht	ames8399	Z027E0272	272	282set_W117Ht	ASSO	27	W117Ht	Wisconsin	W117=643*Minnesota No.13	mixed	767.266	762.856	10.796	68.165	67.092	0.767	109.001	48.839	61.633	0.434	1.697	65.581	65.3044	0.7073	65.27	65.59	0.73	100.91	44.65	578.69	59.31	7.74	307.9	41.52	21.65	97.66	13.07	18.75	41.54	5.93	33.94	4.49	168.48	6.2	4.25	1.84	732.486	764.0796	-31.5936
w153r	pi587154	Z027E0273	273	282set_W153R	ASSO	27	W153R	Wisconsin	[(la153*W8)la153]	nss	826.563	811.107	15.732	73.394	71.453	1.178	101.599	49.881	54.639	0.481	1.524	71.1863	71.8542	1.3174	71.82	71.19	1.29	96.41	45.24	500.9	75.51	8.85	211.78	59.93	21.97	107.83	11.95	20.75	50.81	8.74	41.59	4.28	207.71	6.12	5.38	0.98	812.1959	803.3704	8.8255
w182b	ames19330	Z027E0274	274	282set_W182B	ASSO	27	W182B	Wisconsin	WD*W22	nss	706.005	713.663	3.583	64.958	64.676	0.095	127.628	49.271	78.317	0.395	2.05	64.293	62.4965	-0.1425	62.46	64.3	-0.05	118.67	46.16	558.62	74.28	8.13	279.35	48.63	21.17	137.5	12.17	23.7	51.15	11.27	41.25	3.89	188.92	5.41	5.35	1.01	708.9653	726.9257	-17.9604
w22	nsl30053	Z027E0275	275	282set_W22	ASSO	27	W22	Wisconsin	III.B10*W25	nss	865.172	844.94	21.3	76.425	74.18	1.523	140.969	64.623	74.179	0.463	1.926	74.6492	75.4034	1.5542	75.37	74.65	1.56	135.79	60.75	619.48	91	10.67	317.95	46.3	21.81	128.18	12.81	22.33	51.99	10.75	40.92	3.86	202.11	8.36	4.26	1.98	858.9273	830.9024	28.0249
w22rrstd	NA	Z027E0276	276	NA	ASSO	27	W22 R-rstd	NA	NA	NA	867.366	832.251	30.631	76.382	72.811	2.257	142.84	61.743	79.23	0.429	2.014	72.9056	75.4583	2.4189	75.43	72.9	2.42	134.51	56.25	617.89	85.19	9.29	305.19	43.35	23.51	130.14	13.96	21.66	64.13	12.26	42.96	3.65	216.36	6.6	4.49	1.66	835.171	809.1157	26.0553
w64a	pi587152	Z027E0277	277	282set_W64A	ASSO	27	W64A	Wisconsin	Wf9*CI.187-2	nss	859.662	821.343	37.282	75.854	72.266	2.756	144.898	65.711	74.186	0.457	1.985	71.9008	73.9811	2.6756	73.94	71.91	2.77	131.48	60.53	654.04	91.18	8.91	310.59	44.83	23.26	139.81	13.16	20.52	56.5	14.88	44.26	4.1	212.53	6.99	4.55	1.65	822.0611	804.1313	17.9298
wd	ames27195	Z027E0278	278	282set_WD	ASSO	27	WD	Wisconsin	Wisconsin No. 25	nss	706.973	702.768	-5.165	63.406	63.128	-0.418	130.064	53.458	76.459	0.408	2.095	62.0212	60.5992	-0.5733	60.57	62.02	-0.51	119.23	49.16	510.33	69.04	9.86	285.66	17.08	18.3	82.49	NA	NA	NA	5.5	NA	4.76	NA	6	3.96	0.94	692.793	721.1486	-28.3556
wf9	ames19293	Z027E0279	279	282set_Wf9	ASSO	27	Wf9	Indiana	Reid yellow dent (Indiana station strain)	nss	847.578	827.217	16.314	74.422	72.584	0.874	167.717	75.022	91.28	0.452	2.335	71.997	72.2319	0.8338	72.2	72	0.9	156.47	69.05	721.76	104.64	11.96	319.46	39.43	25.96	130.22	14.71	25.77	82.21	19.78	59.34	3.98	289.43	7.6	6.8	1.22	823.6802	852.4578	-28.7776
yu796ns	ames27196	Z027E0280	280	282set_Yu796	ASSO	27	Yu796_NS	Yugoslavia	Vukovarski Yellow Dent	mixed	861.022	859.64	10.335	75.7	74.929	0.406	150.881	74.268	76.009	0.496	2.055	74.5107	73.9727	0.2935	73.94	74.51	0.4	143.19	68	716.54	82.33	9.95	388.17	47.04	25.16	99.13	12.92	20.16	67.07	12.04	54.39	5.33	218.82	8.05	5.34	2.32	867.5008	846.9827	20.5181
[truncated: 183 more columns]
