# Supplementary material for: Elucidating the patterns of pleiotropy and its biological relevance in maize
Source: PLoS Genet. 2023 Mar 21;19(3):e1010664. doi: 10.1371/journal.pgen.1010664 (PMC10030035; doi:10.1371/journal.pgen.1010664)
Supplement: S4 Table — (XLSX) [file pgen.1010664.s004.xlsx]

## Sheet: NAM_Global
Trait	PC1	PC2	PC3
Z001E0001	-141.523	2.66196	29.4127
Z001E0002	-111.71	4.94808	23.0835
Z001E0003	-121.465	4.77532	16.1289
Z001E0004	-111.006	6.08564	21.9248
Z001E0005	-126.12	4.46142	24.9997
Z001E0006	-85.9479	6.6349	14.3684
Z001E0007	-144.752	4.46287	26.8237
Z001E0008	-143.187	4.01718	30.0961
Z001E0009	-119.342	6.03324	15.6456
Z001E0010	-99.7259	4.68831	14.8543
Z001E0011	-128.554	7.87944	18.6159
Z001E0012	-79.063	9.05968	9.09068
Z001E0013	-127.9	7.27827	19.9155
Z001E0014	-123.13	4.67802	29.4011
Z001E0015	-111.255	4.58715	23.5562
Z001E0016	-78.2022	6.58224	14.849
Z001E0017	-54.6379	5.58788	7.70275
Z001E0018	-120.954	4.7616	19.3994
Z001E0019	-191.592	2.97456	42.9637
Z001E0020	-148.589	6.61762	22.7294
Z001E0021	-65.7256	7.19425	14.1191
Z001E0022	-155.899	4.88134	40.3913
Z001E0023	-132.923	6.47545	25.1044
Z001E0024	-106.628	5.83604	16.8102
Z001E0025	-78.4157	5.53898	12.0714
Z001E0027	-120.906	2.31906	18.9793
Z001E0028	-99.0641	5.79344	18.6004
Z001E0029	-134.442	5.03079	30.4272
Z001E0030	-119.05	5.70421	23.4644
Z001E0031	-146.639	4.02926	24.7878
Z001E0032	-106.781	3.89772	14.4276
Z001E0033	-158.653	2.61939	37.2367
Z001E0034	-93.7647	5.78267	13.5098
Z001E0036	-111.197	7.94427	22.5325
Z001E0037	-147.149	5.11163	32.8798
Z001E0038	-91.2811	3.87623	17.6478
Z001E0039	-120.713	5.20949	26.7613
Z001E0040	-132.419	4.71201	26.5649
Z001E0041	-115.562	5.86132	17.2115
Z001E0042	-92.8868	4.79927	11.7853
Z001E0043	-132.023	1.1002	27.2778
Z001E0044	-118.029	4.05095	23.4253
Z001E0045	-118.071	4.16681	18.9519
Z001E0046	-113.17	4.20558	23.0247
Z001E0047	-137.919	3.74704	25.724
Z001E0048	-126.012	6.79192	23.1479
Z001E0049	-119.221	3.11466	24.4905
Z001E0050	-108.168	5.34168	17.0926
Z001E0051	-134.852	3.8943	23.3219
Z001E0052	-118.423	5.44164	23.1924
Z001E0053	-120.619	4.75415	26.97
Z001E0054	-186.046	3.78779	40.2704
Z001E0055	-109.676	6.11031	19.8412
Z001E0056	-124.485	4.59036	20.054
Z001E0057	-77.2818	6.08977	10.7464
Z001E0058	-157.6	1.07654	32.6278
Z001E0059	-78.4267	6.75461	5.61632
Z001E0060	-159.582	3.47645	33.218
Z001E0061	-112.322	7.36228	25.988
Z001E0062	-115.742	3.09692	19.5472
Z001E0063	-95.5335	5.46129	12.8032
Z001E0064	-76.1357	6.13644	12.4737
Z001E0065	-152.103	4.86913	32.1699
Z001E0066	-94.378	5.64038	14.5489
Z001E0067	-139.828	3.90749	32.2183
Z001E0068	-142.608	2.15629	30.6813
Z001E0069	-83.1828	6.402	14.2786
Z001E0070	-119.341	6.64227	24.8867
Z001E0071	-113.717	5.66247	22.3423
Z001E0072	-96.2414	4.71452	15.7581
Z001E0073	-73.4525	6.94024	7.38889
Z001E0074	-105.056	4.29178	11.7846
Z001E0075	-102.275	5.56028	20.0138
Z001E0076	-146.89	3.24485	29.4549
Z001E0077	-137.473	4.16129	30.9901
Z001E0078	-90.6046	5.99097	12.6797
Z001E0079	-113.987	3.38081	21.1576
Z001E0080	-98.951	5.94743	20.6712
Z001E0081	-118.974	6.20256	27.353
Z001E0082	-97.3979	5.64553	23.267
Z001E0083	-132.838	4.22118	23.2409
Z001E0085	-130.841	5.08862	23.9066
Z001E0086	-117.467	4.58639	23.4493
Z001E0087	-160.76	3.96847	27.7872
Z001E0088	-140.147	4.92896	29.5557
Z001E0089	-128.334	6.52782	29.2858
Z001E0090	-117.261	3.94342	16.4919
Z001E0091	-132.703	4.29596	20.518
Z001E0092	-130.205	5.30715	24.0047
Z001E0093	-148.643	4.9285	29.0141
Z001E0094	-108.089	8.08726	19.1352
Z001E0095	-108.119	6.49516	19.4535
Z001E0096	-149.329	3.75621	27.4919
Z001E0097	-146.86	0.653596	28.0154
Z001E0098	-125.192	7.51089	26.2994
Z001E0099	-110.03	6.94655	21.7541
Z001E0100	-145.779	6.71417	31.689
Z001E0101	-82.4529	5.14477	7.16312
Z001E0102	-115.13	5.47046	22.2744
Z001E0103	-116.58	6.96877	25.1625
Z001E0104	-107.048	6.33036	23.506
Z001E0105	-78.4544	3.74658	8.56887
Z001E0106	-168.259	2.12649	34.4356
Z001E0107	-133.69	5.23545	28.2044
Z001E0108	-124.68	4.40512	25.509
Z001E0109	-98.7427	6.71656	14.4187
Z001E0110	-128.018	5.24125	19.3472
Z001E0111	-126.202	7.44349	26.6498
Z001E0112	-106.332	6.4751	19.4944
Z001E0113	-155.293	2.96598	27.3718
Z001E0114	-129.802	5.97855	33.4802
Z001E0115	-176.455	2.32172	37.9919
Z001E0116	-124.895	2.13937	26.8829
Z001E0117	-128.555	4.29512	27.231
Z001E0118	-94.9607	6.00305	9.12196
Z001E0119	-134.135	4.61118	23.4166
Z001E0120	-137.476	3.95862	22.7431
Z001E0121	-134.829	5.10347	23.3226
Z001E0122	-140.329	5.33736	35.2881
Z001E0123	-140.542	4.71516	25.5728
Z001E0124	-103.562	7.1632	18.3854
Z001E0125	-104.211	7.30915	13.9648
Z001E0126	-159.862	4.43128	40.6869
Z001E0127	-159.198	5.11997	34.2321
Z001E0128	-85.5282	6.3892	10.0048
Z001E0129	-152.287	5.63876	33.3735
Z001E0130	-123.311	3.21247	25.6526
Z001E0131	-122.188	4.45383	21.4536
Z001E0132	-133.892	4.6581	24.2935
Z001E0133	-122.399	1.0751	26.8161
Z001E0134	-111.179	6.1682	24.4971
Z001E0135	-88.5222	5.82976	7.51884
Z001E0136	-96.8733	7.72893	12.9513
Z001E0137	-103.123	3.35341	16.7849
Z001E0138	-158.039	1.46489	32.6305
Z001E0139	-86.9415	4.57276	7.97187
Z001E0140	-141.034	4.13478	27.4239
Z001E0141	-100.467	6.3529	12.4219
Z001E0143	-122.144	8.04864	19.4517
Z001E0144	-109.018	7.169	17.5709
Z001E0145	-139.132	4.89851	20.2747
Z001E0146	-109.226	8.03653	21.3657
Z001E0147	-138.469	3.35479	32.2179
Z001E0148	-96.4327	8.01594	18.2853
Z001E0150	-160.382	7.11171	39.0034
Z001E0151	-116.336	4.82256	25.526
Z001E0152	-94.5333	6.44262	18.9342
Z001E0153	-139.106	7.25861	30.0389
Z001E0154	-103.151	7.57344	22.9356
Z001E0156	-150.463	1.54632	29.668
Z001E0157	-96.0179	8.04622	16.6274
Z001E0158	-158.461	5.91678	23.5954
Z001E0159	-94.7442	5.91648	22.3693
Z001E0160	-79.7334	3.59672	12.6021
Z001E0161	-145.678	5.11543	24.9586
Z001E0162	-115.599	6.566	17.1873
Z001E0163	-139.377	3.94681	29.7198
Z001E0164	-129.366	7.55701	24.4815
Z001E0165	-108.33	7.13421	16.2313
Z001E0166	-94.1245	7.05553	21.436
Z001E0167	-102.091	6.8807	21.5165
Z001E0168	-108.056	8.28704	14.9819
Z001E0169	-114.992	4.20765	15.4729
Z001E0170	-96.3444	7.29373	18.3121
Z001E0171	-131.867	2.7407	32.5634
Z001E0172	-112.006	4.6251	24.0144
Z001E0173	-120.74	4.30109	20.8401
Z001E0174	-147.484	2.1644	27.0391
Z001E0175	-100.193	7.66909	21.9945
Z001E0176	-125.951	6.3038	29.2216
Z001E0177	-98.4891	5.4716	9.02434
Z001E0178	-137.857	4.70125	27.6449
Z001E0180	-98.8049	5.77678	12.2104
Z001E0181	-126.347	6.49898	20.2122
Z001E0182	-137.29	4.01141	26.7621
Z001E0183	-130.046	4.92009	24.6478
Z001E0184	-138.072	3.5547	24.0982
Z001E0185	-140.981	4.09411	30.6205
Z001E0186	-149.517	2.59499	28.6122
Z001E0187	-100.069	6.42104	16.2486
Z001E0188	-106.022	4.14514	17.3416
Z001E0189	-132.074	6.25283	29.6745
Z001E0190	-116.232	3.14069	25.0448
Z001E0191	-101.808	5.40038	14.2085
Z001E0192	-107.541	3.76026	15.2543
Z001E0193	-156.926	5.21812	35.5062
Z001E0194	-103.61	8.44989	24.209
Z001E0195	-87.5471	6.9457	15.2325
Z001E0196	-111.418	5.9765	16.6161
Z001E0197	-159.412	3.94148	33.9583
Z001E0198	-113.893	5.95337	23.9227
Z001E0199	-161.783	3.05845	30.7385
Z001E0200	-129.335	3.92828	23.4319
Z002E0001	-103.746	-23.6829	39.5592
Z002E0002	-68.7292	-31.1566	30.549
Z002E0003	-83.0066	-24.531	34.5222
Z002E0004	-160.817	-12.024	43.3362
Z002E0005	-178.192	-11.2019	46.8925
Z002E0006	-141.734	-16.5332	40.7477
Z002E0007	-108.83	-21.0297	39.8249
Z002E0008	-99.1091	-25.1804	41.1942
Z002E0009	-116.049	-22.0676	35.1693
Z002E0010	-112.478	-21.8026	31.121
Z002E0011	-105.44	-23.1695	44.5868
Z002E0012	-87.2593	-27.4044	34.5484
Z002E0013	-131.707	-19.0394	43.5601
Z002E0014	-125.637	-20.7128	45.0199
Z002E0015	-82.2876	-27.5525	30.8007
Z002E0016	-90.0054	-20.7857	35.9126
Z002E0017	-139.907	-20.7746	47.4997
Z002E0018	-104.204	-23.2472	39.1322
Z002E0019	-134.985	-20.1397	40.6944
Z002E0020	-124.296	-17.3546	44.0319
Z002E0022	-105.317	-22.227	31.9754
Z002E0023	-103.281	-24.8211	34.1097
Z002E0025	-134.05	-16.2195	42.1216
Z002E0026	-101.594	-24.0522	42.0516
Z002E0027	-93.6597	-26.9228	40.3879
Z002E0028	-80.1725	-28.8611	39.8245
Z002E0029	-132.013	-16.7645	37.961
Z002E0030	-83.234	-25.6707	37.5445
Z002E0031	-98.346	-21.5223	39.7235
Z002E0032	-106.442	-21.598	39.2248
Z002E0033	-111.079	-23.4494	36.3116
Z002E0034	-94.9028	-21.8473	44.098
Z002E0035	-97.5011	-24.7467	38.6671
Z002E0036	-125.276	-20.0906	45.8042
Z002E0037	-138.832	-15.5948	43.0124
Z002E0038	-111.056	-24.0417	39.6298
Z002E0039	-65.6366	-29.1513	31.5923
Z002E0040	-104.982	-22.0106	39.983
Z002E0041	-102.757	-20.9426	45.6877
Z002E0042	-123.494	-17.4633	38.4973
Z002E0043	-105.243	-23.4132	32.9476
Z002E0044	-112.928	-19.1778	37.9975
Z002E0045	-163.433	-13.169	48.4632
Z002E0046	-110.091	-24.9453	37.5601
Z002E0047	-146.238	-16.1908	45.9362
Z002E0048	-124.9	-17.2229	43.4597
Z002E0049	-152.137	-14.163	45.3488
Z002E0050	-56.9146	-28.1628	36.3785
Z002E0051	-178.529	-10.0654	49.7621
Z002E0052	-105.997	-23.7129	41.7486
Z002E0053	-146.421	-16.5246	41.8483
Z002E0054	-106.306	-23.7127	35.6863
Z002E0055	-65.0759	-29.1573	37.2972
Z002E0056	-121.453	-20.9222	35.8986
Z002E0057	-81.1778	-26.6184	34.956
Z002E0058	-106.907	-22.4557	41.1115
Z002E0059	-140.211	-15.9488	42.9814
Z002E0060	-100.215	-21.0785	42.4939
Z002E0061	-83.818	-27.7535	36.1364
Z002E0062	-58.8944	-28.0782	35.7777
Z002E0063	-127.573	-16.8809	43.1084
Z002E0064	-87.2011	-25.8584	36.6244
Z002E0065	-128.075	-21.3303	37.9301
Z002E0066	-134.618	-17.5106	44.1304
Z002E0068	-119.958	-19.4039	37.3107
Z002E0069	-68.0293	-29.914	35.9599
Z002E0070	-77.6434	-29.0406	34.8473
Z002E0071	-148.927	-13.631	48.1886
Z002E0072	-91.956	-23.5183	41.1777
Z002E0073	-63.9894	-25.4272	34.3254
Z002E0074	-128.188	-17.4297	41.7837
Z002E0075	-98.3915	-23.4183	35.5244
Z002E0076	-96.6017	-25.0026	35.391
Z002E0077	-138.824	-20.8538	44.3277
Z002E0078	-110.284	-19.653	42.3606
Z002E0079	-95.2934	-23.5087	35.6735
Z002E0080	-126.754	-20.7777	33.7386
Z002E0081	-125.884	-20.5657	37.7402
Z002E0082	-83.9471	-28.1488	32.3791
Z002E0083	-77.2036	-24.783	42.8934
Z002E0084	-116.742	-19.6734	44.6636
Z002E0085	-107.9	-20.4811	41.6551
Z002E0086	-102.402	-21.7111	40.3899
Z002E0087	-137.202	-17.0635	42.5416
Z002E0088	-65.5036	-28.0166	37.7925
Z002E0089	-108.701	-22.0005	39.946
Z002E0090	-120.978	-17.9853	40.6905
Z002E0091	-134.608	-17.6305	45.5833
Z002E0092	-108.426	-22.0752	45.6874
Z002E0093	-110.384	-25.1141	39.6922
Z002E0094	-145.803	-14.106	41.3487
Z002E0095	-113.73	-21.5766	39.0511
Z002E0096	-101.64	-23.4709	38.6877
Z002E0097	-84.3112	-24.7042	39.4334
Z002E0098	-137.955	-19.4678	45.2418
Z002E0099	-110.548	-18.4754	35.5441
Z002E0100	-103.936	-20.255	42.9402
Z002E0101	-128.623	-17.0909	50.6096
Z002E0102	-89.5643	-23.901	38.042
Z002E0103	-89.9295	-21.6313	37.3675
Z002E0104	-108.056	-23.6332	42.5178
Z002E0105	-104.254	-24.0567	35.8237
Z002E0106	-81.1305	-27.611	36.3942
Z002E0107	-107.123	-22.53	41.251
Z002E0108	-81.3283	-25.5974	36.7765
Z002E0109	-144.265	-15.6601	43.492
Z002E0110	-61.7929	-29.7296	32.7697
Z002E0111	-137.875	-17.1482	46.8331
Z002E0112	-88.2146	-26.1581	36.8079
Z002E0113	-119.146	-20.5459	36.3174
Z002E0114	-120.733	-21.9454	37.1608
Z002E0115	-124.081	-20.3327	40.0178
Z002E0116	-74.4204	-28.572	31.4091
Z002E0117	-118.581	-23.4939	44.7539
Z002E0118	-153.58	-14.2165	45.6091
Z002E0119	-126.324	-20.4661	43.5576
Z002E0120	-90.751	-26.6874	32.8927
Z002E0121	-141.681	-18.2122	43.034
Z002E0122	-107.921	-22.4737	33.7184
Z002E0123	-98.3848	-23.7116	38.1867
Z002E0124	-104.439	-22.5473	36.3645
Z002E0125	-159.248	-12.5346	49.0254
Z002E0126	-126.055	-21.1477	46.2915
Z002E0127	-134.94	-18.6343	42.0801
Z002E0128	-88.6968	-23.581	35.0603
Z002E0129	-150.234	-14.1117	51.1909
Z002E0130	-87.5415	-25.1379	33.8739
Z002E0131	-145.306	-14.9388	48.4613
Z002E0132	-155.533	-16.0986	52.4626
Z002E0133	-117.746	-19.3026	38.1668
Z002E0134	-84.7762	-23.7913	34.6412
Z002E0135	-113.679	-22.0464	41.4928
Z002E0136	-105.654	-22.2605	36.71
Z002E0137	-83.109	-27.0086	33.0155
Z002E0138	-128.346	-20.0322	39.9529
Z002E0139	-104.676	-23.774	41.1924
Z002E0140	-79.0038	-25.2266	38.8701
Z002E0141	-105.241	-23.2531	43.0387
Z002E0143	-142.847	-19.734	39.6852
Z002E0144	-112.207	-22.5503	43.03
Z002E0145	-68.6439	-29.4702	27.1455
Z002E0146	-111.403	-22.7816	34.0938
Z002E0147	-84.4229	-18.0108	33.2769
Z002E0148	-69.6057	-29.3702	36.2651
Z002E0149	-77.8593	-24.0737	32.6712
Z002E0150	-143.745	-12.5854	42.5002
Z002E0151	-132.012	-16.8262	36.8498
Z002E0152	-100.05	-22.7327	36.2432
Z002E0153	-154.154	-15.1178	47.9627
Z002E0154	-73.3503	-26.046	38.6015
Z002E0155	-72.4177	-23.9588	33.6517
Z002E0156	-120.166	-21.4479	38.3337
Z002E0157	-112.202	-21.5293	34.4208
Z002E0158	-103.043	-21.7638	36.4105
Z002E0159	-128.489	-20.2183	43.8198
Z002E0160	-92.1312	-25.9061	39.4127
Z002E0161	-94.5615	-25.2382	32.3719
Z002E0162	-120.162	-20.4083	42.8895
Z002E0163	-143.959	-15.2324	48.3712
Z002E0164	-114.104	-20.4873	37.8932
Z002E0165	-126.075	-18.4411	44.5203
Z002E0166	-82.9901	-26.1955	35.6681
Z002E0167	-99.2311	-24.9453	40.3728
Z002E0168	-125.238	-20.9826	42.3989
Z002E0169	-123.027	-19.1168	39.3316
Z002E0170	-156.455	-16.4901	47.9472
Z002E0171	-131.495	-18.5672	40.4586
Z002E0172	-135.81	-17.4185	49.2802
Z002E0173	-88.4413	-23.3942	42.0098
Z002E0175	-91.9608	-25.2	44.2006
Z002E0176	-130.409	-20.8727	44.6828
Z002E0178	-90.2362	-23.4235	36.9315
Z002E0179	-89.3554	-23.9476	36.2664
Z002E0180	-146.922	-17.1282	42.1837
Z002E0181	-91.7194	-26.7589	35.1503
Z002E0182	-136.058	-12.8167	41.7284
Z002E0183	-113.643	-20.277	46.8257
Z002E0184	-82.2106	-26.4036	30.6201
Z002E0185	-96.1804	-22.8811	34.658
Z002E0186	-111.685	-21.7309	35.616
Z002E0187	-84.5917	-28.2526	32.5174
Z002E0188	-73.9721	-28.3138	37.2245
Z002E0189	-108.267	-24.3829	40.8726
Z002E0190	-119.445	-19.6519	38.4195
Z002E0191	-158.513	-13.9676	47.6109
Z002E0192	-104.014	-25.2161	41.1557
Z002E0193	-92.9455	-21.1197	34.6969
Z002E0194	-83.7481	-27.4994	35.1679
Z002E0195	-157.424	-12.1967	49.0527
Z002E0196	-113.889	-20.2944	46.6394
Z002E0197	-87.534	-25.8345	44.5808
Z002E0198	-154.481	-14.2697	41.895
Z002E0199	-125.788	-19.6039	39.4014
Z002E0200	-113.64	-20.9796	40.6929
Z003E0001	-110.416	-32.9252	37.9181
Z003E0002	-89.0907	-35.7092	42.2842
Z003E0003	-105.141	-33.7142	38.8949
Z003E0004	-151.156	-21.6836	41.8023
Z003E0005	-124.56	-27.7395	49.2357
Z003E0006	-125.354	-29.1411	43.804
Z003E0007	-152.765	-22.1856	41.2517
Z003E0008	-109.523	-32.734	37.4487
Z003E0009	-83.1267	-35.7735	42.1355
Z003E0010	-136.637	-25.8593	43.7312
Z003E0011	-151.129	-21.1261	49.8463
Z003E0012	-172.244	-16.5628	55.5666
Z003E0013	-146.002	-21.9528	46.8966
Z003E0014	-124.821	-28.4882	40.8845
Z003E0015	-97.2069	-34.1417	45.9794
Z003E0016	-99.9942	-33.5804	44.4144
Z003E0017	-128.271	-25.8571	42.1154
Z003E0018	-115.842	-31.2969	42.3773
Z003E0019	-103.939	-30.3617	40.7757
Z003E0020	-110.984	-30.5879	44.7277
Z003E0021	-155.932	-20.1724	47.2635
Z003E0022	-135.071	-28.5799	43.7756
Z003E0023	-100.467	-32.0966	41.9664
Z003E0024	-91.1646	-37.7514	39.4673
Z003E0026	-117.929	-33.3857	44.2587
Z003E0027	-161.374	-19.3285	45.2416
Z003E0028	-75.9379	-40.7506	34.2641
Z003E0029	-88.6643	-32.5057	38.5095
Z003E0030	-64.7244	-40.3147	39.0124
Z003E0031	-140.111	-25.633	49.5134
Z003E0032	-110.467	-32.5288	42.539
Z003E0033	-150.969	-23.857	51.1703
Z003E0034	-99.6083	-33.4246	43.4062
Z003E0035	-101.866	-35.2526	36.7193
Z003E0036	-110.398	-29.3619	39.1982
Z003E0037	-118.367	-27.0266	44.3013
Z003E0038	-110.802	-28.6425	38.4924
Z003E0039	-113.962	-30.4388	39.1709
Z003E0040	-114.956	-28.8205	40.9393
Z003E0041	-103.945	-33.2828	41.8793
Z003E0042	-97.0864	-34.1306	38.3514
Z003E0043	-115.708	-32.1528	41.9593
Z003E0044	-112.818	-32.8336	43.5231
Z003E0045	-106.616	-32.3317	48.071
Z003E0046	-153.583	-20.3462	48.8908
Z003E0048	-91.2631	-35.0305	38.9789
Z003E0049	-80.0913	-37.7782	39.2045
Z003E0050	-121.089	-29.3666	43.4981
Z003E0051	-116.835	-29.2181	48.571
Z003E0052	-86.6349	-33.4094	43.0314
Z003E0053	-78.0603	-39.6922	40.7722
Z003E0054	-108.112	-30.278	40.5591
Z003E0055	-100.325	-32.6501	43.065
Z003E0056	-74.4701	-38.7216	39.9513
Z003E0057	-90.8741	-36.4457	44.5598
Z003E0058	-96.4259	-35.3885	38.105
Z003E0059	-64.9007	-42.4032	41.7871
Z003E0061	-97.4578	-34.8048	46.3999
Z003E0062	-97.7942	-36.0171	40.9624
Z003E0063	-88.8273	-38.5453	35.3584
Z003E0065	-131.593	-24.0189	49.4554
Z003E0066	-60.1352	-42.3754	35.7707
Z003E0067	-156.221	-21.2468	43.0314
Z003E0068	-92.1615	-37.106	43.4156
Z003E0069	-124.74	-28.4114	43.5244
Z003E0070	-123.824	-27.5333	43.209
Z003E0071	-151.502	-21.6578	49.7467
Z003E0072	-131.384	-24.5411	44.4579
Z003E0073	-109.096	-30.4547	43.8725
Z003E0074	-88.2038	-35.9612	41.8461
Z003E0075	-154.834	-23.1262	40.0119
Z003E0076	-96.3625	-33.8544	34.6628
Z003E0077	-133.315	-25.4084	46.4447
Z003E0078	-108.607	-30.6412	39.9282
Z003E0079	-114.928	-33.2164	43.7527
Z003E0080	-109.911	-30.0842	44.3077
Z003E0081	-89.2514	-36.6194	41.5593
Z003E0082	-91.223	-34.2465	42.6628
Z003E0084	-105.683	-31.0036	44.667
Z003E0085	-75.0095	-39.6002	37.2666
Z003E0086	-86.8888	-37.2489	35.0771
Z003E0087	-72.5901	-37.516	42.7593
Z003E0088	-78.6177	-36.1666	37.2013
Z003E0089	-84.7793	-35.9861	38.395
Z003E0090	-149.681	-23.4494	50.4603
Z003E0091	-97.0414	-32.1361	47.1177
Z003E0092	-89.5318	-38.6137	37.3534
Z003E0093	-127.396	-28.5785	49.6119
Z003E0094	-106.677	-31.9855	41.6899
Z003E0095	-62.9624	-40.5064	37.0822
Z003E0096	-116.72	-30.8717	45.0402
Z003E0097	-89.267	-34.0654	42.148
Z003E0098	-160.144	-21.6948	47.6559
Z003E0099	-83.608	-36.5599	38.3563
Z003E0100	-109.27	-31.456	42.6273
Z003E0101	-100.214	-32.5837	49.5621
Z003E0102	-141.867	-24.753	42.5357
Z003E0103	-142.031	-21.79	49.5735
Z003E0104	-64.3479	-41.1865	42.5373
Z003E0105	-79.75	-36.6474	44.0436
Z003E0106	-112.589	-28.0581	45.9492
Z003E0107	-141.078	-22.226	49.6976
Z003E0108	-138.448	-25.6327	46.8712
Z003E0109	-139.246	-24.3478	46.1611
Z003E0110	-115.522	-30.8009	44.4326
Z003E0111	-118.754	-28.7902	51.5284
Z003E0112	-137.978	-24.8177	49.4133
Z003E0113	-119.537	-28.287	41.8594
Z003E0114	-125.354	-28.8591	46.205
Z003E0115	-112.002	-31.0068	37.7782
Z003E0116	-138.798	-23.3915	44.3031
Z003E0117	-130.793	-27.1224	47.4534
Z003E0118	-130.744	-24.9355	49.0733
Z003E0119	-154.278	-20.1034	47.4342
Z003E0120	-113.81	-30.7745	39.0315
Z003E0121	-149.975	-22.7126	50.0234
Z003E0122	-130.927	-25.7525	44.8453
Z003E0123	-118.551	-28.2615	47.0541
Z003E0124	-169.771	-17.3426	46.92
Z003E0125	-109.04	-28.8673	47.5053
Z003E0126	-106.293	-31.6269	45.5139
Z003E0127	-110.156	-30.5385	43.8314
Z003E0128	-125.899	-27.148	48.5328
Z003E0129	-127.62	-22.2089	47.2249
Z003E0130	-119.25	-31.4693	40.047
Z003E0131	-88.691	-36.0824	39.9679
Z003E0132	-139.334	-24.8501	45.438
Z003E0133	-99.6808	-33.541	42.4655
Z003E0134	-149.713	-21.3818	52.8037
Z003E0135	-133.042	-24.3581	45.1707
Z003E0136	-89.5724	-35.511	44.6921
Z003E0137	-149.205	-23.3577	46.3928
Z003E0138	-124.135	-28.2492	43.3898
Z003E0139	-106.915	-33.8544	43.3603
Z003E0140	-91.882	-34.5663	39.1999
Z003E0141	-134.889	-26.9482	44.7174
Z003E0142	-111.094	-29.0119	51.7035
Z003E0143	-106.457	-32.9337	44.4589
Z003E0144	-118.671	-31.3237	47.0564
Z003E0145	-149.462	-22.4768	47.4365
Z003E0146	-143.287	-27.8981	51.1452
Z003E0147	-88.2358	-36.4635	40.3778
Z003E0148	-109.81	-28.9476	51.6446
Z003E0149	-101.514	-32.8556	43.98
Z003E0150	-69.7719	-40.1489	38.6307
Z003E0151	-134.377	-25.3295	47.0885
Z003E0152	-91.3618	-34.9265	34.5346
Z003E0153	-61.8016	-42.5705	39.7774
Z003E0154	-142.109	-23.1402	47.6681
Z003E0155	-183.609	-14.891	47.1836
Z003E0156	-124.347	-32.4048	44.4716
Z003E0157	-94.1972	-34.7178	44.494
Z003E0158	-120.559	-29.2766	47.4864
Z003E0159	-76.8266	-38.0222	39.9884
Z003E0160	-134.907	-25.2413	43.7401
Z003E0161	-101.219	-33.068	39.9383
Z003E0163	-105.945	-34.9077	40.0457
Z003E0164	-137.211	-25.3168	49.5358
Z003E0165	-104.455	-33.1837	43.4786
Z003E0166	-96.4053	-35.2182	35.4351
Z003E0167	-100.336	-31.5796	43.1493
Z003E0168	-94.3014	-33.522	41.8049
Z003E0169	-102.706	-34.8549	43.2654
Z003E0171	-73.4015	-40.0205	32.7936
Z003E0172	-81.7963	-40.9933	42.3827
Z003E0173	-120.622	-26.7774	45.1699
Z003E0174	-136.605	-23.8504	48.2667
Z003E0175	-146.12	-24.0444	45.847
Z003E0176	-82.548	-37.0999	43.1977
Z003E0177	-88.4443	-35.6957	34.9756
Z003E0178	-93.4538	-33.7626	48.1782
Z003E0179	-127.087	-27.5978	50.2511
Z003E0180	-130.11	-25.8425	48.6411
Z003E0181	-177.994	-15.4024	47.3588
Z003E0182	-92.8695	-33.8848	37.3304
Z003E0183	-106.686	-32.909	38.1131
Z003E0184	-114.869	-30.4836	44.1705
Z003E0185	-164.341	-21.852	48.5145
Z003E0186	-107.129	-32.5212	52.5319
Z003E0187	-140.31	-25.3921	46.1628
Z003E0188	-104.8	-34.0315	44.4535
Z003E0189	-156.487	-21.9122	49.2896
Z003E0191	-110.575	-30.7401	41.0188
Z003E0192	-87.9444	-38.4396	41.1372
Z003E0193	-100.204	-32.6051	43.3451
Z003E0194	-74.0551	-36.846	36.3257
Z003E0195	-122.712	-29.0654	44.5954
Z003E0196	-115.26	-31.3321	38.5626
Z003E0197	-126.725	-30.2598	40.2123
Z003E0198	-118.793	-28.7048	50.7222
Z003E0199	-121.148	-27.503	50.286
Z003E0200	-121.3	-27.7361	50.3046
Z004E0001	-140.515	-23.3531	45.029
Z004E0002	-117.161	-28.6711	43.2573
Z004E0003	-160.705	-19.7795	45.4437
Z004E0004	-79.7895	-36.389	40.283
Z004E0005	-167.945	-18.1893	41.5429
Z004E0006	-132.048	-26.0387	49.5147
Z004E0007	-114.545	-30.0141	34.9053
Z004E0008	-119.568	-25.6992	42.4203
Z004E0009	-82.3879	-37.872	45.1002
Z004E0010	-111.216	-30.5826	39.4437
Z004E0011	-116.666	-29.0834	42.9367
Z004E0012	-71.8262	-38.4187	36.1991
Z004E0013	-57.9497	-41.6715	38.3222
Z004E0014	-98.3111	-32.1341	45.7162
Z004E0015	-112.19	-28.2278	43.2051
Z004E0016	-128.031	-25.9082	46.743
Z004E0017	-89.1024	-35.235	42.5774
Z004E0018	-88.6107	-36.5651	37.2412
Z004E0019	-98.8481	-30.8856	41.5735
Z004E0020	-133.156	-24.5614	40.9812
Z004E0021	-145.487	-19.8937	51.6814
Z004E0022	-130.765	-25.3225	48.1388
Z004E0023	-122.233	-30.4985	44.0927
Z004E0024	-142.571	-24.6139	46.9214
Z004E0025	-64.9214	-40.0271	36.8753
Z004E0026	-101.917	-33.9905	37.5084
Z004E0027	-131.698	-27.4066	47.4351
Z004E0028	-126.911	-26.831	47.3305
Z004E0029	-107.711	-32.2608	46.9962
Z004E0030	-125.123	-24.0042	50.591
Z004E0031	-98.5788	-30.7528	39.0848
Z004E0032	-89.7533	-36.8618	38.229
Z004E0033	-85.9213	-35.812	37.1927
Z004E0034	-168.865	-17.4313	48.5775
Z004E0035	-127.553	-26.8949	47.7877
Z004E0036	-100.213	-32.5768	52.4187
Z004E0037	-104.556	-30.8755	45.9609
Z004E0038	-122.76	-28.5631	46.3267
Z004E0039	-143.225	-21.7201	48.3972
Z004E0040	-136.936	-24.4888	47.8561
Z004E0041	-120.843	-27.8464	43.1277
Z004E0042	-95.8222	-32.6752	42.8996
Z004E0043	-127.349	-30.104	43.1262
Z004E0044	-110.016	-32.4403	39.8345
Z004E0045	-112.521	-31.6006	41.8687
Z004E0046	-101.079	-32.449	37.1689
Z004E0047	-114.223	-30.1887	47.936
Z004E0048	-143.638	-21.9542	48.7356
Z004E0049	-103.784	-32.0955	42.0054
Z004E0050	-121.324	-27.9662	47.0842
Z004E0051	-98.5817	-32.4484	49.2382
Z004E0052	-94.6795	-33.8683	42.6422
Z004E0053	-54.3405	-42.1031	34.1322
Z004E0054	-153.526	-21.2066	46.1836
Z004E0056	-77.5135	-36.3646	43.7319
Z004E0057	-85.7668	-34.5272	44.0676
Z004E0058	-148.972	-20.6255	44.5118
Z004E0059	-118.046	-27.9866	42.4089
Z004E0060	-54.3905	-42.3786	46.0385
Z004E0061	-108.295	-33.1082	46.3721
Z004E0062	-136.098	-23.1352	45.1248
Z004E0063	-101.891	-32.788	43.3974
Z004E0064	-147.579	-23.1384	49.3436
Z004E0065	-89.7429	-34.7819	42.1525
Z004E0066	-150.658	-20.7605	52.1631
Z004E0067	-119.152	-28.6611	45.3945
Z004E0068	-159.948	-18.8569	45.1953
Z004E0069	-126.117	-27.5276	46.3681
Z004E0070	-157.073	-16.9419	49.8829
Z004E0071	-126.798	-25.2833	52.635
Z004E0072	-105.144	-31.4375	38.3994
Z004E0073	-80.092	-38.2526	33.7948
Z004E0074	-167.97	-18.9143	51.6418
Z004E0075	-60.4618	-39.1135	40.9185
Z004E0076	-110.747	-29.8586	44.0485
Z004E0077	-111.243	-28.9958	39.4161
Z004E0078	-135.793	-23.8636	44.8466
Z004E0079	-118.439	-27.7996	42.6676
Z004E0080	-96.4544	-34.0602	41.6668
Z004E0081	-160.204	-20.5322	49.8839
Z004E0082	-105.973	-29.4613	43.4247
Z004E0083	-146.297	-24.5508	44.6618
Z004E0084	-136.464	-25.9392	47.5488
Z004E0085	-121.239	-27.2053	40.7132
Z004E0086	-149.664	-21.7688	49.191
Z004E0087	-87.6335	-32.734	47.906
Z004E0088	-128.489	-25.2069	43.1923
Z004E0089	-110.655	-30.1459	44.2925
Z004E0090	-90.9264	-32.0414	43.8803
Z004E0091	-120.571	-28.7744	47.9471
Z004E0092	-145.58	-22.6867	45.8057
Z004E0093	-103.028	-30.5004	49.5838
Z004E0094	-66.9806	-39.0354	44.1411
Z004E0095	-127.529	-26.9924	44.9275
Z004E0096	-127.23	-27.25	48.452
Z004E0097	-118.354	-30.824	51.4606
Z004E0098	-166.499	-15.3665	44.7739
Z004E0099	-114.816	-30.2542	45.8492
Z004E0100	-106.721	-31.1327	39.8063
Z004E0101	-99.8997	-33.2872	44.4599
Z004E0102	-118.009	-26.0314	52.0849
Z004E0103	-117.483	-28.2634	50.1339
Z004E0104	-101.117	-33.2497	47.8009
Z004E0105	-168.265	-17.1624	56.0909
Z004E0106	-80.3354	-35.5144	42.6925
Z004E0107	-108.123	-29.7481	45.5082
Z004E0108	-153.119	-20.6133	49.1949
Z004E0109	-105.83	-31.9884	43.9487
Z004E0110	-102.175	-30.4614	47.7864
Z004E0111	-106.854	-28.6867	44.2329
Z004E0112	-110.479	-32.0607	47.3605
Z004E0113	-50.6438	-42.7633	36.514
Z004E0114	-103.816	-31.8431	42.9522
Z004E0115	-128.552	-28.0071	43.5146
Z004E0116	-106.199	-31.0133	43.1611
Z004E0117	-118.46	-26.5219	40.707
Z004E0118	-127.087	-23.9554	46.49
Z004E0120	-120.28	-25.663	51.0301
Z004E0121	-111.25	-30.9414	44.1577
Z004E0122	-113.395	-29.2824	50.8361
Z004E0123	-107.806	-27.9598	45.9434
Z004E0124	-128.275	-26.8169	42.6196
Z004E0125	-104.149	-31.1563	45.6647
Z004E0126	-132.451	-26.482	48.3025
Z004E0127	-99.7941	-32.8253	43.8146
Z004E0128	-78.4369	-38.9384	39.2821
Z004E0129	-104.396	-34.5913	42.0549
Z004E0130	-117.845	-29.3014	48.0811
Z004E0131	-121.906	-27.9631	42.81
Z004E0132	-99.7181	-33.5188	43.4414
Z004E0133	-153.051	-20.0025	54.186
Z004E0134	-96.0729	-34.0152	52.0284
Z004E0135	-124.985	-25.6314	48.5006
Z004E0136	-116.282	-27.6265	44.0263
Z004E0137	-121.651	-29.4025	48.9726
Z004E0138	-137.211	-23.4459	49.947
Z004E0139	-96.5747	-34.2259	46.161
Z004E0140	-88.5203	-33.4923	39.5496
Z004E0141	-101.645	-32.555	44.204
Z004E0142	-119.991	-28.9767	46.3152
Z004E0143	-85.5127	-35.8571	47.6538
Z004E0144	-136.516	-24.0457	42.2303
Z004E0145	-80.0137	-36.6114	33.8936
Z004E0146	-87.898	-34.4065	40.8894
Z004E0147	-132.822	-23.9906	51.4046
Z004E0148	-85.5388	-33.2534	44.3979
Z004E0149	-178.58	-16.078	50.1663
Z004E0150	-81.5555	-38.1294	42.95
Z004E0151	-116.843	-27.2865	47.7306
Z004E0152	-57.8684	-43.1716	39.6345
Z004E0153	-131.036	-26.3405	51.0213
Z004E0154	-97.1557	-33.1254	41.065
Z004E0155	-104.173	-30.0862	47.9014
Z004E0156	-110.983	-28.7897	46.3492
Z004E0157	-57.2095	-41.981	35.3504
Z004E0158	-94.4858	-36.0998	41.0327
Z004E0159	-103.63	-33.5823	37.8539
Z004E0160	-91.4854	-34.3884	49.0676
Z004E0161	-121.22	-26.5721	50.7696
Z004E0162	-97.5129	-33.0026	37.8695
Z004E0163	-133.365	-27.2296	46.897
Z004E0164	-118.243	-28.9207	41.4465
Z004E0165	-115.089	-28.3352	49.6488
Z004E0166	-142.38	-22.4128	47.2376
Z004E0167	-74.8182	-37.1016	41.0844
Z004E0168	-120.723	-27.0249	48.975
Z004E0169	-60.4869	-41.7153	41.9599
Z004E0170	-138.344	-25.9239	48.3506
Z004E0171	-102.717	-32.2029	49.5724
Z004E0172	-80.6437	-37.682	36.3764
Z004E0173	-77.5094	-34.5108	42.083
Z004E0174	-143.449	-22.7706	45.2811
Z004E0175	-72.6253	-39.9713	43.1099
Z004E0176	-121.787	-27.9313	51.2839
Z004E0177	-69.3962	-39.2403	33.6886
Z004E0178	-79.716	-36.7984	43.9765
Z004E0179	-92.2321	-34.7696	40.855
Z004E0180	-86.3142	-35.7428	43.8025
Z004E0181	-129.524	-24.4754	47.168
Z004E0182	-82.5112	-35.0523	44.3047
Z004E0183	-138.05	-22.7291	50.1659
Z004E0184	-95.9	-32.5352	45.5235
Z004E0185	-109.23	-28.8054	44.2543
Z004E0186	-134.47	-25.3972	43.9788
Z004E0187	-101.26	-30.8172	43.0318
Z004E0188	-83.5053	-38.0195	40.9423
Z004E0189	-127.914	-26.085	46.2895
Z004E0190	-115.784	-29.617	42.6494
Z004E0191	-126.231	-27.2041	47.9134
Z004E0192	-134.031	-26.1697	44.6376
Z004E0193	-145.913	-22.577	51.7428
Z004E0194	-75.1972	-38.9063	45.5243
Z004E0195	-126.815	-25.7009	45.8378
Z004E0196	-81.2977	-34.054	41.8305
Z004E0197	-138.82	-23.9246	53.3819
Z004E0198	-128.102	-24.8153	45.9858
Z004E0199	-153.002	-20.9735	51.8365
Z004E0200	-128.261	-26.5012	51.5909
Z005E0001	-169.651	-15.2772	52.6242
Z005E0003	-136.439	-23.0271	50.0707
Z005E0004	-51.5926	-43.7711	35.7405
Z005E0005	-110.722	-29.4781	47.075
Z005E0006	-108.965	-31.2941	42.9244
Z005E0007	-119.632	-28.0915	46.4023
Z005E0008	-58.3924	-41.9394	37.2283
Z005E0009	-87.1732	-37.9299	40.7856
Z005E0010	-101.806	-33.1414	43.7504
Z005E0011	-107.513	-32.0312	46.9595
Z005E0012	-131.623	-25.7997	46.1091
Z005E0013	-128.229	-27.896	54.6557
Z005E0014	-104.963	-29.5662	37.5756
Z005E0015	-84.8769	-35.318	37.1341
Z005E0016	-154.8	-20.4128	51.0776
Z005E0017	-140.334	-23.5586	46.7703
Z005E0018	-141.119	-25.0788	43.3837
Z005E0019	-103.486	-32.081	44.256
Z005E0020	-114.069	-29.8882	48.6501
Z005E0021	-107.257	-29.259	45.7187
Z005E0022	-113.537	-29.4889	40.8356
Z005E0023	-118.239	-29.629	50.5024
Z005E0024	-108.324	-31.0528	41.3202
Z005E0025	-144.893	-24.9248	40.3835
Z005E0027	-103.044	-31.7791	45.0759
Z005E0028	-94.8022	-37.67	44.5446
Z005E0029	-102.69	-31.3999	44.982
Z005E0032	-118.843	-28.231	49.623
Z005E0033	-109.647	-31.7511	47.399
Z005E0034	-75.0254	-41.0418	41.8821
Z005E0035	-103.826	-31.5953	43.6497
Z005E0036	-78.091	-40.0444	39.2387
Z005E0037	-125.198	-27.7763	48.2927
Z005E0038	-152.528	-21.8785	53.4049
Z005E0039	-114.045	-29.2597	47.1033
Z005E0040	-71.0472	-37.3645	37.4752
Z005E0042	-107.767	-30.3832	40.662
Z005E0043	-116.668	-27.5153	38.8811
Z005E0044	-98.3087	-34.6679	45.3141
Z005E0045	-85.7528	-36.8727	49.3903
Z005E0046	-138.832	-26.2982	42.3389
Z005E0047	-89.1323	-37.0199	40.0486
Z005E0048	-118.215	-28.9907	36.2756
Z005E0049	-96.8505	-35.7675	43.1936
Z005E0050	-107.481	-31.5908	39.5204
Z005E0051	-64.377	-39.5282	44.2725
Z005E0052	-123.802	-27.5119	40.305
Z005E0053	-80.4226	-38.2272	43.513
Z005E0054	-117.404	-28.3102	45.6064
Z005E0055	-79.4995	-35.8946	40.3146
Z005E0056	-137.513	-24.9999	47.65
Z005E0057	-131.083	-24.9962	45.2418
Z005E0058	-102.433	-32.8989	47.0077
Z005E0059	-107.27	-33.904	44.9875
Z005E0060	-90.1898	-37.5346	44.2627
Z005E0061	-120.437	-29.9278	47.8205
Z005E0062	-135.832	-25.5936	51.6929
Z005E0063	-133.009	-25.3093	40.4962
Z005E0064	-87.2729	-36.2157	47.2997
Z005E0066	-151.606	-22.2887	49.4657
Z005E0067	-158.65	-22.8004	47.0746
Z005E0068	-100.59	-31.2762	50.0001
Z005E0069	-100.63	-30.0941	43.6353
Z005E0070	-86.787	-34.9661	43.2887
Z005E0071	-121.532	-31.3101	49.9357
Z005E0072	-92.9931	-36.3779	41.5003
Z005E0073	-102.196	-32.2876	38.55
Z005E0074	-113.225	-27.9797	49.8467
Z005E0075	-133.702	-27.5628	51.4081
Z005E0076	-143.305	-24.6277	52.0768
Z005E0077	-106.403	-32.6405	44.2965
Z005E0078	-115.272	-29.8457	51.4171
Z005E0079	-145.324	-23.6303	46.6571
Z005E0080	-115.492	-29.2559	41.8145
Z005E0081	-130.496	-27.078	47.3537
Z005E0082	-110.586	-28.1501	47.4416
Z005E0083	-131.171	-23.9814	44.6671
Z005E0084	-81.7967	-35.9753	40.2199
Z005E0085	-104.943	-30.5819	44.1177
Z005E0087	-134.551	-24.8373	48.3589
Z005E0088	-85.638	-38.0024	37.3467
Z005E0089	-97.0385	-35.7285	38.4836
Z005E0090	-99.3608	-34.1737	41.2944
Z005E0091	-179.033	-15.6356	50.0429
Z005E0092	-132.457	-27.1053	44.8984
Z005E0093	-114.757	-28.4342	41.9617
Z005E0094	-131.086	-28.5391	47.3462
Z005E0095	-94.5812	-34.2594	46.8142
Z005E0096	-87.9484	-36.2391	39.9096
Z005E0097	-85.4958	-39.0364	39.1415
Z005E0098	-122.611	-29.5301	37.9352
Z005E0099	-144.093	-22.8424	50.3905
Z005E0100	-149.662	-19.4052	48.8184
Z005E0101	-80.6341	-40.3472	46.4534
Z005E0102	-109.174	-29.3925	46.0374
Z005E0103	-124.735	-29.5957	44.2418
Z005E0104	-110.792	-32.5129	44.7908
Z005E0105	-101.617	-32.3597	40.2312
Z005E0106	-126.874	-25.4648	44.0569
Z005E0107	-166.062	-16.903	47.02
Z005E0108	-124.153	-26.6467	47.188
Z005E0109	-133.27	-28.8385	42.7455
Z005E0110	-116.192	-29.8723	41.9515
Z005E0111	-117.968	-27.5176	46.319
Z005E0112	-119.338	-31.0527	42.6836
Z005E0113	-140.055	-22.9385	45.5395
Z005E0114	-107.322	-33.5458	45.2435
Z005E0115	-96.1977	-34.1676	41.5817
Z005E0116	-133.333	-25.4066	50.1127
Z005E0117	-134.63	-25.4234	45.7776
Z005E0118	-140.591	-24.9233	43.8876
Z005E0119	-95.7397	-34.4067	49.1161
Z005E0120	-97.0235	-33.5393	41.3113
Z005E0121	-137.648	-22.9272	48.3422
Z005E0122	-91.6732	-36.2751	38.2754
Z005E0123	-164.625	-21.1061	48.0685
Z005E0124	-128.833	-27.1545	44.6449
Z005E0125	-116.63	-32.1461	41.5559
Z005E0126	-144.168	-24.4658	49.2099
Z005E0127	-125.681	-25.9034	50.3326
Z005E0128	-101.73	-33.4619	43.8252
Z005E0129	-143.136	-25.4677	44.7009
Z005E0130	-81.8175	-34.8324	41.9838
Z005E0131	-65.9664	-44.2203	41.3148
Z005E0133	-142.292	-25.816	48.3231
Z005E0134	-132.724	-26.8915	43.6245
Z005E0135	-104.198	-34.8828	36.466
Z005E0136	-112.694	-29.3641	39.7667
Z005E0137	-120.496	-27.747	42.7382
Z005E0138	-97.9229	-35.985	44.6522
Z005E0139	-93.7292	-33.8582	43.7625
Z005E0141	-141.14	-22.3618	45.7174
Z005E0142	-130.709	-24.2644	41.7686
Z005E0143	-130.933	-26.1782	50.4613
Z005E0144	-66.0846	-41.909	46.0255
Z005E0145	-124.009	-26.3484	39.8795
Z005E0146	-126.137	-26.051	52.1603
Z005E0147	-105.908	-27.9901	47.6905
Z005E0148	-120.255	-29.9998	47.2108
Z005E0149	-166.106	-17.8057	43.4062
Z005E0150	-83.5456	-34.1405	45.3083
Z005E0151	-79.3154	-40.7704	39.2656
Z005E0152	-112.798	-28.7818	50.3026
Z005E0153	-94.1496	-33.0824	44.4878
Z005E0154	-81.521	-38.5346	39.494
Z005E0155	-102.712	-32.4389	50.1447
Z005E0156	-115.938	-25.9357	40.3179
Z005E0157	-97.8359	-31.7863	44.6521
Z005E0158	-124.558	-25.652	45.5741
Z005E0159	-79.4482	-37.7299	40.461
Z005E0160	-113.882	-29.4556	41.4081
Z005E0161	-125.187	-27.1854	48.5724
Z005E0162	-76.9125	-38.876	39.2915
Z005E0163	-83.4433	-36.1939	44.9471
Z005E0164	-101.943	-32.2464	44.9679
Z005E0165	-70.082	-39.919	35.3355
Z005E0166	-110.496	-29.9359	35.9571
Z005E0167	-97.9499	-33.9636	43.515
Z005E0168	-100.084	-35.5141	42.773
Z005E0169	-73.837	-38.6375	38.185
Z005E0170	-134.638	-28.2896	53.8524
Z005E0171	-117.782	-28.8227	43.2175
Z005E0172	-82.4524	-37.0497	40.141
Z005E0173	-127.917	-27.7653	40.9971
Z005E0174	-114.149	-31.8413	46.9986
Z005E0175	-119.811	-27.8966	40.3917
Z005E0176	-109.35	-28.3789	39.7821
Z005E0178	-133.97	-24.4418	50.4171
Z005E0179	-89.432	-37.6375	40.5841
Z005E0180	-100.936	-31.9402	48.3464
Z005E0181	-105.703	-34.0461	47.6566
Z005E0182	-101.988	-32.1698	39.7717
Z005E0183	-97.9254	-33.6577	41.3886
Z005E0184	-144.443	-22.4921	43.0505
Z005E0185	-110.988	-31.0106	39.6073
Z005E0186	-108.588	-29.7886	36.6742
Z005E0187	-115.94	-29.6313	40.7357
Z005E0188	-133.779	-25.2314	50.6371
Z005E0189	-101.157	-33.3487	42.8254
Z005E0190	-169.083	-17.9566	45.8032
Z005E0191	-101.478	-32.0044	50.9877
Z005E0192	-115.517	-29.7919	48.1878
Z005E0193	-155.598	-19.7606	44.0973
Z005E0195	-150.141	-21.1948	50.6208
Z005E0196	-120.805	-25.7802	51.0473
Z005E0197	-133.968	-25.3693	48.4596
Z005E0198	-123.202	-27.4917	46.4868
Z005E0199	-122.79	-29.1044	48.8167
Z006E0001	-161.125	-16.8808	43.9746
Z006E0002	-90.2907	-27.77	30.7247
Z006E0003	-101.74	-31.6745	40.4746
Z006E0005	-81.4731	-31.4453	37.7287
Z006E0006	-145.214	-18.6433	49.6828
Z006E0007	-91.6074	-28.3543	40.2298
Z006E0008	-119.165	-25.6777	50.5546
Z006E0009	-119.98	-23.024	38.2908
Z006E0010	-97.4881	-28.8297	35.3246
Z006E0011	-108.674	-28.3403	38.8516
Z006E0012	-99.327	-27.9676	39.8116
Z006E0013	-124.455	-19.2354	43.4651
Z006E0014	-129.912	-25.412	49.1987
Z006E0015	-129.137	-21.9351	36.537
Z006E0016	-137.53	-22.2517	41.8258
Z006E0017	-130.678	-19.6458	41.2555
Z006E0018	-106.518	-26.9047	39.7136
Z006E0020	-69.1298	-34.456	37.7774
Z006E0023	-100.193	-27.8946	37.8963
Z006E0024	-161.507	-18.0065	41.4869
Z006E0025	-91.3871	-29.346	35.6545
Z006E0026	-88.0768	-35.1318	44.3417
Z006E0027	-124.168	-23.5206	47.538
Z006E0028	-124.614	-25.6202	37.6958
Z006E0029	-74.7805	-33.0459	33.8401
Z006E0031	-128.173	-21.8136	39.4332
Z006E0032	-107.629	-29.1571	40.941
Z006E0033	-205.068	-9.72948	53.7814
Z006E0034	-112.935	-25.6901	36.531
Z006E0035	-110.32	-30.2572	38.6282
Z006E0036	-80.456	-31.6487	35.2193
Z006E0037	-113.474	-26.1703	34.3677
Z006E0038	-94.7478	-24.007	33.2712
Z006E0041	-123.032	-21.0263	43.1627
Z006E0042	-141.221	-20.6012	51.8022
Z006E0043	-66.1069	-33.9239	40.1058
Z006E0044	-112.326	-23.3573	39.1551
Z006E0046	-105.467	-23.6716	27.2637
Z006E0047	-110.057	-25.6642	38.6106
Z006E0048	-75.749	-30.6297	32.4658
Z006E0049	-102.791	-24.7426	32.7934
Z006E0050	-107.388	-25.7641	37.3207
Z006E0051	-113.376	-26.2627	43.3415
Z006E0052	-158.454	-16.0468	47.7366
Z006E0053	-143.913	-20.643	45.4192
Z006E0054	-75.6643	-30.3661	34.6805
Z006E0055	-126.744	-24.5316	47.4593
Z006E0056	-100.203	-27.4471	42.0666
Z006E0057	-107.543	-28.6816	39.1035
Z006E0058	-135.322	-22.8307	41.9409
Z006E0059	-106.623	-31.189	43.1501
Z006E0060	-139.661	-17.3228	39.0255
Z006E0061	-82.0071	-29.2067	32.5045
Z006E0062	-103.255	-28.2384	46.7656
Z006E0063	-100.689	-25.1941	35.0022
Z006E0065	-100.764	-27.9555	37.5308
Z006E0066	-121.342	-26.6636	51.3917
Z006E0068	-71.9497	-35.232	36.7566
Z006E0069	-80.4573	-31.349	39.5736
Z006E0070	-82.7815	-30.4319	37.6363
Z006E0071	-55.9639	-36.5804	27.8457
Z006E0072	-107.422	-28.7339	41.304
Z006E0073	-118.218	-24.3308	40.634
Z006E0074	-90.4083	-28.7712	34.2655
Z006E0075	-87.4088	-28.3422	37.3782
Z006E0076	-142.299	-19.0155	50.7268
Z006E0077	-117.322	-23.4941	32.5917
Z006E0078	-86.7032	-33.3048	46.4548
Z006E0079	-145.486	-22.3152	49.6911
Z006E0080	-132.506	-24.6955	41.189
Z006E0081	-124.001	-25.0902	39.8064
Z006E0082	-94.064	-28.1316	42.5479
Z006E0083	-137.524	-20.5599	36.519
Z006E0084	-117.563	-25.7652	41.7637
Z006E0085	-123.673	-24.6214	43.7085
Z006E0086	-141.47	-19.9954	46.1489
Z006E0087	-80.2848	-35.9433	39.1611
Z006E0088	-137.453	-17.7766	37.9695
Z006E0089	-127.44	-22.2023	32.951
Z006E0090	-111.614	-27.7477	38.9226
Z006E0091	-115.386	-21.7933	32.9434
Z006E0092	-52.1726	-34.6213	29.4221
Z006E0093	-126.942	-22.8659	48.6554
Z006E0094	-135.569	-22.9276	45.0278
Z006E0095	-114.532	-21.3574	34.7149
Z006E0096	-100.858	-26.9333	33.1027
Z006E0097	-101.827	-27.9985	44.8437
Z006E0098	-76.3054	-33.8645	36.6507
Z006E0099	-75.2961	-33.3341	35.1915
Z006E0100	-80.6131	-32.741	40.7838
Z006E0101	-101.454	-26.6778	40.4995
Z006E0102	-108.817	-26.2871	45.1594
Z006E0103	-81.4752	-31.5027	32.4135
Z006E0104	-104.222	-24.1143	40.0014
Z006E0105	-117.139	-24.8072	37.8628
Z006E0106	-152.095	-13.7587	39.9917
Z006E0107	-136.438	-19.945	51.5613
Z006E0108	-105.882	-28.6617	37.1951
Z006E0109	-126.111	-25.5006	43.0051
Z006E0110	-138.335	-22.0619	44.6489
Z006E0111	-153.178	-14.9402	43.7201
Z006E0112	-122.952	-21.4308	28.4322
Z006E0113	-109.799	-29.7092	37.9207
Z006E0114	-97.9204	-29.969	47.8406
Z006E0115	-100.779	-32.2041	42.4046
Z006E0116	-47.5208	-35.446	27.5119
Z006E0117	-96.3979	-29.5732	42.9385
Z006E0118	-125.644	-24.0428	40.9801
Z006E0119	-92.1841	-27.5534	38.9687
Z006E0120	-160.126	-16.9762	46.0491
Z006E0121	-73.7388	-34.5788	35.7795
Z006E0122	-156.803	-18.2674	45.1758
Z006E0123	-55.0825	-34.523	33.7023
Z006E0124	-188.771	-12.5968	49.3778
Z006E0125	-129.157	-22.9623	49.3613
Z006E0126	-113.561	-23.3426	37.8587
Z006E0128	-49.4382	-37.4891	25.5958
Z006E0129	-161.984	-14.4414	45.5062
Z006E0133	-95.9696	-27.4287	34.0666
Z006E0134	-126.634	-21.9639	42.0035
Z006E0135	-117.914	-24.7278	42.1729
Z006E0136	-91.0654	-30.9654	37.8761
Z006E0137	-106.704	-23.5356	35.0064
Z006E0138	-100.861	-29.1362	33.0732
Z006E0139	-68.543	-33.7926	37.9588
Z006E0140	-100.656	-29.0951	41.0624
Z006E0141	-136.219	-22.0746	42.8351
Z006E0142	-90.4595	-31.8091	34.2298
Z006E0143	-117.202	-26.0394	35.4685
Z006E0144	-62.1267	-34.8232	28.5061
Z006E0145	-146.404	-18.2314	42.3047
Z006E0146	-95.5076	-27.9398	36.3348
Z006E0147	-77.865	-34.5276	30.5401
Z006E0148	-113.038	-24.304	33.9792
Z006E0149	-125.287	-18.9813	37.6807
Z006E0150	-132.867	-20.6667	37.7486
Z006E0151	-105.996	-24.3409	32.6217
Z006E0153	-156.087	-17.092	47.2921
Z006E0154	-60.5653	-34.915	25.7404
Z006E0155	-112.18	-25.6427	38.8205
Z006E0156	-128.843	-23.371	44.9018
Z006E0157	-133.002	-17.4422	37.3654
Z006E0158	-75.604	-31.8536	36.5125
Z006E0159	-118.094	-21.6364	34.3825
Z006E0160	-90.4031	-30.2309	29.3931
Z006E0161	-102.248	-29.6474	41.0673
Z006E0162	-122.834	-26.2137	40.0115
Z006E0163	-124.88	-24.6778	36.8625
Z006E0164	-138.884	-24.7316	40.1218
Z006E0165	-85.1284	-29.9499	40.896
Z006E0166	-112.919	-22.4797	40.7472
Z006E0167	-104.034	-28.0731	35.194
Z006E0168	-100.773	-25.6723	39.1033
Z006E0169	-127.113	-23.3953	44.1933
Z006E0170	-113.399	-24.225	40.2321
Z006E0171	-95.3739	-25.6217	38.6688
Z006E0172	-117.991	-25.2309	52.4073
Z006E0173	-64.4437	-31.911	26.7266
Z006E0174	-158.596	-19.3201	41.9041
Z006E0175	-87.4567	-32.7893	45.2995
Z006E0176	-107.233	-26.5676	36.2451
Z006E0177	-124.381	-26.2441	46.4331
Z006E0178	-105.392	-25.7697	35.1166
Z006E0179	-92.3789	-30.0459	39.9632
Z006E0180	-114.739	-27.2182	40.3918
Z006E0181	-117.449	-26.9195	38.0972
Z006E0182	-90.6786	-32.0627	36.351
Z006E0183	-92.6436	-31.3196	43.4401
Z006E0184	-99.8338	-29.3901	44.8131
Z006E0185	-77.131	-30.9882	33.8619
Z006E0186	-126.711	-19.3612	42.786
Z006E0187	-92.0826	-31.6223	43.4315
Z006E0188	-127.672	-24.4016	41.3598
Z006E0189	-108.783	-26.2888	31.393
Z006E0190	-110.965	-25.1952	39.6457
Z006E0191	-119.006	-27.1938	41.7728
Z006E0192	-110.659	-23.1813	33.2288
Z006E0193	-160.35	-18.04	51.8415
Z006E0194	-86.2092	-31.9256	38.9321
Z006E0195	-105.216	-25.9612	40.3677
Z006E0196	-97.2509	-28.4265	39.8668
Z006E0197	-130.689	-24.6472	39.8011
Z006E0198	-59.5979	-40.0106	35.4902
Z006E0199	-122.778	-24.3922	44.6131
Z006E0200	-152.146	-21.7415	43.3724
Z007E0001	-131.938	-24.4094	43.6979
Z007E0002	-121.541	-21.4921	44.2157
Z007E0003	-123.783	-22.8809	34.6346
Z007E0004	-93.2994	-28.6434	37.2814
Z007E0005	-95.5164	-28.0735	39.8792
Z007E0007	-110.977	-24.2932	38.182
Z007E0008	-137.493	-22.2046	46.5177
Z007E0009	-113.619	-23.1809	42.1105
Z007E0010	-108.04	-23.3278	35.3907
Z007E0011	-128.222	-19.6456	39.2735
Z007E0012	-112.685	-29.0342	41.3621
Z007E0013	-169.756	-14.5761	48.6297
Z007E0014	-101.002	-25.5553	41.7027
Z007E0015	-114.107	-22.5792	37.1814
Z007E0016	-119.703	-25.6161	39.7517
Z007E0017	-102.648	-27.631	39.5571
Z007E0019	-99.959	-27.056	36.174
Z007E0020	-138.73	-18.705	43.7192
Z007E0021	-106.135	-26.4326	40.5452
Z007E0022	-133.042	-18.8435	43.4771
Z007E0023	-116.058	-28.5005	42.5613
Z007E0024	-131.13	-21.6142	41.832
Z007E0025	-124.34	-23.1066	40.6837
Z007E0026	-132.685	-19.8848	41.884
Z007E0027	-141.443	-21.4384	47.3756
Z007E0028	-67.9296	-34.902	43.2046
Z007E0029	-105.527	-25.7989	37.4924
Z007E0030	-126.984	-21.3698	50.8436
Z007E0031	-112.136	-25.2676	42.4799
Z007E0032	-68.2729	-32.7887	39.9789
Z007E0033	-65.9469	-34.8363	33.1262
Z007E0034	-144.89	-18.0572	44.4374
Z007E0036	-98.3298	-28.5666	38.5228
Z007E0037	-137.08	-20.9553	40.7765
Z007E0038	-162.223	-15.6396	44.819
Z007E0039	-109.616	-27.1155	45.0993
Z007E0040	-108.177	-26.6469	36.8196
Z007E0041	-127.773	-23.4119	37.4962
Z007E0042	-140.205	-19.3252	51.8021
Z007E0043	-142.577	-17.4221	48.1
Z007E0044	-137.972	-20.2961	42.8798
Z007E0045	-85.2157	-28.574	37.4738
Z007E0046	-81.7952	-30.2385	39.5443
Z007E0047	-126.067	-21.6729	36.4453
Z007E0048	-174.146	-13.7876	53.5439
Z007E0049	-142.293	-18.3755	41.8186
Z007E0050	-128.266	-24.4511	39.4726
Z007E0051	-94.4232	-27.6701	37.9146
Z007E0052	-74.712	-33.38	37.6389
Z007E0053	-88.3311	-27.567	38.5269
Z007E0054	-101.061	-28.5655	37.6837
Z007E0055	-124.521	-23.8498	37.9478
Z007E0056	-116.844	-26.4498	37.1639
Z007E0058	-127.428	-22.962	48.0113
Z007E0059	-126.799	-21.1037	45.8787
Z007E0060	-123.229	-21.6073	43.2639
Z007E0061	-127.241	-21.7092	40.0575
Z007E0062	-126.192	-21.5798	40.6219
Z007E0063	-93.6018	-28.4776	35.18
Z007E0064	-126.408	-22.9498	40.356
Z007E0065	-65.9015	-35.6619	43.4988
Z007E0066	-128.007	-18.7585	34.7591
Z007E0067	-161.041	-15.9729	43.672
Z007E0068	-124.359	-22.445	37.556
Z007E0069	-154.153	-17.8484	48.1944
Z007E0070	-132.957	-20.5655	43.3208
Z007E0071	-72.3609	-32.812	35.109
Z007E0072	-80.6332	-31.569	39.6809
Z007E0073	-138.114	-22.0787	49.0939
Z007E0074	-125.802	-25.7364	44.0315
Z007E0075	-122.903	-24.5086	47.5024
Z007E0076	-94.6829	-26.2736	43.3898
Z007E0077	-150.214	-17.152	44.9803
Z007E0078	-118.487	-25.0085	42.0574
Z007E0079	-95.1087	-28.0987	43.2803
Z007E0080	-108.607	-25.0542	38.7965
Z007E0081	-119.915	-23.1329	39.0946
Z007E0082	-122.297	-21.51	38.9043
Z007E0083	-150.555	-17.9189	50.6551
Z007E0084	-85.8992	-29.7619	35.9795
Z007E0085	-110.677	-28.1702	28.8473
Z007E0086	-138.773	-18.964	38.0111
Z007E0087	-115.64	-22.8347	32.9678
Z007E0088	-56.4006	-36.6811	35.7031
Z007E0089	-80.3946	-31.1403	31.0018
Z007E0090	-132.44	-21.3622	41.8664
Z007E0091	-86.8427	-29.8477	27.6551
Z007E0092	-132.593	-21.735	35.9248
Z007E0093	-180.848	-11.1184	45.7519
Z007E0094	-138.692	-18.6572	47.9179
Z007E0095	-108.067	-25.8696	38.0543
Z007E0096	-136.164	-18.9644	41.4853
Z007E0097	-111.797	-25.1558	37.577
Z007E0098	-100.546	-27.6474	32.4415
Z007E0099	-114.322	-23.6901	41.4571
Z007E0100	-120.191	-24.9879	40.1094
Z007E0101	-114.613	-22.9374	38.9238
Z007E0102	-81.2045	-29.0801	38.6915
Z007E0103	-137.5	-22.0125	44.2657
Z007E0104	-131.248	-20.8623	43.3609
Z007E0105	-104.673	-26.7696	44.2203
Z007E0106	-91.6704	-28.0615	36.8091
Z007E0107	-149.44	-18.0474	40.6557
Z007E0108	-69.98	-32.3306	33.3065
Z007E0109	-101.74	-27.2398	43.424
Z007E0110	-119.772	-22.8752	38.4534
Z007E0111	-103.222	-25.2845	39.0322
Z007E0112	-87.8854	-28.6584	34.675
Z007E0114	-166.57	-14.463	50.5588
Z007E0115	-106.932	-23.522	45.8295
Z007E0116	-132.856	-20.8898	45.6466
Z007E0117	-90.0723	-28.9464	42.0583
Z007E0118	-149.53	-17.6426	47.6304
Z007E0119	-105.357	-28.9659	37.4903
Z007E0120	-120.252	-23.0189	37.765
Z007E0121	-103.718	-24.326	36.1819
Z007E0122	-154.45	-15.1388	36.4396
Z007E0123	-91.4306	-28.2747	37.8672
Z007E0124	-109.601	-25.4704	48.0355
Z007E0125	-71.8892	-34.9249	31.095
Z007E0126	-125.149	-24.497	38.0292
Z007E0127	-96.3777	-26.1695	34.5654
Z007E0128	-118.513	-24.4143	41.4493
Z007E0129	-109.861	-27.7829	41.801
Z007E0130	-112.909	-25.3347	39.2752
Z007E0131	-121.51	-24.9097	36.491
Z007E0132	-113.291	-24.525	48.6244
Z007E0133	-154.857	-17.641	45.0653
Z007E0134	-106.8	-29.56	40.9538
Z007E0135	-106.815	-28.9422	43.9865
Z007E0136	-83.474	-30.4277	30.955
Z007E0137	-115.807	-24.9323	39.309
Z007E0138	-122.04	-26.364	36.6637
Z007E0139	-115.496	-24.3575	42.1986
Z007E0140	-95.3654	-27.8571	35.3573
Z007E0141	-77.0338	-30.6485	32.5816
Z007E0142	-97.092	-25.2809	37.0545
Z007E0143	-104.155	-25.9777	48.8561
Z007E0144	-104.545	-27.32	41.4957
Z007E0145	-129.868	-22.3294	46.5842
Z007E0146	-135.361	-17.9213	39.6968
Z007E0147	-135.863	-19.6614	45.3605
Z007E0148	-75.2365	-33.8494	39.0024
Z007E0149	-83.7488	-29.6077	37.9886
Z007E0150	-112.928	-23.6376	40.7812
Z007E0151	-100.382	-25.5239	37.7184
Z007E0152	-104.434	-25.8391	39.9562
Z007E0153	-145.069	-18.7782	44.3251
Z007E0154	-129.741	-21.1264	44.6846
Z007E0155	-160.018	-17.1265	45.0125
Z007E0156	-134.216	-20.661	39.5153
Z007E0157	-73.3111	-33.3853	37.2457
Z007E0158	-111.471	-23.5463	37.5417
Z007E0159	-129.06	-20.9435	42.6207
Z007E0160	-140.146	-20.1285	36.3723
Z007E0161	-130.822	-18.8337	40.6472
Z007E0162	-100.074	-27.7609	36.5624
Z007E0163	-137.663	-22.8861	43.121
Z007E0164	-150.868	-20.5802	45.4938
Z007E0165	-123.34	-22.4023	40.847
Z007E0166	-148.187	-21.6472	44.3031
Z007E0167	-182.155	-13.05	44.6627
Z007E0168	-56.7633	-33.0849	36.2825
Z007E0169	-129.952	-21.2503	44.4736
Z007E0170	-80.2445	-31.6512	34.7233
Z007E0171	-136.282	-19.3455	50.0305
Z007E0172	-156.554	-19.8685	46.3641
Z007E0173	-90.0036	-29.9045	31.8602
Z007E0174	-114.536	-24.1688	37.326
Z007E0175	-90.3225	-30.274	29.9225
Z007E0176	-122.122	-22.3187	44.3627
Z007E0177	-111.139	-22.802	42.0695
Z007E0178	-146.868	-15.2519	44.951
Z007E0179	-126.394	-18.9488	43.5162
Z007E0180	-131.067	-19.8426	39.5452
Z007E0181	-151.264	-16.9559	44.9905
Z007E0182	-149.179	-18.797	50.4041
Z007E0183	-110.559	-26.037	37.3606
Z007E0184	-151.21	-17.9302	44.0447
Z007E0185	-85.596	-28.7959	38.8571
Z007E0186	-136.39	-17.9752	45.6095
Z007E0187	-102.592	-23.3725	38.9687
Z007E0188	-122.42	-23.0014	49.6487
Z007E0189	-93.8922	-26.2885	41.2003
Z007E0191	-97.724	-28.3856	42.0988
Z007E0192	-98.2061	-25.626	36.1742
Z007E0193	-125.498	-24.8766	44.7362
Z007E0194	-124.885	-23.868	43.5917
Z007E0195	-106.767	-26.0198	37.1487
Z007E0196	-92.2071	-30.5259	38.7896
Z007E0197	-128.89	-23.1456	46.7959
Z007E0198	-90.6281	-28.0393	35.7799
Z007E0199	-87.1952	-27.524	36.5233
Z007E0200	-170.692	-16.1594	49.2486
Z008E0001	-121.663	-24.8013	40.0343
Z008E0002	-123.504	-24.3679	41.1145
Z008E0003	-70.3468	-36.4965	38.791
Z008E0004	-139.254	-21.7123	48.7474
Z008E0005	-134.065	-26.408	42.1792
Z008E0006	-114.352	-28.4473	40.2749
Z008E0007	-141.587	-20.4715	45.4425
Z008E0008	-137.898	-21.3443	51.2479
Z008E0009	-136.519	-23.4922	49.6603
Z008E0010	-120.079	-26.9442	44.8697
Z008E0011	-108.28	-28.1305	46.1564
Z008E0012	-106.804	-32.9953	40.2305
Z008E0013	-116.611	-28.6282	48.5171
Z008E0014	-100.807	-33.9369	42.2559
Z008E0015	-116.191	-27.4146	48.9686
Z008E0016	-87.8321	-32.7048	32.7864
Z008E0017	-134.635	-22.2665	49.545
Z008E0018	-97.3459	-32.2848	46.2999
Z008E0019	-119.735	-26.8924	44.7275
Z008E0020	-132.787	-25.2059	48.8537
Z008E0021	-105.464	-31.132	44.0886
Z008E0022	-124.428	-25.0046	43.8454
Z008E0023	-121.353	-26.4572	50.4733
Z008E0024	-91.2772	-32.499	45.4728
Z008E0025	-135.754	-22.4733	41.1586
Z008E0026	-153.254	-20.6177	48.0502
Z008E0027	-150.11	-21.9541	50.0421
Z008E0028	-127.049	-25.3492	48.5468
Z008E0029	-117.347	-26.4411	43.8937
Z008E0030	-134.738	-24.5352	48.1908
Z008E0031	-162.818	-18.7043	51.8432
Z008E0032	-110.417	-28.9636	42.4717
Z008E0033	-121.71	-25.3264	47.5814
Z008E0034	-117.368	-29.2137	48.7256
Z008E0035	-126.56	-25.6034	46.4096
Z008E0036	-152.68	-18.6667	52.5404
Z008E0037	-87.9409	-32.3534	41.1692
Z008E0038	-89.0438	-33.6561	38.1682
Z008E0039	-146.442	-19.6709	53.557
Z008E0040	-98.2822	-28.4842	43.9672
Z008E0041	-102.277	-28.6803	48.4146
Z008E0042	-106.02	-27.3789	46.6073
Z008E0043	-128.81	-22.2082	41.298
Z008E0044	-101.157	-29.9315	38.4539
Z008E0045	-90.5025	-31.999	39.0488
Z008E0046	-95.6304	-28.7927	46.0152
Z008E0047	-173.28	-16.5523	50.6992
Z008E0048	-141.846	-20.971	43.2708
Z008E0049	-104.731	-30.1995	43.7533
Z008E0050	-75.7853	-36.9268	37.7191
Z008E0051	-98.943	-29.8636	37.9078
Z008E0052	-123.612	-26.157	44.5473
Z008E0053	-111.748	-28.2908	38.505
Z008E0054	-119.446	-27.2705	47.2304
Z008E0055	-111.99	-26.8422	40.5466
Z008E0056	-106.533	-30.4664	45.2367
Z008E0057	-127.92	-23.4319	43.5911
Z008E0058	-143.45	-21.4587	42.6745
Z008E0059	-170.944	-16.4126	45.8235
Z008E0060	-115.877	-27.0575	48.1771
Z008E0061	-100.345	-29.7335	35.9727
Z008E0062	-93.1713	-33.1183	38.9051
Z008E0063	-139.14	-21.819	47.2634
Z008E0064	-126.478	-24.5735	42.0176
Z008E0065	-99.9124	-31.4661	45.0656
Z008E0066	-103.986	-28.776	40.0336
Z008E0067	-134.044	-23.3688	43.3551
Z008E0068	-109.906	-27.5207	38.2938
Z008E0069	-111.507	-27.7567	38.8844
Z008E0070	-88.7605	-33.7538	49.8538
Z008E0071	-129.235	-25.1894	45.064
Z008E0072	-105.058	-28.0423	40.8702
Z008E0073	-102.386	-29.7513	47.5725
Z008E0074	-72.3732	-34.9592	37.7244
Z008E0075	-96.5734	-32.4538	40.3037
Z008E0076	-105.65	-29.2529	45.4818
Z008E0077	-71.8604	-34.8351	38.3329
Z008E0078	-83.066	-32.8804	39.4219
Z008E0079	-132.162	-24.3649	48.2822
Z008E0080	-92.2315	-31.4909	41.8671
Z008E0081	-106.371	-31.3265	44.1653
Z008E0082	-155.811	-20.5084	53.8669
Z008E0083	-149.374	-18.5638	44.4909
Z008E0084	-107.912	-27.9898	44.693
Z008E0085	-104.328	-30.5572	42.2399
Z008E0086	-108.687	-27.8432	48.3233
Z008E0087	-110.421	-27.6501	43.615
Z008E0088	-144.72	-19.6768	43.8714
Z008E0090	-116.059	-27.8063	44.9529
Z008E0091	-96.9699	-28.8764	30.7817
Z008E0092	-124.12	-26.1371	47.8248
Z008E0093	-128.377	-26.5155	42.2918
Z008E0094	-108.538	-30.8742	47.4263
Z008E0095	-96.6618	-32.5034	40.969
Z008E0096	-147.344	-19.1494	39.3881
Z008E0097	-100.329	-31.4449	43.4037
Z008E0098	-137.345	-23.0078	44.8752
Z008E0099	-154.009	-18.252	50.1223
Z008E0100	-98.437	-31.9955	41.8684
Z008E0101	-117.089	-27.456	46.6308
Z008E0102	-125.945	-27.5634	45.4653
Z008E0103	-161.026	-18.9529	52.179
Z008E0104	-88.1199	-32.5678	34.9001
Z008E0105	-83.1715	-35.0375	42.2133
Z008E0106	-161.579	-18.2204	50.9677
Z008E0107	-120.572	-25.6758	40.0875
Z008E0108	-102.326	-30.8625	41.8691
Z008E0109	-112.48	-28.0285	47.4822
Z008E0110	-71.33	-34.8456	42.683
Z008E0111	-101.47	-29.76	34.1415
Z008E0112	-105.045	-32.001	39.7302
Z008E0113	-112.504	-28.2129	43.5969
Z008E0114	-86.8418	-33.4209	42.2571
Z008E0115	-104.268	-28.5058	41.5146
Z008E0116	-140.773	-22.4955	48.364
Z008E0117	-130.254	-26.3853	44.5971
Z008E0118	-71.1192	-36.2352	39.8774
Z008E0119	-123.027	-25.1083	42.1039
Z008E0120	-101.519	-30.7929	44.455
Z008E0121	-117.254	-26.6754	49.3315
Z008E0122	-119.115	-26.1066	47.2458
Z008E0123	-126.133	-26.0016	42.1688
Z008E0124	-108.221	-29.417	46.5169
Z008E0125	-114.559	-28.4236	42.5277
Z008E0126	-89.9368	-34.6122	42.1231
Z008E0127	-144.858	-21.4112	43.2944
Z008E0128	-127.658	-23.5588	47.0998
Z008E0129	-98.5547	-30.1293	40.0293
Z008E0130	-98.6956	-29.5964	41.2246
Z008E0131	-126.713	-25.343	47.8818
Z008E0132	-91.7679	-32.5484	38.1882
Z008E0133	-131.725	-24.142	46.8976
Z008E0134	-159.488	-18.3708	45.2728
Z008E0135	-132.183	-25.1348	43.3868
Z008E0136	-69.0537	-37.5001	44.1164
Z008E0137	-116.777	-26.7325	52.5776
Z008E0139	-144.214	-22.1843	47.8104
Z008E0140	-76.9184	-35.9178	35.7975
Z008E0141	-126.178	-28.473	41.6503
Z008E0142	-132.594	-24.0492	43.4752
Z008E0143	-88.5655	-35.3411	44.9044
Z008E0144	-85.3001	-33.061	42.0061
Z008E0145	-139.26	-21.4563	49.0481
Z008E0146	-93.1844	-33.8708	44.7618
Z008E0147	-114.795	-28.9388	45.8955
Z008E0148	-71.3531	-35.7981	42.3515
Z008E0149	-90.9694	-32.7035	42.6452
Z008E0150	-156.838	-17.9996	47.9806
Z008E0151	-71.2511	-40.2287	39.7814
Z008E0152	-90.0285	-32.7853	46.7581
Z008E0153	-114.214	-27.7429	43.3764
Z008E0154	-126.439	-27.8071	42.1266
Z008E0155	-82.256	-31.4818	39.6065
Z008E0156	-120.979	-26.1019	43.8479
Z008E0157	-125.161	-26.2733	42.8654
Z008E0158	-78.2333	-33.8114	39.165
Z008E0159	-118.073	-29.9709	40.0201
Z008E0160	-122.111	-25.1618	44.898
Z008E0161	-88.8069	-32.2942	43.783
Z008E0162	-93.1281	-31.3357	40.0998
Z008E0163	-79.6444	-36.6076	42.624
Z008E0164	-120.656	-26.3481	42.3759
Z008E0165	-133.941	-24.1376	49.43
Z008E0166	-114.032	-28.7953	40.3449
Z008E0167	-120.733	-24.5417	45.5105
Z008E0168	-78.9046	-34.4007	38.744
Z008E0169	-86.6718	-35.0502	41.1316
Z008E0170	-119.611	-26.7079	46.9097
Z008E0171	-129.69	-24.4599	41.1226
Z008E0172	-69.0321	-38.3713	40.1674
Z008E0173	-98.0101	-30.8482	42.042
Z008E0174	-143.078	-22.4322	41.5732
Z008E0175	-113.855	-27.3298	42.8827
Z008E0176	-126.046	-25.8966	41.3775
Z008E0177	-140.719	-23.2035	47.6837
Z008E0178	-149.511	-18.4073	43.6488
Z008E0179	-112.192	-27.6224	42.227
Z008E0180	-127.175	-24.5778	46.5956
Z008E0181	-69.7886	-37.0462	36.6299
Z008E0182	-134.281	-23.4493	49.5468
Z008E0183	-170.081	-15.7537	52.6046
Z008E0184	-101.82	-31.2365	41.2382
Z008E0185	-132.863	-23.4744	47.0776
Z008E0186	-108.009	-29.2215	46.2619
Z008E0187	-108.815	-28.8446	49.2237
Z008E0188	-94.7612	-33.0293	42.2901
Z008E0189	-137.027	-23.3905	42.7672
Z008E0190	-107.987	-25.8695	45.4682
Z008E0191	-100.749	-28.5727	42.2455
Z008E0192	-79.4663	-33.858	43.4178
Z008E0193	-122.631	-27.3738	41.8465
Z008E0194	-77.4283	-34.5404	44.9852
Z008E0195	-97.4645	-30.6218	38.9356
Z008E0196	-104.902	-29.0449	36.7754
Z008E0197	-158.709	-17.8793	54.8914
Z008E0198	-99.2108	-31.537	39.3226
Z008E0199	-120.134	-27.4349	42.721
Z008E0200	-92.2958	-34.5839	41.2308
Z009E0001	-122.718	-27.1141	48.781
Z009E0002	-95.6325	-31.0466	47.8208
Z009E0003	-134.939	-24.0003	50.8261
Z009E0004	-111.683	-29.7494	46.9465
Z009E0005	-105.163	-28.7232	45.8614
Z009E0007	-118.712	-28.0986	47.0957
Z009E0008	-173.025	-16.8396	53.4159
Z009E0009	-136.753	-23.6646	44.7078
Z009E0010	-97.1258	-31.0782	42.8769
Z009E0012	-99.2572	-31.2065	41.6431
Z009E0013	-133.422	-23.956	42.6185
Z009E0014	-124.796	-26.4151	40.5995
Z009E0015	-104.504	-29.8986	37.993
Z009E0016	-96.9752	-32.7609	43.306
Z009E0017	-73.9851	-36.1395	40.4438
Z009E0018	-121.624	-25.9151	44.4221
Z009E0019	-76.6596	-34.4649	36.5993
Z009E0020	-99.8745	-31.1984	38.6659
Z009E0021	-95.0433	-31.3708	38.7111
Z009E0022	-116.421	-26.5599	41.3675
Z009E0023	-77.5085	-33.1172	43.5504
Z009E0024	-150.257	-20.8413	46.5418
Z009E0025	-163.282	-19.3911	47.2949
Z009E0026	-57.1513	-40.2348	40.2687
Z009E0027	-151.803	-19.6249	46.3956
Z009E0028	-79.5039	-34.1429	30.584
Z009E0029	-59.1352	-39.5081	33.6545
Z009E0030	-122.476	-25.9902	41.6175
Z009E0031	-94.1796	-30.3138	54.344
Z009E0032	-92.7343	-30.943	41.5354
Z009E0033	-108.138	-27.0944	49.7501
Z009E0034	-98.7113	-32.8308	42.578
Z009E0035	-128.831	-24.6509	42.2656
Z009E0036	-88.95	-33.6901	38.0863
Z009E0037	-82.7036	-35.5867	44.4968
Z009E0038	-143.024	-22.3312	44.7531
Z009E0039	-140.246	-25.6931	53.855
Z009E0040	-157.986	-19.9508	54.6013
Z009E0041	-82.0318	-34.8617	42.0395
Z009E0042	-114.176	-27.2598	44.5614
Z009E0043	-90.6866	-37.204	43.3826
Z009E0044	-75.9952	-37.1182	38.8525
Z009E0045	-96.7799	-33.5433	39.0613
Z009E0047	-85.8586	-34.1916	41.7725
Z009E0048	-102.752	-30.4925	47.1898
Z009E0049	-135.88	-23.3166	47.4254
Z009E0050	-93.4769	-29.5765	46.4828
Z009E0051	-117.251	-27.3904	42.8258
Z009E0052	-115.533	-25.8152	46.7397
Z009E0053	-152.408	-19.3301	48.9639
Z009E0054	-96.5444	-32.6702	39.1477
Z009E0055	-127.887	-27.2691	47.0267
Z009E0056	-102.271	-31.0126	37.7412
Z009E0057	-73.1832	-37.0164	39.6093
Z009E0058	-86.3247	-32.4121	45.4906
Z009E0059	-116.212	-26.4329	43.6276
Z009E0060	-88.4419	-35.7859	47.2727
Z009E0061	-143.937	-22.8329	47.4993
Z009E0062	-115.732	-27.9546	45.1145
Z009E0063	-141.836	-22.4521	51.7176
Z009E0064	-133.972	-22.1504	48.7652
Z009E0065	-115.162	-25.9504	45.8827
Z009E0066	-104.012	-31.3387	47.2307
Z009E0067	-52.2764	-42.7616	36.2966
Z009E0068	-123.303	-24.1856	49.7556
Z009E0069	-101.479	-32.1521	40.0728
Z009E0070	-70.5757	-37.3	35.5536
Z009E0071	-91.9357	-31.2987	39.8238
Z009E0072	-130.165	-25.0304	43.2094
Z009E0073	-110.441	-29.4722	49.5984
Z009E0074	-152.961	-19.3783	52.116
Z009E0075	-100.426	-31.3235	42.9999
Z009E0076	-135.307	-22.3843	48.2483
Z009E0077	-124.25	-24.1147	43.9944
Z009E0078	-70.3924	-38.1458	45.3773
Z009E0079	-101.855	-32.2576	44.1996
Z009E0080	-98.5345	-32.9704	42.1891
Z009E0082	-113.528	-28.3202	44.2692
Z009E0083	-66.6741	-36.9775	40.8428
Z009E0084	-130.519	-25.7786	45.9809
Z009E0085	-132.773	-24.0146	44.5726
Z009E0086	-113.595	-29.5721	40.4722
Z009E0087	-94.8878	-33.036	41.7327
Z009E0088	-105.201	-28.913	45.8939
Z009E0089	-113.542	-26.2374	47.3437
Z009E0090	-80.4397	-34.3636	37.5397
Z009E0091	-131.443	-24.0772	44.4662
Z009E0092	-88.1242	-34.2316	44.4538
Z009E0093	-101.344	-32.419	47.4504
Z009E0094	-122.02	-23.963	46.9323
Z009E0095	-99.5282	-29.236	43.1673
Z009E0096	-99.2364	-33.8616	43.8403
Z009E0097	-98.8208	-32.0745	40.5934
Z009E0098	-125.329	-22.8796	41.9822
Z009E0099	-98.9366	-33.0655	43.4182
Z009E0100	-77.6701	-34.6017	44.2434
Z009E0101	-114.18	-26.2973	46.4253
Z009E0102	-97.3174	-32.0329	39.571
Z009E0103	-135.978	-24.1331	43.2683
Z009E0104	-118.149	-26.5127	49.1161
Z009E0105	-124.931	-27.0717	47.323
Z009E0106	-109.385	-29.6735	42.7693
Z009E0107	-151.676	-19.8365	47.5166
Z009E0108	-102.55	-29.8609	39.169
Z009E0109	-117.593	-26.245	41.2046
Z009E0110	-103.105	-31.6648	39.7918
Z009E0111	-87.1641	-34.0484	38.2893
Z009E0112	-100.053	-30.4335	46.6364
Z009E0113	-123.017	-24.2503	48.0576
Z009E0114	-124.454	-22.7553	42.2037
Z009E0115	-105.699	-30.0699	45.1486
Z009E0116	-94.7898	-31.3364	40.8312
Z009E0117	-81.0858	-33.9336	35.881
Z009E0118	-94.5331	-33.3831	40.9893
Z009E0119	-117.48	-28.9001	41.3918
Z009E0120	-96.0576	-32.9385	42.608
Z009E0121	-116.182	-27.5935	45.5558
Z009E0122	-100.729	-31.4037	43.1316
Z009E0123	-104.095	-29.0573	41.2537
Z009E0124	-149.224	-20.3595	41.9753
Z009E0125	-135.278	-23.5767	48.4342
Z009E0126	-84.2218	-35.309	39.9564
Z009E0127	-76.7169	-35.1906	44.2116
Z009E0128	-106.969	-27.6495	41.2353
Z009E0129	-118.805	-24.0761	41.8846
Z009E0130	-41.0818	-43.1893	34.8425
Z009E0131	-92.0202	-32.3742	42.245
Z009E0132	-117.086	-25.6456	38.1468
Z009E0133	-179.671	-13.9032	51.1011
Z009E0134	-104.852	-30.5396	37.936
Z009E0135	-140.147	-22.232	43.2431
Z009E0136	-67.6557	-35.685	34.2068
Z009E0137	-140.891	-22.6307	49.5458
Z009E0138	-109.386	-30.1861	43.5365
Z009E0139	-87.8392	-31.0847	37.9309
Z009E0140	-161.802	-20.8331	54.0064
Z009E0141	-90.1438	-32.2081	40.6851
Z009E0142	-97.3423	-32.9247	45.5458
Z009E0143	-128.485	-21.9973	44.4825
Z009E0144	-140.258	-22.313	47.4388
Z009E0145	-55.7272	-40.6555	38.07
Z009E0146	-111.992	-27.2185	40.0008
Z009E0147	-127.968	-24.9715	45.7329
Z009E0149	-79.5443	-36.1969	48.226
Z009E0150	-111.903	-27.2996	36.7493
Z009E0151	-103.618	-30.4986	40.2764
Z009E0152	-147.599	-22.6785	47.6537
Z009E0153	-112.942	-30.7426	43.4289
Z009E0154	-122.103	-24.5012	42.6157
Z009E0155	-146.707	-22.066	41.5538
Z009E0156	-107.628	-30.3519	39.4844
Z009E0157	-82.2646	-36.4649	35.5811
Z009E0158	-110.654	-27.5772	43.9353
Z009E0159	-122.049	-27.1743	52.33
Z009E0160	-107.725	-25.7635	40.8902
Z009E0161	-108.004	-30.1367	45.8491
Z009E0162	-101.287	-30.0992	39.3412
Z009E0163	-121.851	-25.6927	43.1083
Z009E0164	-105.022	-27.0994	41.2279
Z009E0165	-128.15	-24.1143	44.7973
Z009E0166	-121.711	-27.2605	39.8253
Z009E0167	-141.318	-22.3766	45.9882
Z009E0168	-130.138	-26.2894	49.4658
Z009E0169	-112.126	-29.3623	43.208
Z009E0170	-81.4959	-34.7541	44.5897
Z009E0171	-123.695	-26.602	43.9951
Z009E0173	-109.204	-30.4287	44.3673
Z009E0174	-98.3999	-32.5037	38.5737
Z009E0175	-145.404	-21.2655	44.0781
Z009E0176	-114.771	-26.101	47.6492
Z009E0177	-87.1112	-30.7609	41.9934
Z009E0178	-158.207	-15.7218	47.8229
Z009E0179	-95.5201	-32.0238	45.9518
Z009E0180	-113.146	-26.4407	46.5916
Z009E0181	-106.091	-28.6939	45.8185
Z009E0182	-84.6495	-33.9346	44.0734
Z009E0183	-132.394	-24.7045	50.5769
Z009E0184	-48.0551	-42.1132	37.0487
Z009E0185	-117.346	-27.9976	43.3889
Z009E0186	-94.7267	-32.594	43.4887
Z009E0187	-122.862	-25.5748	50.6576
Z009E0188	-137.243	-24.6849	49.4271
Z009E0190	-156.035	-17.9105	44.5834
Z009E0191	-97.3348	-33.5123	40.7404
Z009E0192	-111.308	-26.635	47.3638
Z009E0193	-145.231	-21.1383	51.3646
Z009E0194	-145.189	-20.5806	41.2988
Z009E0196	-99.9827	-28.2461	46.0697
Z009E0197	-141.797	-21.6187	45.828
Z009E0198	-110.214	-29.5928	40.8443
Z009E0199	-121.787	-27.5788	43.799
Z009E0200	-85.3222	-33.503	42.0611
Z010E0001	-105.288	41.4152	85.5874
Z010E0002	-113.133	38.6004	81.7613
Z010E0003	-134.835	40.3078	82.4701
Z010E0004	-106.309	43.0662	80.0472
Z010E0006	-86.2542	48.4629	92.1771
Z010E0007	-135.734	35.3358	79.042
Z010E0008	-116.692	41.977	89.492
Z010E0009	-95.6055	44.3404	87.8016
Z010E0010	-122.248	37.9995	76.497
Z010E0011	-130.108	39.0052	80.557
Z010E0012	-84.4924	50.6101	83.4716
Z010E0013	-71.8514	47.9575	87.5852
Z010E0014	-59.8974	54.6005	87.8033
Z010E0015	-137.604	33.7087	75.5537
Z010E0016	-93.7306	47.8295	85.8915
Z010E0017	-135.651	35.0206	74.7817
Z010E0018	-122.608	36.8651	79.0387
Z010E0019	-79.9698	44.7634	84.0898
Z010E0020	-72.0929	51.702	80.5875
Z010E0021	-125.257	37.5252	83.1266
Z010E0022	-117.411	37.888	76.2612
Z010E0023	-101.204	45.6089	89.5786
Z010E0024	-50.8225	58.6233	94.1074
Z010E0025	-68.4261	49.656	90.499
Z010E0026	-142.846	31.7351	78.9369
Z010E0027	-91.1645	46.9934	86.4197
Z010E0028	-113.472	37.7863	81.5974
Z010E0029	-81.1091	46.7221	82.0752
Z010E0030	-81.6167	45.9479	83.0814
Z010E0031	-84.7817	43.4772	78.8039
Z010E0032	-112.045	39.8593	82.1914
Z010E0033	-96.231	46.2983	80.2021
Z010E0034	-83.9692	49.3381	87.2477
Z010E0035	-74.619	52.0214	90.3862
Z010E0036	-85.4206	47.8164	88.4183
Z010E0037	-76.5263	52.5752	91.9947
Z010E0038	-83.5754	47.1032	88.0924
Z010E0039	-74.2677	52.4999	83.2578
Z010E0040	-81.1229	51.4358	87.3281
Z010E0041	-110.476	39.9998	83.4905
Z010E0042	-85.564	47.6554	80.886
Z010E0043	-72.5202	48.5203	87.5858
Z010E0044	-69.4209	51.8823	86.108
Z010E0045	-93.7052	45.1652	92.0689
Z010E0046	-73.6742	52.5922	86.2931
Z010E0047	-106.078	41.6645	75.1795
Z010E0048	-101.14	40.9139	77.1306
Z010E0049	-104.009	41.7008	84.5045
Z010E0050	-105.143	44.5615	85.7935
Z010E0051	-105.255	44.8261	80.2166
Z010E0052	-64.081	52.4835	85.8156
Z010E0053	-148.458	31.2329	79.7432
Z010E0054	-125.476	34.5085	76.11
Z010E0055	-126.577	35.458	77.3972
Z010E0056	-109.367	41.6222	81.9826
Z010E0057	-62.5682	58.7386	92.064
Z010E0058	-87.0479	50.7143	89.2492
Z010E0059	-108.521	42.5662	86.159
Z010E0060	-67.3768	53.376	81.4498
Z010E0061	-119.663	37.6177	78.7291
Z010E0062	-66.7879	53.7072	91.573
Z010E0063	-80.2303	49.919	88.6532
Z010E0064	-45.153	61.7045	88.1239
Z010E0065	-105.153	38.1177	76.6676
Z010E0066	-78.558	51.9531	96.2686
Z010E0067	-79.9796	52.3069	90.7635
Z010E0068	-93.7972	46.7241	83.2448
Z010E0069	-53.639	55.8392	88.3534
Z010E0070	-123.688	39.3465	82.3883
Z010E0071	-130.778	36.4739	87.6558
Z010E0072	-126.706	37.854	79.2637
Z010E0073	-115.601	38.2916	80.5818
Z010E0074	-104.446	40.1921	77.078
Z010E0075	-121.851	38.0746	81.3982
Z010E0076	-91.6356	44.4306	89.0033
Z010E0077	-122.688	34.5309	76.3178
Z010E0078	-85.3799	51.2871	92.3406
Z010E0079	-121.208	37.207	82.355
Z010E0080	-64.0334	51.1973	92.643
Z010E0081	-110.82	39.5907	79.5013
Z010E0082	-102.947	44.3933	85.6929
Z010E0083	-49.6907	59.1381	88.1898
Z010E0084	-83.3874	51.2593	85.4754
Z010E0085	-143.218	32.6926	78.5052
Z010E0086	-110.839	41.6485	87.325
Z010E0088	-117.298	38.5092	79.7877
Z010E0089	-91.1786	46.6813	86.6831
Z010E0090	-68.1461	53.3798	86.1281
Z010E0091	-65.1631	53.9629	85.9093
Z010E0092	-117.666	39.6998	76.7126
Z010E0093	-125.559	28.2836	70.0776
Z010E0094	-105.185	39.4245	83.5422
Z010E0095	-95.3481	44.1078	75.4841
Z010E0096	-153.936	32.7617	71.0981
Z010E0097	-92.5098	43.5289	82.1944
Z010E0098	-137.914	34.499	80.6452
Z010E0099	-70.9052	53.2144	90.6949
Z010E0100	-62.127	55.5442	92.2618
Z010E0101	-87.2651	45.8145	79.4794
Z010E0103	-95.9856	47.9765	88.7063
Z010E0104	-86.1303	47.7999	89.3452
Z010E0105	-118.568	36.9316	86.2909
Z010E0106	-144.082	32.7456	77.7034
Z010E0107	-125.438	35.4597	79.2587
Z010E0108	-138.482	34.5778	76.8478
Z010E0109	-129.574	38.4965	76.1316
Z010E0110	-127.906	39.1085	78.1366
Z010E0111	-121.445	35.5498	80.3037
Z010E0112	-139.107	34.4982	79.3726
Z010E0113	-103.628	43.9398	88.1042
Z010E0114	-121.569	39.3084	83.2725
Z010E0115	-103.078	43.6428	83.5071
Z010E0116	-132.305	34.1024	80.9404
Z010E0117	-99.0703	42.5726	84.2191
Z010E0118	-57.0357	53.3923	82.8273
Z010E0119	-119.478	34.8129	71.2075
Z010E0120	-60.9036	54.0377	80.8567
Z010E0121	-41.7261	63.058	88.9779
Z010E0122	-68.3414	50.9936	84.5872
Z010E0123	-105.148	45.7939	73.5614
Z010E0124	-70.0538	55.3608	87.9779
Z010E0125	-113.438	40.8833	88.7531
Z010E0126	-124.082	35.1192	81.263
Z010E0127	-66.113	50.4021	83.0468
Z010E0128	-77.073	51.1103	87.7371
Z010E0129	-107.055	39.8812	81.4503
Z010E0130	-96.9498	43.2995	86.1339
Z010E0131	-132.882	34.9595	82.6762
Z010E0132	-87.215	48.3629	84.82
Z010E0133	-79.7978	47.3254	87.3303
Z010E0134	-108.116	40.9202	78.3308
Z010E0135	-140.359	31.0063	81.0758
Z010E0136	-85.6792	50.0013	84.3751
Z010E0137	-107.812	40.1365	87.0818
Z010E0138	-102.422	42.4496	74.924
Z010E0139	-148.626	32.062	82.8915
Z010E0140	-116.508	36.4435	83.3441
Z010E0141	-89.1205	47.725	84.3214
Z010E0142	-133.657	36.1197	85.043
Z010E0143	-80.7121	48.973	81.3553
Z010E0144	-93.0746	47.8653	83.7677
Z010E0145	-115.343	39.5275	86.3495
Z010E0146	-148.567	30.7671	73.8642
Z010E0147	-122.262	41.6252	84.6658
Z010E0148	-72.8502	52.6895	80.1458
Z010E0149	-114.694	38.8204	73.849
Z010E0151	-102.735	43.6516	89.144
Z010E0152	-67.3813	53.3431	94.1225
Z010E0153	-133.963	32.1612	73.3379
Z010E0154	-144.966	28.21	77.5832
Z010E0155	-132.648	32.2023	77.9877
Z010E0156	-49.717	59.4129	86.8712
Z010E0157	-129.485	38.1519	82.0009
Z010E0158	-121.088	36.8295	78.4179
Z010E0159	-121.571	35.7713	75.8693
Z010E0160	-95.8687	44.5026	80.6009
Z010E0161	-51.1031	55.7687	85.216
Z010E0162	-99.6801	45.4808	83.9976
Z010E0163	-111.423	39.466	79.9398
Z010E0164	-88.9479	47.5365	87.256
Z010E0165	-121.104	34.7514	71.4032
Z010E0166	-86.1194	50.8945	86.2847
Z010E0167	-138.888	34.4574	68.5479
Z010E0169	-134.763	36.2857	81.5228
Z010E0170	-117.023	37.8594	76.2398
Z010E0171	-120.228	38.8807	84.3109
Z010E0172	-85.6539	46.899	86.4572
Z010E0173	-123.129	40.0172	83.3801
Z010E0174	-112.884	41.4216	82.2466
Z010E0175	-109.684	45.2759	82.1973
Z010E0176	-124.535	37.2496	78.8878
Z010E0178	-125.485	39.3924	78.7337
Z010E0179	-80.454	46.3879	84.3915
Z010E0180	-138.291	34.0588	77.6554
Z010E0181	-104.175	43.2349	82.6814
Z010E0182	-64.4033	53.7469	88.8791
Z010E0184	-105.23	38.2173	85.2914
Z010E0185	-132.502	35.2077	76.5923
Z010E0186	-126.502	33.191	76.3488
Z010E0187	-130.71	36.8367	84.6929
Z010E0188	-129.772	34.9841	74.51
Z010E0189	-78.6036	48.6717	90.4132
Z010E0190	-49.4507	58.5362	90.0053
Z010E0191	-153.913	29.1354	71.5549
Z010E0192	-132.945	30.6863	72.4225
Z010E0193	-98.9305	44.6218	79.152
Z010E0194	-57.9489	56.7417	92.0869
Z010E0195	-86.3692	45.037	89.035
Z010E0196	-81.1125	46.486	84.2334
Z010E0197	-113.208	39.112	76.9788
Z010E0198	-85.4861	49.8763	85.5157
Z010E0200	-115.622	38.5895	74.4525
Z011E0001	-121.883	37.4752	36.2524
Z011E0002	-120.566	40.7282	33.2039
Z011E0003	-119.206	39.9967	37.174
Z011E0004	-118.793	43.0956	38.5623
Z011E0005	-156.791	26.0085	41.5597
Z011E0006	-127.877	36.419	38.514
Z011E0007	-163.76	27.6897	32.0699
Z011E0009	-98.6543	45.6129	24.7683
Z011E0010	-139.074	32.9741	35.6417
Z011E0011	-175.503	21.0202	49.1757
Z011E0012	-150.851	29.5316	46.2344
Z011E0013	-113.037	45.6408	34.2415
Z011E0014	-110.526	38.6204	31.2533
Z011E0015	-80.9936	53.2981	31.1442
Z011E0016	-115.744	41.3298	33.5706
Z011E0017	-138.287	36.1221	33.6208
Z011E0018	-148.021	33.3522	41.454
Z011E0019	-133.104	34.9101	37.1174
Z011E0020	-98.4947	45.5283	32.9194
Z011E0021	-132.478	37.0075	32.7147
Z011E0022	-107.02	45.9427	33.3447
Z011E0023	-88.3028	49.8812	25.2021
Z011E0024	-140.272	32.7316	42.8997
Z011E0025	-108.655	41.4479	34.239
Z011E0026	-73.5107	52.2033	30.2177
Z011E0027	-133.944	33.4187	40.6756
Z011E0028	-111.922	45.8706	32.123
Z011E0029	-106.302	45.495	24.5268
Z011E0030	-115.317	41.2151	36.4178
Z011E0031	-119.404	39.4009	29.96
Z011E0032	-125.405	39.3994	35.5824
Z011E0033	-118.269	37.1371	32.5826
Z011E0034	-93.7279	48.4809	31.1682
Z011E0035	-122.489	37.8756	33.5479
Z011E0036	-118.275	39.8811	33.8502
Z011E0037	-170.18	25.3491	45.6089
Z011E0038	-109.677	45.5864	30.1242
Z011E0039	-104.666	43.3039	37.188
Z011E0041	-140.101	33.0784	38.3828
Z011E0042	-121.178	38.0767	69.8152
Z011E0043	-120.388	38.6091	31.3682
Z011E0044	-143.859	35.1093	36.4809
Z011E0045	-70.9714	58.0211	21.146
Z011E0046	-111.816	43.9011	23.9514
Z011E0047	-137.962	34.6519	36.122
Z011E0048	-114.528	39.8773	38.0007
Z011E0049	-119.959	44.5774	32.3023
Z011E0051	-164.143	22.1738	39.4575
Z011E0052	-97.8264	44.015	34.1669
Z011E0053	-125.383	40.7341	35.9295
Z011E0054	-145.53	34.7547	38.1646
Z011E0055	-104.533	44.8795	38.6472
Z011E0056	-76.7623	51.7054	21.9149
Z011E0057	-99.4134	47.28	28.9543
Z011E0058	-120.185	37.8609	33.0405
Z011E0059	-113.417	41.5894	36.2344
Z011E0061	-72.4808	57.4043	26.0442
Z011E0062	-133.599	35.6159	34.4127
Z011E0063	-99.2233	44.7499	27.6957
Z011E0064	-112.612	43.2578	36.4326
Z011E0067	-114.067	44.4325	30.5671
Z011E0068	-129.693	34.7755	40.9444
Z011E0069	-128.65	40.6362	37.7572
Z011E0070	-92.916	46.6575	25.7798
Z011E0071	-141.646	28.9134	42.7558
Z011E0072	-124.034	39.7828	34.9667
Z011E0073	-106.185	43.0852	31.1853
Z011E0074	-129.328	36.1729	29.9694
Z011E0075	-59.5928	57.3928	24.4882
Z011E0076	-106.625	46.4258	29.9393
Z011E0077	-104.433	44.139	30.8823
Z011E0078	-98.8835	49.0292	26.7248
Z011E0079	-91.5748	43.5641	27.6608
[truncated: 2,883 more rows]

## Sheet: Goodman_Global
Trait	PC1	PC2	PC3	PC4	PC5
12E:250032344	-8.14849	4.93104	-8.75081	7.55311	4.20248
3167B:250032828	-17.3428	6.21417	-10.146	-6.94421	-5.71736
A131(Holland):250041473	-15.5967	7.00113	-32.1989	40.635	8.24483
A131:250034585	17.2868	9.42694	-9.25313	-0.919244	6.33286
A3G-3-1-3:250032310	31.8432	-37.0481	22.8012	3.17885	15.0362
AH83:250032332	6.6191	15.2312	-24.4991	-0.487665	0.365467
Ab18:250035064	35.4319	69.6419	83.6732	48.101	-58.4686
Ab24E:250034924	17.643	-1.70312	-2.9841	-1.4215	1.91187
Ab26A:250031182	33.0325	72.177	85.402	51.6726	-59.8967
Ab608A:250034936	19.7323	-10.7186	-0.873235	-0.288482	-0.432807
Ab610:250035202	25.9599	-6.01488	-4.25763	-7.19887	0.141332
Ab616:250034978	23.3752	-4.97593	-0.420585	-3.56745	2.50079
Ames10244:250032849	23.0816	-13.3459	1.36328	-1.88709	2.33455
Ames10246:250041697	18.5296	-9.76886	-1.90328	-1.35039	0.105477
Ames10247:250033161	9.22785	-4.19972	-2.34743	-2.78078	1.1136
Ames10248:250031797	22.1121	-0.686707	3.8836	-0.755854	2.71667
Ames10249:250033148	16.0633	-1.71974	-2.24095	-1.48481	1.04344
Ames10250:250033048	22.6289	-2.87118	2.611	-2.2308	1.48474
Ames10251:250033046	19.2503	-6.15725	2.01792	-2.32516	2.55346
Ames10252:250033235	23.6324	-24.4685	11.7442	3.69032	5.59121
Ames10253:250031774	21.4248	3.09613	0.648405	0.666193	4.48358
Ames10254:250033198	16.786	-5.30331	-3.43533	0.922917	1.78521
Ames10255:250033271	20.6475	-10.691	1.03379	-1.72853	4.04729
Ames10256:250033096	15.8252	-4.15306	-1.56353	-1.21758	0.529429
Ames10256:250042417	14.9694	-4.69238	-0.70236	-2.22158	1.89416
Ames10257:250033171	18.633	-1.76067	3.27716	-4.09887	5.25204
Ames10258:250033159	21.0042	-0.440059	1.81524	-2.69937	4.30831
Ames10259:250033213	21.5581	0.671041	-1.43518	-3.21394	2.39104
Ames10260:250031197	17.297	-20.8823	5.03604	3.77423	5.86247
Ames10261:250033107	18.7001	-13.179	3.01679	0.377989	6.15056
Ames10262:250033038	22.0939	-6.37301	3.29269	0.342221	5.26923
Ames10263:250031024	27.6622	-46.4799	22.3413	3.29497	9.63572
Ames10264:250031258	27.8224	-45.8647	23.8098	3.94304	9.24651
Ames10265:250035124	20.2937	-11.5893	5.36109	-2.87559	3.67149
Ames10266:250042451	20.8461	-13.9489	6.9769	-2.35722	5.90494
Ames10267:250031659	22.6979	-19.1816	8.71524	1.24192	3.09992
Ames10268:250042490	26.5375	-19.8027	8.4121	-1.59847	5.28517
Ames10269:250033220	22.0838	-12.2258	9.85524	-0.732293	6.38699
Ames10271:250031710	22.7905	-8.02092	2.7628	-2.30738	4.68141
Ames10272:250033211	20.8151	-12.031	0.781106	2.97446	3.22413
Ames10273:250031771	17.8021	-2.18451	1.77409	-4.7907	4.57608
Ames10274:250033192	17.4795	-5.57804	1.66682	-1.35329	-1.16639
Ames10274:250042502	17.9653	-5.13511	1.16862	-1.48167	0.398369
Ames10276:250033172	20.2752	-3.93895	0.875517	-1.75838	1.36332
Ames10277:250033095	15.5798	-4.08595	3.70896	-3.05336	0.4064
Ames10287:250032568	13.6394	10.0736	-5.22884	0.399776	7.22223
Ames12725:250034925	19.3539	-3.35842	0.191187	-3.62577	3.2855
Ames12726:250032944	18.6325	-3.43993	1.74915	-1.46786	4.98634
Ames12727:250035100	21.3745	-1.47834	1.55987	1.21344	3.93486
Ames12728:250032927	20.1622	-16.3071	7.98313	-2.17211	6.26024
Ames12729:250033110	22.4686	-2.57649	4.23805	-1.80724	5.67878
Ames12729:250033153	22.4533	-2.79467	4.31642	-1.81971	5.35065
Ames12730:250033034	19.1498	2.63896	-1.89283	-2.13936	2.09311
Ames12731:250032800	20.5881	-0.802234	5.41935	-3.42289	3.6401
Ames12732:250032896	21.2194	-7.1017	-7.94895	-2.72683	0.255816
Ames12732:250032907	21.6436	-7.19413	-7.7561	-2.24688	-0.10818
Ames12733:250032773	18.548	-7.31356	-2.80202	-3.20414	1.49218
Ames12734:250032780	19.3896	0.282442	-0.90018	-5.61101	4.38018
Ames12734:250032850	18.1031	0.0392336	-1.18274	-5.27246	5.17886
Ames12735:250033219	22.0679	-13.3082	5.09861	-2.97627	4.47944
Ames12736:250031951	18.702	-14.5485	3.55638	-2.28539	3.83016
Ames12737:250032770	21.1721	-5.08334	4.61029	1.18646	6.45953
Ames12738:250032926	20.5711	-6.20347	4.14112	-0.838511	4.26901
Ames12739:250033075	23.9024	-11.8832	5.39299	-1.99107	5.22132
Ames12740:250033043	24.9595	-14.0305	6.4157	-2.72561	5.59008
Ames12814:250031891	-9.59224	10.9137	-27.5899	9.63936	-8.22789
Ames12815:250031896	-194.844	6.44546	37.4988	-52.1161	-7.01725
Ames12816:250041743	8.97649	1.50416	-19.5345	3.93311	-0.100362
Ames12817:250031903	1.36039	6.6214	-16.7996	-10.8648	-7.23987
Ames12817:250041694	2.54541	6.1727	-17.7658	-10.0877	-6.94196
Ames12818:250033615	-138.064	-2.93233	-35.9844	73.317	8.76067
Ames12818:250041678	-140.702	-2.05164	-35.3445	70.5712	8.41571
Ames12819:250031873	4.33205	1.41392	-22.5442	4.77936	-5.36604
Ames12820:250033583	2.32862	5.25856	-23.6644	2.93644	-7.44201
Ames12821:250031934	0.0250813	6.89351	-19.7287	3.21361	-3.00241
Ames12822:250033599	-12.7664	7.17894	-41.3751	14.8651	-10.0912
Ames12823:250033553	-13.0761	7.75911	-40.7895	22.7819	-5.95604
Ames12824:250031960	-73.54	10.3283	-69.5497	84.2323	3.16866
Ames14111:250033032	17.3957	2.83373	-2.21728	-2.69123	3.33557
Ames14111:250041653	17.7645	2.40573	-3.04407	-2.34684	3.22449
Ames14112:250031426	17.5825	0.906828	0.0958569	-1.75918	3.58593
Ames14113:250032833	28.31	-0.0988532	-9.43607	-14.9902	-14.5417
Ames14113:250042374	28.2684	0.197496	-9.52412	-15.0156	-14.7322
Ames14114:250032791	32.4532	15.5085	-30.6116	-47.2813	-45.2134
Ames14115:250034754	31.7898	4.76027	-14.5049	-24.0829	-19.8926
Ames14116:250033794	30.3727	10.386	-14.4122	-25.0379	-18.3689
Ames14211:250031517	18.4015	-8.05378	0.602009	-0.489621	7.28958
Ames14408:250031965	31.614	-59.0202	29.1021	2.82968	12.5857
Ames15929:250033855	18.3687	4.7709	-36.4612	-14.7646	-15.6184
Ames18999:250032813	16.974	0.0217779	-5.8261	-2.66961	2.53159
Ames18999:250032902	16.8445	-0.147288	-5.76795	-2.58199	2.54022
Ames19000:250031259	19.5268	-9.54423	-11.0685	-7.80334	-4.80995
Ames19000:250031373	19.9241	-9.58191	-10.5249	-7.88677	-4.67455
Ames19000:250041598	19.976	-9.28353	-10.9354	-7.80677	-4.41809
Ames19000:250042561	19.429	-9.75364	-10.8037	-7.92264	-4.73118
Ames19001:250034888	17.4909	12.4519	-22.9723	-19.0649	-14.9438
Ames19002:250033017	21.9053	6.43558	-28.4682	-14.7245	-16.2764
Ames19002:250033342	22.1055	6.55538	-28.5211	-14.4122	-16.2591
Ames19003:250033145	18.442	10.5628	-25.5515	-18.6447	-12.215
Ames19004:250033179	21.1255	10.0379	-22.5946	-13.1784	-6.45457
Ames19005:250032014	22.5724	10.4481	-23.14	-23.8923	-16.4341
Ames19006:250031408	25.5074	1.81141	-20.2841	-17.8463	-14.9076
Ames19007:250031290	30.245	5.67835	-19.2622	-22.3535	-19.4268
Ames19008:250031330	26.5169	9.55816	-19.8807	-18.1519	-14.5247
Ames19008:250041562	24.0362	9.47947	-21.4714	-16.5683	-13.2789
Ames19009:250033582	24.6174	7.98826	-23.4569	-15.885	-14.9038
Ames19010:250034541	20.6404	3.82665	-14.2464	-14.0446	-12.092
Ames19011:250031433	20.9941	2.43441	-12.5499	-15.4881	-13.8769
Ames19012:250033821	21.0025	5.88896	-26.5566	-14.8108	-18.9858
Ames19013:250033793	25.3311	8.94207	-19.2853	-15.8968	-13.7541
Ames19014:250033702	25.9521	17.1259	-36.2144	-30.7797	-30.4485
Ames19015:250031558	31.398	5.80071	-16.6848	-24.9867	-20.9952
Ames19016:250031305	33.1979	5.44092	-21.229	-31.9244	-31.4994
Ames19016:250031379	33.4836	5.55307	-21.1237	-31.9585	-31.4319
Ames19016:250041550	33.4085	5.51105	-20.7165	-31.8834	-31.5472
Ames19017:250033742	22.4869	1.00745	-1.70712	-5.55218	2.09411
Ames19019:250033836	15.6297	7.03819	-32.2905	-12.3065	-16.4805
Ames19282:250041419	-56.6259	7.90527	-26.4095	10.052	-7.70796
Ames19282:250041467	-55.5375	8.21554	-26.2078	10.587	-7.91591
Ames19283:250031118	-56.0994	7.93408	-27.208	11.6559	-7.50005
Ames19284:250032795	40.1493	21.939	-48.4643	-70.0275	-73.3349
Ames19284:250032965	39.6073	21.4293	-43.9521	-63.8742	-64.1692
Ames19285:250032911	40.077	21.9015	-47.9401	-69.4909	-72.1905
Ames19286:250034674	29.9744	18.007	-71.722	-101.009	-118.991
Ames19287:250031541	29.8474	16.8442	-62.3955	-83.2458	-100.805
Ames19288:250032389	29.5946	23.7784	-45.9601	-39.7526	-23.3515
Ames19288:250041695	29.5358	23.614	-45.793	-39.5838	-23.4851
Ames19288:250041724	29.7343	23.7844	-45.9823	-39.6871	-23.5263
Ames19289:250033585	30.8945	23.1928	-46.2596	-40.1998	-23.1861
Ames19290:250033595	29.3416	22.1599	-44.5692	-37.1843	-22.3323
Ames19292:250032382	8.84777	12.1718	-47.4267	-33.1222	-36.9259
Ames19293:250031532	14.3288	14.6174	-48.4711	-18.4552	-23.4852
Ames19294:250033735	13.9498	14.0135	-47.8636	-18.3663	-23.4593
Ames19308:250033343	-73.7387	6.83187	-88.2202	133.279	12.477
Ames19309:250031394	-80.4548	8.25805	-93.5242	140.73	13.4131
Ames19309:250031417	-79.6025	8.03033	-93.914	141.216	13.8874
Ames19310:250032515	-41.6683	8.1077	-60.9258	79.8435	7.92288
Ames19311:250032517	-32.1446	9.08378	-57.5389	82.6138	10.3268
Ames19311:250034824	-34.2141	8.57079	-59.153	85.8208	10.9253
Ames19311:250040840	26.4646	15.5584	-24.2571	-13.1664	-4.26457
Ames19313:250033580	33.1004	18.5134	-25.5485	-41.568	-35.4231
Ames19313:250033682	31.8993	17.9811	-25.93	-41.1353	-36.0186
Ames19314:250034995	24.6621	-9.35848	4.85736	1.08482	7.16578
Ames19316:250032221	-57.5493	8.50162	-76.6227	114.694	11.162
Ames19318:250031436	13.4599	8.72576	-24.9873	-19.0291	-9.57801
Ames19319:250031680	24.6624	7.67763	-22.1022	-20.907	-12.0204
Ames19319:250033727	24.534	7.58009	-22.1308	-20.8878	-11.925
Ames19321:250031444	-53.923	2.78026	-13.6956	7.49619	-3.20373
Ames19323:250032910	4.03337	6.83493	-29.1276	19.4354	3.08487
Ames19324:250031199	27.4406	18.0686	-27.3475	-24.1626	-11.0326
Ames19326:250033412	15.8828	12.8061	-16.7655	2.64578	3.36005
Ames19326:250033609	16.041	12.8831	-16.6268	2.86342	3.51539
Ames19327:250033180	25.7386	-28.2222	13.9278	2.87742	6.4892
Ames19327:250041454	26.0674	-28.0845	13.4939	2.14602	6.50275
Ames19327:250042351	26.1135	-26.892	14.1694	2.17944	6.92862
Ames19328:250031547	26.7455	2.764	-23.9153	-21.7898	-20.6571
Ames19328:250033806	26.432	3.05072	-23.8399	-21.8029	-20.4787
Ames19330:250034745	17.4147	17.1119	-14.2066	-3.33056	4.25113
Ames20116:250032204	20.013	-0.917701	-0.882121	-1.16268	1.80698
Ames20118:250033181	14.9698	0.457075	3.05734	-0.75292	-1.54444
Ames20119:250034946	14.9908	16.5395	-47.0564	-53.6655	-60.5761
Ames20120:250031157	29.1841	16.4821	-50.1239	-66.612	-73.031
Ames20136:250030992	16.8353	2.37001	-1.67883	-1.1767	1.76693
Ames20137:250030999	18.9136	-0.43334	-2.62828	-2.39249	1.49134
Ames20137:250041733	17.7397	-0.429085	-2.44523	-1.69315	1.21458
Ames20140:250032343	19.9598	11.1787	-5.13601	2.97851	8.00581
Ames20140:250035233	18.7099	10.7333	-4.62234	2.55699	7.86434
Ames20140:250041397	19.8779	11.1508	-3.90657	2.71018	8.10593
Ames20190:250032163	21.187	22.3047	-0.684611	-2.99612	16.2201
Ames20190:250035252	26.3575	44.6519	-2.32923	-4.2412	29.0018
Ames20190:250042557	21.1557	22.3055	-0.789533	-2.92783	16.2801
Ames20190:250042558	26.7075	44.6185	-2.17992	-4.61409	28.5824
Ames20191:250035200	17.9333	7.65327	-5.81932	-3.67548	4.12582
Ames20191:250040803	18.0832	8.56488	-5.9182	-3.30404	3.55486
Ames21095:250031537	18.1876	-2.15557	3.13035	-2.83922	4.10592
Ames21096:250032520	16.8131	-3.38804	4.01115	-1.55712	1.32509
Ames21512:250035113	16.4238	0.228328	-2.8894	-0.396343	4.16693
Ames22011:250035077	29.2694	70.4678	4.59031	-19.398	65.5673
Ames22012:250031078	30.2475	88.0623	4.08898	-25.9667	78.6524
Ames22013:250035074	32.3273	91.0738	4.95017	-22.858	85.543
Ames22014:250031051	10.7134	9.68449	-10.7065	-3.40322	2.93909
Ames22015:250031376	31.9346	98.0921	6.73083	-27.7547	86.5971
Ames22015:250041457	32.3443	98.344	7.37916	-28.0241	87.5867
Ames22016:250031944	28.769	85.1362	7.52835	-20.8928	72.8653
Ames22017:250031897	32.6559	91.2954	6.5917	-22.837	86.4454
Ames22018:250033590	30.5849	85.2814	6.51145	-22.844	80.9766
Ames22019:250033490	29.1424	90.0276	4.0657	-22.3811	78.2824
Ames22020:250033597	36.8775	116.921	9.84637	-35.7031	125.651
Ames22021:250033477	37.3427	117.001	9.27579	-35.8385	125.418
Ames22022:250031963	31.18	89.4847	6.1698	-22.8861	80.403
Ames22023:250031947	25.6941	73.4759	3.42197	-21.666	70.4619
Ames22024:250033465	25.2614	72.9822	-5.96061	-26.1696	74.42
Ames22025:250033800	28.1082	73.3413	4.57761	-21.0865	73.2816
Ames22026:250031186	18.9778	58.0762	1.02525	-17.8739	55.9176
Ames22027:250031027	31.391	72.724	0.646664	-23.6057	62.2647
Ames22028:250031388	34.048	97.5371	6.16442	-28.5386	105.826
Ames22029:250031503	36.2805	104.103	7.34494	-31.9789	105.443
Ames22030:250033617	34.1045	98.4328	6.8771	-29.8923	103.358
Ames22031:250033685	22.5319	47.4522	0.42007	-14.8709	50.0023
Ames22032:250031316	38.4895	118.106	9.90249	-36.4937	129.707
Ames22033:250031827	31.2845	90.8941	6.69977	-24.7349	84.8408
Ames22034:250034880	32.2239	97.3074	5.11811	-24.6721	84.4924
Ames22035:250032280	11.1123	4.62511	-14.3941	-1.538	1.94743
Ames22036:250034583	36.1396	110.407	9.72014	-33.7873	116.41
Ames22037:250032444	31.8346	94.2386	5.97989	-23.6797	79.6694
Ames22038:250032449	28.8138	90.7601	3.13492	-23.2913	73.5031
Ames22039:250032511	28.4554	90.0766	4.10492	-22.7004	74.0192
Ames22040:250033559	28.5652	89.9868	4.60779	-24.0371	73.6588
Ames22041:250034721	33.7011	102.85	7.18815	-29.5031	98.1091
Ames22042:250034851	32.3864	96.9959	4.63499	-28.1459	95.9932
Ames22043:250032578	30.675	91.1838	5.8168	-22.4145	75.2749
Ames22044:250031419	33.9276	95.1046	8.05277	-23.213	90.3275
Ames22045:250031627	28.4435	73.9038	5.26432	-22.0329	72.574
Ames22046:250031378	30.7984	82.756	6.83576	-21.0227	80.0969
Ames22047:250033737	31.8728	90.6508	6.06583	-24.9351	83.7557
Ames22048:250034795	36.7312	117.084	9.33002	-35.6347	122.559
Ames22049:250031435	31.2538	92.8943	5.09463	-23.8985	83.1412
Ames22050:250031703	30.3652	91.0376	4.30147	-23.298	81.4955
Ames22051:250033093	32.6646	89.0853	4.25648	-27.2299	100.783
Ames22052:250032312	31.8332	86.8129	7.78655	-25.4489	88.109
Ames22053:250034856	30.0679	87.3329	7.58178	-24.8893	74.1003
Ames22054:250034592	36.3145	109.749	7.44902	-29.9524	105.139
Ames22055:250034561	32.6816	96.4576	4.86578	-27.2412	96.5926
Ames22056:250033070	33.5817	102.178	7.83973	-30.3866	106.35
Ames22057:250033832	26.3165	78.7493	3.88643	-23.7481	79.8392
Ames22058:250034805	29.7379	81.6549	3.51409	-24.1881	90.9002
Ames22058:250041438	29.6868	82.7064	3.11484	-24.1115	92.269
Ames22059:250032556	30.5375	89.3086	6.40751	-27.3137	89.3951
Ames22059:250041487	30.5065	88.2167	6.56616	-27.6665	89.4118
Ames22060:250034542	24.857	80.241	2.61289	-24.7112	90.0034
Ames22060:250041439	24.6691	80.2101	2.7892	-24.8724	89.7028
Ames22061:250034883	32.4486	79.9891	3.38277	-23.5896	86.7661
Ames22062:250032543	36.9611	106.439	9.29146	-31.2563	113.933
Ames22062:250041414	36.8825	106.511	9.75301	-31.4796	113.72
Ames22063:250033098	36.2185	97.8737	6.55106	-29.7586	99.7505
Ames22063:250041475	36.1104	104.091	7.88163	-32.0717	107.953
Ames22064:250032461	32.6436	89.8516	3.58864	-27.1906	100.59
Ames22064:250041412	32.7073	89.544	4.01621	-27.3471	100.292
Ames22065:250032411	26.9624	75.1887	-4.43243	-28.0028	76.4539
Ames22065:250041486	27.1217	75.1389	-4.53799	-27.593	76.3957
Ames22066:250034879	33.5097	91.821	2.37112	-29.4123	88.4915
Ames22067:250032415	33.0473	94.1137	7.47768	-26.0964	88.4933
Ames22067:250041447	33.4844	94.2014	7.21915	-25.4175	88.4921
Ames22439:250031884	13.1785	15.9826	-23.8482	-1.84492	-3.00007
Ames22439:250041484	13.6676	16.9728	-22.0633	-2.16401	-0.293583
Ames22440:250030998	-56.9094	6.69282	-43.7265	49.6048	-0.928151
Ames22440:250031168	-56.9133	6.84402	-43.8524	49.5638	-1.08648
Ames22440:250034959	19.6122	-7.17889	-5.90908	-6.45437	-0.0777017
Ames22440:250042575	-56.7049	6.7011	-43.8691	49.3629	-1.01702
Ames22440:250042577	19.2214	-7.11638	-6.10628	-6.50757	-0.242413
Ames22440:250042578	-57.0024	6.36959	-43.7803	49.6163	-0.658696
Ames22441:250032253	7.59603	3.22413	-15.5556	1.24286	-2.55935
Ames22442:250032551	21.1295	15.6381	-13.7982	-9.68729	3.21779
Ames22443:250032398	21.4856	9.22232	-2.67804	-5.77067	9.6742
Ames22443:250032601	21.334	9.11694	-2.75733	-5.89212	9.37201
Ames22443:250035174	21.855	8.87432	-2.96582	-5.62005	9.17971
Ames22443:250041404	21.3867	8.94129	-2.62122	-5.58226	9.10659
Ames22443:250041426	21.7401	8.91984	-2.68967	-5.9023	9.35041
Ames22443:250041462	21.4919	9.30656	-2.79662	-5.88113	8.97898
Ames22747:250032296	23.5644	36.0081	-4.54272	-1.35988	24.3333
Ames22748:250031306	-81.1291	3.50747	-78.579	112.964	7.6296
Ames22748:250031667	-81.4072	3.90525	-78.6286	113.847	7.48761
Ames22748:250033694	-81.0498	3.9007	-78.6	113.74	7.56008
Ames22749:250033672	30.8986	18.3578	-37.6799	-33.6813	-19.2419
Ames22750:250033560	7.12305	10.6183	-24.0875	-17.1264	-9.55908
Ames22750:250040788	7.53294	12.0563	-27.3704	-19.0648	-11.0047
Ames22751:250033739	-36.1687	8.65848	-33.4093	24.9669	-2.84839
Ames22752:250033852	-172.8	2.14507	-3.31218	22.7992	1.87069
Ames22753:250031531	-189.317	3.66222	33.0151	-37.535	-3.58786
Ames22754:250031565	19.904	0.602607	1.92793	-1.82756	3.69472
Ames22755:250034615	25.7824	15.8327	-60.7153	-81.2388	-94.7905
Ames22756:250031925	2.00303	6.73881	-16.5398	0.326408	-1.52988
Ames22757:250033587	14.6599	11.1234	-10.5573	-5.22562	4.87171
Ames22758:250042475	19.3771	-2.8257	1.64402	-0.352523	2.61582
Ames22759:250042450	28.0346	-37.0757	15.9802	3.50957	8.14114
Ames22760:250032200	24.3495	-21.5424	9.3057	-0.0494701	6.40717
Ames22761:250033475	25.1942	-20.6513	8.78541	0.870369	6.67605
Ames22762:250031821	27.5786	-0.945061	-41.6176	-54.2411	-65.9454
Ames22763:250032010	32.351	-53.1029	29.9082	4.69728	11.5443
Ames22765:250042431	28.9314	3.92073	-47.4722	-76.348	-87.8922
Ames22766:250032079	25.5624	-35.1026	16.269	7.72154	6.76944
Ames22767:250031911	21.9948	9.65008	-11.4176	-5.74393	4.7411
Ames22792:250034854	12.8286	9.25908	-4.2052	0.234732	6.89593
Ames22793:250034872	15.6936	7.5805	-7.41643	-7.40697	1.17447
Ames22794:250034747	25.6728	15.6513	-60.7451	-81.427	-94.3424
Ames2325:250034612	24.4539	-3.05121	2.62023	0.499937	10.2624
Ames2326:250033708	32.4345	-42.9298	27.3986	2.61413	19.4067
Ames2327:250031291	-3.77655	3.73927	-18.2768	-2.13094	-7.87029
Ames2328:250031527	27.7712	-8.67622	-5.67245	-11.8016	3.22659
Ames2329:250031666	21.97	3.16187	-14.4412	-17.8336	-7.34939
Ames2330:250033592	22.1778	-4.72453	-5.24363	1.30694	6.45041
Ames2331:250032832	31.0197	-43.8788	25.8391	1.79141	17.8713
Ames2332:250031367	19.6881	-4.0465	-3.54888	-3.89356	3.76553
Ames2333:250031874	20.9617	-11.3238	6.91369	-1.51855	7.22509
Ames2334:250033543	20.0121	-12.1324	7.52863	-1.9815	7.13837
Ames2335:250031923	30.3215	-30.2532	18.0606	1.59285	16.0886
Ames2336:250031533	26.7538	-19.9796	10.4135	-1.97607	10.1861
Ames2337:250031554	30.2536	-30.2101	17.896	1.75411	16.1897
Ames23389:250031886	19.6247	5.62176	-4.64931	-3.17884	6.35811
Ames2338:250033662	29.4867	-16.0331	1.21331	-13.9034	2.33737
Ames23391:250034746	20.1454	10.6295	-1.63334	-4.32032	9.63005
Ames23392:250032393	24.583	13.2585	-1.14152	-2.79297	11.7564
Ames23393:250034806	11.714	14.4245	-10.3043	-6.16485	4.81001
Ames23394:250034877	17.1689	10.2275	-11.1048	1.40919	3.66062
Ames23395:250034945	24.5862	11.4823	-14.4998	-12.1325	3.55341
Ames23396:250032391	22.7552	13.4185	-13.3489	-8.64502	2.25274
Ames23397:250034840	22.3804	10.0211	-15.5897	-6.25557	3.31539
Ames23398:250034722	18.9234	6.34305	-4.88512	1.09243	6.76739
Ames23399:250033163	21.5855	14.9968	-20.9108	-10.8289	1.65566
Ames2339:250033815	26.6614	-25.5468	16.34	0.145944	12.6905
Ames23400:250034570	21.4436	14.5608	-20.8712	-10.2682	1.67316
Ames23401:250032458	23.0181	13.7661	-16.8226	-7.92238	2.31604
Ames23402:250034979	14.2074	11.1954	-14.0431	-0.417529	1.158
Ames23403:250032385	14.0633	12.7779	-19.1424	-4.85858	-0.501501
Ames23404:250033716	7.90915	17.5521	-25.7842	-4.09423	-1.89989
Ames23405:250032535	15.2552	11.4327	-20.4824	-1.53922	-2.68583
Ames23406:250032412	12.0426	12.4569	-14.8625	3.54472	2.25172
Ames23407:250032472	6.87785	12.0808	-19.2714	-3.51375	-1.26936
Ames23408:250034827	0.138418	8.60341	-15.4211	1.5348	2.07183
Ames23409:250034833	16.7121	9.36851	-12.9806	-9.7314	-0.602796
Ames2340:250034668	22.4166	-8.05915	5.89981	1.04728	3.26594
Ames23410:250034878	-0.822078	11.8526	-13.3807	-2.56335	2.47202
Ames23413:250034591	3.38028	7.22204	-13.9376	8.34755	4.91738
Ames23414:250032557	27.0808	12.6632	-6.79275	-5.94776	8.00529
Ames23415:250034736	27.3731	11.5843	-8.06532	-6.97384	6.67363
Ames23417:250032420	20.4407	7.77966	-1.9588	-2.55535	8.0229
Ames23418:250032507	19.9463	7.74239	-3.99607	-2.96831	8.52786
Ames23419:250034814	15.5705	8.78558	-12.5069	-5.82648	-1.06661
Ames2341:250031415	30.1831	5.29809	-28.6528	-29.1222	-14.7039
Ames23420:250032541	15.0292	10.512	-4.89746	-0.545329	5.84188
Ames23421:250032456	7.30111	14.6519	-25.3558	-5.35366	-5.9343
Ames23422:250032410	15.7413	5.56277	-4.96768	-3.67666	5.93944
Ames23423:250032440	14.0389	5.71297	-7.25038	-3.67569	1.23505
Ames23424:250032464	18.9237	11.6257	-0.944012	-4.63843	12.5083
Ames23425:250034582	23.1865	10.0525	-5.91716	-5.90545	2.49156
Ames23426:250032399	15.0531	9.01206	-15.0908	-4.73476	-1.04998
Ames23426:250041403	15.9195	9.36146	-15.3544	-4.7149	-0.619218
Ames23427:250034842	6.00652	16.3309	-24.8033	-4.35263	-3.4497
Ames23428:250034823	9.42682	15.7724	-31.2245	-3.86716	-5.14073
Ames23428:250041451	7.5595	16.5092	-30.3552	-3.59243	-5.40465
Ames23429:250034847	19.2087	9.12848	-8.2181	0.710543	8.25732
Ames23430:250032597	14.2918	10.2339	-10.3953	-1.05404	0.44549
Ames23431:250032465	21.6044	7.6746	-7.31666	-7.41098	2.79675
Ames23433:250032537	18.9505	8.48138	-8.4189	1.08201	8.09867
Ames23434:250032347	23.8447	11.6102	-12.5635	-8.6764	0.941888
Ames23435:250032453	7.38946	7.05486	-9.78141	-10.9739	-3.8075
Ames23436:250035218	13.6456	13.354	-19.797	-3.07166	-1.22645
Ames23437:250034832	15.9133	10.8863	-21.0403	-3.74789	0.921768
Ames23438:250032401	18.2304	10.0813	-16.2673	-2.90926	1.56602
Ames23439:250034586	23.4718	9.03477	-10.754	-2.83091	5.00009
Ames23440:250033269	19.6269	10.7114	-9.4194	-2.45005	6.70231
Ames23441:250032508	21.9353	9.92751	-8.59321	-0.388037	5.18665
Ames23442:250034672	23.2618	10.3523	-12.4638	-3.75552	3.71821
Ames23443:250033336	22.4779	9.80309	-10.6392	-4.24926	4.20859
Ames23444:250032336	21.3514	10.3046	-8.00987	-2.452	5.56557
Ames23445:250032348	17.3614	10.7258	-4.57701	-2.11112	7.23227
Ames23446:250032437	17.7138	10.8884	-9.20056	-1.63955	8.10232
Ames23447:250032575	17.9966	11.6694	-8.82608	-1.78652	7.94404
Ames23448:250032403	8.97551	15.6364	-23.7672	-3.37305	-2.46762
Ames23449:250032536	7.70981	14.691	-28.6632	-3.90758	-5.91437
Ames23450:250032521	11.062	10.6771	-18.6524	-7.72541	-0.746607
Ames23450:250033472	10.8263	10.6328	-18.5436	-8.0951	-0.776304
Ames23451:250034815	21.899	7.97551	-4.02867	-3.72996	6.16905
Ames23452:250034559	17.2689	8.11975	-10.391	-5.98769	3.2324
Ames23455:250032387	16.54	12.1448	-12.2356	-5.84008	-0.129216
Ames23456:250033425	13.4007	12.3394	-15.5885	-2.39514	1.35898
Ames23457:250032518	15.9509	10.764	-14.0891	-1.51593	-0.251219
Ames23458:250033051	29.4704	20.0398	-40.281	-35.9456	-20.7271
Ames23459:250033693	20.5543	-6.05563	-1.72668	1.32607	5.25817
Ames23460:250034730	24.5002	11.3548	-6.5518	-6.03701	7.46208
Ames23461:250032595	17.8959	9.81896	-10.0443	-2.08973	1.29525
Ames23463:250032436	12.7889	9.65356	-12.4849	-3.63669	2.41321
Ames23464:250032533	18.2875	12.7842	-17.1716	-6.09658	0.525698
Ames23465:250033080	14.2799	15.4469	-43.3243	-13.6753	-17.0933
Ames23466:250032558	16.3036	14.2521	-42.7671	-17.9355	-20.9154
Ames23467:250032581	15.6456	14.3453	-41.4552	-14.1968	-14.873
Ames23468:250032510	-75.4417	8.22928	-100.06	153.885	14.0689
Ames23469:250031880	-72.9714	8.45723	-94.4411	145.709	14.3075
Ames23470:250033601	-73.7994	6.82483	-98.3562	151.984	13.3948
Ames23471:250032473	-85.8769	8.98412	-82.384	130.302	13.0434
Ames23473:250034738	-76.3581	8.1684	-92.1848	138.785	13.4937
Ames23474:250032426	-83.5329	7.28713	-88.7479	134.003	11.2198
Ames23475:250032324	13.5072	11.6589	-19.872	-3.43047	-1.26306
Ames23476:250032381	13.7773	12.364	-32.8839	-10.341	-12.0854
Ames23477:250034957	-46.0322	7.97483	-67.5601	99.3227	11.0832
Ames23478:250032592	18.1879	-1.53214	-4.77437	-6.16978	3.23601
Ames23479:250032422	9.19582	7.55758	-12.3484	-10.1394	-5.55572
Ames23480:250032452	16.4596	14.4775	-25.7178	-11.9099	-5.47472
Ames23481:250034793	14.8026	15.3475	-26.7932	-12.7524	-6.14808
Ames23482:250032523	12.29	-9.29847	1.48315	-2.64938	5.92605
Ames23482:250034623	12.952	11.2586	-19.4978	-1.49766	-4.1552
Ames23482:250041448	12.9806	11.5666	-19.4604	-1.74822	-3.9367
Ames23483:250032532	13.0974	11.9832	-17.2906	0.666167	-0.858426
Ames23484:250032571	23.0039	40.5658	-13.6938	-10.4064	19.0771
Ames23485:250032419	25.5955	15.4897	-18.3404	-7.07289	0.574237
Ames23486:250034692	18.9533	15.3978	-25.1081	-7.56997	-4.49737
Ames23487:250041459	13.6286	11.0461	-37.4537	-13.3956	-14.7693
Ames23488:250032572	-39.7529	8.53243	-60.0819	77.7266	7.95804
Ames23490:250032413	16.1983	8.82314	-7.86296	-3.23942	4.74145
Ames23491:250032554	10.4698	12.8007	-12.6401	-6.33355	-5.01271
Ames23492:250034868	29.8289	33.9696	-24.1694	-34.6886	-2.79222
Ames23493:250033720	-10.61	11.6107	-22.2028	-2.74237	-5.47834
Ames23494:250034838	8.96925	18.0494	-53.8418	-0.105486	-15.4954
Ames23495:250034605	23.678	13.2761	-18.7581	-21.7645	-17.5938
Ames23496:250034604	-63.3364	4.32783	-85.4293	130.793	10.6637
Ames23496:250041437	-63.2562	4.28073	-85.7035	131.458	11.0236
Ames23497:250032466	14.2467	15.4775	-8.42043	-4.2185	6.99557
Ames23498:250034867	1.39399	9.59937	-14.0126	26.282	12.6428
Ames23499:250034817	-94.1022	7.46346	20.0843	-22.4161	4.54378
Ames23500:250032457	25.8124	16.4433	-22.8387	-24.9115	-23.203
Ames23501:250032524	26.2104	15.8697	-24.2645	-13.3227	-4.31433
Ames23502:250032598	5.41026	10.6013	-13.6906	-3.27399	-2.03737
Ames23503:250031669	-237.15	2.36421	51.9246	-52.2139	-1.8512
Ames23503:250033830	-232.116	2.13341	50.5307	-50.4971	-1.95381
Ames23504:250034844	-191.695	3.72535	48.4955	-47.5029	2.63696
Ames23505:250032596	20.6067	16.7279	-52.8045	-61.2998	-71.5152
Ames23506:250033577	31.192	96.0175	6.39192	-24.7106	84.8741
Ames23507:250033709	32.2937	96.8776	7.43383	-23.4264	84.3123
Ames23508:250032574	29.931	84.1538	6.18689	-22.6818	76.863
Ames23509:250032428	28.6562	84.6294	6.8684	-20.9624	75.4315
Ames23510:250032471	30.7746	90.3737	4.55154	-22.2416	77.4682
Ames23922:250031916	16.3121	8.95661	-7.94393	2.05341	7.94305
Ames23923:250032012	25.0439	-37.4792	13.7962	4.24115	8.53582
Ames23924:250032070	26.486	-45.5173	23.148	2.44969	10.3039
Ames24575:250031070	31.6933	47.8452	47.8918	25.3425	-20.0458
Ames24576:250035010	41.8844	88.8094	110.249	65.1479	-82.3748
Ames24577:250034969	41.4792	89.578	109.347	65.2955	-81.467
Ames24585:250035216	17.2003	10.6153	-5.78471	-1.52336	5.98647
Ames24589:250033745	-22.8014	8.46962	-18.6265	1.89513	-3.04437
Ames24590:250031374	-3.63349	5.09085	-14.7418	-1.46616	-3.75146
Ames24704:250034761	17.5937	11.6134	-17.7208	-1.24088	3.54447
Ames24705:250032408	20.4145	-20.2577	11.0164	-2.42821	8.64749
Ames24706:250032451	17.1819	0.0531027	-2.79816	-0.261839	4.08058
Ames24707:250034758	17.9123	2.52593	-3.67098	-0.584133	6.74122
Ames24708:250032562	16.7415	3.72491	-5.12093	-0.236953	3.91903
Ames24709:250032528	16.9328	16.4519	-27.4329	-12.8096	-7.22437
Ames24710:250034673	31.6811	95.8859	6.74943	-27.1753	98.7272
Ames24711:250032545	13.3572	15.4171	-27.8613	-9.65624	-3.66785
Ames24712:250033531	9.52116	13.7849	-16.7921	2.98263	1.6624
Ames24712:250041424	9.20094	13.4575	-16.213	3.05068	2.2367
Ames24713:250034804	9.48576	8.26904	-11.7354	-3.2379	-1.06346
Ames24714:250034680	17.3789	5.83493	-4.23946	-0.933153	6.10865
Ames24715:250034679	-22.5571	9.56535	-37.5523	37.3479	-0.57502
Ames24716:250032388	-54.2908	8.09602	-62.4939	73.3184	-0.471392
Ames24717:250032544	-48.7259	9.87805	-60.518	74.2949	2.53463
Ames24718:250034760	28.6536	21.464	-46.4358	-40.0259	-23.9955
Ames24719:250032587	28.0531	20.3968	-42.0859	-37.5664	-21.5209
Ames24720:250032290	17.3035	11.2272	-12.9761	-3.12036	4.92011
Ames24720:250040775	17.6503	11.5246	-12.4238	-3.0868	4.89726
Ames24721:250034871	-5.30035	8.90807	-36.1085	18.3774	-5.16796
Ames24722:250034811	27.1677	19.8244	-20.8872	-22.8438	-4.62467
Ames24723:250032269	32.9132	96.8373	5.29303	-23.0291	81.9038
Ames24724:250032567	23.042	13.3641	-16.3488	-14.1996	-2.13884
Ames24725:250032585	22.7177	9.09334	-9.06705	-8.91888	2.38074
Ames24726:250034803	21.7316	15.1645	-14.6688	-10.5927	2.52035
Ames24727:250032402	10.0806	16.3305	-17.8452	-2.76751	0.894772
Ames24728:250041472	11.7363	9.27317	-15.4582	-6.47023	-3.77243
Ames24729:250033552	14.9368	5.60872	-6.30136	-1.23998	0.959815
Ames24730:250033197	12.2949	13.7987	-29.6795	5.90318	-1.96053
Ames24732:250032433	19.3882	7.41542	-4.22577	0.258519	5.7265
Ames24733:250032570	11.8934	6.45228	-10.8646	1.53687	1.15115
Ames24734:250034693	15.473	11.9428	-8.21999	-5.2795	5.01705
Ames24735:250032583	25.5049	20.5165	-41.2217	-31.0234	-19.555
Ames24736:250034855	13.0239	10.5604	-19.9961	-1.91893	-2.04245
Ames24737:250032445	14.343	6.97076	-7.62112	-3.786	3.50513
Ames24738:250032546	28.8659	19.8448	-21.0709	-25.3335	-5.39461
Ames24739:250033603	16.7017	13.2601	-14.2263	-7.54416	3.8654
Ames24740:250032380	11.5338	10.8968	-13.7846	-1.33431	0.401801
Ames24741:250032409	16.5045	7.4221	-2.53761	-2.23288	5.89092
Ames24742:250032447	16.108	7.25828	-4.78907	-2.27922	2.10652
Ames24743:250032553	12.2412	10.1733	-20.8643	-1.10522	-0.970418
Ames24744:250034928	12.2297	11.1465	-9.34248	-0.425417	0.400599
Ames24745:250032439	12.7866	10.6396	-20.2716	-1.84605	-1.51679
Ames24746:250034629	-60.4848	9.29924	-57.1037	67.3042	-0.361418
Ames24747:250032582	-59.8917	8.63941	-55.1148	66.0832	1.08407
Ames24748:250032522	14.1885	8.48264	-15.0791	-4.95191	0.00407163
Ames24749:250034839	17.6671	18.038	-20.7789	-14.0434	-0.735864
Ames24750:250034796	16.299	15.5389	-16.9066	-15.1303	-4.20779
Ames24750:250040794	15.588	16.9988	-18.092	-17.0158	-5.66568
Ames24751:250032432	-10.8372	5.91828	-51.5423	56.6087	1.77277
Ames24752:250032512	21.9357	9.57947	-0.167221	-5.05814	11.1076
Ames24989:250033695	6.55896	14.8097	-35.1734	4.08511	-3.36725
Ames25177:250033485	23.8893	-7.05013	-14.1708	-15.3434	-8.50704
Ames25179:250033101	22.8957	-8.71259	3.05157	-2.98149	4.28786
Ames25181:250042371	26.5585	-19.5572	8.73218	-1.80671	3.73727
Ames25182:250031632	22.7178	-10.1362	1.89887	1.10547	1.33245
Ames25218:250031631	19.5582	-9.16118	4.39347	-0.82976	5.1832
Ames25218:250042449	19.3983	-8.67516	5.34496	0.0642581	6.69331
Ames25219:250034741	30.851	20.1838	-40.7306	-36.3006	-21.5181
Ames25219:250041477	31.0087	20.4015	-40.7122	-36.4585	-21.5755
Ames25220:250033789	30.2076	20.0801	-40.5981	-35.9731	-21.8947
Ames25221:250033683	30.4023	20.1518	-39.9635	-36.1955	-22.2199
Ames2523:250032199	1.08278	12.2352	-17.179	-3.2484	1.0716
Ames25372:250034986	19.2299	20.5811	-39.0381	-16.9891	-11.4074
Ames25373:250035128	19.4219	20.6665	-37.8716	-17.7727	-12.4765
Ames25374:250031254	19.428	20.4824	-36.7349	-17.9551	-11.988
Ames25559:250031530	24.0851	-14.6978	3.23424	3.58069	8.14029
Ames26004:250033478	24.4897	21.5305	16.977	-2.12123	20.0491
Ames26021:250034725	1.60733	7.88931	-14.1754	-0.000551427	-1.67515
Ames26022:250033814	-18.3088	5.32625	-8.51869	-6.21187	-4.69671
Ames26022:250041586	-17.5709	5.75323	-10.1361	-6.6655	-5.3556
Ames26028:250031141	-16.8194	1.90102	-17.692	22.3537	1.90253
Ames26114:250031311	5.24057	6.43594	-17.3328	-0.848276	-4.11119
Ames26115:250035120	7.93182	8.33407	-21.1601	-16.6137	-13.2283
Ames26116:250031049	13.4298	3.17863	-9.49394	7.20773	1.08379
Ames26116:250035079	14.5617	3.69521	-8.57205	5.88813	1.46496
Ames26117:250035183	20.9493	1.99811	-1.11718	-4.24808	3.50479
Ames26118:250035054	16.7282	-0.470812	-2.25392	-2.51262	0.79624
Ames26119:250035075	19.9729	-0.545897	-1.97435	-0.562706	3.73462
Ames26120:250034828	15.6707	6.53357	-8.12485	2.63876	1.3921
Ames26121:250034981	15.4345	-3.88122	-10.5846	2.83344	-0.0295017
Ames26122:250031069	15.4942	-3.97087	-10.5647	2.82847	0.0183137
Ames26123:250031140	16.5963	-7.68094	-6.22564	4.00876	1.24741
Ames26124:250031025	9.99952	6.37255	-9.211	-4.64705	2.36832
Ames26125:250034887	17.59	1.21607	-2.91784	-0.683388	4.68844
Ames26126:250031190	26.2211	-0.986243	-2.38711	-8.80372	7.29052
Ames26127:250031185	21.2136	2.57907	-5.62283	-6.82966	-0.875684
Ames26128:250034974	7.14173	10.2399	-15.582	-0.344101	-0.617363
Ames26129:250031037	10.9184	-5.80633	0.163128	6.42299	4.7705
Ames26130:250034927	15.4824	0.369063	-1.97506	-3.08649	1.89378
Ames26131:250030993	15.8434	1.31822	-1.99693	-2.05079	2.18905
Ames26132:250031125	14.7071	4.07845	-5.86767	-7.31965	-2.39781
Ames26133:250035052	26.7165	-24.3451	11.7167	-0.512152	4.92859
Ames26134:250034953	4.54044	9.49691	-12.7901	-7.00916	1.64656
Ames26135:250035082	13.9753	1.65525	-2.44335	-2.59442	2.28978
Ames26135:250041711	15.0385	0.208919	-2.94016	-2.13772	3.15201
Ames26136:250034994	16.3714	-3.23238	-5.34126	-6.74948	-6.72491
Ames26137:250034934	21.2801	-5.742	1.39617	-0.256285	3.9826
Ames26138:250032805	-4.28312	9.03423	-38.8632	-54.694	-57.6605
Ames26138:250032853	-4.13637	9.21903	-38.9663	-55.0773	-57.9169
Ames26138:250033099	-4.28494	9.09823	-38.9708	-55.0406	-57.5473
Ames26253:250033168	28.8021	-56.212	24.8072	2.07538	7.8773
Ames26439:250041995	20.6155	-13.347	-21.2188	-14.1788	-16.6652
Ames26443:250041963	20.1794	-17.1146	-23.6913	-11.3008	-19.3816
Ames26484:250041989	-145.348	-12.6269	34.3527	-25.2506	2.69932
Ames26501:250042318	-28.8132	-18.5231	-17.2567	43.8118	5.30164
Ames26511:250041972	-88.7681	-28.9769	27.39	-12.0493	5.12362
Ames26604:250032028	6.75399	15.1973	-23.6556	-0.944308	-0.730559
Ames26604:250033313	6.55883	15.3482	-23.9222	-0.99581	-0.41168
Ames26604:250033399	8.22909	15.7178	-24.8695	-0.884287	0.768246
Ames26604:250033482	6.69151	15.4622	-23.8727	-0.999793	-0.440119
Ames26741:250033839	1.8472	7.21829	-30.4146	-39.7583	-40.4488
Ames26742:250033733	20.188	1.58342	-3.02009	-0.392698	2.51565
Ames26743:250033792	9.49757	14.7645	-25.4024	0.424802	0.573658
Ames26744:250031397	-99.5799	7.27426	-104.573	158.815	13.2411
Ames26745:250033805	-6.09332	7.43377	-26.7165	3.2363	-3.64388
Ames26746:250031582	-14.3245	11.1596	-21.0842	-2.83351	-4.36429
Ames26747:250031650	-4.66566	3.75955	-14.007	-1.49616	-3.48843
Ames26748:250033721	-13.7544	10.0104	-26.0118	0.92732	-4.15054
Ames26749:250031315	19.8979	7.42603	2.87053	3.04601	2.04739
Ames26750:250031251	19.9339	7.56816	5.36399	3.91817	-5.28127
Ames26751:250031420	20.3022	0.398262	2.08718	-1.64481	4.22969
Ames26752:250033652	21.6866	3.19582	-2.44019	-0.291892	4.58616
Ames26753:250031692	20.8151	12.2887	-3.38532	-14.1906	3.44906
Ames26754:250033799	27.7958	14.8495	-6.41948	-10.204	9.48381
Ames26755:250031580	12.948	14.3134	-24.1517	-1.30325	-0.63715
Ames26756:250031933	6.13006	12.7544	-18.8013	-3.15797	1.23397
Ames26757:250033725	13.5751	12.6502	-23.2089	-0.0805028	-3.36008
Ames26758:250031366	14.5832	13.4719	-47.5036	-17.5005	-21.5976
Ames26758:250040763	14.5158	13.402	-47.4411	-17.2987	-21.4721
Ames26760:250033537	-73.4008	8.40482	-99.0479	152.039	14.0552
Ames26761:250031889	-73.2042	8.46167	-97.9961	150.364	14.4303
Ames26762:250033524	-73.5737	9.03637	-97.6264	151.012	14.8101
Ames26763:250031171	-113.866	7.71717	-1.0253	0.960772	0.114688
Ames26764:250031242	31.097	18.2499	-68.1139	-96.7296	-110.598
Ames26765:250033614	28.9791	23.5853	-43.6012	-36.2262	-19.0779
Ames26765:250041532	29.2749	23.9173	-43.2136	-36.0915	-18.8977
Ames26766:250033479	28.7383	23.3639	-42.8954	-35.5538	-19.8556
Ames26767:250031459	9.74665	11.7229	-47.6429	-32.5889	-37.0581
Ames26768:250033856	10.5703	10.2688	-46.2134	-31.8478	-36.1225
Ames26769:250031772	7.2484	6.98649	-18.5653	3.29641	-2.58957
Ames26769:250032262	8.1773	8.76662	-17.598	2.52141	-2.90852
Ames26770:250031038	4.63314	10.7808	-6.25781	-3.24274	5.96251
Ames26771:250032036	22.0894	1.85863	-3.2384	-0.153381	3.35168
Ames26771:250033397	22.1092	1.69293	-3.28057	0.0766013	3.38856
Ames26772:250031327	6.81919	12.4524	-24.8808	-4.55031	-4.68438
Ames26773:250031015	-12.043	4.45868	-29.8489	-13.4476	-27.7666
Ames26774:250033529	26.6669	17.9444	-12.9821	-14.141	1.85992
Ames26775:250034670	8.83588	8.31584	-4.87589	-0.510088	2.45431
Ames26776:250031156	17.6554	2.31645	-0.83847	-0.987933	3.66815
Ames26777:250034976	20.494	6.80468	0.097994	-0.337113	3.3558
Ames26778:250034568	10.9884	8.37615	-11.8681	-3.45343	2.20222
Ames26779:250035088	12.4376	5.60086	-10.2114	0.635797	1.50997
Ames26780:250035068	-11.4501	7.19633	-15.2206	-3.02258	-1.41526
Ames26781:250034873	-11.2985	7.39455	-15.9286	-3.04135	-1.61312
Ames26782:250031073	10.5213	14.8241	-21.8094	-2.08295	-0.167146
Ames26783:250033734	14.109	15.4041	-23.9102	-0.280011	1.19521
Ames26784:250031694	8.47846	16.2408	-30.5445	-11.0686	-13.1753
Ames26785:250033820	8.66411	13.0953	-45.466	-13.101	-19.0043
Ames26786:250031382	10.6147	11.3729	-37.2853	-12.897	-17.0393
Ames26787:250033850	18.2934	4.77761	-36.3121	-14.6411	-15.8102
Ames26788:250031403	12.8144	7.27747	-18.0266	0.266181	2.14161
Ames26789:250031618	16.6276	-5.93879	-6.94023	0.599161	5.76371
Ames26790:250033786	13.87	5.03805	-14.855	-0.51571	1.88545
Ames26791:250031494	-10.1547	-0.47907	-14.3746	-1.42178	-1.87063
Ames26792:250033867	13.4507	-13.972	-4.93465	5.58904	1.70122
Ames26793:250033860	16.43	10.5209	-20.5108	-0.138426	-2.25714
Ames26794:250034719	20.1732	5.47112	-3.62702	1.46925	7.59858
Ames26795:250031691	26.6025	8.73639	-29.2872	-22.4152	-13.1997
Ames26796:250031437	-57.1733	6.18489	-25.0374	8.5132	-7.6681
Ames26797:250031511	-9.74409	-1.16931	-14.1026	-1.59644	-1.77353
Ames26798:250031326	3.96682	16.6266	-34.1549	-22.3221	-13.6697
Ames26799:250031549	30.7518	42.6928	40.8938	20.7597	-15.3016
Ames26800:250031557	-33.2468	1.51903	-15.9716	5.92253	-3.113
Ames26801:250033801	29.3773	14.7456	-53.3964	-70.4075	-79.2255
Ames26802:250033803	29.5197	13.4289	-58.587	-69.6965	-82.0851
Ames26803:250033724	6.07495	-8.66191	-3.49558	2.14447	4.30765
Ames26804:250031495	19.0941	5.29404	-16.765	-10.6483	-5.30639
Ames26805:250031585	-120.414	3.82349	24.4798	-38.6708	-5.89703
Ames26806:250031307	21.9443	-6.56558	-2.61628	-5.06545	-3.62987
Ames26808:250033018	-15.7657	10.6954	-20.813	-1.98286	-4.68119
Ames26808:250040784	-15.786	10.8163	-20.7866	-1.99359	-4.69401
Ames26812:250032951	31.3214	65.9304	6.76003	-19.0081	63.431
Ames26813:250033523	32.2512	85.4589	7.8752	-23.9725	83.5966
Ames26815:250041434	36.6374	113.914	10.2346	-34.3904	121.457
Ames26909:250031122	26.6057	17.6601	-59.4887	-51.9447	-75.5321
Ames27017:250034866	13.8516	11.3356	-17.5799	-5.08931	-3.9629
Ames27018:250033460	27.9773	14.5984	-43.7406	-37.1259	-41.3374
Ames27019:250032438	-48.4593	7.54256	-56.9945	85.3863	8.94284
Ames27020:250032550	-47.0967	6.10061	-66.1311	88.8775	4.77289
Ames27021:250032463	-76.4957	8.95146	-87.7529	130.923	12.3887
Ames27024:250034749	21.87	31.5023	-4.85423	-5.15368	23.6348
Ames27025:250035226	21.6987	32.1332	-4.1536	-4.05111	25.0423
Ames27026:250032509	18.1964	16.4908	-2.71171	-4.33875	14.8134
Ames27027:250041411	25.1021	23.4276	0.836205	-1.22306	18.876
Ames27028:250032579	24.3859	20.7264	0.0495848	-6.69597	17.064
Ames27029:250032586	20.7754	26.1295	-0.869752	-6.10387	21.7237
Ames27031:250035268	-55.9936	8.45418	-77.8963	115.73	12.2223
Ames27032:250034602	5.64667	11.1911	-35.3747	22.1768	1.29655
Ames27033:250034614	-28.2242	11.3306	-61.1275	60.4236	0.694132
Ames27034:250032150	-43.8969	10.3925	-65.4812	81.6126	8.01711
Ames27035:250032297	-58.4903	8.74031	-77.0577	115.356	11.3225
Ames27036:250032304	18.3258	12.8673	-3.58515	1.03586	9.9657
Ames27037:250035251	21.0193	21.5785	-1.19896	-1.43239	15.3126
Ames27037:250041469	21.2502	22.5647	-1.75304	-2.02955	15.7182
Ames27038:250035232	20.9925	9.70344	-8.69422	6.39236	7.91379
Ames27039:250032217	20.56	10.8896	-8.88714	-4.26446	3.15651
Ames27040:250032261	16.9319	8.27074	-9.82775	-7.68412	0.698156
Ames27041:250035261	16.1005	10.1334	-9.38628	-2.9536	2.95876
Ames27042:250035195	16.1749	7.24281	-10.2623	-7.75811	0.606552
Ames27043:250032216	17.0737	14.9256	-3.47386	-5.74696	13.0303
Ames27043:250041409	16.7028	16.2723	-3.20975	-6.54961	12.794
Ames27044:250032325	19.8327	15.3396	-5.758	-5.67036	9.75042
Ames27045:250035267	-76.5052	6.88228	-96.339	148.902	14.3174
Ames27046:250035213	20.071	11.9729	-4.33807	-1.70002	8.22394
Ames27046:250041445	19.4891	11.5652	-3.13216	-2.30931	8.48897
Ames27047:250035221	16.758	13.508	-6.27695	-4.94462	7.23557
Ames27048:250032326	25.3481	13.7358	-1.63707	-2.09822	18.8189
Ames27049:250035190	21.2324	6.76095	-3.65998	-0.44291	7.72029
Ames27050:250035187	26.4628	73.9196	2.66536	-16.4881	53.8086
Ames27051:250032283	-28.7003	5.22569	-25.2107	8.37922	-7.08091
Ames27052:250035197	-60.7328	7.52604	-18.4654	11.482	-2.5454
Ames27053:250032316	-66.0063	6.07644	-14.5449	6.73349	-3.34885
Ames27056:250033303	25.2437	19.2838	-1.84746	-4.51611	17.6069
Ames27057:250032600	19.3326	7.77682	-5.85607	-1.80978	8.35344
Ames27057:250040778	19.5305	7.92388	-5.83738	-1.65141	9.01472
Ames27062:250032953	32.6082	-65.2931	31.2647	5.59024	10.8667
Ames27064:250032809	23.5418	-12.0033	10.4328	0.88657	8.35023
Ames27065:250031573	-257.167	1.69418	58.6885	-56.9108	-1.06521
Ames27066:250032840	-1.07565	9.28455	-14.2819	-0.584619	3.69646
Ames27067:250034603	22.2612	11.2709	-7.66483	-1.13254	5.58805
Ames27068:250034794	17.5631	5.81089	-20.2348	-7.48669	-8.19664
Ames27069:250032425	13.443	10.524	-16.3949	-3.13258	0.0104723
Ames27070:250032341	20.9363	22.2282	-0.710908	-2.87282	16.3577
Ames27071:250032169	35.4025	-62.7063	29.3331	5.81453	13.0765
Ames27072:250032164	34.2132	-63.1637	31.8822	5.28643	13.6977
Ames27072:250033448	33.8549	-63.1366	31.658	5.57461	13.8766
Ames27074:250033414	35.4778	-63.5744	30.2577	6.33229	10.9791
Ames27074:250042549	35.5524	-63.4949	30.2728	5.95004	10.8324
Ames27075:250032000	33.4207	-60.519	27.8645	3.92547	11.2545
Ames27076:250033301	35.7132	-63.6843	31.0041	5.49021	13.8347
Ames27077:250032004	30.1032	-57.1923	29.0837	5.50058	9.82618
Ames27078:250033326	34.7389	-62.7154	30.2851	7.58955	14.5546
Ames27079:250033309	30.3553	-47.3695	17.9489	8.15851	9.58098
Ames27079:250033333	30.015	-46.8107	17.7035	7.84629	9.31931
Ames27080:250032019	16.3834	-46.4852	13.852	18.4447	11.2556
Ames27080:250032156	16.1461	-46.6187	14.0031	18.5343	11.1389
Ames27081:250033463	29.9397	-44.3874	22.7279	2.28246	11.5424
Ames27082:250032044	30.8429	-50.0587	25.1916	2.15418	13.5225
Ames27082:250033349	31.0695	-49.8788	25.3046	2.20872	13.8844
Ames27083:250032001	33.6925	-56.9916	28.6143	5.90614	11.3988
Ames27083:250032026	34.1587	-56.8896	29.1627	6.16907	11.1918
Ames27084:250032008	32.7818	-58.2438	30.8003	4.84728	11.6955
Ames27084:250033338	32.691	-58.3494	30.8599	4.91445	11.6243
Ames27085:250032128	33.3552	-56.2652	31.0835	6.48465	10.1207
Ames27086:250032005	32.2994	-58.562	28.9693	5.70685	13.1278
Ames27086:250032203	31.8512	-58.6765	28.7841	5.81246	13.3482
Ames27087:250033483	32.7681	-55.7951	24.44	7.59553	11.2663
Ames27087:250041599	31.6144	-55.5473	24.6663	8.92377	10.7545
Ames27088:250032135	34.4698	-63.1929	29.7941	6.37163	13.7075
Ames27088:250033320	34.6692	-63.4542	29.6123	6.53073	13.2934
Ames27089:250033290	32.5375	-63.3235	29.9436	4.30555	10.5829
Ames27089:250033352	33.2975	-63.0642	30.1912	3.87369	10.7197
Ames27090:250032025	35.548	-62.9181	31.6214	5.67391	13.1482
Ames27091:250032007	33.8413	-63.4383	30.6914	5.83794	13.1029
Ames27091:250032024	33.9655	-63.5058	30.4493	5.77653	13.4348
Ames27093:250032013	34.1187	-51.1133	26.2859	9.93555	9.84191
Ames27093:250032064	34.0308	-51.058	26.2963	9.82922	9.7548
Ames27094:250032047	33.1514	-62.1283	29.9066	4.89456	12.9486
Ames27094:250033416	34.1183	-62.4348	29.5859	6.02671	11.6701
Ames27094:250042581	33.5642	-62.4428	29.6364	5.10121	12.0415
Ames27094:250042583	33.8015	-62.3775	29.3715	6.12785	12.24
Ames27095:250032080	34.9161	-58.388	29.7803	4.04785	11.7182
Ames27095:250033282	34.7702	-58.1495	29.8304	4.32863	11.6759
Ames27096:250033294	29.735	-53.5725	22.1278	7.78662	13.6464
Ames27096:250033461	29.6179	-53.4129	22.1224	7.86064	13.5556
Ames27097:250032030	27.0516	-39.5565	17.2051	5.46801	10.0235
Ames27097:250033321	27.0511	-39.6086	16.9651	5.72355	9.7637
Ames27098:250032038	30.8255	-45.8892	24.6954	2.52804	11.7411
Ames27099:250033316	31.6703	-57.4519	26.1599	7.4291	11.7785
Ames27100:250032042	33.3885	-58.4915	28.5473	6.43632	13.0855
Ames27101:250033296	29.0763	-51.5597	22.6709	7.26959	12.3976
Ames27101:250033346	29.3974	-51.9241	22.7644	6.8897	12.0586
Ames27102:250032144	33.5529	-63.3756	30.1239	4.36409	12.8349
Ames27102:250042359	33.8203	-63.4715	30.3269	4.0877	12.9269
Ames27104:250032140	21.0657	9.59845	-8.81428	6.27044	7.94182
Ames27105:250032276	20.4921	8.28676	-3.76936	-0.657725	4.76702
Ames27106:250035193	19.3231	9.60774	-2.83754	-4.84508	5.64739
Ames27107:250032340	29.0066	17.2671	7.80674	-5.65739	28.5728
Ames27108:250033658	27.6457	-13.5356	-0.0214731	-11.3492	-0.810337
Ames27109:250031055	9.06967	4.58946	-29.05	-11.0917	-18.9529
Ames27110:250032825	24.4787	-11.4695	6.06043	-0.396754	6.32148
Ames27111:250033488	33.2756	12.0656	18.1421	-5.79999	35.9342
Ames27112:250033030	30.2058	-35.5647	18.4551	2.26842	10.9009
Ames27113:250031645	27.6984	-18.5568	9.36739	-0.811488	5.82327
Ames27113:250033299	26.7999	-18.447	8.47589	-3.42753	4.7869
Ames27114:250031515	-92.6774	4.56236	-103.111	156.57	10.2524
Ames27115:250033453	31.8211	32.9347	37.6579	15.5153	-0.142645
Ames27116:250032976	27.2001	-25.1723	15.061	0.760274	12.1236
Ames27117:250032815	25.3767	65.9038	1.8099	-20.8622	75.0903
Ames27118:250033353	33.9714	87.1427	8.43385	-23.3563	85.4563
Ames27118:250041422	34.0044	87.2216	8.39389	-23.3045	85.5559
Ames27119:250034812	32.8783	98.3053	7.95121	-25.1494	93.5473
Ames27120:250031769	30.9534	61.8342	9.43325	-19.1211	69.8047
Ames27121:250031178	20.0897	3.12901	-2.2502	-0.179186	5.20777
Ames27122:250032762	21.3136	1.73268	1.59337	-0.958343	4.0162
Ames27123:250031879	32.9236	-64.2672	31.6933	5.137	10.7793
Ames27123:250042483	32.9554	-64.1415	31.8239	5.15664	10.5871
Ames27123:250042492	33.026	-64.1299	31.7757	5.15752	10.7514
Ames27124:250031713	30.5883	-58.9445	27.9177	3.66059	8.96875
Ames27124:250042473	30.5285	-58.8667	28.1035	3.80789	8.94528
Ames27125:250033086	29.7093	-32.9481	-8.5354	-32.2268	-35.8387
Ames27125:250033329	29.6482	-33.0146	-8.4021	-32.3175	-35.9376
Ames27126:250032006	33.271	-55.5772	24.0967	2.46679	8.52863
Ames27126:250042329	33.0774	-55.549	24.0736	2.23966	8.59358
Ames27128:250032031	32.4876	-61.1221	28.5366	3.11059	9.75498
Ames27129:250031899	32.1154	-61.0578	28.3525	3.26927	9.83003
Ames27130:250032034	18.815	2.60033	-0.127333	0.626341	5.77714
Ames27131:250032796	15.575	-16.2804	-5.00449	-10.866	-7.1779
Ames27132:250033279	25.6173	-23.7202	13.5198	-2.33317	6.53493
Ames27133:250032830	30.6424	-27.6125	13.9386	-1.72671	8.72126
Ames27133:250041696	30.6098	-27.7461	13.8223	-1.89999	8.65766
Ames27134:250032793	26.8686	-17.4521	8.10534	-0.0862898	7.64901
Ames27135:250031500	28.2732	57.3692	6.10375	-18.9758	51.0622
Ames27135:250033691	29.0081	57.4979	5.25458	-18.9402	51.1764
Ames27135:250042559	27.794	55.4995	5.97671	-19.066	49.9093
Ames27135:250042560	28.1054	57.2423	5.01085	-19.4229	50.7976
Ames27136:250033044	23.0179	6.96918	-2.94516	-1.93585	8.59604
Ames27137:250033666	17.5431	9.47569	-2.03791	-1.94196	1.5691
Ames27138:250031505	-46.6971	3.28936	-19.913	14.9928	-2.38005
Ames27139:250032819	22.1725	-3.87399	2.6477	-3.13297	3.12102
Ames27140:250034930	13.8725	4.36731	-20.8706	-16.2331	-15.6836
Ames27141:250031331	30.7228	5.87655	-19.0747	-31.3584	-27.4234
Ames27142:250033692	-239.573	0.77977	50.5698	-49.9608	-1.90802
Ames27142:250033784	-239.651	0.891706	50.8216	-49.9943	-1.8304
Ames27143:250031562	-170.072	-2.00144	37.2947	-43.2956	-5.43301
Ames27143:250033676	-161.356	-1.38417	33.4393	-39.5555	-5.47347
Ames27144:250032778	38.253	-69.223	33.2315	4.97481	17.1533
Ames27144:250032808	38.8001	-68.9512	33.4543	5.29057	16.4557
Ames27144:250032943	38.7457	-69.1458	33.2625	5.31565	16.8214
Ames27144:250032964	38.4566	-69.3506	33.3503	5.23169	16.9601
Ames27145:250032975	38.5204	-69.2816	32.8646	5.11366	16.798
Ames27146:250031834	33.2607	-62.6291	28.8734	4.3429	11.8129
Ames27146:250033079	33.4079	-62.7841	28.9415	4.78901	12.0807
Ames27147:250033039	34.9679	-66.4685	30.7621	4.5816	12.8627
Ames27148:250033176	33.1603	-64.3511	30.3162	5.32295	11.7517
Ames27149:250031188	-172.23	-4.29514	38.0846	-40.3273	-1.5709
Ames27149:250034921	-174.222	-3.87063	38.1601	-41.4296	-1.88324
Ames27150:250031126	-187.629	-2.69877	38.4835	-35.4905	-0.498654
Ames27151:250034926	-218.925	-2.55785	44.6197	-45.1912	-2.74477
Ames27151:250034968	-222.573	-2.42209	47.2351	-46.3728	-2.08661
Ames27152:250032789	-166.171	-5.07689	36.3932	-38.259	-1.46714
Ames27152:250032977	-169.528	-4.49761	35.9137	-36.7335	-1.66234
Ames27153:250034965	-127.15	-5.23682	14.7903	-16.1141	-4.6592
Ames27153:250035096	-126.88	-4.9914	14.5439	-15.5388	-4.32711
Ames27154:250031026	-236.689	0.557758	56.6109	-58.165	-1.36089
Ames27154:250035006	-234.044	-0.307623	56.794	-58.1643	-1.48317
Ames27155:250032855	26.5106	-26.336	13.0359	0.899348	8.52108
Ames27155:250032946	26.3714	-25.5313	13.588	0.697899	8.35709
Ames27156:250032888	28.4504	-29.2907	13.3656	2.21435	8.70907
Ames27156:250032955	28.7981	-28.7396	13.1992	2.32582	8.54211
Ames27157:250032899	27.2939	-27.2601	14.6363	1.21169	9.17723
Ames27157:250032932	27.4251	-27.1787	14.7135	1.17526	9.32834
Ames27158:250030988	-117.978	-7.61042	13.1148	-13.958	-3.60639
Ames27158:250031021	-116.04	-8.04359	13.2877	-14.4305	-3.77706
Ames27159:250033605	-243.211	1.29264	52.186	-48.0666	-0.393799
Ames27160:250031274	-227.722	-2.02988	50.0186	-54.6403	-3.68965
Ames27161:250031303	-236.246	-0.946627	50.671	-48.5656	-1.88566
Ames27161:250033663	-238.75	-1.21843	50.9278	-48.2828	-1.52333
Ames27162:250032909	27.7019	-26.7701	14.088	0.177583	8.6942
Ames27162:250032922	27.4458	-26.4211	14.0436	0.0654291	8.77752
Ames27163:250032764	27.3959	-26.5052	14.0507	-0.190622	8.66318
Ames27163:250032903	27.4642	-26.4707	13.8842	-0.0488338	8.56119
Ames27164:250031443	35.433	-70.1204	33.1096	4.43858	15.8551
Ames27164:250033222	35.9682	-70.2338	33.1397	4.62195	15.7832
Ames27165:250031687	34.8894	-65.2071	32.4082	5.22368	14.7076
Ames27165:250033160	35.0316	-65.194	32.2572	5.10847	14.785
Ames27166:250032779	33.4291	-62.5493	28.9349	5.1644	12.5593
Ames27167:250031050	29.313	4.91568	-19.6352	-32.3495	-29.5594
Ames27167:250031282	28.5666	4.34726	-19.7847	-32.5111	-29.9859
Ames27168:250031622	30.5254	5.14214	-21.278	-34.8342	-31.5472
Ames27168:250033105	30.4725	5.11553	-21.2248	-34.7929	-31.6368
Ames27169:250032806	38.5647	-69.1603	32.7039	5.21014	16.3474
Ames27170:250032959	33.3363	-64.5711	31.5607	5.07661	16.2878
Ames27170:250033015	33.7572	-64.5752	32.1177	4.95269	16.2469
Ames27171:250032783	35.5303	-66.28	30.6424	6.03307	14.9339
Ames27171:250032851	35.265	-66.3	30.3967	6.30332	14.7682
Ames27172:250031756	35.9255	-70.0402	33.3004	4.20416	16.1896
Ames27172:250033092	35.7646	-69.8025	33.2481	4.31363	16.3702
Ames27173:250031674	33.8599	-67.0969	32.1501	4.17554	12.9541
Ames27173:250031699	33.9788	-66.9739	32.1545	3.80868	12.9427
Ames27174:250031447	34.8883	-56.4374	27.0332	3.0283	11.7475
Ames27174:250033047	34.8337	-56.4771	27.2465	2.89489	12.021
Ames27175:250033162	32.8106	-56.3128	30.1897	3.91408	11.4709
Ames27175:250033218	32.6193	-56.2519	30.363	3.98304	11.4701
Ames27176:250031652	30.9437	-31.6829	6.79193	-10.9789	-8.11979
Ames27176:250031670	30.8262	-31.6535	6.86785	-10.5303	-7.82216
Ames27177:250031041	30.2761	-20.7875	0.781449	-15.5549	-12.2695
Ames27178:250033696	30.2406	-20.812	0.698539	-15.6899	-12.1527
Ames27178:250033711	29.095	-16.9289	-4.22467	-21.1476	-15.0855
Ames27178:250042566	13.9666	14.2296	-32.4684	-13.883	-22.1981
Ames27178:250042567	29.5213	-16.4734	-4.66002	-21.4269	-15.0147
Ames27179:250031750	29.8217	-34.7207	12.1427	-4.17895	1.87117
Ames27180:250031820	-156.547	-5.36735	29.1874	-29.3834	-3.8757
Ames27180:250031822	-151.657	-6.27662	27.8416	-28.4457	-4.21942
Ames27181:250031832	28.882	-28.7119	12.999	3.11807	8.77174
Ames27181:250033207	28.5953	-28.4817	12.9523	2.8117	8.62519
Ames27182:250031570	-250.194	5.16084	55.8286	-53.6715	1.33588
Ames27182:250033660	-250.013	5.06377	55.8886	-53.5637	1.25438
Ames27183:250033548	30.7842	19.9433	-50.4941	-38.3884	-29.7279
Ames27184:250031512	29.9425	19.0461	-34.7648	-31.6983	-17.8216
Ames27185:250031571	17.3944	-2.81609	-7.88251	-10.6086	-4.38541
Ames27187:250035087	2.22513	13.5454	-21.9854	-7.12727	-6.53198
Ames27188:250031181	44.1305	95.3378	122.002	71.9871	-94.2293
Ames27188:250041429	44.1413	94.9562	121.333	71.6596	-93.9922
Ames27189:250033194	27.7522	-15.6037	11.9409	-0.821864	8.88137
Ames27190:250032962	21.8723	-0.239706	-4.64255	-2.33423	2.71718
Ames27191:250032947	27.8609	-19.5923	2.46594	-4.67759	2.56559
Ames27192:250032820	21.5055	5.05482	-24.8992	-12.2956	-13.2704
Ames27193:250031520	19.2266	11.7777	-23.6939	-14.5729	-7.58722
Ames27194:250032569	19.9037	13.5659	-9.96237	-4.92851	4.06517
Ames27196:250031938	20.1359	10.8217	-11.6821	-15.3001	-9.96003
Ames27197:250041854	18.5342	-6.82858	-15.7941	-4.63188	-5.95952
Ames27198:250041785	21.2235	-8.54521	-10.1999	-6.15307	-3.16903
Ames27199:250041797	19.651	-9.92187	-11.6133	-11.0969	-5.88209
Ames27200:250041822	18.0405	0.516889	-31.8236	-20.5105	-23.0205
Ames27201:250041923	21.893	-4.22423	-33.8836	-17.3434	-27.2253
Ames27202:250041811	-119.304	-8.4027	-10.3177	38.1876	4.80154
Ames27203:250041801	-118.625	-3.89975	-17.6539	42.3982	3.79097
Ames27204:250041790	-91.9404	-4.04576	-10.0988	12.7246	-4.61617
Ames27205:250041841	-141.932	-6.24089	-5.86106	30.1868	4.26863
Ames27206:250041795	-178.418	-9.91082	44.3752	-35.9537	-0.662292
Ames27207:250041825	-76.5304	-12.4483	24.7	-19.4124	6.9447
Ames27208:250041823	-125.948	-9.13611	37.7362	-32.8433	3.04704
Ames27209:250041916	25.6373	-1.85043	-36.9014	-49.9361	-58.1022
Ames27210:250041846	22.6178	9.97388	-52.1828	-46.9544	-59.3923
Ames27211:250041868	23.5594	8.39772	-33.5804	-39.9198	-45.3318
Ames27212:250041793	19.7277	6.70029	-42.9717	-40.3288	-40.9106
Ames27213:250041807	16.8869	5.13571	-34.3744	-30.2557	-31.0482
Ames27214:250041802	-82.7757	-14.6839	28.0016	-22.6936	5.27113
Ames27215:250041782	-100.126	-11.04	22.4715	-16.3648	3.42335
Ames27216:250041909	-182.29	-5.80235	37.9983	-30.763	0.796548
Ames27217:250041860	-168.871	-9.56544	31.6142	-18.9891	3.78631
Ames27218:250041779	-152.619	-1.41366	21.0033	-23.9156	-4.03354
Ames27219:250041827	-149.149	-9.45026	23.1785	-19.4589	-4.32497
Ames27258:250032148	34.1614	-62.723	31.8256	5.80559	13.8626
Ames27259:250033078	32.5075	-59.4535	26.9533	5.5983	12.3323
Ames27260:250033315	30.9404	-56.5881	25.4041	4.44004	11.1775
Ames27261:250032797	33.1475	-65.4196	32.2613	4.75655	15.7452
Ames27261:250032969	34.0645	-66.1355	32.8431	5.21675	15.5028
Ames27444:250031429	29.7613	64.2041	9.44199	-19.571	71.3068
Ames27444:250041490	29.8022	63.6994	9.44051	-19.1202	71.0497
Ames27445:250031272	26.1536	67.6805	4.52246	-18.4322	70.3901
Ames27445:250041652	28.1	70.4042	6.9772	-20.1539	74.8066
Ames27446:250033730	25.385	56.3974	0.0149372	-15.7387	53.7721
Ames27447:250033817	25.2695	57.4458	0.102248	-16.1001	53.6493
Ames27450:250032292	-77.1832	6.9698	-96.3909	148.775	14.8303
Ames27451:250032434	-69.2118	8.98936	-89.136	134.293	11.5433
Ames28170:250032394	26.7983	14.9373	-37.7094	-22.0252	-17.7131
Ames28184:250033308	33.7177	-59.8042	30.1411	3.31269	12.0371
Ames28184:250042361	33.6522	-59.8686	30.2769	3.23632	11.9001
Ames28185:250033419	25.5656	-43.637	17.7283	10.9065	10.5917
Ames28186:250034920	38.3071	115.404	10.6552	-33.0152	119.07
Ames28186:250035062	38.4179	115.345	10.5519	-33.254	118.954
Ames28186:250041410	38.2289	115.291	10.5772	-33.102	118.967
Ames28290:250034857	22.2327	11.3435	-7.59908	-1.20048	5.43268
Ames28291:250032807	4.98326	-47.6347	-1.68428	47.3778	16.2354
Ames28291:250032913	7.59678	-48.001	-1.28529	47.2159	16.5083
Ames28291:250042420	5.96133	-47.5655	-0.549646	47.2461	15.1101
Ames28291:250042433	6.95288	-49.2405	1.19317	44.8134	14.2704
Ames28291:250042434	3.93596	-46.64	-3.82057	50.0933	16.3519
Ames28291:250042444	4.17086	-48.1656	-0.489041	47.0978	14.2638
Ames28291:250042456	4.13234	-47.5514	-0.778382	47.9645	14.0681
Ames28291:250042457	6.19594	-48.8135	-2.291	48.7932	15.422
Ames28291:250042468	-45.3203	-14.371	4.82448	-2.78032	-3.21694
Ames28291:250042471	5.64317	-47.2695	-3.55367	50.0159	15.8246
Ames28291:250042482	6.52488	-49.4937	0.896139	44.9034	14.7205
Ames28291:250042542	5.59044	-46.86	-1.75705	46.3261	16.3787
Ames28360:250031256	-53.3118	7.01248	-26.3628	11.555	-6.75675
Ames28361:250031072	13.4771	14.0256	-40.9991	-23.8621	-25.0402
Ames28362:250031286	4.21216	13.7711	-22.8764	0.878289	-1.6424
Ames28364:250034701	26.2969	73.2012	6.5044	-25.0965	75.9734
Ames28365:250034588	-4.04045	7.87909	-36.7196	-49.2651	-52.9221
Ames28366:250033840	-35.4366	6.90836	-28.5188	29.499	0.280522
Ames28367:250035093	17.6451	5.02934	-3.89069	-3.41234	2.59981
Ames28411:250032904	30.9325	5.41108	-23.1556	-34.7992	-30.6365
Ames28412:250031628	29.9265	6.37734	-19.4632	-32.08	-27.4839
Ames28413:250033838	29.6843	6.47437	-19.7618	-31.7724	-27.7883
Ames28414:250031068	-180.854	-3.04238	34.8419	-32.2355	-0.964404
Ames28415:250031204	-181.595	-2.52064	34.8181	-32.545	-0.910755
Ames28416:250035137	-173.728	-4.06876	37.9871	-40.9836	-1.78912
Ames28417:250031131	-122.595	-6.70756	13.6	-14.2334	-3.69396
Ames28418:250031193	-171.097	-3.13465	40.304	-36.5655	2.45054
Ames28419:250034961	-171.288	-15.3695	45.3258	-33.1902	6.35721
Ames28420:250031283	-177.278	-13.7781	46.0775	-34.0043	6.30429
Ames28421:250030990	-247.224	6.76294	54.622	-52.8306	2.20109
Ames28422:250034799	-228.612	7.24196	52.6848	-54.979	1.37564
Ames28423:250031111	-223.916	3.52811	46.8942	-52.6808	-4.03945
Ames28424:250035001	30.3468	7.6622	-20.44	-33.0553	-28.8698
Ames28425:250034861	30.5999	4.07141	-15.8621	-29.9027	-23.7674
Ames28426:250035125	30.0019	6.63046	-20.3911	-32.0189	-28.231
Ames28927:250033143	16.0251	-5.87135	-4.24997	7.12367	4.54457
Ames28928:250031781	13.9418	-10.37	-2.15312	8.34417	5.92221
Ames28929:250032152	17.1194	-15.3843	-0.375584	8.34718	3.66874
Ames28930:250035091	6.52609	-7.84369	-2.47915	7.49774	2.40081
Ames28931:250034875	6.10144	-6.93423	-1.66431	9.17023	4.19969
Ames28932:250031061	11.8114	3.2612	-3.74168	0.391395	0.848122
Ames28933:250031059	12.1039	-8.62678	-2.34825	6.27351	1.04576
Ames28934:250035002	-6.67104	1.11453	-16.6685	8.41657	-3.30854
Ames28935:250031036	-7.14926	0.889044	-14.9406	11.7534	-0.623501
Ames28936:250034956	-4.13992	7.72806	-15.6143	16.2709	-2.4494
Ames28937:250034991	-8.95317	9.96394	-8.83825	14.6184	-6.52744
Ames28938:250031008	31.2322	19.8019	-60.4248	-87.172	-97.1464
Ames28939:250031577	2.84461	9.05074	-24.6557	1.25885	-3.86503
Ames28940:250034932	20.9731	5.98309	7.21643	2.39669	-2.36855
Ames28941:250035099	20.022	5.26368	8.13565	2.00643	-2.91994
Ames28942:250035060	17.4049	9.51965	14.7411	4.57297	-7.67673
Ames28943:250034960	25.8978	13.9192	25.7258	17.2622	-17.8331
Ames28944:250031300	21.699	8.34142	8.78207	2.10661	2.78803
Ames28945:250031135	20.5783	7.18498	-1.2342	-0.610877	4.91909
Ames28946:250031133	12.4846	6.13101	-19.0738	-15.9803	-24.423
Ames28947:250035142	13.1717	8.0943	-17.5961	-19.3474	-24.0754
Ames28948:250035131	18.0498	13.9385	-18.3902	-8.27175	-0.577618
Ames28949:250031116	21.9986	-5.08885	-0.670467	0.167548	3.23967
Ames28950:250031203	21.7676	-9.62888	6.07188	0.230233	5.44627
Ames28951:250031054	0.506827	-0.765172	-11.9389	-2.60795	-0.495223
Ames28952:250034989	17.032	3.10057	0.467524	-2.39798	2.49043
Ames28953:250031121	20.9635	-5.73999	1.24735	-2.1395	2.78348
Ames28954:250031287	23.2824	-13.0797	5.32462	-1.15387	3.35761
Ames28957:250042503	25.4717	-14.8909	13.1123	0.326514	21.9828
Ames28970:250033798	39.1772	75.5103	94.3058	57.2375	-68.1117
Ames28970:250041466	38.8038	75.2325	94.4932	57.5168	-68.0697
Ames28971:250031521	36.854	72.8632	86.9935	51.8777	-60.6818
Ames28971:250041489	36.8563	72.7579	87.1675	52.2432	-60.6502
Ames28972:250033744	37.8874	74.68	87.4987	50.8676	-58.0362
Ames28973:250033704	40.6144	80.2056	98.842	58.5135	-72.4836
Ames28973:250041574	40.3701	81.0001	99.531	59.2692	-72.3548
Ames28974:250031546	39.0616	71.3148	87.2295	51.7405	-67.4787
Ames28975:250031539	37.8501	74.4113	94.7294	57.2726	-68.5869
Ames28975:250041677	37.9621	73.6832	94.8936	56.8987	-68.0456
Ames28976:250031502	39.6078	73.5793	89.8684	51.5841	-62.7282
Ames28977:250034683	37.9218	67.5866	85.0677	51.2154	-58.832
Ames28978:250031514	33.821	66.6239	82.6891	47.5145	-58.1657
Ames28978:250041453	33.7392	67.5766	83.0376	47.9458	-57.4691
Ames28979:250033828	38.0083	69.4015	86.7938	51.2641	-55.6829
Ames28980:250034716	36.5834	71.6885	89.6257	51.7954	-61.7135
Ames28981:250033657	34.0431	76.1178	84.1355	54.5895	-61.4652
Ames28982:250033701	36.9007	71.1717	89.3652	51.5986	-63.0543
Ames28983:250034830	34.6401	66.9131	82.5833	47.3744	-58.3176
Ames28983:250041461	34.8468	69.7473	83.7141	49.4229	-57.6873
Ames28984:250031266	36.521	74.4178	95.63	56.704	-68.4925
Ames28984:250041739	36.3973	74.8505	96.0367	57.4771	-67.9346
Ames28985:250035059	38.5412	76.3736	92.6088	55.405	-68.3795
Ames28986:250034820	35.3735	71.0467	84.4137	53.0668	-60.6725
Ames28987:250035015	38.9298	75.1492	93.1241	53.3778	-63.8104
Ames28988:250035097	36.8965	72.8986	91.9003	51.2017	-60.2402
Ames28989:250031007	39.1063	71.3872	87.115	51.97	-64.2343
Ames28990:250035123	33.1441	71.7836	84.9159	51.36	-59.4872
Ames28990:250041731	33.3929	71.9879	85.2274	51.1256	-60.8334
Ames28991:250031202	37.1939	75.2298	95.5668	57.7094	-67.487
Ames28992:250034972	38.3858	77.9963	94.2084	55.5317	-67.7615
Ames28993:250031058	38.7698	74.177	91.3404	58.1819	-67.9401
Ames28994:250034931	38.2853	76.3073	92.4205	56.3314	-69.0885
Ames28994:250041430	38.0624	73.1318	90.8151	55.2002	-66.9934
Ames28995:250031298	35.5859	64.8403	84.4403	52.7029	-56.9718
Ames28996:250030986	36.1983	66.4313	86.0343	49.3978	-56.1324
Ames28997:250031034	36.2685	66.3418	85.6333	49.1247	-54.875
Ames28997:250041538	36.9067	65.617	86.1017	50.0315	-54.7495
Ames28998:250031385	37.7691	73.6979	89.9941	56.9033	-66.8962
Ames28999:250033777	39.6908	79.4335	98.3567	60.0922	-74.1706
Ames29000:250033726	39.2	78.7263	98.2913	60.363	-74.2966
Ames29000:250041740	39.6132	78.8662	98.6641	59.9039	-74.2687
Ames29001:250031449	41.9674	84.8325	98.1475	56.0541	-78.7481
Ames29002:250031421	40.4564	79.0496	92.2095	54.4397	-71.7612
Ames29003:250031705	40.737	77.8721	90.7543	53.7331	-72.9945
Ames29004:250034706	40.219	81.0355	93.0966	52.2777	-79.4365
Ames29005:250031510	41.09	84.3822	97.026	54.2893	-81.6431
Ames29006:250033871	41.222	77.9115	91.8397	53.0719	-74.8917
Ames29007:250033698	42.4731	80.528	95.9004	55.138	-78.9299
Ames29008:250034712	41.3976	84.3962	98.3976	56.1351	-83.6325
Ames29009:250033795	42.2958	85.5065	104.919	60.7439	-82.731
Ames29009:250041726	41.9314	86.4374	105.441	61.7045	-82.3309
Ames29010:250033808	40.6189	85.4051	105.64	61.2152	-85.1421
Ames29010:250041554	41.1499	85.2715	105.434	61.403	-85.2606
Ames29011:250031506	41.2753	85.8479	105.237	60.3771	-83.7328
Ames29012:250033827	43.2359	86.2886	106.209	61.6434	-84.4422
Ames29013:250033604	42.2294	86.9357	106.988	62.2126	-84.486
Ames29014:250031528	41.8881	85.9778	106.459	61.0095	-85.7602
Ames29015:250033606	41.4552	86.1771	100.249	57.9122	-81.9241
Ames29016:250033715	39.6319	81.7928	96.8922	55.01	-79.7028
Ames29017:250031561	39.1739	82.6234	101.118	57.2664	-81.645
Ames29018:250031543	39.2797	82.3295	100.11	57.445	-80.5149
Ames29019:250031448	39.3321	83.2898	103.649	64.0003	-76.9457
Ames29020:250031295	39.6143	84.3654	103.655	62.9676	-75.4426
Ames29020:250041690	40.1908	84.2214	104.417	63.418	-75.8487
Ames29021:250031368	40.3213	84.0843	102.462	62.5464	-77.1492
Ames29022:250031706	38.9088	75.2754	96.8372	59.2348	-70.4282
Ames29023:250031550	38.7772	76.1401	97.6179	60.099	-71.756
Ames29024:250031682	38.9572	76.413	97.7591	59.8502	-71.6739
Ames29024:250041661	39.1627	76.4956	97.6148	59.7863	-71.9563
Ames29025:250031252	39.22	76.2338	97.2309	59.933	-71.3951
Ames29026:250033539	39.0807	76.4117	97.5331	60.0317	-71.5165
Ames29026:250041721	39.1149	76.5917	97.9305	59.9681	-71.5461
Ames29027:250034715	39.0891	76.6805	97.0773	59.6458	-71.3102
Ames29028:250031442	38.9384	76.2065	97.758	60.3983	-71.6945
Ames29030:250033707	40.26	73.1916	94.6818	54.8977	-69.7002
Ames29045:250031785	31.2325	-59.2389	26.2118	6.15487	7.88774
Ames29393:250042375	29.1603	-49.6366	23.2785	3.11791	13.0699
Ames29394:250035050	32.2572	-62.5891	30.2574	4.83084	11.6511
Ames29447:250041427	18.1144	12.7103	-13.0319	-6.58268	0.70701
Ames29447:250041452	18.3592	14.3903	-13.5958	-4.14849	1.89744
Ames29447:250041476	19.18	13.8494	-11.854	-5.22133	2.41149
Ames29448:250042418	30.3829	-56.5592	27.3442	4.01	11.1576
Ames29451:250033065	18.2413	-4.36085	-0.557406	0.00264913	3.76199
Ames30480:250041528	23.5747	-5.05144	-29.6571	-41.9881	-48.7639
Ames30522:250041720	32.2117	-49.3602	26.4693	3.65395	14.1116
Ames30523:250041423	28.3653	56.5973	6.94076	-12.4423	43.752
Ames30524:250042370	32.6231	-43.0848	24.8286	1.97017	17.857
Ames30526:250042554	30.6187	-54.4204	26.195	3.26517	9.82061
Ames30527:250042448	32.8876	-52.4936	27.5691	2.76578	9.50984
Ames30529:250041698	34.684	-58.3077	28.4139	3.85921	12.2229
Ames30531:250041672	28.9099	79.8659	2.06426	-17.6185	51.4128
Ames30533:250041576	25.0565	12.0062	15.2981	-4.69611	27.1947
Ames30534:250041583	23.9924	0.91549	-2.00094	-4.19388	4.89201
Ames30534:250041585	-13.5484	8.73206	-19.1366	-5.27847	-11.2263
Ames30535:250042447	33.4505	-60.058	30.2231	5.61178	11.5224
Ames30536:250041707	30.1235	-37.5812	25.7781	1.57172	14.7312
Ames30537:250041745	26.4561	-2.76143	17.0995	2.47165	9.45548
Ames30790:250041849	-153.985	-3.2457	18.1861	-8.82724	0.254572
Ames30791:250041858	-143.14	-10.7692	26.6799	-25.4471	-3.94418
Ames30792:250041920	16.1999	-3.42296	-39.7862	-15.9389	-29.6104
Ames30793:250041816	17.713	-3.98297	-35.4592	-11.9942	-24.2034
Ames30794:250041845	18.7405	8.30599	-52.8989	-52.6945	-68.3932
Ames30795:250041813	-136.791	-11.4147	2.37746	14.9079	3.29568
Ames30796:250041800	-135.117	-8.89595	7.79886	2.84457	-1.49903
Ames30797:250041847	-143.441	-7.07798	-9.41844	26.71	1.80392
Ames30798:250041926	-136.789	-6.78703	-17.999	40.9339	4.79196
Ames30799:250041873	-158.857	-7.44211	19.1997	-7.86142	-1.46935
Ames30855:250041684	19.5073	-28.2193	2.84247	2.26953	-0.354583
Ames30856:250042336	22.2429	-42.3128	11.8698	5.68121	5.90491
Ames30857:250042415	22.0653	-42.0962	11.8591	8.46696	8.22239
Ames30858:250042452	25.2275	-45.3464	18.1335	6.30773	10.1035
Ames30859:250042372	27.3597	-50.325	19.6465	7.55979	10.77
Ames30860:250042377	30.0025	-47.8149	21.7915	1.65529	7.24213
Ames30861:250042428	29.7946	-53.9548	28.5499	3.78671	9.08972
Ames30862:250042356	17.8197	-4.76374	2.65017	-2.04255	2.15182
Ames30863:250042339	20.5598	-1.4493	2.0352	-3.61512	0.688912
Ames30864:250041432	17.5548	0.517534	-25.1503	-8.69926	-10.9163
Ames30865:250042357	29.3747	-36.1456	16.4701	3.25614	9.28071
Ames30866:250041957	19.4498	-25.0033	-17.9606	-15.4367	-18.0226
Ames30867:250041992	16.8777	-22.3028	-24.5573	-13.9238	-23.3826
Ames30868:250041991	23.6362	-27.9124	-13.1181	-8.26641	-13.6098
Ames30869:250042290	18.6494	-22.8919	-24.9603	-10.0092	-21.7745
Ames30870:250042286	23.3992	-22.426	-20.8103	-12.6067	-24.2923
Ames7870:250032847	25.0092	-13.6709	9.10357	-0.0552061	6.24164
Ames7871:250032912	25.4285	-8.40668	3.12083	1.07695	3.20281
Ames8396:250033431	-75.2011	7.5997	-100.549	154.944	14.859
Ames8397:250031568	-207.786	3.56685	38.9668	-57.4646	-14.9749
Ames8399:250033422	21.226	13.8085	-4.63989	-2.89312	6.45255
Ames_30480:250032905	24.7266	-5.01817	-29.8845	-41.7522	-48.2306
B103:250040806	-0.578755	13.2175	-48.3932	12.9504	-17.1219
B73:250031005	-258.771	1.96147	58.6323	-56.7109	-1.74037
B73:250031124	-258.823	1.9268	58.5917	-56.7774	-1.75524
B73:250031244	-258.825	1.92843	58.5836	-56.7601	-1.70229
B73:250031365	-258.849	1.92692	58.5528	-56.7623	-1.75411
B73:250031538	-258.628	1.89081	58.4554	-56.666	-1.6802
B73:250031696	-258.771	1.96077	58.6172	-56.7779	-1.76895
B73:250031751	-258.529	1.72676	58.3073	-56.4558	-1.80368
B73:250031929	-254.669	1.66891	57.4423	-55.6412	-1.82177
B73:250032037	-258.769	1.88145	58.5882	-56.7019	-1.7703
B73:250032178	-258.507	1.96801	58.2967	-56.4896	-1.83597
B73:250032278	-258.664	1.87368	58.6237	-56.6993	-1.70847
B73:250032390	-258.513	1.79735	58.3611	-56.509	-1.81408
B73:250032584	-258.595	1.92367	58.5476	-56.7243	-1.75152
B73:250032824	-258.45	1.68269	58.3035	-56.4327	-1.69815
B73:250032949	-258.772	1.9406	58.6455	-56.7053	-1.71383
B73:250033087	-258.436	1.71825	58.3321	-56.4434	-1.77985
B73:250033217	-258.718	1.98514	58.6452	-56.7167	-1.7627
B73:250033350	-258.441	1.88555	58.4564	-56.7134	-1.75312
B73:250033464	-258.658	1.89572	58.4959	-56.5513	-1.87397
B73:250033556	-258.504	1.71644	58.3468	-56.462	-1.77569
B73:250033719	-258.744	1.87209	58.4936	-56.7116	-1.74742
B73:250033865	-258.552	1.78009	58.382	-56.5668	-1.84434
B73:250034562	-258.731	1.98253	58.4865	-56.6624	-1.69645
B73:250034752	-258.475	1.72027	58.307	-56.4089	-1.7874
B73:250034841	-258.387	1.82379	58.3849	-56.5095	-1.83159
B73:250035012	-258.443	1.69972	58.3524	-56.4275	-1.80908
B73:250035076	-258.523	2.03316	58.4109	-56.4954	-1.60655
B73:250035236	-258.823	1.90188	58.6213	-56.7921	-1.73396
B73:250040827	-258.541	1.7467	58.3161	-56.4415	-1.74269
B97:250040809	15.5567	9.52433	-13.6124	-5.77035	0.891212
BAI_IIIb-6:250031806	18.2502	-23.3819	1.54773	1.53859	4.23399
BAI_IIId-2:250033074	20.1135	-19.1121	-2.52803	-1.5818	3.85953
CIze127:250031032	18.1785	-6.21467	4.30886	-0.675057	5.02133
CIze21:250031179	-6.34887	0.431202	-15.2791	3.86968	-1.99879
CIze23:250034997	16.0565	-0.583907	0.231519	-0.00892226	0.540838
CIze27:250031158	12.785	1.93167	-5.95562	-3.77502	-2.11582
CIze28:250031191	15.8316	-5.08052	-10.2859	2.92857	0.492169
CIze28:250031289	18.1792	-9.3108	-8.16927	3.7142	1.67362
CIze28:250042571	18.0493	-9.00246	-7.38514	3.97096	2.70377
CIze28:250042573	16.2832	-4.9178	-10.3705	3.06216	0.487761
CIze29:250031187	15.6209	12.9871	-37.9012	-14.7023	-17.4564
CIze317:250031175	28.3085	-0.22016	-1.15271	-4.6938	7.81108
CIze38:250031151	12.2067	11.3527	-19.0805	-1.12639	-1.04449
CIze3:250031164	5.08546	0.93286	-7.71632	12.6909	1.16901
CIze40:250034970	5.706	11.0433	-17.1687	0.0284172	-0.0759873
CIze42:250034938	0.45711	-0.763979	-11.9159	-3.03239	-0.790659
CIze44:250031056	24.7864	-9.38261	5.098	0.977536	7.25862
CIze44:250031134	10.7862	-5.85041	-12.7062	11.853	2.22039
CIze44:250042570	24.9029	-9.0844	5.07496	0.958572	7.25738
CIze44:250042572	10.6704	-6.01488	-12.7623	12.0244	2.27143
CIze45:250034850	15.1588	-10.5483	-0.378849	-2.16857	3.41467
CIze49:250034818	18.3214	-5.38571	4.18223	-1.31494	2.82358
CIze64:250031064	24.8756	-10.2951	5.56268	0.77822	7.35504
CIze7:250031321	21.5779	2.91076	-1.57734	-3.96237	3.29383
CIze7:250041981	20.9928	2.27038	-1.95495	-3.2458	3.48241
CIze81:250035111	21.3537	-1.03035	1.94568	-1.49304	3.07159
CIze82:250035102	14.6126	3.41149	-3.006	-1.19045	5.21123
CIze83:250031138	16.8173	-4.2024	1.011	-0.355733	0.455401
CIze85:250031044	21.0009	-2.86027	-1.36097	-0.988694	1.18422
CIze86:250034885	17.8129	0.468606	-1.99986	-2.74327	0.847525
CIze88:250031001	19.1609	-5.18206	5.04116	0.405255	1.17067
CIze89:250031301	2.80965	-7.32335	-2.36134	-6.32323	-2.99126
CIze90:250031119	17.2346	-4.28477	-8.65535	-6.07859	-2.21848
CIze91:250034849	18.4451	-13.5977	-2.98467	-3.5534	1.09896
CIze91:250042486	18.3872	-14.29	-2.88091	-3.04683	0.810399
CML101(Krakowsky):250042470	28.8612	-43.8675	20.0466	2.73277	7.18718
CML101:250031782	28.0401	-43.7106	18.6856	2.66145	7.92317
CML103:250040815	30.0028	-44.4653	21.8842	1.83143	11.0704
CML107:250031909	30.745	-47.9303	23.3464	2.36567	9.4281
CML115:250031942	19.8644	-35.5519	5.56003	4.72292	1.00507
CML116(Krakowsky):250041674	26.3101	-28.7221	1.46006	0.0305102	-0.90959
CML116:250031673	26.8678	-28.8766	2.11591	0.448065	-1.35578
CML118:250033054	29.2642	-39.5659	14.2243	0.493152	6.41422
CML121:250032181	29.8323	-57.316	27.996	4.18967	8.10193
CML139:250033170	29.8778	-57.7744	27.1191	3.97085	8.60587
CML142:250031826	32.4128	-52.9984	27.7394	6.11063	10.1487
CML144(Krakowsky):250042505	31.6483	-51.9429	28.3222	3.30942	7.78235
CML144:250033033	32.7715	-52.585	28.9265	4.07393	8.70833
CML172:250031767	30.9104	-52.2952	27.9317	4.16132	8.42456
CML176(Krakowsky):250042464	33.9473	-51.1471	26.5251	9.9734	9.8547
CML176:250033195	33.9719	-50.9438	26.5929	9.96074	9.84907
CML184:250033201	25.1421	-42.6678	16.2412	8.89153	8.39495
CML195:250033204	26.4686	-47.7049	23.8564	4.20275	13.7876
CML196:250033089	23.3311	-36.5734	19.7514	-0.0787581	10.8453
CML197:250031778	26.0908	-40.5178	15.2461	2.54322	8.90671
CML198(Krakowsky):250042446	28.3527	-49.6218	26.5813	4.61914	10.5471
CML198:250033221	28.4076	-49.4901	25.7816	4.79636	9.7814
CML199:250033277	34.1753	-56.6734	28.0522	5.59384	11.9523
CML200:250031758	32.3163	-55.0892	26.1507	5.35062	11.4926
CML201:250033230	31.2042	-55.1806	23.9368	3.24946	11.7398
CML204(Krakowsky):250042479	32.0897	-58.4006	29.2651	3.59704	12.1231
CML204:250031712	32.2948	-59.3614	29.2374	3.8241	12.1154
CML206(Krakowsky):250042365	33.1165	-57.7479	28.7604	6.11069	12.5552
CML206:250033178	33.0707	-57.9005	29.0065	6.23473	12.4874
CML210:250031009	31.1047	-54.5698	26.8997	5.23065	10.9396
CML211:250031534	26.7379	-40.7776	17.1757	1.095	8.07254
CML212:250033278	24.383	-33.96	17.3689	3.76285	7.25282
CML213:250031708	27.6878	-40.8419	15.4874	0.335206	7.47595
CML214:250031689	30.3714	-52.8327	25.4532	4.43321	14.4513
CML215:250031813	29.9366	-51.1266	25.3107	4.95484	14.2371
CML217(Krakowsky):250042345	23.3432	-48.4865	18.9986	7.38265	7.20958
CML217:250033069	23.3361	-47.53	19.3295	6.22579	7.00075
CML219:250033226	32.4738	-54.347	26.242	7.99154	12.1208
CML223:250033083	33.8128	-59.5462	28.6486	4.64323	11.555
CML224:250033314	31.8969	-60.2697	27.3039	6.04049	12.2539
CML225:250033084	32.1599	-57.9756	26.2284	5.07822	10.6657
CML226:250033173	32.1264	-60.668	28.8018	4.10121	12.3333
CML227(Krakowsky):250042472	30.2376	-59.6999	27.928	2.76036	10.7411
CML227:250031701	31.7173	-59.2391	27.9167	3.34261	10.6639
CML228:250040805	34.9858	-64.9652	30.1191	6.71827	12.4898
CML229:250033090	31.4312	-62.2041	28.672	5.06114	8.39892
CML230:250031789	32.4803	-58.5724	28.7092	5.27085	12.0951
CML230:250040767	32.9885	-59.7952	30.4807	5.66645	12.4426
CML231:250031828	33.1126	-58.3987	29.9454	5.79987	11.4577
CML233(Krakowsky):250042368	31.4734	-57.0573	28.0856	3.83695	13.0752
CML233:250033298	32.9193	-57.3196	27.809	4.8421	13.0758
CML234:250031798	31.9307	-59.5657	28.2742	2.99118	12.0444
CML235(Krakowsky):250042376	28.1699	-45.8621	22.2536	2.47569	9.16408
CML235:250031246	26.5851	-46.5447	22.5026	2.9084	8.25892
CML236(Krakowsky):250042481	30.7615	-61.6674	29.5996	4.87408	12.1122
CML236:250031830	31.9634	-62.7914	28.6852	5.32802	11.3989
CML242(Krakowsky):250042358	0.924751	-0.458625	-17.8271	-7.7995	-9.18196
CML242:250033183	7.36547	-23.4705	2.57001	15.0298	7.00248
CML246:250031810	15.4624	-29.9614	11.5935	12.3845	11.4329
CML247:250040838	36.1772	-63.305	30.5024	8.066	13.0721
CML255(Krakowsky):250042548	31.9317	-61.0733	27.3044	4.46213	11.2981
CML255:250033215	32.3344	-58.8889	28.0345	3.57778	11.5596
CML269:250033035	32.0007	-56.2371	25.187	5.29957	11.0115
CML270:250032091	30.2159	-58.8968	26.6551	6.74091	10.2079
CML277:250040807	34.9884	-63.8309	31.5142	6.93833	12.8865
CML288:250031803	29.5053	-55.5143	25.6466	8.43851	8.55076
CML289(Krakowsky):250042555	30.0456	-57.3919	25.327	3.47837	10.8406
CML289:250031709	30.2976	-56.6985	25.6631	4.54142	11.5836
CML295:250033027	29.5615	-58.7578	30.2708	5.37428	8.06963
CML304:250031793	29.3076	-59.1463	29.3233	4.4168	9.01777
CML308(Krakowsky):250042493	28.4769	-55.6267	25.9469	3.06118	8.05608
CML308:250031654	27.8443	-55.1429	25.1613	3.08567	8.44205
CML309:250033071	33.6791	-62.393	31.0964	6.40405	13.5867
CML310:250031807	32.9495	-59.9726	28.0607	4.73511	10.3789
CML312:250031698	31.9098	-56.1891	26.4004	7.24419	9.777
CML313:250033214	31.18	-58.1662	27.1057	3.63653	12.093
CML315(Krakowsky):250042367	29.457	-49.7695	23.0419	4.04317	8.0374
CML315:250031634	27.9212	-50.5663	22.6624	3.79042	9.13989
CML316:250033036	20.3906	-44.0475	11.8775	19.6796	12.5361
CML317:250033190	23.3534	-41.8027	14.728	9.93928	8.65872
CML318:250031812	23.1144	-42.2066	16.7458	7.84057	9.48379
CML319(Krakowsky):250042553	32.2121	-63.129	31.3372	4.88027	12.5787
CML319:250033187	32.1772	-63.2281	30.0555	4.99245	12.1713
CML320:250031676	28.7251	-46.1855	21.4313	4.20132	9.23995
CML322:250040829	29.78	-53.5023	22.1317	7.95667	13.6861
CML324:250033019	20.3418	-34.5979	15.0789	6.3445	6.37226
CML325:250031314	18.4335	-28.5966	2.60988	2.17481	-0.327689
CML326:250031780	19.9369	-30.773	13.7894	6.5534	7.00431
CML327:250033150	19.3267	-27.6884	2.53542	2.13021	2.81175
CML329:250033109	19.196	-46.4493	19.3056	5.89491	8.43268
CML330:250033056	34.672	-59.9695	26.4913	4.46176	11.8719
CML333:250040811	29.8838	-52.0659	23.3623	7.18463	12.0633
CML334:250033094	25.8868	-47.6777	18.0027	5.91425	10.3657
CML335:250033182	26.422	-49.2631	20.6509	5.36378	10.8216
CML336:250033091	22.0342	-43.7831	12.8094	5.90465	7.92491
CML337:250031625	22.0967	-41.9091	11.7256	7.54717	8.51777
CML338:250031238	30.3066	-49.4915	22.6911	6.71904	9.58667
CML339(Krakowsky):250042458	33.0262	-61.9984	28.7376	5.17862	15.2636
CML339:250031688	33.206	-62.7157	29.0072	5.40283	15.1441
CML340:250031499	33.3327	-61.9491	28.279	4.52397	11.0452
CML342(Krakowsky):250042504	-11.972	-19.3717	3.33659	-4.70098	0.0670408
CML342:250032092	33.6421	-63.8137	30.3742	4.03391	12.5912
CML343:250031149	34.0167	-64.5978	29.8551	4.57253	12.3433
CML344:250033231	35.1094	-58.1077	30.9808	4.82228	13.187
CML345:250031825	30.9433	-60.9888	27.9017	5.42686	11.2242
CML346:250033341	30.3023	-57.7231	26.3816	5.16669	10.1475
CML347:250033236	30.5408	-55.1502	25.0596	6.4099	11.3818
CML348:250031829	29.0085	-54.7823	22.988	5.22591	10.0315
CML357:250032219	29.4501	-53.0575	27.3979	3.48541	10.9503
CML358:250031129	27.0333	-52.0908	25.1432	3.01558	9.0216
CML359:250033049	25.9426	-53.6827	23.3498	4.04888	9.5196
CML360(Krakowsky):250042453	29.2464	-50.9668	25.3026	6.29567	8.08696
CML360:250031804	28.8452	-50.7001	25.2208	6.39291	8.35954
CML361:250033317	28.7107	-55.6488	25.9522	4.00448	9.03274
CML362(Krakowsky):250042476	29.8599	-57.8347	27.5064	6.67574	10.7838
CML362:250031136	29.1609	-59.1258	27.2591	6.46802	10.7153
CML363:250033144	29.6371	-57.7213	27.4699	7.22998	11.0797
CML365:250033164	28.221	-49.5872	24.6872	4.43467	9.39883
CML366:250031684	29.2239	-50.315	25.3069	5.8778	10.5011
CML367:250031755	21.4166	-44.0376	19.0053	8.59879	10.0477
CML368:250031794	22.736	-47.4363	20.3968	6.92623	9.46364
CML370:250033028	27.5614	-50.9619	20.6201	6.30731	10.7688
CML371:250031749	26.5423	-45.7126	17.6716	5.63123	10.7907
CML372:250031763	27.8373	-50.8625	19.9334	7.74761	10.336
CML373(Krakowsky):250042327	31.6548	-60.2977	27.0085	3.52874	11.4198
CML373:250032198	30.2294	-60.0741	25.9359	3.92857	10.2073
CML374:250031811	33.359	-58.7001	27.4686	4.95097	11.3528
CML375:250031425	29.5685	-47.0119	22.1961	0.384513	8.20308
CML376:250031817	31.4679	-55.3406	26.9721	4.86547	10.4662
CML377:250033066	31.4611	-56.6104	26.3264	5.54999	9.74142
CML378:250031624	31.5755	-56.8224	25.3798	5.35076	11.9564
CML379:250031651	33.044	-57.6799	26.524	4.48113	13.2379
CML380(Krakowsky):250042495	31.6675	-58.829	27.4449	4.65177	14.3019
CML380:250033200	32.9835	-58.0485	26.8471	4.96938	13.7155
CML381(Krakowsky):250042484	32.4621	-57.7429	26.6682	5.6471	11.8836
CML381:250031796	31.8016	-57.7371	25.9774	6.05573	10.0405
CML383:250031795	31.3908	-56.1235	25.1962	5.83891	9.87764
CML384:250032074	31.3291	-56.6974	25.5285	5.59058	9.07392
CML386(Krakowsky):250042552	26.6241	-47.6332	19.6404	4.41767	8.70502
CML386:250031764	27.1228	-46.8303	18.9904	3.83979	9.4736
CML387(Krakowsky):250042496	32.8961	-16.715	-10.2241	-27.6945	-22.1708
CML387:250031814	32.0552	-52.2489	26.7966	4.31408	12.0562
CML388:250033208	30.8869	-52.1555	26.8468	3.04387	11.8581
CML389:250033156	31.1505	-52.3206	27.3329	2.9758	11.91
CML390:250033073	26.5021	-38.666	16.9271	2.46683	8.85202
CML391:250033102	26.9455	-38.6834	15.8485	2.41387	7.1002
CML392:250033354	28.5276	-45.5995	23.2055	4.52294	12.9925
CML394:250033166	31.7611	-63.2249	31.3394	4.57878	12.3137
CML395:250031711	29.8078	-48.5408	23.0852	2.48092	13.0068
CML416(Krakowsky):250042551	32.6506	-59.1821	28.6795	4.61247	10.2719
CML416:250033106	32.7113	-58.458	28.5223	4.49854	10.9504
CML418:250031818	31.5154	-55.7582	28.9889	5.04523	14.0112
CML419(Krakowsky):250042353	28.9087	-50.3818	23.6779	3.19127	11.8304
CML419:250031816	28.3483	-51.006	24.5095	3.97434	10.3444
CML420:250031802	28.3584	-51.618	24.535	3.99316	8.3931
CML421:250033097	25.9725	-51.777	20.6936	3.69699	8.85967
CML422(Krakowsky):250041741	30.3314	-53.8769	26.3482	5.52265	9.36893
CML422:250033055	29.0746	-54.5099	25.6129	5.704	8.91904
CML423:250033037	25.5008	-51.6491	19.7521	6.64928	8.7605
CML424(Krakowsky):250042373	27.7158	-50.6114	21.2819	3.95368	7.83504
CML424:250033186	27.7654	-52.1432	21.109	1.95426	8.06891
CML425:250031786	23.1821	-49.2164	20.2555	4.90607	8.08438
CML426:250033020	24.4792	-48.6005	19.3385	5.06484	7.31536
CML427(Krakowsky):250042460	25.7414	-50.259	21.5559	5.12553	8.15508
CML427:250033191	25.6964	-48.4902	21.7853	5.01788	7.65203
CML429:250031776	29.3446	-49.9414	24.7897	5.08316	9.58641
CML430:250033081	31.1242	-56.04	24.6635	3.45804	11.1455
CML431(Krakowsky):250042497	26.8144	-50.6069	24.4495	3.58294	7.88956
CML431:250033059	27.1198	-50.1432	23.7521	3.47994	8.97961
CML433:250033209	31.7332	-46.6957	13.5987	-8.17936	-7.57526
CML434:250031808	28.8515	-52.7485	22.5695	5.18645	8.94988
CML436:250031792	28.121	-50.8848	20.446	6.7682	10.8834
CML438:250033224	29.5038	-50.8155	25.6959	5.90161	7.96616
CML440:250031770	30.5527	-54.9871	24.7651	3.52274	9.04042
CML441:250033022	25.9447	-41.6957	18.7925	6.2114	9.40158
CML448:250033041	31.7917	-59.7445	28.1005	5.83246	12.211
CML449:250033227	31.8008	-59.5719	30.3674	4.84748	11.7712
CML450:250031012	31.2782	-61.0401	29.4227	7.51114	11.8329
CML451:250033169	32.6263	-62.8335	30.549	7.50245	12.7211
CML454:250033061	30.0326	-54.7098	26.1289	6.07211	10.9753
CML456(Krakowsky):250041564	10.625	-23.6704	3.28154	12.6372	9.02651
CML456:250033142	11.7335	-24.4839	4.73712	13.9768	9.53005
CML474:250031144	29.394	-50.8741	25.4919	5.59779	14.1633
CML476:250031748	31.9332	-57.7988	27.4571	4.78331	12.3412
CML480:250032089	30.3594	-57.0378	26.5533	7.60738	10.7117
CML481:250033151	33.1711	-59.322	26.818	5.02666	9.65248
CML482:250031019	31.0975	-54.7434	27.0379	6.60494	14.1763
CML483:250031809	26.5182	-53.9056	27.1047	4.50423	11.1078
CML484:250033189	26.5219	-50.1787	19.3942	3.99588	8.9638
CML485:250033167	27.4029	-52.2056	24.451	10.2953	11.8509
CML486:250031677	19.9066	-31.0806	3.45249	-1.07228	-0.877898
CML487:250033077	25.5752	-48.9378	20.0732	6.49697	8.45472
CML490(Krakowsky):250042435	31.3176	-53.6917	26.5225	6.42137	9.82794
CML490:250031685	30.5372	-53.8994	26.6219	6.01769	10.8265
CML490:250040765	31.1913	-54.3664	26.9889	6.45378	10.2882
CML491:250033152	31.9774	-51.2628	29.2911	5.66442	7.67481
CML492(Krakowsky):250042360	30.4523	-52.1537	27.3787	7.39094	8.47898
CML492:250033319	31.4377	-51.2092	27.1957	6.76119	9.26175
CML493:250033234	30.3618	-52.8662	25.24	6.81305	7.16352
CML494:250033149	33.3485	-61.9536	30.3474	6.45562	11.8602
CML495:250031662	33.1647	-64.9015	30.2544	8.65488	12.4102
CML496(Krakowsky):250042506	26.1337	-54.3606	24.3225	0.990366	7.41859
CML496:250031675	24.9991	-54.182	23.5961	0.271656	8.38787
CML498(Krakowsky):250042556	32.4694	-64.1384	29.013	6.39371	12.4589
CML498:250031761	32.6677	-64.3188	28.7619	6.29897	12.6517
CML50(Warburton):250042423	32.1168	-20.7569	-7.00759	-18.7619	-18.3373
CML500:250031641	33.2671	-61.7538	28.8718	7.07731	13.2713
CML503(Krakowsky):250042546	35.935	-66.6735	31.9713	7.51386	14.8497
CML503:250033053	35.8627	-66.7081	31.8622	7.49685	14.9609
CML50:250031029	27.0468	-49.1201	24.1182	2.38647	11.1088
CML52:250040810	32.6087	-61.4418	29.7352	6.05633	13.232
CML5:250040818	34.8876	-62.5616	28.4044	5.56737	14.7731
CML69:250040822	33.9763	-59.8697	30.172	3.26988	11.573
CML78(Krakowsky):250042341	30.6945	-49.1754	24.5823	2.08052	13.653
CML78:250031633	31.01	-49.5099	25.3006	2.39184	13.2884
CML79:250033057	24.2526	-40.8069	16.2325	10.9256	10.835
CML98:250031800	16.4692	-40.1762	2.51272	26.4279	8.80509
CUB57c-2(Holland):250041685	-107.297	3.0798	19.7686	-26.2801	0.991405
CUB57c-2:250032790	18.3432	-13.8861	-2.07385	-2.01608	1.09496
EA1070:250001428	27.04	-22.7301	15.6034	1.21294	13.5203
EA2000:250001436	7.21008	-9.7733	-9.13881	-6.69482	-2.39095
EA2024:250001473	26.7935	-25.9091	19.5106	1.66619	13.606
EA2841:250001456	27.178	-12.9725	16.3191	-2.23567	20.3672
EA3076:250001461	25.2897	-13.3428	4.20408	0.388213	8.3593
ECU_770b-2(Holland):250041561	-102.089	4.57382	0.980812	-60.2049	-42.2389
ECU_770b-2:250033286	18.1032	-20.0654	-2.11279	-2.05001	1.58255
EP10:250001483	19.0188	4.85503	-3.09196	-3.7373	7.57305
EP16:250001488	22.5447	44.5657	-3.27552	-13.1835	23.7875
EP1:250001476	33.7023	11.889	18.1101	-5.71381	35.8788
EP2008-03:250001485	25.3027	6.47879	11.6706	-3.65334	25.9857
EP2008-04:250001455	28.2199	-33.2354	19.4333	3.43815	12.8589
EP2008-05:250001510	27.3204	-23.7829	18.7474	-0.372188	17.3306
EP28:250001519	8.96117	18.6438	-24.1867	4.46702	6.6844
EP29:250001469	15.317	10.6547	-28.5514	-3.40805	-0.504143
EP2:250001495	13.1841	8.63197	-5.12332	-2.1055	6.65738
EP31:250001512	21.293	14.0038	-1.42207	-3.75242	13.6448
EP32:250001429	13.5049	7.06268	-6.28064	-4.08256	9.35348
EP37:250001437	25.2303	16.055	5.57359	-4.75367	23.8129
EP39:250001445	28.4083	-18.6509	21.1684	0.698489	22.0318
EP39:250040841	28.519	-17.2862	21.4436	-0.923014	21.7035
EP3:250001500	21.1348	44.1788	1.0953	-10.5878	31.3506
EP40:250001477	25.2576	6.10527	12.4694	-1.67099	26.4377
EP42:250001489	25.6192	2.21662	13.5405	-3.18868	25.2629
EP42:250040839	27.3131	4.09303	13.8916	-3.6465	25.645
EP43:250001501	24.734	5.2435	11.3732	-3.08341	22.6573
EP44:250001513	33.8511	-47.2338	28.5451	4.60377	19.7146
EP45:250001430	28.1179	10.2621	12.1156	-4.49442	25.2147
EP46:250001438	-8.02679	24.4702	-14.2671	3.48762	8.93228
EP47:250001446	22.3147	49.0552	0.930214	-10.638	31.7653
EP4:250001457	25.119	49.5155	2.05784	-9.98203	31.707
EP51:250001441	19.0334	-1.50657	-4.79453	-7.73802	-0.885104
EP52:250001452	13.873	11.2319	-20.2389	-6.94486	-1.5886
EP53:250001458	18.5519	17.4335	-0.83623	-3.63709	15.5742
EP55:250001462	11.1389	11.8276	-16.5252	2.94592	3.88927
EP56:250001484	17.8689	11.4846	-9.49369	-3.29159	4.69537
EP57:250001496	19.5378	10.9511	-2.33137	-0.43372	6.95815
EP58:250001444	27.6171	70.277	3.30382	-22.7659	75.5151
EP60:250001465	28.3617	77.79	6.20024	-23.1833	75.0123
EP61:250001487	34.087	96.6899	6.33298	-28.0552	95.8922
EP62:250001499	34.1219	95.8256	6.50426	-27.1561	94.9114
EP64:250001478	22.5181	7.09338	2.28863	-3.42411	7.48909
EP65:250001490	22.6405	9.56772	1.8763	-3.46014	8.73934
EP67:250001508	21.4036	14.5855	-4.045	-5.51383	11.2134
EP69:250001466	21.5773	6.40211	-7.05114	-4.77354	8.34069
EP71:250001439	23.8116	8.72359	7.91665	-4.17249	21.5712
EP72:250001520	15.6251	13.002	-21.8152	-7.22014	-8.18807
EP73:250001447	22.0352	10.7275	-2.91156	-2.89211	11.4158
EP74:250001433	22.7962	9.68064	-4.73403	-4.46081	9.61116
EP75:250001442	21.9294	2.44138	-2.68059	-4.76573	4.37551
EP76:250001453	14.329	3.65665	-7.58955	-6.41053	-1.41023
EP77:250001463	11.0573	12.0862	-28.9869	12.6093	5.01184
EP79:250001474	-13.2403	12.212	-25.1659	43.5825	19.245
EP80:250001479	29.9738	10.8292	12.3223	-2.90518	30.0572
EP81:250001497	16.0899	6.24911	-0.422905	-1.71685	5.57296
EP82:250001511	29.5659	84.164	4.07441	-26.4111	84.2493
EP83:250001523	33.0341	95.9352	5.57423	-28.1253	101.985
EP84:250001514	33.1315	86.7345	7.79828	-24.2162	86.1511
EP85:250001504	32.768	85.3492	6.96707	-25.1377	87.3274
EP86:250001491	30.938	-20.4652	23.239	1.17671	23.4854
EZ10:250001515	25.5997	-29.3087	16.0247	2.16622	14.5369
EZ11A:250001509	-10.255	7.63669	-32.0007	19.9911	-4.37132
EZ12:250001521	28.6981	16.7753	-62.1897	-85.1951	-99.3542
EZ13:250001467	29.1348	-40.2796	22.4591	1.63386	13.1604
EZ14:250001470	27.1224	-21.6466	22.2191	1.3766	12.9292
EZ16A:250001448	22.9945	-3.49684	5.7065	-6.59784	11.6115
EZ17:250001459	24.5097	0.0670785	12.9267	-2.0494	24.1765
EZ18:250001434	12.8571	17.2916	-29.5361	-16.9098	-15.4804
EZ19:250001443	-6.30667	0.164356	-15.618	3.14127	-1.96542
EZ1:250001503	25.4944	-18.8995	10.8234	2.62974	9.01882
EZ21:250001492	11.6437	2.03007	-8.02691	22.2572	19.6532
EZ23:250001516	24.8936	14.9336	-19.4648	-15.5926	-2.89672
EZ24:250001454	-73.6573	7.14418	-18.171	3.02132	-6.71791
EZ25:250001431	-0.50499	5.78441	-10.0206	26.0056	20.8006
EZ29:250001471	-16.6101	6.84618	-38.306	9.35238	-12.7283
EZ2:250001480	24.8002	-20.1227	11.3742	3.45263	8.44437
EZ30:250001475	28.3185	-30.9626	21.2686	1.95435	17.0023
EZ31:250001464	-70.8986	7.79016	-93.8344	143.641	13.2085
EZ32:250001481	20.3164	-1.8875	-11.6967	-7.07674	-3.58811
EZ33:250001493	25.0706	18.1372	-37.08	-27.1352	-15.4303
EZ34:250001505	30.8711	19.6802	-39.6585	-35.6377	-20.7961
EZ37:250001486	-84.8873	5.91668	-14.9197	12.1808	-1.62811
EZ38:250001517	-70.1332	5.67723	-10.2157	4.42677	-1.68858
EZ3:250001449	31.6528	-3.92541	17.4886	-2.5892	26.3443
EZ46:250001498	-12.8858	7.44398	-35.2245	22.7986	-4.86463
EZ48:250001522	-59.715	6.52933	-22.6878	18.6018	-1.93969
EZ49:250001472	27.9759	-23.2443	13.9121	0.327404	14.8546
EZ4:250001468	31.1091	-9.22429	19.1241	-2.67849	25.1673
EZ50:250001450	24.7498	-25.1095	21.7246	-0.444547	16.3789
EZ51:250001460	25.289	-16.5432	10.5369	-7.84326	5.62598
EZ52:250001482	19.1617	10.9417	-4.13272	-1.82351	14.5225
EZ53:250001494	16.5802	12.6444	-7.03149	-0.907317	7.87902
EZ59:250001506	32.8446	-50.4094	29.6539	4.37819	18.3638
EZ5:250001435	-58.859	5.31645	-50.313	88.4137	19.0397
EZ6:250001518	23.7802	-28.7998	13.4798	0.642164	13.3941
EZ7:250001432	27.1457	-30.167	17.0417	-2.02187	16.4613
EZ8:250001440	29.9646	-29.8589	17.4529	1.43591	15.4436
EZ9:250001451	25.9668	-29.4963	16.9346	0.114592	11.4155
Fe:250032917	-12.1761	6.68921	-17.2774	5.79432	-2.26088
GA220(Krakowsky):250041591	-32.379	0.235856	-11.3143	-18.5303	-13.7004
GA220:250032266	13.927	4.32334	-20.2584	-8.74051	-9.76822
GA224:250032973	13.2307	7.34585	-21.0708	-7.95015	-10.1832
GE180(Krakowsky):250041549	30.0921	-33.1225	20.7349	1.95959	15.0652
GE180:250032267	31.3893	-33.5589	20.4853	1.38611	14.4295
GEMN-0070:250041833	22.8652	-7.27559	-10.7583	-5.22616	-1.32609
GEMN-0071:250041912	22.3196	-0.883024	-21.2163	-13.6573	-10.7377
GEMN-0076:250041781	-45.0195	1.19444	-14.9547	-2.92608	-8.99451
GEMN-0077:250041842	23.183	-6.5416	-31.6708	-23.3135	-27.9167
GEMN-0081:250041796	29.2172	10.2688	-60.0368	-64.7068	-76.3871
GEMN-0082:250041805	23.167	1.06423	-42.6734	-54.2257	-60.9478
GEMN-0083:250041804	-105.764	-13.1632	20.6059	-15.7096	-0.694916
GEMN-0087:250041861	20.8364	-7.4047	-0.488138	-3.00943	4.17224
GEMN-0089:250041870	16.7599	-8.58946	0.89159	-5.59898	0.768552
GEMN-0090:250041810	18.4271	-7.11183	-0.138958	-4.03218	-0.570847
GEMN-0094:250041778	17.8553	-9.60537	-31.4597	-12.9417	-26.3923
GEMN-0095:250041917	18.4687	-5.2892	-34.5811	-21.8911	-30.9873
GEMN-0096:250041848	18.0176	2.4772	-43.1754	-21.2771	-33.9994
GEMN-0099:250041832	18.4714	2.06543	-37.4804	-24.9766	-30.9764
GEMN-0103:250041935	20.1953	-26.6193	-17.0701	-8.51978	-16.1516
GEMN-0104:250041937	18.4911	-27.1026	-16.9598	-9.24796	-17.9406
GEMN-0105:250042292	21.4297	-25.2512	-16.6775	-14.0897	-19.8781
GEMN-0106:250042313	-37.4024	-22.3061	0.0280601	-9.39706	-9.51059
GEMN-0107:250041970	19.5757	-19.4566	-25.0754	-10.3428	-24.9288
GEMN-0108:250041959	20.6956	-26.4914	-18.2436	-13.682	-17.9604
GEMN-0109:250041975	21.1172	-26.8679	-14.7717	-9.63653	-20.0271
GEMN-0119:250041977	26.3464	-15.0323	-16.0116	-35.6866	-37.3499
GEMN-0120:250041990	24.2087	-23.2921	-8.34994	-28.5522	-24.0769
GEMN-0121:250042288	25.8578	-13.1775	-14.6145	-36.4499	-34.7153
GEMN-0122:250042291	23.3437	-18.3433	-11.2956	-32.4417	-31.5528
GEMN-0123:250042304	26.2694	-15.1206	-12.7331	-31.6139	-28.6785
GEMN-0124:250041939	19.2305	-31.1578	-10.3196	-8.36887	-18.9069
GEMN-0127:250042312	20.2955	-21.1251	-23.5802	-16.1451	-24.4409
GEMN-0128:250041966	24.8167	-23.8476	-20.3588	-12.661	-21.062
GEMN-0129:250042321	28.9723	-23.4029	-21.2226	-15.3737	-24.3618
GEMN-0130:250041994	26.5355	-25.0763	-23.2524	-11.9475	-22.5685
GEMN-0131:250042311	21.5959	-22.3371	-16.6663	-7.01974	-17.0076
GEMN-0132:250041988	27.8402	-25.8497	-15.6762	-9.91577	-19.8496
GEMN-0133:250042320	23.4756	-20.6667	-20.4391	-15.3842	-22.1639
GEMN-0134:250041962	12.3611	-10.4545	-42.482	-12.9116	-32.3264
GEMN-0135:250042317	26.5693	-31.6887	-6.13242	-15.3739	-17.4718
GEMN-0136:250041986	24.5637	-32.6559	-10.4904	-13.9915	-18.6678
GEMN-0151:250042307	29.4962	-19.1882	-8.31493	-24.7112	-24.4427
GEMN-0152:250041940	21.2051	-19.2001	-25.2285	-14.9643	-27.2997
GEMN-0153:250042309	22.4697	-31.6887	-9.8148	-10.8244	-15.5914
GEMN-0164:250041945	19.7491	-33.2018	-5.12707	-9.29979	-16.6504
GEMN-0165:250041944	23.459	-17.3967	-26.4598	-11.7622	-18.9648
GEMN-0166:250041971	22.9459	-22.4664	-20.4498	-16.5781	-20.6572
GEMN-0167:250041974	20.1854	-27.9571	-17.0542	-11.2024	-17.6495
GEMN-0168:250041955	22.6904	-33.6134	-6.90993	-9.65347	-12.3837
GEMN-0169:250041993	21.6582	-28.0121	-13.0797	-11.475	-15.2279
GEMN-0170:250042308	20.7741	-27.1954	-14.4375	-13.3547	-16.9303
GEMN-0171:250041946	-31.0141	-16.3916	-6.11917	0.896312	-6.24436
GEMN-0172:250041949	20.3948	-20.1403	-24.0409	-19.6734	-24.3496
GEMN-0173:250041958	19.4968	-21.9297	-23.5539	-12.8958	-22.2034
GEMN-0186:250041869	16.1827	-2.95595	-39.0267	-14.7361	-28.6709
GEMN-0187:250041794	24.3781	7.2026	-50.5687	-64.5659	-77.8429
GEMN-0190:250041907	27.5015	3.49197	-52.9167	-58.8952	-75.7992
GEMN-0191:250041908	26.2927	8.95583	-46.148	-52.4836	-54.3166
GEMN-0192:250041924	23.8676	-1.41913	-29.1853	-36.5467	-34.6013
GEMN-0193:250041929	20.4103	1.68687	-35.3179	-29.8233	-36.2904
GEMN-0204:250041820	-35.889	-16.6626	-1.97967	3.06354	-0.631338
GEMN-0205:250041803	26.8409	7.94517	-48.5938	-63.9056	-66.9277
GEMN-0207:250041950	20.2533	-11.8924	-32.4598	-15.4244	-26.6433
GEMN-0208:250041953	19.6559	-14.5471	-28.0999	-13.178	-21.5066
GEMN-0209:250042306	32.6899	-12.2805	-24.3815	-44.7323	-50.8155
GEMN-0210:250042000	28.5913	-20.3265	-10.824	-18.2875	-24.1051
GEMN-0211:250041961	-95.3952	-29.3865	27.9655	-7.4192	4.70209
GEMN-0212:250042319	18.2277	-24.7849	-19.5146	-11.3477	-18.5417
GEMN-0213:250041951	29.4035	-32.5085	-7.90675	-12.1038	-13.0394
GEMN-0214:250042315	29.5668	-4.47507	-27.3278	-44.1833	-44.0727
GEMN-0216:250041968	20.4695	-8.75953	-20.0257	-7.44703	-11.7572
GEMN-0217:250042302	22.0995	-26.3715	-16.9104	-15.7006	-19.6869
GEMN-0221:250041931	24.6758	5.70702	-49.9633	-27.2067	-37.2975
GEMS-0068:250041829	-152.64	-5.31478	31.5075	-28.9493	-0.161199
GEMS-0069:250041927	-107.006	-4.38596	7.58155	11.4004	7.57004
GEMS-0072:250041783	-153.662	-8.34738	25.2459	-17.5964	0.622695
GEMS-0073:250041857	-105.953	-2.34242	7.52342	3.10865	0.312092
GEMS-0074:250041837	-137.928	-7.0175	-13.4922	37.5118	2.48278
GEMS-0075:250041734	-85.8314	-3.25719	-39.6141	79.2036	7.65681
GEMS-0078:250041921	-78.2715	-11.2286	-11.0995	31.7448	5.31186
GEMS-0079:250041910	-108.212	-8.55084	-12.2994	31.6683	2.36391
GEMS-0080:250041835	-92.9707	-13.4303	0.623797	18.951	5.01564
GEMS-0084:250041809	19.7965	-3.36437	-24.2437	-28.383	-25.7141
GEMS-0085:250041780	-68.6782	-1.80277	-16.3369	15.6918	-0.944739
GEMS-0086:250041815	-146.848	-6.44392	31.1077	-25.5627	-1.32578
GEMS-0101:250041942	-258.372	2.05589	58.3146	-57.0178	-1.80471
GEMS-0102:250041998	-92.6136	-25.7201	30.1492	-19.2681	1.09892
GEMS-0125:250041967	-49.4776	-36.0945	24.5027	-2.33043	7.03753
GEMS-0185:250041826	-124.731	-7.11034	10.7464	-8.08402	-1.17871
GEMS-0188:250041788	-92.637	-2.22472	-18.308	33.0159	3.95755
GEMS-0189:250041928	-123.119	-2.60428	-17.867	34.6934	3.44584
GEMS-0199:250041828	-121.681	-1.90623	-25.7322	50.8918	5.85551
GEMS-0200:250041930	-101.665	-10.4568	-8.69858	18.1816	1.32231
GEMS-0201:250041839	-82.8794	-10.2425	-11.4795	25.5429	1.0541
GEMS-0202:250041808	-174.724	-6.23299	39.3763	-39.9085	-0.629632
GEMS-0203:250041787	-52.8754	-18.4401	21.8408	-10.9554	7.53403
GEMS-0206:250041834	-146.534	-6.69499	35.4769	-27.4715	3.20181
GEMS-0215:250041997	25.2641	-28.4354	-15.2516	-10.9898	-17.6837
GEMS-0218:250041866	-32.8374	-16.6738	-6.87911	11.166	-3.31002
GEMS-0219:250041838	-99.7803	-8.74027	-5.0473	21.6979	1.43653
GEMS-0220:250041843	-122.674	-5.98646	10.249	7.06142	2.3655
GEMS-0222:250041851	-73.202	-11.5533	-19.5722	41.945	2.73995
GEMS-0223:250041855	-122.346	-11.5403	12.0282	0.286291	-0.635995
GT154:250032268	14.5665	-1.34521	-9.34765	-0.635127	4.84454
GT169A(Krakowsky):250042349	19.5099	-1.88964	0.625039	-0.00914204	1.51318
GT169A:250032345	19.7027	-3.05335	-0.146596	-0.121806	2.2233
GT601:250032918	3.32122	-4.75655	-18.8395	-4.68192	-9.99775
GT602:250032322	-12.2558	6.48665	-17.7895	-3.48085	-7.50901
HP301:250040835	40.2274	84.0588	104.888	63.7933	-79.0221
IA2132:250040837	26.3293	73.3152	6.56636	-25.1449	76.0835
IL14H:250031045	34.046	87.2612	8.40249	-23.4447	85.4796
Il14H:250040821	34.0974	87.1171	8.36205	-23.3535	85.2483
Ki11:250031700	30.4531	-59.0099	27.966	3.6749	8.99347
Ki11:250040812	30.5495	-59.0175	27.9592	3.61239	8.91871
Ki3:250040831	33.0099	-64.2186	31.9211	5.19081	10.7648
Ky21:250040813	18.8001	2.61746	-0.0589571	0.873655	5.93257
L690:250032898	21.6992	-14.5668	4.80913	-0.440861	5.10075
M162W:250040834	26.9742	-17.4681	8.0611	-0.165391	7.53918
M37W:250040826	30.8242	-27.7228	13.8561	-1.95165	8.58361
MP420:250032889	19.5428	-12.5313	5.25043	-1.67579	3.19626
MP462:250032277	19.9707	-3.00466	2.4306	-2.24537	3.92323
MP717(Krakowsky):250042550	28.3668	-39.37	20.8985	2.14479	7.45785
MP717:250032937	27.9042	-39.1711	19.5701	2.48917	8.42502
MR01_(Araguito)_S6:250032259	32.3094	-48.9657	27.076	4.14726	14.0521
MR02_(Assiniboine):250032948	28.4719	56.2836	6.62854	-12.4371	43.4485
MR05_(Cateto)_S6:250032972	32.2378	-42.7832	25.4714	2.20306	18.4241
MR06:250042454	-133.916	1.27152	12.622	-22.0391	-4.73501
MR06_(Chapalote)_S6:250032258	28.4846	-22.2283	21.9364	0.480533	18.6329
MR08_(Costeno)_S6:250032890	30.4947	-54.5993	26.2611	3.20479	9.50978
MR09_(Cravo_Riogranense)_S6:250032323	32.3831	-52.1391	27.3851	2.91051	8.97556
MR11_(Cuban_Flint)_S6:250032309	34.1502	-58.2853	28.5763	4.04216	12.5367
MR13(Hickory_King)(Holland):250041732	8.09683	7.66019	-18.9547	2.68367	-3.59761
MR13_(Hickory_King):250032333	24.8676	-7.43088	6.70434	1.79016	4.6405
MR14_(Longfellow_Flint):250034584	28.6945	79.7959	2.42798	-17.3198	51.7128
MR15:250041584	-20.2566	11.3405	-53.7029	45.2761	-1.25789
MR15_(Palomero_de_Jalisco)_S6:250032311	3.97375	1.8791	-17.2089	20.8339	5.02279
MR19_(Santo_Domingo):250032950	25.3859	11.4164	15.8927	-4.59849	27.3706
MR20_(Shoe_Peg):250032961	23.9	1.31026	-2.12435	-4.54408	5.03495
MR20_(Shoe_Peg)_S7:250032897	23.883	1.03309	-2.14372	-4.33154	4.60138
MR22_(Tuxpeno)_S6:250032294	34.093	-60.0175	29.9679	5.59663	11.4866
MR23_(Zapalote_Chico)_S6:250032346	30.302	-37.3474	25.9684	2.78002	14.4067
MR25_(Poropo)_S5:250032938	26.6157	-2.71825	17.4858	2.30788	9.78956
MR25_(Poropo)_S5:250040782	26.8539	-2.78071	17.8303	2.36303	9.94984
MR26:250042466	-28.5981	-12.6437	0.0276238	-2.95813	-1.59506
MR26_(Pollo)_S5:250032288	34.0074	-58.187	27.9974	4.99153	12.7975
MS71:250040817	8.8677	13.1472	-15.7108	2.07179	1.66832
Mo17:250040833	30.052	18.0004	-71.9338	-101.166	-119
Mo18W:250040814	29.4555	-44.9524	14.0379	1.02326	6.09714
Mp04-97:250033025	30.0608	-14.9942	4.09106	-11.2696	-4.86163
Mp07-121:250031823	-27.5271	-30.645	-6.92588	29.2472	2.76706
Mp07-153:250031644	-24.9498	-29.7929	-9.79028	32.6795	3.04822
Mp07-158:250032279	-27.6864	-27.65	-10.1409	32.6727	3.50838
Mp339:250040832	23.5668	-12.4375	5.96866	-0.037697	6.04434
N7A:250040820	-33.6817	7.52167	-27.7447	28.5306	-0.0293903
NC350:250040836	35.689	-66.4702	30.5343	6.35531	14.8875
NC358:250040819	32.9958	-56.2886	30.2899	3.85768	11.417
NC44:250032923	17.014	-5.1349	2.28244	-1.95049	0.272557
NC87:250032894	20.9576	-1.1874	-0.276359	-3.1055	0.140376
NC89:250032785	17.0389	1.02298	-24.3507	-9.31543	-10.8444
NSL117226:250031402	-41.5112	6.01064	-17.4891	3.55934	-8.2789
NSL15405:250031431	32.1653	91.2616	7.53522	-25.6347	89.118
NSL174429:250031643	-56.1529	7.49601	-80.9934	119.389	11.3725
NSL197104:250031583	30.0256	-4.2239	-5.00595	-14.6238	-9.60166
NSL197105:250034714	-42.8327	-6.74473	-45.7502	82.09	11.6512
NSL197106:250031690	25.6722	-20.4239	11.8763	-0.793796	8.45621
NSL22628:250032945	31.8257	55.2991	64.4971	35.7733	-41.1881
NSL22629:250032817	4.22622	6.98133	-29.1717	19.5233	3.05872
NSL22630:250035258	13.5324	1.68195	-3.79129	-0.973128	3.31937
NSL22631:250042501	19.2998	1.65774	-1.61736	-2.73138	0.163948
NSL22632:250035014	15.7263	1.8947	-4.62039	-3.82024	2.98394
NSL22632:250042347	15.9182	1.49185	-3.08411	-1.84108	2.60709
NSL22633:250031540	13.6113	4.7505	-2.84905	0.383864	1.79662
NSL22634:250031035	16.4436	1.53575	0.692949	-1.98805	1.50444
NSL22635:250032981	15.0716	1.70121	-1.74546	0.62695	1.06218
NSL22893:250032928	25.0607	-14.0001	9.74662	-0.615576	7.10837
NSL22893:250032941	23.9805	-13.2949	9.47366	-1.24297	6.28726
NSL22893:250042574	24.4665	-13.4096	9.76754	-0.478955	7.14471
NSL22893:250042576	23.8466	-13.3513	9.37282	-1.12734	6.38999
NSL22894:250032893	25.9942	-8.21388	3.52274	0.341403	2.99876
NSL22894:250033060	25.818	-7.30198	3.53501	0.53351	3.20994
NSL22983:250033845	26.194	15.6685	-5.8019	-12.1591	4.77359
NSL22984:250033550	20.7082	6.13416	-2.30716	-5.31539	5.89158
NSL22984:250040787	23.1937	7.92033	-2.69016	-5.52819	6.97011
NSL242483:250032529	8.52875	9.85694	-23.3	3.12326	-3.61944
NSL242484:250033779	17.6566	10.3603	-11.75	-0.974245	1.0312
NSL242484:250041565	14.7345	11.2047	-11.8296	-2.01044	2.20994
NSL243016:250033579	-140.942	4.44374	-17.9775	40.186	3.52193
NSL246125:250041446	23.6731	-13.5349	0.64403	-1.28964	2.04844
NSL246151:250042380	19.71	-9.67602	3.63003	-3.01369	1.87965
NSL246154:250042478	15.698	-3.22786	4.95761	-4.41618	0.0865349
NSL247287:250041662	17.452	-1.54839	-3.42802	-1.37447	2.20516
NSL250298:250042379	19.381	-2.24343	-0.174707	0.678454	1.40859
NSL250299:250042425	22.2373	-3.1212	1.00188	-1.08159	3.50589
NSL28965:250031552	11.3277	6.64584	-12.0227	-3.82182	0.422411
NSL28966:250033589	31.118	20.8305	-25.6244	-30.4598	-7.61298
NSL28967:250033491	3.29639	9.26456	-37.549	-37.3391	-40.7007
NSL28968:250034567	12.5527	2.70053	-3.63126	-2.708	2.04337
NSL29282:250031241	10.4262	15.2067	-22.4554	-12.0598	-9.65507
NSL29282:250040762	10.5655	15.6246	-22.3251	-11.6117	-9.16379
NSL29284:250031260	-11.2846	11.8403	-22.7997	0.087851	-3.1085
NSL29285:250034704	39.0116	20.5358	-43.8565	-65.1375	-64.6905
NSL29285:250041540	39.1022	20.5935	-43.7689	-65.3026	-64.7752
NSL29286:250033729	11.7432	13.1137	-45.2874	-16.1125	-23.2253
NSL29287:250031620	24.0326	11.7204	-8.87599	-5.96938	9.40802
NSL29289:250033588	16.4001	7.38514	-3.40904	-2.62096	5.17158
NSL29303:250031648	12.0142	14.2159	-23.8822	-3.34581	-3.02253
NSL29304:250031681	12.0464	13.3071	-22.756	-5.44661	-3.16309
NSL29304:250042562	12.1142	14.8804	-24.0616	-5.16014	-3.8682
NSL29305:250031496	28.9521	21.9461	-45.1735	-37.7099	-22.542
NSL29314:250033848	28.2149	22.6151	-41.1514	-35.5334	-19.39
NSL29316:250033555	-0.254868	8.47549	-32.1694	-41.2389	-43.27
NSL29317:250031882	5.71296	10.9018	-29.6407	-39.6769	-42.9831
NSL29319:250033562	9.92207	11.355	-37.6896	-27.7276	-29.8439
NSL29898:250032968	6.16061	12.2119	-40.1779	-34.2352	-36.3215
NSL30038:250032772	14.64	4.67517	-4.69529	-2.03003	3.21861
NSL30038:250032787	14.6216	4.74504	-4.7409	-1.98715	3.19484
NSL30046:250035132	13.7169	14.4585	-40.6735	-23.4339	-24.9355
NSL30053:250031621	15.122	14.5849	-23.9282	-0.0608357	-3.58801
NSL30053:250031704	14.1695	13.4425	-26.0278	-0.748839	-2.65827
NSL30053:250042563	14.2739	13.0195	-25.7931	-0.584575	-2.44675
NSL30053:250042564	15.0825	14.766	-24.0117	-0.0366172	-3.71891
NSL30054:250034865	20.0966	12.178	-18.2203	0.0520714	-0.444817
NSL30055:250031454	4.59219	12.7257	-26.2803	-8.41042	-7.32164
NSL30056:250031529	18.179	25.3489	-0.567654	-6.53538	19.2802
NSL30058:250033846	10.3097	11.6874	-48.3097	-33.5938	-38.3246
NSL30059:250033570	24.461	12.8534	-17.646	-9.7219	-1.31958
NSL30060:250031308	20.7349	6.13419	-6.07001	-4.66345	6.13573
NSL30062:250032588	18.5496	16.0945	-12.6526	-3.55364	3.63088
NSL30063:250034801	17.3483	12.8473	-19.4575	-0.502124	1.35544
NSL30064:250031386	2.96734	8.9361	-18.9975	-11.4261	-12.3842
NSL30065:250031249	17.7228	6.66523	-4.00028	-3.18781	6.48356
NSL30066:250032454	16.0991	7.5192	-10.6869	-1.17921	4.61423
NSL30067:250031491	11.5893	11.2272	-24.0841	0.245529	-1.79878
NSL30068:250041463	9.02762	15.7823	-29.9829	-2.32407	-3.00528
NSL30070:250034869	24.6478	14.9849	-17.3226	-7.28738	4.96172
NSL30071:250033700	11.2126	11.3723	-19.4243	-3.40458	-2.60919
NSL30072:250033233	12.297	8.21499	-11.354	-0.937818	3.53282
NSL30073:250031407	11.1001	16.3577	-15.6787	-3.85053	4.28907
NSL30074:250032441	20.7892	12.0905	-18.7702	-0.339685	-0.174242
NSL30835:250034702	9.12713	10.7264	-24.0948	-16.7928	-16.3174
NSL30835:250041408	8.98275	10.6824	-23.3824	-16.9117	-16.0644
NSL30861:250031165	8.48491	15.6951	-26.9627	-2.32215	-2.88836
NSL30862:250031120	13.6159	4.65496	-6.61582	-0.579687	1.28443
NSL30863:250031011	10.7711	5.02429	-12.0713	3.74101	4.45627
NSL30863:250041557	11.1466	4.75294	-11.9083	2.99381	4.66854
NSL30864:250034698	-14.8219	11.4913	-22.8243	-0.0760242	-3.13138
NSL30865:250034744	4.95705	9.65581	-14.7813	-4.24904	-2.8729
NSL30865:250041479	4.56595	9.21648	-14.5627	-4.46739	-2.75978
NSL30866:250031626	2.14711	13.6226	-21.9704	-7.10396	-6.55166
NSL30866:250040764	2.20396	13.4294	-22.0872	-7.02351	-6.65504
NSL30867:250031956	12.2635	17.7627	-25.7767	-3.5796	-1.9587
NSL30867:250032559	12.2803	17.6472	-25.9303	-3.6236	-2.22769
NSL30868:250032305	21.1573	-0.890911	0.843107	-3.17638	3.03535
NSL30869:250031292	17.3679	8.69928	-4.40875	-3.83123	3.71575
NSL30871:250033841	18.1053	11.1787	-10.75	-3.87542	9.59616
NSL30872:250033847	13.0962	12.2421	-20.7574	-4.13401	-0.579064
NSL30872:250041573	13.3024	12.1343	-20.72	-4.73673	-0.938871
NSL30873:250034753	15.4142	10.3202	-19.5569	-6.15913	-4.09684
NSL30873:250041407	15.7014	10.3228	-19.4902	-6.56458	-3.77323
NSL30874:250033861	12.3163	10.0799	-38.5372	-15.135	-20.7736
NSL30875:250031519	12.5756	13.5291	-19.5441	-2.45553	0.843049
NSL30876:250033813	12.4552	8.16114	-6.78009	-6.38961	0.103162
NSL30877:250031579	9.09255	6.37838	-19.2767	-20.9732	-20.1343
NSL30878:250031427	12.2599	12.2592	-23.3176	-6.36961	-6.27132
NSL30879:250033849	9.78245	7.2902	-19.6947	3.18255	1.36751
NSL30880:250032459	8.2366	10.0637	-22.9883	2.85412	-2.8215
NSL30883:250034677	15.5707	11.9285	-20.7678	-2.43942	-1.79574
NSL30884:250033825	19.981	2.20202	-5.74265	0.643245	1.88153
NSL30885:250033669	-7.42372	8.42958	-17.6709	-1.86542	-1.65607
NSL30888:250031572	7.47068	4.17314	-21.0444	1.88597	0.184248
NSL30889:250033655	-2.33343	10.9318	-28.8525	-21.0912	-22.9928
NSL30890:250033678	17.7106	15.4827	-16.1221	-6.83198	0.291196
NSL30891:250033782	15.7516	12.9705	-17.0566	2.9363	3.42486
NSL30894:250031446	20.6334	14.0945	-19.6671	-6.65518	-4.61925
NSL30894:250031556	20.5508	14.0371	-19.6067	-6.53117	-4.55501
NSL30895:250033816	10.4096	6.84358	-19.9126	-4.77807	-1.10589
NSL30896:250033826	9.4117	6.93868	-20.8527	-4.4148	-0.346276
NSL30898:250031405	11.5897	13.2866	-18.5428	-3.70011	-0.0667124
NSL30901:250034742	-7.38385	11.9154	-27.5995	-8.32645	-15.8756
NSL30902:250031243	7.44197	8.34007	-13.2081	-4.89815	-0.51845
NSL30903:250034669	9.7385	4.18976	-8.81673	2.65797	2.95138
NSL30904:250031169	16.7826	6.84582	-7.79137	0.784674	1.52389
NSL30904:250034539	16.6674	6.72751	-7.85279	0.873201	1.49892
NSL30905:250031383	5.36634	7.05303	-15.2242	-1.18361	-1.96835
NSL30906:250031304	13.9679	5.55722	-6.69351	-0.262625	1.46761
NSL30907:250034756	7.92563	12.3837	-26.1328	-10.6554	-15.3594
NSL30908:250033684	4.38232	10.2903	-20.9805	2.96457	-0.954897
NSL30909:250034666	11.7296	13.2693	-45.332	-16.4249	-23.4127
NSL30910:250031586	11.716	17.1076	-26.432	-1.80997	-3.34601
NSL30911:250033787	25.8908	13.6466	-7.48964	-8.99705	9.43246
NSL30912:250031542	-4.68222	3.42991	-17.3017	-2.62447	-6.04149
NSL30913:250031536	-102.813	7.11068	-100.909	154.256	11.4873
NSL32718:250032338	26.6066	84.6106	5.69825	-19.0594	64.4959
NSL32719:250041399	23.1022	38.6913	1.56579	-12.7804	27.4896
NSL32720:250041433	25.7694	75.7082	2.87231	-16.3604	48.4697
NSL32721:250041482	24.81	60.3268	3.08508	-13.106	42.4574
NSL32722:250034634	18.2642	9.39392	-4.47704	-2.49003	8.26912
NSL32723:250032220	21.2903	39.3937	0.361032	-9.02009	28.027
NSL32725:250041470	15.0625	9.93108	-3.62024	-0.375221	5.26987
NSL32726:250032209	17.2056	7.61554	-2.50661	-3.77714	7.86594
NSL32727:250035241	20.1959	11.3928	-7.52643	7.21526	7.88291
NSL32728:250032300	16.3065	13.865	-2.88777	-1.97994	6.52938
NSL32729:250032285	15.7287	16.2944	-26.0269	-10.5726	-6.74672
NSL32730:250032254	6.14	7.25161	-7.92003	-1.68389	6.51826
NSL32731:250035189	15.6945	9.71028	-5.54646	-2.43928	4.393
NSL32732:250035237	15.398	11.3425	-6.78469	4.04717	7.90372
NSL32733:250034589	12.2564	12.9374	-21.8214	1.58131	1.71081
NSL32734:250032159	7.25679	8.34401	-7.66516	-1.46163	7.21998
NSL32735:250035205	8.05493	6.81486	-6.39449	-0.0683092	6.9371
NSL32736:250035212	10.0303	8.33644	-7.53828	-0.330292	8.14922
NSL32738:250032265	15.8335	10.3291	-3.5976	-1.86552	9.4442
NSL32739:250035248	17.7627	14.5212	-26.0753	-11.4392	-9.15259
NSL34374:250034617	11.8203	10.8258	-26.6746	-25.0424	-23.2121
NSL42804:250033732	24.4467	13.2197	-14.8424	-6.14793	-0.51376
NSL42805:250041580	24.4311	59.6044	2.1199	-17.5986	67.9315
NSL42806:250033665	33.8029	91.3187	8.37764	-24.381	87.423
NSL42807:250033822	27.6356	68.6247	4.02157	-20.3511	66.229
NSL42808:250031328	31.3986	85.557	7.17161	-24.6364	88.3374
NSL42872:250032843	17.8061	9.54382	-4.24005	-3.4901	4.86757
NSL42873:250031927	14.1362	11.9427	-5.68702	-3.03139	7.03326
NSL42873:250041474	14.0867	10.8834	-4.4422	-3.83857	7.07226
NSL42874:250031912	19.9621	8.97657	-6.6566	-3.10229	4.89872
NSL42875:250033563	7.87315	10.2045	-17.1806	-3.76724	-3.55597
NSL42877:250032424	23.0996	12.4756	-15.299	-8.18693	0.774684
NSL42878:250032573	20.0997	9.16796	-2.7403	-4.68804	6.37928
NSL43597:250031747	21.463	-3.67404	3.41672	1.68425	0.685916
NSL43597:250040766	21.4685	-1.94709	2.55058	0.764351	0.339886
NSL437871:250035047	23.3908	-19.4046	10.8989	-5.53067	7.90571
NSL437877:250034876	26.6781	-24.5431	9.17584	-1.92771	4.23094
NSL437878:250031000	19.4999	-18.9944	8.29311	-1.05904	2.29081
NSL437879:250034999	27.6214	-26.7994	12.3373	-1.10754	8.08606
NSL437882:250035139	23.2917	-12.6134	7.12609	-3.0286	3.73438
NSL437884:250042540	25.4283	-26.3995	11.6841	-1.41254	5.71271
NSL437890:250031257	-23.1477	0.567176	-30.8751	54.379	8.37647
NSL437891:250031310	27.2761	-27.9162	9.04279	-2.274	4.31366
NSL437893:250035141	-112.681	-5.40713	34.8886	-25.1796	8.15658
NSL437895:250035109	17.4473	-22.1145	4.25745	-4.63235	-2.74991
NSL437896:250031048	-75.2538	6.37367	7.12185	-31.5925	-11.8382
NSL437897:250031177	-129.541	-6.79292	22.5292	-17.3344	4.25274
NSL437899:250032915	-66.924	-25.924	27.8974	-21.5182	0.706554
NSL437899:250040783	-68.5164	-25.6243	28.422	-21.753	0.951045
NSL437903:250031555	27.2288	11.5085	-55.0689	-67.6366	-83.4691
NSL437905:250034600	-151.416	1.16885	32.6213	-44.1962	-6.88887
NSL437907:250035051	-208.229	1.193	49.6163	-43.3326	2.95552
NSL437908:250035219	27.2059	-6.45557	-6.25035	-24.8978	-16.5483
NSL437909:250031006	-151.074	-0.123528	33.7833	-37.5922	-4.80318
NSL437910:250034992	-152.292	2.582	27.2726	-30.9246	-6.33789
NSL437913:250035126	-238.157	1.95836	50.4184	-55.1176	-6.2459
NSL437914:250030984	-237.035	2.50168	49.4526	-50.1372	-3.32948
NSL437915:250035048	36.6617	-1.46844	-27.0639	-46.6764	-44.5875
NSL437920:250031052	30.4243	17.622	-70.9584	-99.1625	-117.301
NSL437923:250031198	29.2843	16.6835	-70.3222	-98.0696	-115.521
NSL437925:250035134	28.8538	11.6429	-58.2708	-82.0035	-95.548
NSL437928:250035234	28.6694	-28.0475	17.5206	2.29957	5.03094
NSL437929:250031062	13.863	-3.59804	-11.4207	-9.85542	-12.5221
NSL437930:250031163	-201.088	6.05916	44.6667	-49.6212	-1.64154
NSL437931:250035094	27.2751	-15.4332	-19.7436	-43.0156	-47.3463
NSL437932:250031200	32.4035	-14.161	-27.3081	-39.4657	-48.061
NSL437933:250034963	24.326	9.88426	-31.7602	-44.4191	-48.7987
NSL437934:250035138	26.4619	-10.1867	-27.6159	-45.7761	-52.1248
NSL437935:250031077	28.2503	11.8778	-37.6653	-46.6218	-54.6753
NSL437936:250035175	28.608	7.57438	-32.1401	-35.7626	-43.7502
NSL437937:250035056	31.1626	-29.2438	-8.1581	-20.5004	-24.5464
NSL437939:250031196	30.8167	-16.8736	-11.9111	-26.6104	-24.6885
NSL437940:250031239	31.604	-20.7192	-8.29367	-23.4467	-21.2286
NSL437943:250031180	27.6289	-32.0656	12.9422	-1.07428	5.16285
NSL437945:250031173	25.3942	-29.1314	10.121	-3.66869	2.30083
NSL437946:250035127	22.5175	-9.8013	2.42443	2.36826	5.04522
NSL437947:250031022	19.7128	-4.48139	1.03422	1.47253	6.02986
NSL437948:250031123	24.3705	-21.4181	10.3002	1.65557	8.57146
NSL437950:250035098	26.6072	-25.6726	14.3071	-2.9683	5.72782
NSL437952:250034998	20.3787	-19.1494	7.85342	0.483113	3.2871
NSL437956:250031114	28.6274	-38.1323	17.8498	-0.189082	8.78627
NSL437959:250035140	-49.3193	5.92334	-19.4464	-27.0919	-32.25
NSL437960:250034863	-22.6866	5.33736	-28.2007	-29.0653	-37.0454
NSL437962:250030995	-48.6756	4.18635	-24.8728	-12.7543	-26.3529
NSL437964:250031288	-30.596	1.31613	-24.4472	-20.9432	-29.1094
NSL437966:250034990	8.70479	2.87422	-28.5498	-28.5012	-31.8304
NSL437967:250035058	9.89539	0.838704	-28.3784	-29.636	-35.2408
NSL437968:250030996	-22.187	2.17854	-25.0162	-19.5549	-27.4116
NSL437971:250034940	-9.6712	5.94255	-33.7074	-18.7139	-33.2268
NSL437972:250031309	-9.50982	2.70178	-26.5324	-19.7765	-28.8753
NSL437973:250031322	35.7413	2.58115	-34.4301	-47.8277	-45.8617
NSL437976:250031162	21.7869	-0.245066	-37.5728	-21.7058	-39.1618
NSL437979:250035192	28.5911	1.93163	-33.0414	-43.0494	-42.9925
NSL437980:250031245	28.652	3.22227	-33.9033	-43.5717	-42.5453
NSL437981:250034988	33.8218	0.713253	-32.155	-48.481	-46.6947
NSL437982:250034950	32.328	0.672244	-31.8565	-47.4826	-45.5633
NSL437983:250035065	32.9231	1.34855	-29.7867	-48.7699	-45.677
NSL437987:250035122	29.3481	4.47688	-38.0373	-53.2589	-53.7014
NSL437988:250031039	-204.627	3.16625	11.3155	7.27209	5.03642
NSL437989:250035072	-201.757	2.69927	7.8733	13.0696	5.48974
NSL437990:250035118	-210.109	3.90494	16.3399	0.923906	4.12209
NSL437992:250035203	-223.054	2.51096	33.2672	-21.0634	2.17175
NSL437993:250034955	-228.913	2.59399	36.2088	-23.6522	2.16015
NSL437994:250034874	-231.859	2.90746	33.792	-22.0052	1.64258
NSL437995:250034935	-236.331	1.4392	41.3868	-35.0085	0.210529
NSL437996:250034948	-231.972	3.47408	37.0658	-27.4186	2.98255
NSL437998:250034983	19.7327	-2.36476	-17.1317	-16.8658	-12.8513
NSL438002:250034987	26.1174	-8.76419	-12.3481	-12.5439	-10.6721
NSL438005:250030987	-6.95012	-15.7883	-16.8918	28.3906	-0.140999
NSL438007:250031057	22.2163	-7.39252	-12.5812	-13.8624	-9.96973
NSL438008:250031075	19.5423	-9.55846	-9.28947	-11.8075	-7.5307
NSL438009:250031063	16.5818	6.82534	-7.69636	0.779315	1.47571
NSL438010:250031276	17.8693	-8.16278	-10.3369	-15.2315	-8.41255
NSL438013:250031065	-16.1464	-12.8727	-29.0749	35.8226	0.239431
NSL438019:250034807	-139.837	8.09486	18.5231	-49.4617	-12.5692
NSL438021:250031176	17.5105	3.83383	-34.4252	-41.3156	-38.8423
NSL438022:250031166	18.5456	1.39	-31.7822	-30.9564	-31.9395
NSL438023:250034852	25.0877	0.774032	-31.3159	-36.6465	-37.0513
NSL438029:250031028	32.6807	-3.1821	-24.364	-31.1793	-25.8521
NSL438030:250031017	-146.459	1.93202	31.2511	-42.1091	-6.15812
NSL438031:250031297	27.5758	1.23597	-27.4016	-31.8632	-23.602
NSL438032:250034962	29.9951	0.52492	-25.9804	-30.9625	-23.4678
NSL438033:250035105	-186.221	4.00262	-7.85041	29.4317	2.73312
NSL438034:250034958	-183.093	4.20565	-8.34322	27.2575	2.99975
NSL438036:250031071	31.6005	9.04774	-34.6864	-41.3649	-36.1339
NSL438037:250031160	28.5881	-21.7421	-0.961643	-11.5317	-4.43619
NSL438038:250031115	29.5257	-22.365	-0.88792	-11.4617	-5.3673
NSL438039:250035112	29.5921	-20.1521	-3.29881	-15.0948	-5.58419
NSL438040:250034922	29.4034	-19.5452	-2.68838	-12.2078	-5.5667
NSL438041:250031183	27.1189	-13.3521	-7.52743	-16.1697	-5.70423
NSL438042:250031117	28.3552	-14.1355	-8.96847	-15.6573	-6.37245
NSL438043:250031240	28.1146	-13.153	-9.79152	-15.9834	-8.64894
NSL52605:250041660	8.9212	8.81457	-18.727	8.92966	2.80532
NSL53081:250042489	28.6181	-35.2577	15.8301	2.79128	8.80621
NSL53082:250042438	19.5776	-15.4529	6.89473	-2.86831	2.3007
NSL53083:250033062	26.968	-17.6204	8.18192	-0.484485	4.7373
NSL53083:250033165	26.5364	-16.6393	7.21645	-0.825534	3.45605
NSL53084:250042437	18.4255	-14.0924	5.77147	-3.56566	3.20251
NSL53086:250042350	23.5834	-12.0355	4.84944	-1.84476	6.37619
NSL53087:250042334	21.3309	-7.03385	2.20219	-1.94825	4.19092
NSL53089:250042340	21.874	-9.29257	5.53781	-1.55227	1.92874
NSL53091:250042414	26.8622	-13.5101	7.67728	-2.4546	6.63469
NSL53092:250042352	20.0476	-14.496	5.59948	0.200638	4.40335
NSL53093:250042328	22.4285	-2.55212	4.16744	-1.68056	5.42198
NSL53094:250033232	24.6921	-13.7627	8.74527	1.79753	5.91845
NSL53095:250042330	20.9883	-9.7432	5.33421	0.994461	4.18528
NSL53096:250042323	17.3169	-7.61429	1.35957	-0.289492	1.94569
NSL53096:250042569	16.4184	-7.49911	2.83881	-0.255791	3.01128
NSL53098:250041980	20.0905	-18.0928	6.98741	1.06546	6.11335
NSL54069:250042344	19.287	-11.0965	6.98756	-2.3787	4.94504
NSL65862:250041714	4.93803	11.3965	-27.3025	-2.40107	-6.70638
NSL65863:250033778	0.837893	11.7929	-16.7936	-2.42657	0.930644
NSL65864:250035184	19.2517	10.9168	-7.7533	6.58309	7.73534
NSL65865:250032821	-49.8773	5.6102	-30.9956	29.5795	-1.48076
NSL65865:250032901	-54.1962	7.72044	-32.4712	29.7661	-2.47225
NSL65866:250031578	-103.412	6.75138	-106.608	164.211	13.1244
NSL65866:250041456	-103.173	6.61915	-106.419	164.176	13.1258
NSL65868:250034684	-3.63018	8.03087	-16.2347	4.66902	-2.10658
NSL65869:250041717	-24.85	7.25785	-26.2792	17.3623	-0.964631
NSL65871:250031381	0.977137	11.1354	-31.7486	-1.85877	-9.55162
NSL65872:250035078	19.4276	12.7475	-3.06303	-12.414	3.83296
NSL65873:250032823	28.2616	14.4585	-7.30225	-10.034	8.74969
NSL65874:250033613	5.06413	13.0322	-17.9559	-2.62056	-0.452314
NSL67786:250035086	19.6702	2.36002	-1.13745	-1.96434	2.38028
NSL67788:250035007	-7.70553	2.02415	-17.1671	2.89677	-3.49766
NSL67789:250034809	5.09548	7.33378	-18.3837	10.8218	2.25981
NSL67790:250035135	3.46811	12.7865	-22.453	0.685452	-2.37445
NSL67790:250040798	3.33548	13.1915	-22.5174	0.724186	-2.40699
NSL67792:250031268	36.7527	20.1607	-40.4966	-55.8698	-55.9857
NSL67793:250031194	17.8563	7.65532	-4.16335	-0.957572	3.97049
NSL67796:250035108	13.7957	-0.461067	-2.79914	-1.92954	-0.485822
NSL67797:250031299	16.0048	6.80387	-4.97498	-2.37789	1.95166
NSL67798:250031004	-0.0509854	0.934226	-12.8365	-0.726293	-0.378314
NSL67799:250031112	8.2746	14.6416	-25.5891	-0.588018	-0.783665
NSL68211:250033607	15.099	2.23164	-4.52366	-1.09719	0.533052
NSL68211:250041442	16.4723	1.86126	-4.74937	-1.67612	0.833875
NSL68241:250042474	19.7183	-14.9558	5.71484	-4.19275	4.0065
NSL68242:250042332	23.5542	-11.756	5.19747	-1.49617	6.11801
NSL68243:250042366	18.6994	-6.10263	3.86253	-1.87223	1.93196
NSL68244:250042427	26.5385	-34.1201	15.7634	-0.0514713	7.05736
NSL68245:250042429	20.432	-12.9622	5.25111	-4.23569	1.61158
NSL68245:250042442	21.9138	-15.1996	6.02521	-3.04571	0.82173
NSL68248:250042355	19.8737	-17.9892	8.52997	-0.337692	5.62733
NSL68249:250042487	26.3853	-13.3663	8.14241	-1.84118	5.84515
NSL68252:250031525	24.0306	-13.7231	9.03097	1.2047	4.99333
NSL75970:250031576	31.0522	42.6053	40.6165	20.6505	-15.2403
NSL75971:250031664	28.6351	43.4385	37.7777	18.0948	-10.8815
NSL75976:250035004	29.3937	45.6574	41.0049	21.2973	-14.4752
NSL75976:250041710	29.7727	44.2533	39.6385	20.9793	-13.2482
NSL75977:250034755	40.6573	82.799	103.82	62.2113	-77.9629
NSL75979:250034750	37.1263	77.3508	95.4495	59.8824	-70.3925
NSL75980:250031657	34.5382	66.6254	83.1432	50.4023	-62.5223
NSL81595:250032580	10.0502	12.0744	-20.4559	-1.43339	-3.1247
NSL81595:250041537	10.1452	12.0696	-20.417	-1.48947	-2.68792
NSL81596:250034882	9.19319	13.6059	-19.9508	-0.411271	0.621743
NSL81597:250032565	37.0926	116.512	9.07263	-35.5463	122.646
NSL81598:250034737	23.4756	13.7993	-18.6981	-21.8831	-17.3848
NSL81599:250034628	14.1408	11.0567	-22.453	-2.28215	-0.721373
NSL81600:250034831	16.6905	13.9857	-21.0756	-3.9086	-0.366409
NSL81600:250041483	16.4035	13.417	-20.7974	-4.02497	-0.690707
NSL8579:250031640	30.2273	48.4102	8.72028	-16.8779	67.0131
NSL8581:250031323	30.9008	7.08835	15.4192	-5.60187	35.921
NSL8582:250041440	32.6421	97.0018	5.92343	-24.2854	86.0962
NSL8583:250034757	37.7828	117.005	9.12233	-36.623	123.117
NSL8585:250034723	38.0347	116.688	9.02985	-35.2062	125.024
NSL91618:250041742	-18.3993	7.5737	-15.5603	-10.2152	-7.63574
OH7B:250040830	4.18708	6.8848	-29.1032	19.4608	3.13437
Oh43:250040825	29.9221	23.8676	-45.9181	-39.5922	-23.6706
P39:250032302	38.1494	115.282	10.7986	-32.9155	119.016
P39:250040828	38.3343	115.317	10.6493	-33.1336	119.027
PI186182:250032842	26.0327	17.6564	6.78148	-6.99796	24.3174
PI186183:250032933	27.5191	-21.9743	21.3904	-1.12404	18.3973
PI186184:250033174	23.5065	-22.9751	17.0528	2.15999	15.3433
PI186185:250033740	26.8705	-34.5143	22.9528	2.61977	16.6277
PI186187:250033810	28.0703	-28.358	19.4068	1.7372	16.6636
PI186188:250034954	27.3746	-29.1328	19.5019	0.0974188	18.5391
PI186190:250032555	31.4665	-32.1331	20.9895	1.18672	15.7159
PI186191:250042322	30.7151	-36.6439	23.7781	2.66944	15.9116
PI186192:250034711	15.6555	0.372478	-1.48718	-1.54227	3.46364
PI186193:250032891	28.05	-29.317	19.937	0.837887	14.9473
PI186195:250033193	22.3033	-10.645	1.40335	-0.11335	6.45321
PI186196:250033823	26.1465	-22.8071	12.1633	1.48854	7.05165
PI186197:250033031	26.3125	-24.2412	11.1103	-1.60034	5.56006
PI186198:250033029	8.19537	-1.72061	-4.91231	-0.694341	-0.96754
PI186199:250034727	12.0369	8.40647	-5.94747	-0.117964	1.45031
PI186215:250031371	28.5935	-35.6398	20.3952	4.44962	16.9215
PI186215:250041536	27.4811	-35.3149	20.5024	4.05303	16.082
PI186216:250032822	29.2244	-29.9004	18.3396	-0.761161	18.1331
PI186217:250033712	30.702	-36.2761	22.0589	2.00897	14.185
PI186218:250033797	31.5891	-32.9192	23.5402	1.08305	17.8473
PI186219:250032776	28.687	-36.157	20.3074	3.34387	14.914
PI186220:250035061	30.6355	-32.2514	18.4052	1.85857	16.938
[truncated: 1,823 more rows]

## Sheet: NAM_Window_Main
Trait	chr_1_window_1_PC1	chr_1_window_1_PC2	chr_1_window_1_PC3	chr_1_window_1_PC4	chr_1_window_1_PC5	chr_1_window_1_PC6	chr_1_window_2_PC1	chr_1_window_2_PC2	chr_1_window_2_PC3	chr_1_window_2_PC4	chr_1_window_2_PC5	chr_1_window_2_PC6	chr_1_window_3_PC1	chr_1_window_3_PC2	chr_1_window_3_PC3	chr_1_window_3_PC4	chr_1_window_3_PC5	chr_1_window_3_PC6	chr_1_window_4_PC1	chr_1_window_4_PC2	chr_1_window_4_PC3	chr_1_window_4_PC4	chr_1_window_4_PC5	chr_1_window_5_PC1	chr_1_window_5_PC2	chr_1_window_5_PC3	chr_1_window_5_PC4	chr_1_window_5_PC5	chr_1_window_6_PC1	chr_1_window_6_PC2	chr_1_window_6_PC3	chr_1_window_6_PC4	chr_1_window_6_PC5	chr_1_window_6_PC6	chr_1_window_7_PC1	chr_1_window_7_PC2	chr_1_window_7_PC3	chr_1_window_7_PC4	chr_1_window_7_PC5	chr_1_window_7_PC6	chr_1_window_8_PC1	chr_1_window_8_PC2	chr_1_window_8_PC3	chr_1_window_8_PC4	chr_1_window_8_PC5	chr_1_window_9_PC1	chr_1_window_9_PC2	chr_1_window_9_PC3	chr_1_window_9_PC4
M0001	2.08359	1.00432	-11.5378	0.999236	-5.31761	0.741923	-3.04444	6.91744	-7.22828	-6.09215	1.58259	-1.35157	13.4437	-5.98642	1.47466	-9.34796	2.64122	5.3286	10.5914	-6.14516	0.1639	-10.5335	3.56985	9.46523	3.17444	-3.40104	-5.58186	-2.09833	10.5817	5.30702	-0.936254	7.12333	2.00027	3.75913	6.1269	-2.56161	-5.01064	4.21456	2.45866	3.12519	-5.14959	-2.37133	-3.85879	-8.23401	3.72669	-2.37299	-0.775628	8.79773	7.59909
M0003	-9.4761	3.75692	-3.38886	1.50873	2.55881	2.05701	-11.8585	1.73191	-2.66024	1.62816	1.53323	-5.95764	3.4062	-0.712167	16.4741	15.9837	-8.64389	-2.73583	2.88837	9.5623	-14.5609	6.16561	-15.2267	6.72754	4.0027	-2.43206	-3.62872	-0.693913	4.99576	-12.1767	2.84297	-3.38779	2.09407	-1.21923	6.13619	-2.08481	6.88245	-8.99898	-10.6024	-5.17623	-6.7788	4.77312	-7.94735	21.8873	-2.68622	-0.726709	2.00472	13.624	14.5137
M0005	7.44191	3.78965	-18.2978	2.43456	-19.4489	-3.17644	6.61221	8.2685	-15.912	-9.48058	-4.39187	9.52332	3.77675	-3.92721	14.4086	14.2753	-5.71652	-0.643454	4.26692	5.18497	-8.23347	-0.878509	-10.5598	9.25693	4.66686	-1.33371	-3.51794	-0.6978	12.2042	4.66012	-0.384228	6.40691	1.19195	3.62372	6.40063	-4.31898	0.499359	-2.36673	-3.97374	-0.723461	-5.26199	-2.472	-4.16968	-9.27053	4.23383	0.784063	-0.33704	12.3892	11.8391
M0007	-12.996	3.48938	-3.21351	1.64297	7.50323	4.22634	-9.31311	2.74131	-8.18065	-0.0931225	1.21488	0.123854	2.73198	-2.45153	18.0213	17.0267	-8.14318	-1.56176	3.90382	5.79154	-13.937	4.04899	-11.1894	4.07979	8.67522	10.799	1.16297	4.49001	6.9958	-13.2126	1.30623	-4.67338	-0.340869	-0.706248	7.35501	-4.11659	-0.101598	-1.42937	-3.63136	0.0996696	-5.40317	-2.64126	-4.63419	-10.9301	5.07123	-4.59663	0.612115	7.62722	5.11822
M0008	6.15047	4.39293	-17.4798	3.53995	-16.9869	-2.86555	6.7922	8.07699	-16.3287	-9.81562	-4.46277	9.67234	12.2721	-6.2176	4.06838	-4.23145	2.19934	4.39964	7.74644	3.41633	-8.74002	-1.61443	-8.77517	-3.83625	10.2583	13.6957	4.55494	6.76162	3.92901	-21.2473	0.106291	-8.51539	-0.56186	-4.84607	6.53116	-1.12389	5.55326	-8.03046	-10.2361	-5.8652	-6.96154	4.63887	-8.39537	20.4809	-2.02605	-0.70781	1.8279	14.3487	15.0591
M0009	6.0092	4.57023	-15.0992	1.76793	-17.8654	-4.52849	2.70804	6.20132	-14.7852	-7.09601	-3.3588	4.98258	13.4634	-6.06873	5.39798	-3.5054	-0.0565922	4.54431	10.8202	-6.96665	0.361246	-12.3722	4.08582	10.8491	3.26726	-4.45618	-6.634	-2.68804	10.9133	5.38306	-1.48318	7.67288	3.04696	4.46659	7.17078	-2.12175	-5.30964	4.32756	2.72148	3.25917	-5.22185	-2.47134	-4.27106	-9.9518	4.83083	-8.41857	2.05633	3.48234	-2.88466
M0010	-5.14128	4.374	-12.7551	3.10415	-10.2019	0.891319	-12.8648	2.01619	-2.96361	1.83008	1.75007	-6.59982	14.9323	-6.16866	1.58936	-11.8723	3.84301	5.84688	9.05052	-4.62305	-4.62944	-7.95573	-0.152398	-3.77389	10.1318	14.3841	4.56618	6.79539	11.04	2.32999	-4.18642	6.13956	-0.122133	1.64657	6.60125	-4.83001	1.09033	-1.43385	-3.71487	-0.676659	-6.90999	4.65974	-8.32249	20.6151	-2.03511	-0.631527	1.76314	14.3215	15.0751
M0011	1.83658	0.902698	-9.75205	-0.500943	-7.43316	-1.63217	0.471457	5.69347	-10.2937	-6.43656	-1.87996	2.10015	13.5814	-5.00582	1.57972	-9.69614	3.38648	5.03954	10.1088	-5.80141	0.159219	-10.3659	3.33118	9.52803	2.77125	-3.48432	-5.41568	-2.06177	10.0458	4.72063	-1.06255	6.42257	1.83251	3.5882	5.99801	-0.664599	-0.0687587	-1.55542	-2.21634	-1.39231	-6.59592	4.92228	-7.65804	22.4959	-2.66867	-8.92969	4.09604	4.77185	2.20133
M0012	0.0601692	1.98006	-13.9792	1.32989	-6.68191	0.344134	-13.3034	2.15958	-3.13378	1.97995	1.8478	-6.85566	15.1059	-6.26768	1.7768	-12.3339	4.17127	6.19396	9.09789	-4.85389	-4.51065	-8.55929	0.00990792	-3.53619	10.2172	14.0945	4.28503	6.67717	11.2244	2.78079	-4.221	6.24753	0.219657	2.26116	6.8667	-2.47225	-5.90714	5.04104	3.01176	3.76023	-5.30585	-2.53019	-4.37254	-10.0771	4.71803	-8.58305	2.14469	3.55278	-2.95814
M0013	7.92024	3.64077	-18.0635	2.29061	-20.0474	-3.58377	-4.67302	6.37854	-6.75083	-5.19167	1.13298	-3.01598	14.0043	-5.49551	1.61182	-10.6956	3.63523	5.34728	10.4996	-6.28815	0.231391	-11.049	3.65147	10.0997	2.98112	-3.83866	-5.88253	-2.31441	10.6866	5.3992	-1.06284	7.15342	2.16625	4.01799	6.34085	-2.34479	-5.15441	4.30726	2.5541	3.18904	-5.1074	-2.36507	-3.8918	-8.58412	4.06933	-8.08464	1.82523	3.25145	-2.53411
M0014	-12.9219	3.5217	-3.18384	1.67197	7.44915	4.2733	-14.0133	2.33692	-3.33454	2.09099	2.04003	-7.35938	3.35488	-1.74783	18.2093	16.1296	-7.55927	-1.68522	11.4903	-7.5699	0.382176	-12.9361	4.45225	11.5026	3.52525	-4.71279	-7.13344	-2.99793	12.23	7.07303	-1.04464	9.017	2.97791	5.11205	7.07265	-2.70938	-6.26998	5.44349	3.14645	4.06577	-7.07035	3.77626	-7.06428	14.0584	0.431752	-9.39831	3.3789	6.06073	1.5906
M0015	-11.752	3.19669	-2.83778	1.44527	5.82885	3.25307	-12.4104	1.88134	-3.02798	1.91287	1.6621	-6.08439	5.48133	-2.12197	14.4279	9.89751	-7.5342	-1.63957	10.8363	-6.60608	0.253642	-11.3805	3.86604	10.5236	3.12423	-4.07027	-6.16413	-2.47084	11.1586	5.90696	-1.02414	7.70487	2.36706	4.26008	6.78325	-3.46143	1.47661	-2.29017	-4.54185	-0.260312	-5.23141	-2.44929	-4.11507	-9.13699	4.20636	-3.04484	-0.550738	9.2402	7.8458
M0016	-12.0151	3.20026	-2.84608	1.40212	6.15008	3.41629	-9.48367	2.56505	-7.06652	0.433882	0.992653	-1.29837	1.71728	-1.4545	18.0864	18.7894	-8.75907	-2.23813	10.896	-6.76428	0.241109	-11.7393	3.92597	9.20694	4.3323	-1.19663	-3.96872	-0.879127	4.30766	-19.8489	1.43675	-8.35156	0.081633	-3.7423	6.82478	-2.25262	6.93383	-8.83753	-10.713	-5.7465	-4.10925	4.70335	-6.42121	9.60089	0.327744	-1.626	1.94752	9.96905	6.5075
M0017	-2.12576	2.81864	-8.8693	0.160468	0.178948	0.245263	4.27468	7.83393	-16.1456	-8.39854	-3.26778	7.91041	2.60488	-2.23001	18.1042	17.2414	-8.38228	-1.63145	2.20946	6.91993	-16.8986	5.36628	-12.5516	-3.11171	10.1155	13.7569	3.75075	6.29522	4.27667	-19.5675	0.024787	-7.12265	0.28612	-3.57274	7.09798	-2.49967	5.67134	-7.41165	-9.72141	-4.75289	-7.01619	4.43198	-8.6913	19.0775	-1.25557	-2.16979	1.91151	13.8841	12.687
M0018	-7.85813	3.32096	-8.28583	1.85263	-1.14412	3.76201	-12.2608	1.91518	-2.85488	1.77464	1.58267	-6.16449	10.3098	-3.72527	9.60505	4.1426	-6.39315	0.618702	10.6016	-6.42309	0.26362	-11.2327	3.73915	10.2301	3.03616	-3.90443	-6.00423	-2.38569	10.828	5.54778	-1.04909	7.34811	2.24532	4.11917	7.05116	-4.17945	4.61638	-4.23668	-4.27678	-0.201479	-6.75301	4.78525	-8.02444	21.3865	-2.22713	-0.26791	1.54953	14.1241	15.3343
M0019	-2.41036	3.61411	-7.90544	0.713497	-9.18171	-0.576839	-6.93729	2.12789	-7.75646	-0.259451	-0.119429	0.490637	1.09405	-0.979776	17.7836	20.2244	-9.48014	-3.08029	2.149	3.67575	-14.0703	4.22782	-8.83031	-4.68144	9.79275	15.0435	5.39185	7.22104	8.6022	-4.31576	-3.51739	0.813208	-0.802144	-0.550859	5.98495	-2.51873	-4.88208	4.16691	2.33729	3.03686	-8.70112	0.538864	-7.13223	7.11462	-1.13002	-0.0819316	1.35586	13.9207	15.5105
M0021	0.235976	2.63154	-8.02022	0.160275	-7.29018	-2.69349	-10.8236	1.5174	-2.41076	1.4719	1.24044	-5.22394	13.3911	-4.8809	1.38135	-9.09109	2.97728	4.6077	5.86382	4.54157	-11.3658	4.72816	-8.52624	9.06071	2.77381	-3.0034	-4.89924	-2.25356	9.719	4.39349	-0.90208	6.19858	1.54753	3.17048	5.72286	-2.42344	-4.43893	3.64938	2.08722	2.66222	-4.97164	-2.23845	-3.46426	-7.0736	3.25778	-7.62156	1.44623	3.18906	-2.03396
M0022	-2.80906	3.42523	-12.9649	2.72764	-6.79517	0.574874	7.86035	7.89298	-16.1079	-9.98108	-4.77119	10.4193	8.25778	-3.79861	11.3142	10.0635	-7.86811	0.0210963	8.70018	-2.78499	-8.20025	-2.6136	-0.841195	-4.55972	9.58215	14.3764	4.89889	6.81436	10.5727	5.28063	-1.02373	7.07793	2.09251	3.91397	6.25734	-2.35429	-5.07911	4.2527	2.4899	3.12993	-5.09074	-2.35729	-3.84525	-8.42616	3.97573	-2.7551	-0.750576	9.08957	8.03018
M0023	2.51458	4.68352	-17.0897	2.67564	-15.9471	-1.78628	-11.5669	3.07027	-7.94456	0.8008	1.64326	-2.34818	6.68846	-4.87267	14.5658	10.6811	-6.97545	0.0129871	11.8012	-8.18648	0.588916	-14.0152	4.8854	10.8271	5.41283	-2.414	-4.94759	-1.47326	5.34082	-19.7872	-0.0939793	-7.00827	0.377477	-3.5583	7.76119	-2.41228	5.59379	-7.54742	-9.92971	-4.77291	-7.01181	4.58192	-8.83738	17.7412	-0.354016	-4.57718	3.71203	11.9939	6.85834
M0024	-6.10519	4.15658	-11.5201	3.32661	-8.1329	0.488276	-6.95756	4.62841	-5.6017	-2.73831	2.18244	-5.22357	12.8121	-5.26797	3.01866	-8.12765	3.29699	5.49248	2.76524	8.30463	-17.0519	7.50878	-12.5942	10.2592	3.01239	-3.84625	-5.85663	-2.31467	2.39684	-21.1731	-0.433227	-8.50868	-0.378094	-4.79015	6.43897	-2.41184	7.42489	-9.23953	-10.9374	-5.98532	-2.89166	5.7077	-5.25385	11.6482	0.942713	-8.42368	1.80425	3.14511	-1.81015
M0025	5.73471	3.80991	-13.4204	1.1172	-17.3003	-5.9363	-5.51841	4.74426	-5.03292	-3.76359	2.10502	-2.44829	13.2041	-5.33911	1.51371	-8.57369	2.94473	4.99269	10.2094	-5.72586	0.116593	-10.0076	3.29089	-2.61225	9.54268	13.6661	4.14084	5.86938	8.48214	-2.36861	-4.85135	3.10152	-0.963949	-0.0875065	5.90213	-2.4193	-4.6455	3.82609	2.22708	2.8122	-4.96885	-2.40653	-3.73772	-7.38135	3.42488	-3.61552	0.283603	5.89185	6.55101
M0026	-11.1546	3.04387	-2.6939	1.30232	4.93792	2.55077	-1.37915	2.90727	-10.7707	-2.30088	-3.74896	4.18737	1.26132	-1.10027	17.7969	20.0912	-9.48937	-3.04919	2.76689	8.07184	-14.1142	6.9174	-13.9415	-4.39768	9.23257	14.7912	4.92772	7.03547	2.90117	-22.3222	0.215124	-9.59212	-1.17846	-5.67532	5.98844	0.715693	0.585438	-3.4764	-7.42476	-3.74226	-5.17427	-2.39229	-3.86859	-8.16974	3.60399	-5.74389	0.318125	5.68351	4.21045
M0027	-7.33766	4.15749	-4.85082	1.9941	-1.6318	1.29741	4.67619	7.23953	-11.6663	-8.48667	-4.21694	4.90487	14.0097	-5.41641	1.44512	-10.2857	3.35113	5.13514	8.511	-3.54709	-5.71484	-5.77391	-0.686583	-4.68848	9.79929	14.9996	5.33375	7.19852	10.8613	2.97854	-1.8883	5.41398	0.0202485	2.15125	6.04174	-2.63864	-4.69971	4.12755	2.33072	2.99226	-5.08731	-2.36113	-3.78569	-8.14232	3.7415	-4.95324	-0.0555467	7.6355	3.8803
M0028	-12.7661	3.40359	-3.10234	1.57013	7.19047	4.06255	-12.4288	2.91136	-4.8201	1.04473	2.23664	-4.56866	8.27596	-4.29411	12.3192	5.29397	-6.39066	0.160284	9.4486	-6.28349	-1.47967	-10.6916	0.956651	-3.29115	10.3318	13.9589	4.00892	6.51746	4.32727	-20.8518	-0.038247	-8.12918	-0.202017	-4.325	7.22576	-2.31954	6.35679	-8.28145	-10.3787	-5.32963	-4.62389	1.17078	-4.95367	2.91274	2.84771	-8.72703	2.20851	3.66341	-3.14336
M0029	3.50353	3.89997	-11.9765	1.28749	-12.5727	-4.12079	7.16837	7.93336	-16.2359	-9.81537	-4.60447	9.91864	1.73221	-1.51781	17.9039	18.9362	-9.01407	-2.46343	1.87296	8.35529	-17.571	8.01204	-14.3862	-4.02198	10.0569	14.5973	4.75125	6.87738	10.8778	3.31402	-1.30539	7.46057	2.71622	2.41022	6.46075	-2.30939	6.91654	-8.73933	-10.9095	-5.81176	-6.77949	4.68012	-8.16156	20.9185	-2.09993	-9.95321	3.7956	5.30253	-0.690628
M0030	5.02959	4.64009	-14.2926	1.5644	-17.0737	-5.55097	-10.743	2.99711	-3.38064	1.48374	1.22985	-3.66128	1.87614	-1.59879	17.9479	18.8919	-9.03245	-2.45266	3.54293	5.92766	-13.5277	5.4049	-11.9346	10.67	3.17884	-4.07497	-6.23005	-2.52694	11.3053	6.07039	-0.930322	7.98062	2.39215	4.26656	6.45329	-2.61878	-5.48685	4.73584	2.74677	3.51849	-5.28886	-2.49771	-4.19724	-9.28411	4.16191	-8.47238	2.05704	3.44678	-2.77309
M0031	-9.65253	3.07069	-2.71588	0.993348	2.78124	1.83256	-10.7515	1.39764	-2.29086	1.3793	1.28353	-5.24603	7.78277	-3.18614	6.94334	-1.21731	1.09575	2.47115	2.65621	10.359	-15.1041	7.95924	-16.0195	-5.20751	9.57715	15.5175	5.99797	7.52019	2.11766	-23.1359	0.388272	-10.2942	-1.68699	-6.3792	5.68009	-2.49818	8.23669	-9.89343	-11.5048	-6.55823	-6.56048	5.03768	-7.35296	22.714	-3.02588	-2.59758	2.62806	11.7982	9.38119
M0032	5.31967	4.21417	-18.8362	2.58556	-17.0963	-1.96488	-10.8098	5.03031	-5.37126	-1.48338	1.95737	-4.73486	9.80458	-5.05017	7.807	-6.12251	3.0671	5.14948	2.32022	7.4105	-17.3666	5.85788	-14.3815	-2.52148	10.6617	13.467	3.3661	5.99912	5.70226	-18.7935	0.269043	-7.10484	0.301395	-3.1634	7.89725	-4.78532	-0.82141	-0.569942	-2.14639	1.39574	-5.45107	-2.70292	-4.83826	-11.7242	5.53363	-4.80442	3.75548	8.72468	3.86495
M0033	2.34831	4.66988	-12.9889	1.67327	-13.633	-4.35632	-10.897	3.07957	-5.47762	0.947121	1.49145	-2.96822	9.63986	-5.89035	6.8049	-1.56144	2.48972	4.00065	3.58529	4.3598	-11.5208	-0.75687	-10.5479	7.24615	5.17539	1.95794	-4.80092	0.249024	11.4255	4.3495	-0.633192	7.1494	2.83529	4.16116	7.1307	-2.33299	-6.20537	5.262	3.15573	3.89349	-5.24097	-2.68585	-4.61354	-10.496	5.06869	-8.45177	2.16725	4.03102	-2.02278
M0034	5.07839	2.73396	-11.354	0.510774	-16.3436	-6.37198	9.20905	6.64073	-15.2945	-9.30178	-4.62617	11.8353	10.5384	-4.84423	2.55238	-1.7927	1.32643	3.3083	9.7533	-4.56988	-0.104846	-8.12431	2.52434	8.53275	2.36468	-2.60341	-4.28413	-1.5006	6.18165	-4.6304	-1.92387	2.16799	0.674038	-1.36063	5.18566	-1.07004	-0.403563	-0.254914	-2.80403	-1.43442	-4.8767	-2.12527	-3.09553	-5.67574	2.465	-7.35722	1.35245	2.73862	-1.74035
M0035	-11.8027	3.25968	-3.56577	1.80027	5.86733	3.23894	3.18662	7.63933	-12.0308	-8.29539	-3.73542	3.97925	14.8256	-6.03887	1.75458	-11.914	4.07621	6.02945	10.8966	-6.88827	0.341057	-12.018	4.04112	10.764	3.23495	-4.29198	-6.48731	-2.63455	11.4371	6.18617	-1.11241	7.97832	2.60321	4.59893	6.66222	-1.7659	-3.14257	2.27412	-0.884752	1.13432	-5.2357	-2.482	-4.23452	-9.70599	4.59436	-1.96644	-1.10512	10.3446	8.98205
M0036	-1.48863	3.32393	-14.1756	3.29837	-5.59883	0.83344	5.86451	8.34102	-16.6845	-9.49004	-4.3293	9.11351	13.3146	-7.02307	3.46782	-10.1835	2.2608	5.62	7.09552	1.59146	-13.3427	1.55363	-5.28144	-3.18905	10.3747	13.836	3.86718	6.45332	10.7882	-0.973368	-5.42924	4.49232	0.421242	1.41353	7.167	-2.4036	-6.31959	5.40465	3.20866	3.99027	-5.33294	-2.59174	-4.54937	-10.8256	5.16635	-8.67847	2.11391	3.89524	-3.09725
M0038	2.08062	3.89872	-10.7635	1.20422	-10.7764	-3.39316	8.06432	7.74568	-15.956	-10.083	-4.77059	10.5023	7.54439	-4.05047	9.0953	5.66645	-5.08318	1.16426	10.7013	-6.16293	0.172593	-10.374	3.58546	10.0183	2.93597	-3.58342	-5.6274	-2.22043	10.5477	5.05912	-0.784893	7.08925	2.01646	3.76716	6.00858	-2.59668	-4.92327	4.22631	2.39097	3.1112	-5.16824	-2.3957	-3.86413	-8.17269	3.60582	-8.15581	1.84312	3.24445	-2.47966
M0039	-11.3845	3.05115	-2.75039	1.13676	5.19561	3.03367	-11.5593	2.17436	-3.02714	1.32553	1.54975	-5.99202	12.0577	-4.96427	4.76687	-4.35263	1.20553	2.07719	3.00208	7.4182	-16.2992	7.13375	-12.7411	-4.41506	9.89743	14.6733	5.01497	7.06344	3.44325	-18.2098	0.280752	-8.61531	-0.968281	-2.42354	6.39027	-2.32792	-5.2223	4.36578	2.58388	3.22331	-7.43909	1.04947	-7.52793	8.00165	-0.113945	-0.210203	1.51859	14.0927	15.3762
M0040	6.37574	4.08109	-18.6518	2.67632	-17.9139	-2.29876	3.77054	7.33063	-15.5749	-9.34157	-3.98639	6.1225	11.1634	-4.34006	6.62262	-6.82557	3.02975	5.24482	2.15262	7.85699	-17.5088	6.72846	-14.6615	-3.00085	10.4153	13.7825	3.85525	6.4395	6.57802	-13.8154	1.09011	-5.4205	-0.294873	-0.7367	7.11454	-2.59411	-6.31689	5.46984	3.2497	4.08472	-5.43321	-2.63581	-4.6526	-10.8931	5.01988	-8.89488	2.33569	3.7339	-3.20737
M0041	7.83745	3.69859	-18.1658	2.33816	-20.0586	-3.49123	6.09482	7.43944	-15.5755	-8.80269	-3.58039	9.31924	11.6206	-5.68049	3.96983	-3.07785	1.8363	3.88053	10.8392	-6.32919	0.126575	-10.8592	3.76389	10.2826	3.03478	-3.83011	-5.9041	-2.35118	10.8706	5.61118	-0.924252	7.48687	2.15902	3.96387	6.24858	-2.55333	-5.17771	4.42642	2.56316	3.28139	-5.35571	-2.37625	-4.01654	-8.58302	3.77227	-6.28995	1.21607	4.50689	1.51521
M0042	-0.0268039	3.90525	-14.6979	4.00035	-13.2094	0.343986	7.48943	8.01133	-16.238	-9.91079	-4.68248	10.1655	1.30821	-1.12524	18.0293	19.4411	-8.94184	-2.51892	3.13889	6.38001	-13.4719	5.45517	-12.2784	5.62733	8.17499	9.22573	0.766343	3.55578	3.11896	-22.1255	0.0188029	-9.4497	-0.867896	-5.19944	6.61981	-2.17216	7.21959	-9.12143	-10.9069	-5.98686	-4.61159	6.6679	-7.41687	18.1932	-2.00086	-3.41628	-0.82632	7.7269	5.95655
M0043	5.64418	1.45323	-13.7892	0.893332	-12.8933	-0.551018	-11.0924	1.52633	-2.42972	1.49268	1.33661	-5.42894	13.7492	-5.19041	1.32591	-9.50552	2.95484	4.68543	6.96605	-2.65081	-3.28144	-7.19868	1.56241	7.69053	4.86028	0.591101	-2.95964	-0.416951	8.85819	1.50802	-1.88809	4.09584	1.16046	1.88431	5.74689	-2.54321	-4.52198	3.83042	2.17124	2.82589	-5.07781	-2.30788	-3.62539	-7.39765	3.25976	-4.64462	0.163454	6.92144	2.75076
M0044	4.39467	4.92041	-14.4567	1.80055	-15.0962	-4.4156	-8.71743	4.76997	-5.49105	-2.2792	1.86963	-2.29762	4.47826	-1.76636	17.149	13.939	-7.71379	-2.12376	5.47065	4.78075	-6.661	-3.297	-10.5293	11.3466	3.45939	-4.57722	-6.95021	-2.90565	12.0723	6.86234	-1.03364	8.81857	2.909	4.97541	6.96365	-2.81703	-6.005	5.32548	3.09815	3.91014	-5.53062	-2.56255	-4.56343	-10.5028	4.74814	-1.09419	-0.56376	11.8761	9.22435
M0045	-8.34533	3.07752	-8.03946	1.87925	0.995978	5.10591	-11.6006	2.69319	-3.88653	0.755744	1.73654	-6.17433	4.56883	-1.56296	15.6389	10.8047	-7.00362	-0.633608	1.48597	8.34886	-17.5778	7.60702	-14.9618	6.781	4.46322	-2.88337	-4.33254	-1.05427	11.2984	6.03431	-1.07251	7.92651	2.55414	4.53574	6.70984	-2.4044	-5.78207	4.87845	2.83323	3.54809	-6.85562	-4.03888	-4.63589	-6.9876	4.68845	-2.69948	2.4912	12.6451	10.3639
M0046	-4.9569	5.13753	-13.0006	3.28968	-9.77577	1.24627	0.113148	4.64837	-13.6287	-4.0421	-5.44626	6.37665	13.2223	-6.88617	3.0865	-7.74041	3.65709	5.52238	6.34654	4.37917	-15.0805	4.56634	-8.69928	-3.41418	10.2512	14.0835	4.26594	6.65448	4.18842	-20.9806	0.0283388	-8.30006	-0.377228	-4.58519	7.01876	-2.45368	6.62045	-8.48571	-10.4761	-5.42638	-4.65735	1.19027	-4.89404	3.35064	2.49723	-6.23661	0.99775	5.75248	2.63033
M0047	-7.30239	2.28016	-4.34651	1.34109	4.08002	1.87881	8.86512	7.60684	-15.6953	-10.0042	-4.95617	11.0575	10.8443	-5.58119	2.71734	-3.20831	1.75843	3.93209	9.98703	-5.49478	-0.231957	-9.33271	3.04251	9.2322	2.65446	-3.16594	-5.05635	-1.89687	8.71948	-0.527267	-1.59739	4.71561	1.62895	0.0278726	5.91506	-2.20051	8.16356	-9.97679	-11.4345	-6.60566	-6.3688	5.11164	-7.15012	22.5279	-2.62889	-2.59264	2.66291	11.3276	9.19397
M0048	2.0707	4.67246	-16.2372	4.06596	-12.4024	-0.330439	6.16785	8.27966	-16.5509	-9.66521	-4.33002	9.27979	13.3148	-6.71992	3.08431	-9.08145	3.39968	6.47039	11.3075	-7.32679	0.393532	-12.543	4.33318	11.3028	3.42697	-4.59423	-6.88604	-2.85626	3.82672	-18.7133	0.718103	-6.44457	1.58224	-3.13041	7.1639	-2.41324	6.43897	-8.33386	-10.3821	-5.3249	-3.06141	5.52906	-5.78925	9.76113	1.91369	-8.75484	2.2458	3.64933	-3.08849
M0051	1.01273	2.86146	-9.73647	0.842729	-4.09853	-0.250937	4.50297	7.53592	-16.2144	-9.47594	-3.77446	6.69889	15.5458	-6.66331	1.74214	-13.0548	4.29292	6.43565	11.4319	-7.46319	0.427268	-12.6879	4.4227	10.2034	5.80556	0.164624	-2.21725	-0.455669	4.49585	-20.6623	0.0244019	-7.9039	-0.17788	-4.31835	7.24896	-0.0755797	-0.55452	-0.565135	-3.83969	-2.11485	-7.02646	4.556	-8.64983	19.5149	-1.48722	-0.853492	1.86428	14.4126	14.7954
M0052	-10.3348	2.78299	-2.33718	1.06846	3.81256	1.91086	-10.7119	1.48495	-2.37472	1.44968	1.21354	-5.14918	12.9512	-4.74349	2.35104	-8.12274	2.47646	3.60263	4.76973	6.85522	-15.3232	6.77126	-9.67294	9.18923	2.63009	-3.12613	-4.98236	-1.85767	9.64057	4.31242	-0.893709	6.10976	1.49542	3.09944	5.65932	-2.37692	-4.30619	3.56137	2.03799	2.6118	-4.96219	-2.22611	-3.42857	-6.93982	3.18545	-7.60939	1.53183	2.92421	-2.04817
M0054	7.97761	3.67453	-18.1157	2.32472	-20.1392	-3.70596	7.79196	7.85989	-16.0781	-9.99237	-4.73071	10.3544	2.77841	-2.61833	14.1659	14.9167	-4.42926	0.103676	3.07172	4.65781	-8.00868	-1.18142	-9.49245	9.71788	3.50878	-2.78044	-5.07532	-1.47801	9.75621	0.567608	-1.64001	5.84519	2.18881	0.75969	6.18856	-1.66722	-3.8814	2.26661	-0.802439	0.302431	-5.16047	-2.3952	-3.92479	-8.50976	3.8884	-8.13491	1.84942	3.33496	-2.52954
M0055	-9.17799	2.47717	-5.7672	1.80706	2.60093	4.13046	-11.0653	1.57399	-2.4754	1.50548	1.3088	-5.39946	13.5638	-5.03959	1.37556	-9.42219	3.05913	4.73595	10.1515	-5.60456	0.0235759	-9.82613	3.23813	9.09544	2.61916	-3.13491	-4.99263	-1.94867	6.77674	-4.20529	-2.57558	2.8503	1.52065	-0.908209	5.92382	-2.2806	8.03015	-9.76897	-11.1518	-6.43811	-6.33914	5.08963	-7.42939	22.3138	-2.65212	0.099511	1.29791	13.874	15.711
M0056	-11.1287	2.95916	-2.56839	1.22014	4.92162	2.64465	-11.6805	1.75852	-2.67939	1.6617	1.43905	-5.77519	3.63535	-1.7952	13.0038	6.14947	-3.93606	0.209284	1.05891	9.36006	-17.7543	9.01387	-15.6439	6.51288	3.91915	-2.46517	-3.54626	-0.60902	3.08507	-19.2608	3.01506	-8.27717	1.13734	-3.3218	6.34303	-2.21079	7.63329	-9.50406	-11.0958	-6.22419	-6.8582	4.56055	-7.60652	21.2619	-2.51254	-1.86715	1.90498	12.9817	11.776
M0057	1.51083	1.70502	-13.9664	1.24363	-8.06324	-0.579763	7.76749	7.92668	-16.1444	-9.94112	-4.76088	10.3795	7.37863	-3.83942	9.98835	6.78399	-5.4353	1.26644	1.0752	8.53821	-17.4573	8.26978	-14.9978	-4.48788	9.86017	14.7019	5.1006	7.11641	10.667	5.37778	-1.0874	7.09269	2.16201	4.01746	6.34897	-2.32716	-5.13201	4.27171	2.55618	3.17567	-5.10107	-2.35407	-3.87847	-8.54816	4.07004	-6.86976	1.86595	3.91721	-0.504155
M0058	-0.463246	4.62176	-13.6103	3.53447	-12.1483	-0.283859	8.85185	7.41607	-15.592	-10.114	-5.01734	10.9857	9.7633	-4.61669	5.17454	-0.300669	-0.368804	1.53579	10.0038	-5.45334	0.0832756	-9.59987	3.14503	9.18222	2.64624	-3.16395	-5.07025	-1.90024	9.63653	4.29685	-0.947028	6.09116	1.55791	3.20324	5.76532	-2.32428	-4.45973	3.63286	2.07761	2.6265	-4.92308	-2.21889	-3.42142	-7.07616	3.35356	-7.43733	1.77972	3.12638	-2.04842
M0059	2.6381	2.02222	-14.127	0.827907	-5.31386	2.73633	5.08861	8.67619	-16.6653	-9.13265	-4.04484	8.62489	12.8166	-6.79595	4.33827	-5.72762	2.73228	5.67347	11.2431	-7.54291	-0.148454	-12.5327	3.97142	11.8267	3.63043	-5.02383	-7.42215	-3.12468	6.30567	-12.3015	4.12851	-3.26935	2.77654	-0.0671764	7.58403	-2.36899	5.93469	-7.90298	-10.0731	-4.99005	-7.8418	3.45285	-8.9185	16.6136	-1.0873	-1.09125	2.08719	14.6341	14.6064
M0060	2.05458	3.38499	-14.3033	1.50112	-9.51284	-1.0979	6.41015	7.57991	-15.9227	-8.9995	-4.07411	9.51912	7.84368	-3.74523	11.8111	11.1317	-7.62048	-0.367296	10.7192	-6.71393	0.332754	-11.2143	3.58836	10.2764	3.18072	-3.95892	-6.07202	-2.51389	10.7572	5.05609	-1.15282	7.59041	2.22672	4.2095	6.18694	-2.28964	-5.22264	4.05808	1.41732	1.74519	-5.16989	-2.43819	-4.04463	-9.0555	4.2305	-8.27996	1.91927	3.37523	-2.7204
M0061	-11.5788	3.1024	-2.73911	1.332	5.5403	3.00604	-12.2531	1.88543	-2.82548	1.75433	1.59617	-6.17563	14.3773	-5.69171	1.58037	-10.9692	3.64583	5.50624	10.6026	-6.34854	0.151743	-11.1141	3.71986	2.6255	8.30395	11.8035	2.46767	4.74852	3.19033	-22.0375	0.068845	-9.3683	-0.901175	-5.2666	6.55074	-2.29428	7.28135	-9.13858	-10.9062	-5.96187	-6.78221	4.76725	-8.04849	21.3984	-2.30606	-10.3393	2.90165	4.66468	-1.38286
M0062	-11.364	3.19577	-2.86222	1.25118	5.22054	3.19521	-12.4001	1.96038	-2.90444	1.8064	1.6132	-6.25408	14.3754	-5.67653	1.66662	-11.1224	3.81062	5.65905	10.6313	-6.50744	0.285615	-11.4077	3.79229	9.29925	4.14467	-2.19103	-3.98003	-1.35303	3.29339	-21.5424	0.0151379	-9.13512	-0.576235	-4.80807	6.6759	-2.20293	7.17818	-9.08726	-10.8451	-5.92576	-6.76017	4.77351	-8.06492	21.2187	-2.12345	-0.466851	1.71357	13.9312	15.1059
M0063	-10.2491	2.82882	-2.37325	1.09192	3.67741	1.749	-10.6413	1.41182	-2.30053	1.38525	1.23299	-5.14886	13.3497	-4.87026	1.24103	-8.80787	2.79501	4.38563	5.52766	-0.850842	-11.8301	1.66634	-2.93517	-0.643531	4.24216	1.97978	-1.03768	1.51092	9.63612	4.32074	-0.748066	6.26988	1.41123	2.9504	5.51616	-2.57525	-4.31403	3.62128	1.98107	2.61593	-4.93174	-1.8559	-3.16276	-6.03819	2.85885	-7.74412	1.56937	2.99085	-2.12009
M0066	3.17874	0.520675	-9.60708	0.399844	-7.34065	-1.48465	-2.40231	5.47137	-5.83728	-5.44494	0.85605	-1.26403	12.6732	-4.26822	1.21342	-7.49098	2.33879	3.80306	9.6827	-4.72926	-0.112095	-8.22009	2.65295	8.49085	2.33585	-2.63962	-4.24362	-1.46055	8.90136	3.38321	-0.850107	5.28546	0.903969	2.2467	5.1635	-2.46127	-3.64694	2.92112	1.68101	2.16897	-4.8223	-2.23475	-3.22232	-5.49149	2.41207	-4.62153	-0.335608	6.01494	3.26243
M0067	-3.7651	5.04911	-14.8399	4.04159	-8.19031	2.18189	2.81261	7.47288	-15.831	-7.01547	-3.09027	6.7837	7.88341	-4.73218	12.1776	4.69503	-5.07953	2.12273	11.6895	-8.06667	0.541829	-13.9168	4.80785	6.68423	4.98837	-2.57555	-6.36632	-2.28105	12.9523	7.77729	-1.22054	9.61248	3.47351	5.75471	7.61198	-3.77218	1.48849	-3.81356	-4.87871	-0.678754	-4.54963	0.298486	-5.28963	0.187978	3.76524	-7.48039	1.6081	5.15266	1.87086
M0068	-2.89267	5.62919	-15.9283	4.08556	-9.25736	1.26737	2.82305	7.67368	-16.4659	-8.17766	-3.43372	7.17464	4.34985	-2.82269	16.7979	10.4375	-5.39725	0.199198	6.65981	3.60026	-12.0057	0.0455587	-9.55491	10.5552	4.02478	-4.33578	-7.27735	-2.24089	10.9236	1.77528	-1.54213	5.88374	3.23737	4.40973	7.93633	-3.26138	1.94019	-4.79927	-6.64662	-2.40145	-6.17552	1.80882	-8.30117	9.51913	2.24422	-4.0276	2.06047	9.14892	7.81448
M0071	-9.60499	2.5104	-2.07294	0.873536	2.77084	1.35623	-9.84698	1.31389	-2.17433	1.30879	0.972097	-4.54853	12.584	-4.19956	1.33065	-7.75639	2.64475	4.07199	4.83849	-0.24718	-11.9058	2.15675	-3.34258	-1.05387	3.62681	2.17749	-0.651612	1.89265	8.85858	3.48055	-0.925391	5.18747	1.1106	2.61389	5.30798	-3.17032	3.72568	-4.67844	-5.5599	-2.08236	-4.78833	-2.08803	-3.06091	-5.89741	2.81856	-7.24736	1.28681	2.72746	-1.77922
M0074	4.96454	2.31018	-10.6936	0.15787	-13.9843	-3.52989	2.13134	4.31113	-11.4578	-4.13204	-3.882	7.35472	10.8023	-4.04226	3.67885	-1.71993	1.38551	1.99556	9.62322	-4.83569	-0.0714713	-8.7151	2.78284	8.36634	2.73029	-2.30181	-4.11626	-1.66273	9.03064	3.49885	-1.27341	5.25486	0.942385	2.62548	5.35774	-2.35205	-3.8511	3.12306	1.80116	2.30878	-4.88015	-2.13422	-3.17948	-6.07772	2.76822	-6.71889	1.15088	3.37275	-0.270592
M0075	-12.0094	3.1913	-2.90469	1.44074	6.14218	3.39418	-7.99633	4.86877	-5.72604	-2.63428	2.33264	-5.90815	14.7228	-6.027	1.7829	-11.3501	4.04404	5.7726	10.8943	-6.74127	0.279292	-11.6552	3.95233	8.3678	7.08483	4.24421	-0.847107	2.13247	3.63542	-21.4667	0.13306	-8.67764	-0.636051	-4.88699	6.5995	-1.67793	-4.34598	2.72642	-0.476755	0.652027	-5.20824	-2.60464	-4.34334	-9.31106	4.31394	1.55018	0.566181	12.3979	13.7004
M0076	-7.43767	2.30219	-6.48289	1.50822	0.10013	3.37048	4.85945	5.77504	-14.1288	-6.712	-4.41158	7.41764	6.39844	-3.36348	7.55997	-0.202939	0.72316	3.35889	1.8639	9.15442	-17.1851	8.55558	-13.8819	8.52324	4.62295	1.07397	-1.46918	0.0937086	2.49583	-22.7606	0.189204	-10.0356	-1.3388	-5.8657	6.16318	-3.68784	6.63583	-7.55705	-8.06049	-3.78514	-5.07928	0.520604	-4.82575	-0.354314	1.01129	-6.74958	1.74819	3.82057	-0.352421
M0077	3.63991	4.30317	-17.7902	1.89549	-17.9755	-2.62644	-3.22014	3.86264	-12.2362	-1.75198	-4.31155	4.54253	12.8629	-6.69282	4.42656	-5.99548	3.19601	5.49214	3.90027	5.70479	-15.6548	4.5905	-11.8271	-3.03782	10.4607	13.4512	3.41993	6.30019	6.57126	-13.7996	-0.870728	-5.31364	1.02211	-1.51162	7.22711	-0.565387	-3.18272	1.43828	-4.20399	-1.2866	-5.8788	-2.11107	-4.43155	-9.57067	4.96638	-8.91329	2.31884	3.81732	-3.40333
M0079	-7.64374	5.74305	-8.62345	2.32292	-5.74974	-0.689051	1.74038	5.4567	-14.3023	-5.3562	-4.75581	6.59601	2.33208	-2.39247	17.2457	16.4548	-7.75358	-1.42063	7.14611	0.0392735	-11.5442	-1.02367	-2.182	11.1292	3.23473	-4.42467	-6.83187	-2.7565	3.54316	-20.5917	-0.403487	-8.01351	-0.222176	-4.07753	7.2162	-1.98195	-5.09712	3.73092	0.201676	2.72659	-5.29182	-2.53448	-4.36944	-10.1214	4.76022	-8.51889	2.09473	3.68837	-2.97178
M0080	-6.19131	3.75483	-10.3489	2.95231	-7.08054	0.52891	-8.79706	2.35599	-2.98874	1.3253	0.593581	-2.66439	5.02803	-1.12122	14.2737	12.0727	-7.92181	-3.26621	10.2506	-5.67	0.0820845	-9.80782	3.2598	9.48533	2.72826	-3.33237	-5.20206	-1.96846	9.9796	4.67325	-0.9147	6.44674	1.6643	3.31799	6.00859	-2.93642	-3.69863	3.32597	1.99839	2.99737	-7.64377	1.54112	-7.00606	9.71864	-0.99029	0.084602	1.33788	13.8612	15.7573
M0082	5.19424	4.09696	-18.8704	2.55374	-16.7423	-1.48563	4.7336	8.73711	-17.0534	-9.34286	-4.01185	8.35395	3.17622	-2.63677	18.4787	15.8475	-7.59008	-0.742052	2.31856	7.20893	-17.3212	5.29614	-14.2573	-2.42042	10.6729	13.258	3.11641	6.06667	5.33023	-19.8136	-0.223249	-7.14116	0.463873	-3.40629	7.91741	-0.982412	-2.88616	2.26274	-1.40955	0.315834	-5.45989	-2.71516	-4.94204	-12.201	5.88477	-9.12333	2.47059	3.94418	-3.57821
M0083	4.11147	5.15124	-17.2574	2.53441	-19.1324	-3.37307	6.87359	7.80068	-16.1389	-9.5784	-4.2397	9.93629	11.7507	-5.79912	4.12179	-3.78335	2.29496	4.35497	3.72214	6.81368	-15.9292	6.04804	-12.3409	-4.06165	10.0559	14.4945	4.65207	6.85005	3.4503	-21.7775	0.0230758	-9.04331	-0.680351	-4.95489	6.78344	-2.21059	6.95414	-8.85468	-10.7689	-5.80116	-6.78369	4.72338	-8.16704	20.8249	-1.93466	-7.56901	1.86871	7.40099	5.91926
M0085	-10.5488	2.78505	-4.03156	1.61931	3.54777	1.75414	-11.7932	1.78623	-2.7109	1.662	1.47818	-5.87401	9.8014	-4.90265	5.15005	-4.19467	2.6301	4.14703	9.16291	-4.41296	-3.65145	-6.64486	2.1213	9.89255	2.91628	-3.61707	-5.69134	-2.23577	7.86192	-3.89158	-2.30368	3.21238	1.69335	-0.0963071	6.34497	-2.22697	7.55327	-9.40182	-11.0963	-6.19029	-6.56977	4.97628	-7.66281	21.5776	-2.15736	-0.121621	1.43753	14.0317	15.4646
M0086	-12.0601	3.24829	-2.93884	1.46295	6.20274	3.39208	4.77944	6.79757	-15.0398	-7.50334	-3.68151	7.70073	5.05249	-3.21331	14.7775	13.6908	-8.31542	-1.60377	11.0305	-6.84217	0.310781	-11.6719	4.0201	10.7486	3.22025	-4.16777	-6.36736	-2.59419	10.3249	0.753039	-1.72276	6.52236	2.47615	1.25179	6.82126	-1.08817	-2.45501	1.80784	-1.49269	0.545608	-5.43003	-2.45523	-4.25538	-9.43114	4.21354	-8.45753	2.04673	3.53993	-2.82989
M0087	-11.4793	3.09421	-2.66756	1.2849	5.39937	2.91827	-1.6774	3.8952	-9.98535	-2.73588	-4.9403	2.44085	3.25754	-0.771458	16.9556	16.0424	-8.36919	-3.06972	2.0465	8.78125	-17.1754	8.09575	-14.7188	-0.746033	5.67475	6.65443	-0.991614	3.33773	9.73055	0.527618	-1.64802	5.89312	2.24422	0.848984	6.9941	-0.162364	4.65111	-4.87283	-7.49327	-4.7167	-4.94406	6.48701	-7.33291	18.49	-2.0424	-1.12428	-1.12305	10.7859	9.88442
M0088	-12.1271	3.51828	-3.65833	1.44844	6.94369	4.12986	6.10727	8.25317	-16.5273	-9.69897	-4.2831	9.19596	2.58807	-2.20627	18.0458	17.5093	-8.57582	-1.82286	2.17972	7.98941	-17.5254	7.16401	-14.7428	-0.992709	6.91147	4.23333	-1.35831	1.71844	6.11818	-13.3855	4.11284	-4.77286	2.24322	-0.480278	6.88373	-2.6793	-6.13928	5.37098	3.09621	3.96793	-5.76023	-1.98593	-4.40419	-9.50773	4.6955	-8.86654	2.28676	3.7052	-3.16169
M0090	-4.5912	4.68204	-12.2069	2.99448	-10.8881	0.511063	-11.9012	1.78751	-2.71619	1.6847	1.51027	-5.94033	11.6234	-4.52775	4.03641	-6.49924	3.41549	5.13383	8.68977	-4.49784	-2.95011	-8.61988	0.675824	8.34728	2.76107	-2.49395	-4.66601	-1.0151	10.6043	5.32249	-0.970093	7.14953	2.05995	3.85247	6.19347	-2.44071	-5.04059	4.25355	2.47571	3.14115	-5.12551	-2.37233	-3.86647	-8.37679	3.86649	-5.44039	0.485064	5.52048	4.02106
M0092	-14.0048	3.65395	-3.57544	1.39472	8.97432	5.35154	-11.334	3.99175	-8.75246	0.477729	2.27313	-1.10177	5.13084	-3.22611	16.0554	9.25693	-6.79908	1.59098	3.40261	6.44851	-16.6624	3.71962	-11.7975	12.3367	3.84231	-5.40071	-7.85566	-3.34925	12.1938	3.08966	-2.03488	8.35147	3.80833	2.98651	8.07201	-2.19155	5.34246	-7.42459	-9.77448	-4.68063	-7.08345	4.4502	-9.07233	17.6813	-0.28468	-1.14661	2.28096	14.5805	13.7193
M0093	-8.88872	2.37578	-6.61715	2.41881	4.93187	6.33582	-13.4763	2.15777	-3.13878	1.94541	1.93491	-7.03874	15.3178	-6.51372	1.60845	-12.6391	4.0701	6.17297	6.94301	3.45798	-14.6433	3.42518	-7.6676	-3.39322	10.0315	13.7423	3.93078	6.26401	3.66699	-20.571	-0.20594	-7.53095	-0.164373	-4.2682	6.97977	-2.47214	6.5253	-8.34624	-10.5157	-5.40838	-6.91002	4.56938	-8.48666	19.8926	-1.64217	-0.857559	1.88138	14.4732	14.8411
M0095	-7.37297	3.95769	-10.229	2.47711	-4.85721	1.36017	-11.6453	1.703	-2.6237	1.62748	1.45402	-5.77442	7.11969	-2.96793	7.87213	-1.17289	2.10665	2.75231	1.1386	9.16735	-17.7993	9.18438	-15.4796	-0.0854665	4.36357	1.6563	-1.5773	1.13109	10.4413	5.15679	-0.932598	6.98074	1.93515	3.67671	6.13877	-2.85323	1.8787	-2.99234	-4.87033	-0.730524	-5.11524	-2.35071	-3.79488	-8.06976	3.67408	-8.03652	1.78749	3.18731	-2.41002
M0096	-8.838	4.56424	-6.02627	2.3308	0.313204	2.85736	-2.40127	3.6444	-12.6336	-1.98259	-4.23701	5.26428	6.33422	-4.65794	13.9605	11.1121	-6.34271	0.317961	2.39986	6.35404	-16.8913	5.42927	-13.1639	-2.90768	10.5206	13.6529	3.48199	6.23574	4.77984	-20.382	-0.102083	-7.5238	0.14626	-3.74864	7.46661	-2.08986	5.70282	-7.72698	-10.2241	-5.08157	-6.89758	4.60164	-8.66228	18.4968	-0.613742	-3.65849	3.30532	12.3687	7.98075
M0097	-10.6968	2.90385	-2.46971	1.15526	4.30896	2.19819	-10.4668	1.92131	-2.65812	1.0255	1.55345	-5.47985	13.6796	-5.13763	1.37272	-9.58588	3.08211	4.78934	6.81404	-2.53402	-10.6759	0.255928	-0.903227	-5.03629	9.65699	15.2412	5.6863	7.38704	2.33943	-22.9242	0.195331	-10.2176	-1.43148	-5.98865	6.01848	-2.29643	7.94726	-9.73088	-11.3196	-6.42846	-6.6276	4.85453	-7.60394	22.4496	-2.90856	0.129322	1.23244	13.7941	15.6898
M0098	-9.43524	4.96758	-5.44796	1.40749	-0.423654	2.10352	-12.7346	2.0248	-2.98026	1.85301	1.71084	-6.49471	4.11591	-1.58284	15.8452	11.7532	-7.4783	-1.3004	3.54811	6.17545	-12.5483	4.0081	-10.7156	-1.1426	9.09912	12.744	2.50987	4.73337	11.2103	5.95069	-1.03798	7.81738	2.45332	4.38763	6.59615	-3.27137	-4.47882	4.38797	2.68385	3.34077	-5.45916	4.51173	-6.17132	8.41412	0.406697	-6.10835	0.858806	5.13808	2.26539
M0099	5.78804	3.99677	-18.7901	2.50115	-17.581	-2.09962	5.47225	8.46306	-16.7569	-9.52868	-4.15743	8.81504	9.10744	-5.29066	10.1913	3.70478	-4.51422	2.61059	11.5565	-7.69726	0.423997	-13.2648	4.59961	11.7822	3.61415	-4.92704	-7.34037	-3.09669	4.4475	-18.1045	0.930151	-5.90178	2.0092	-2.41612	7.32402	-2.34762	5.87684	-7.8187	-10.2142	-5.03939	-4.65386	1.37977	-5.24285	2.69093	3.13119	-9.00288	2.39871	3.81272	-3.33316
M0101	-7.01068	2.00155	-4.60174	1.80527	5.79462	4.35189	6.84507	8.22433	-16.471	-9.75543	-4.54638	9.75993	10.1537	-4.24816	7.89906	1.09787	-2.42266	1.89382	10.6975	-6.84274	0.397435	-12.1641	3.99955	-2.35929	10.249	13.1497	3.34942	5.65255	9.54994	-1.33528	-4.95907	4.22217	0.0386683	0.979782	6.76325	-2.42348	-5.50118	4.75418	2.80382	3.45941	-5.1366	-2.44515	-4.13403	-9.645	4.72977	-8.30306	1.93817	3.44163	-2.86573
M0102	-5.75867	5.8911	-14.5344	3.79691	-8.19632	2.66614	4.02663	8.80688	-17.2106	-9.14311	-3.86236	7.87338	3.72983	-3.12086	18.4874	14.8862	-7.35959	-0.367867	4.50695	4.7507	-13.7225	2.00088	-10.4034	11.8707	5.48061	-3.82476	-5.86302	-2.52482	5.90913	-19.2008	-0.181413	-6.40493	0.762712	-3.02806	7.88898	-2.04663	4.59756	-6.7795	-9.5651	-3.84654	-7.1992	4.35327	-9.28267	17.1608	-0.191438	-4.16924	3.62204	13.0909	7.87659
M0105	0.437097	3.3594	-11.4224	0.91759	-10.2853	-3.88626	-8.29695	4.9083	-5.77622	-2.6052	2.43076	-6.13557	15.0188	-6.2072	1.69276	-11.937	3.99375	5.88196	11.1599	-7.15856	-0.510511	-11.0564	3.89675	-1.4709	9.78528	13.0176	3.01449	5.38521	4.01847	-21.1392	0.0309162	-8.49559	-0.521976	-4.79676	6.86678	-2.4556	6.8097	-8.65342	-10.5936	-5.55852	-3.64943	6.47625	-5.05987	11.4105	1.01239	1.41482	0.556865	12.7078	13.7603
M0106	-11.3592	2.97429	-2.6938	1.28067	5.20296	2.86714	-12.0072	1.83793	-2.76957	1.72518	1.52192	-5.99315	14.002	-5.38447	1.71053	-10.3785	3.59175	5.39575	10.5027	-6.36412	-0.299256	-10.4021	3.58966	-1.63507	8.89888	13.0479	2.97944	4.99293	10.6633	5.37874	-1.03192	7.15196	2.12931	3.95998	6.29546	-2.40777	-5.14184	4.29664	2.53515	3.17697	-5.11666	-2.36746	-3.88501	-8.50927	3.9936	-3.86525	-0.562947	7.31323	5.76301
M0109	-9.03295	3.87299	-4.48528	1.59769	-0.0183895	2.04397	-12.2336	1.84804	-2.78806	1.74762	1.59992	-6.16081	14.4699	-5.75601	1.5678	-10.9663	3.57969	5.46469	10.0859	-6.58787	-0.0438611	-10.4697	2.68482	-4.22918	9.94257	14.6359	4.99569	7.04079	3.26778	-21.9473	0.0839893	-9.31092	-0.905243	-5.28483	6.52847	-2.37294	7.31263	-9.1488	-10.886	-5.93165	-5.60965	-1.25604	-3.67603	-5.01979	2.81563	-8.25882	1.9369	3.3229	-2.6006
M0110	-10.9103	2.58091	-3.95789	1.76604	3.29887	2.1036	-11.834	1.75129	-2.67818	1.66157	1.50262	-5.90351	14.1672	-5.51988	1.49292	-10.4424	3.39171	5.20868	10.5487	-6.14911	0.20066	-10.6014	3.53855	9.91716	2.917	-3.6586	-5.613	-2.20725	7.65132	-4.1908	-2.57399	3.28163	1.65914	-0.670112	6.66713	-0.0574122	4.80705	-4.72924	-8.0398	-4.99726	-6.63748	4.952	-7.73477	21.5191	-2.2344	-1.77376	2.02259	13.0692	11.979
M0111	7.10204	3.7908	-18.2477	2.39199	-19.0126	-2.69515	-0.721974	6.98435	-10.7899	-6.79894	-1.57239	1.38366	14.7125	-5.93271	1.83741	-11.9148	4.21603	6.12907	10.9697	-6.76158	0.26511	-11.9747	4.01025	10.7032	3.22554	-4.32456	-6.52939	-2.64421	11.3798	6.11363	-1.19428	7.85222	2.64336	4.67932	6.84977	-2.32417	-5.83244	4.86048	2.91999	3.58438	-5.18389	-2.45658	-4.19758	-9.75376	4.74254	-4.8228	-0.015236	6.42302	3.28512
M0113	-1.96021	1.53965	-6.70142	0.0325495	-0.525701	0.0584523	6.12722	6.75809	-14.9247	-9.7799	-4.59386	7.71603	12.1647	-5.75972	4.00386	-4.23611	0.362777	4.56586	10.3876	-6.01036	0.153725	-10.5064	3.47617	9.84833	2.87023	-3.64464	-5.58663	-2.15837	10.3338	4.99897	-1.07048	6.82164	1.99376	3.65604	6.15299	-2.36496	-4.67614	3.64996	1.67989	2.49542	-5.08547	-2.32288	-3.76415	-8.05354	3.75146	-7.85233	1.84479	3.24182	-2.3768
M0114	-8.05152	2.70235	-2.86706	2.12147	3.75135	2.02277	2.33276	2.61532	-11.4386	-3.27255	-5.41314	8.05833	3.69244	-2.54701	11.8726	12.2208	-3.34708	-0.811355	5.71336	-0.517608	-2.03751	-5.67581	-3.68145	7.57321	4.15134	-0.0123627	-1.80156	0.156473	7.6867	-5.21596	-3.69449	-0.00672129	-1.76748	-1.68645	4.79719	-3.5861	2.36339	-3.67938	-5.00584	-1.90489	-7.44508	1.74992	-6.53266	10.3961	-1.26065	-0.614252	1.76006	13.0896	14.4859
M0116	4.18042	3.6757	-18.5206	2.48333	-15.2971	-0.842912	4.41305	8.78017	-17.1078	-9.31619	-3.90528	8.10655	14.2913	-7.55855	3.34089	-11.2495	4.38302	7.62091	4.40623	5.39336	-15.8709	3.57862	-11.1221	-2.20533	10.5939	12.838	2.60344	5.7029	4.94541	-17.5116	0.497964	-5.11125	2.38726	-2.05845	7.969	-2.3754	5.32197	-7.31013	-9.78674	-4.61067	-3.22373	5.33213	-6.36279	7.65646	3.03083	-7.73258	2.04882	5.0448	-0.244507
M0118	-8.45422	3.19599	-9.02202	2.23118	-0.110381	4.56188	-13.1163	2.11536	-3.08343	1.93062	1.80644	-6.74521	4.01363	-1.26966	16.7022	14.8774	-6.62792	-2.48278	1.6073	8.00579	-16.8907	7.38011	-15.1345	-3.69658	10.1679	14.2366	4.41034	6.73243	3.99931	-20.9691	0.0764039	-8.40396	-0.236717	-4.3254	6.95332	-2.3135	6.7446	-8.64456	-10.5878	-5.58623	-4.45908	1.54057	-4.77032	4.16004	2.48881	-0.249518	-0.63663	12.3364	10.0918
M0119	-3.12128	3.02923	-12.813	3.09568	-8.28853	0.743508	-11.6653	1.78511	-2.70491	1.66243	1.42666	-5.76568	13.8229	-5.22737	1.56851	-10.1473	3.49145	5.20974	10.2541	-6.00128	0.227178	-10.6492	3.43005	9.75666	2.86705	-3.59139	-5.62128	-2.18428	10.2923	4.98048	-1.02925	6.77088	1.96392	3.75344	6.22765	-3.2105	-3.90725	3.88796	2.35545	2.88664	-4.96155	-2.14257	-3.51761	-7.43921	3.86482	-1.46549	-0.497069	10.1637	8.64832
M0121	5.16181	3.5942	-15.5735	1.40218	-18.4446	-4.46435	-10.3551	1.38413	-2.23604	1.33392	1.09616	-4.90332	13.2382	-4.75473	1.28981	-8.61699	2.71623	4.31837	10.0499	-5.29213	0.0122943	-9.10802	3.01673	-3.80844	9.65195	14.3237	5.07974	6.40237	8.98378	0.444894	-3.94744	3.91159	-1.16721	0.382876	5.50046	-2.45022	-4.1213	3.41916	1.94709	2.52331	-5.50492	-2.47713	-3.32773	-5.82711	3.12133	-7.69119	1.80401	3.22036	-1.61939
M0123	-12.2351	3.30555	-2.99811	1.50175	6.44308	3.53393	-8.08113	4.95745	-5.76612	-2.65573	2.44221	-6.17988	13.7055	-5.85408	2.83209	-10.2348	3.82647	6.09593	1.82776	8.41051	-17.5924	7.72305	-15.0203	-3.65861	10.1764	14.2958	4.45293	6.73746	6.65307	-6.73541	1.15238	-2.28133	1.79429	1.54766	7.38732	-0.698753	1.83022	-1.91327	-3.04184	-1.0953	-4.61007	-2.65174	-5.08472	-3.14767	3.94832	-4.24565	1.90984	7.90644	2.84541
M0124	-9.10459	2.51064	-3.94225	1.57989	5.68356	3.61994	-5.35904	6.25104	-6.58331	-4.93595	1.68245	-3.07703	14.4966	-5.81207	1.53654	-11.1589	3.64467	5.54274	7.27621	2.2458	-13.3466	3.46194	-5.93958	-4.1974	9.98068	14.6585	4.9046	6.97462	3.28843	-21.9314	0.120194	-9.18083	-0.866101	-5.23261	6.59047	-3.14887	6.78113	-8.43813	-9.45968	-4.92921	-3.72503	7.52043	-6.96342	16.0936	-1.15058	-8.29736	1.92725	3.37013	-2.69818
M0125	1.07028	2.98355	-9.70687	0.990866	-4.14088	-0.118582	-4.91743	1.77595	-11.4224	-2.04922	-2.79121	2.92153	15.5364	-6.6201	1.82591	-13.0307	4.35999	6.48759	11.3597	-7.42957	0.400695	-12.7543	4.39999	11.4453	3.47354	-4.72371	-7.00939	-2.91184	12.2055	7.00336	-1.1187	8.81944	2.98551	5.08772	7.07574	-2.55849	-6.21388	5.35056	3.20951	4.01235	-5.40616	-2.60496	-4.58893	-10.7012	4.95832	-6.60917	1.47424	5.32876	1.5693
M0126	2.76607	4.94432	-14.8249	2.03076	-17.0625	-5.12742	-11.8595	2.96658	-3.54304	0.945702	2.10876	-5.67746	7.83023	-3.72717	8.73191	-3.03689	2.16504	3.16682	1.35127	6.27847	-15.493	4.71177	-12.205	-1.66535	8.75283	12.9748	2.28803	5.68281	4.7949	-18.9287	0.4208	-7.52064	-0.244929	-3.5335	7.17695	-2.32267	6.42611	-8.3453	-10.4142	-5.37284	-6.94539	4.60658	-8.52981	19.7479	-1.48212	-4.39543	3.5416	8.0469	4.58531
M0127	0.63858	5.2597	-15.2459	3.61683	-12.9857	-0.790084	6.45815	8.2519	-16.5008	-9.61079	-4.5083	9.42488	12.2596	-6.19229	4.22499	-4.56879	2.53699	4.71388	3.5611	6.65461	-16.166	5.99084	-12.2424	-3.55983	10.2218	14.1281	4.27023	6.66121	4.02837	-21.1637	-0.0307532	-8.49001	-0.382872	-4.5651	7.06015	-2.30377	6.61189	-8.52908	-10.5091	-5.49884	-6.78366	4.39129	-8.39458	19.5283	-1.49744	-0.579705	1.80668	14.2885	14.6372
M0129	-7.76547	2.67944	-4.46813	1.21141	3.80012	1.85508	5.30968	7.26641	-16.481	-7.95217	-3.77733	9.00207	1.9038	-1.61734	18.1976	18.1467	-8.40478	-1.84868	3.18781	6.8983	-13.7737	4.38046	-11.995	10.7484	3.26809	-4.36081	-6.65068	-2.70598	7.64479	-7.44082	-0.788241	1.3795	0.835638	0.230946	7.10026	-2.13789	6.5809	-8.54789	-10.5536	-5.576	-6.74871	4.66793	-8.3039	20.0768	-1.40999	-8.74472	4.3273	5.61244	1.90109
M0130	9.13266	3.33552	-17.7724	2.09992	-21.7351	-4.69628	7.20512	7.36114	-14.0882	-9.64263	-3.9405	9.55911	12.3675	-5.22879	1.36102	-7.18757	1.75898	5.05316	10.03	-5.30441	-0.0271379	-9.23834	3.02625	9.05579	2.55173	-3.03314	-4.8613	-1.75696	9.66209	4.31794	-0.921473	5.88231	1.43342	2.99088	5.59573	-2.64409	-3.91729	3.3538	2.01407	2.5407	-5.00099	-2.20236	-3.42034	-6.73685	3.02839	-7.62822	1.57339	2.90193	-1.95991
M0133	7.25782	3.66228	-17.7904	2.14088	-19.8088	-3.45171	-12.2967	1.90684	-2.84811	1.76555	1.60349	-6.20341	3.35557	-1.08823	16.7279	15.3542	-8.09052	-2.79923	3.03	3.34893	-8.83946	-2.58386	-9.19751	-4.28703	9.94603	14.6559	4.94566	7.01095	3.20001	-22.0301	0.0572653	-9.35732	-0.879893	-5.23358	6.50255	-2.22687	7.18513	-9.06236	-10.9354	-5.96105	-6.70607	4.75841	-8.01661	21.3014	-2.16673	-0.316823	1.57167	14.1476	15.3055
M0138	6.47855	3.99668	-17.8043	2.40686	-18.0381	-3.4901	-5.55348	6.56856	-7.00962	-5.09082	1.80294	-3.23882	14.7546	-5.98288	1.74462	-11.8089	4.0489	5.98522	10.853	-6.8386	0.338041	-11.9491	4.00798	10.6959	3.21242	-4.24572	-6.43779	-2.60935	11.2993	6.07112	-1.07788	7.80962	2.57171	4.46384	6.71649	-2.38413	-5.6847	4.80986	2.85759	3.56162	-5.21772	-2.47075	-4.19925	-9.61106	4.56052	-8.39718	2.018	3.45424	-2.83493
M0141	5.24998	4.12347	-16.3117	2.0294	-20.4347	-3.69973	1.02223	7.79432	-8.92319	-7.55334	-1.93035	0.474826	7.75848	-2.36232	10.1008	3.96521	-0.91393	1.08875	1.11193	9.28791	-17.7434	8.9038	-15.5967	7.14626	3.56824	-2.22535	-3.80882	-0.388263	9.51586	0.305517	-1.70502	5.50949	2.10941	0.677834	6.44861	-2.21448	7.5189	-9.36524	-11.0375	-6.12467	-6.70618	4.83965	-7.86805	21.9491	-2.51828	-3.06694	2.98358	11.1489	8.80472
M0142	7.71556	3.66245	-18.0558	2.26601	-19.8711	-3.26411	-1.56782	6.78827	-9.43194	-6.45921	0.123435	0.996139	14.2259	-5.55632	1.67518	-10.9725	3.81992	5.62893	10.5208	-6.43673	0.296099	-11.3778	3.74192	10.1835	3.03462	-3.90665	-6.04141	-2.40259	10.7782	5.486	-1.08906	7.28454	2.27062	4.16994	6.43579	-2.47698	-5.08049	4.38862	2.57542	3.20294	-5.24407	-2.33264	-3.95429	-8.76961	4.136	-5.48073	0.622924	6.87837	1.38109
M0143	4.80427	4.63699	-17.0929	2.2727	-18.7224	-2.34217	6.37799	8.29683	-16.5598	-9.6944	-4.40418	9.42218	2.07419	-1.7591	18.1752	17.9783	-8.42806	-1.82516	5.82247	0.522838	-4.33255	-6.43958	-6.67024	10.9115	3.2793	-4.46816	-6.75904	-2.70309	11.6771	6.43036	-1.10819	8.33064	2.78065	4.83963	6.91527	-2.37118	-6.01469	5.12897	2.9961	3.75083	-5.25118	-2.53411	-4.35083	-10.2051	4.87307	-8.5635	2.09464	3.58186	-3.04789
M0145	-0.955114	4.22982	-13.5981	2.20249	-13.6846	-0.975509	-9.30416	2.63098	-5.07134	0.671321	1.14436	-1.77998	11.4195	-5.48405	4.12031	-3.0325	2.06149	4.03332	8.7581	-2.91998	-8.18086	-2.89672	-0.754612	-4.39461	9.90097	14.6584	5.01079	7.06272	6.36655	-9.92516	1.07683	-4.49966	0.235264	-0.23771	6.37037	-2.32545	-5.21453	4.30328	2.57062	3.21375	-5.11789	-2.37652	-3.92783	-8.71535	4.14031	-2.82162	-0.69737	9.13327	7.96737
M0146	-8.38464	3.32625	-3.71554	1.69472	-0.817002	0.810777	-10.7115	1.47022	-2.41056	1.48483	1.22793	-5.06696	10.8115	-4.3711	3.72	-1.49376	1.56999	3.28094	10.0725	-5.43829	0.048793	-9.46659	3.10762	9.20998	2.62803	-3.1527	-4.97431	-1.84756	9.66895	4.34481	-0.905046	6.10533	1.49873	3.10251	5.76244	-2.64225	-3.88747	3.32899	1.95889	2.72526	-5.00807	-2.151	-3.58259	-6.85936	3.03755	-7.66331	1.55763	2.95412	-2.07235
M0152	-11.0219	2.86471	-2.73175	1.50545	5.04353	2.71071	8.03585	7.82634	-16.036	-10.036	-4.80012	10.5172	1.06407	-0.926744	17.9028	20.1185	-9.29625	-2.92067	1.14005	9.18481	-17.7411	8.98172	-15.5125	-4.65701	9.80531	14.9294	5.29408	7.19042	10.1829	2.57901	-1.36544	6.55389	2.35428	1.95267	6.32607	-2.26053	7.57766	-9.41576	-11.0951	-6.18546	-6.58606	4.97396	-7.67142	21.606	-2.20297	-1.32347	1.40437	13.3464	13.4772
M0153	6.24466	4.50266	-15.0972	1.64797	-18.4886	-4.91464	6.56186	7.59314	-16.2705	-9.40691	-4.5817	9.75882	11.9666	-5.95935	4.09991	-3.87388	2.20209	4.31926	3.88141	6.78187	-15.9852	6.16372	-12.3098	-2.32863	8.28031	11.4913	1.75583	4.92317	8.41947	-0.36997	0.928242	3.57484	2.40961	3.20044	7.14834	-0.585024	-2.28592	1.94139	-2.82947	-0.0104401	-5.9692	-1.66565	-4.07506	-4.9916	4.24058	-7.5047	2.60388	5.94338	-0.200948
M0154	4.96306	4.36495	-15.8068	1.93429	-16.8724	-3.09377	-4.0022	7.41416	-10.1374	-5.977	0.728805	-0.62307	9.89843	-4.97012	7.95332	-6.28691	3.31634	5.12712	2.19837	7.41455	-17.356	5.66119	-14.3903	-1.01488	8.09298	7.85649	-0.986095	3.05514	6.18376	-14.1354	2.97537	-3.83524	1.87251	-1.02108	7.75179	-2.24546	5.71826	-7.73757	-10.0015	-4.92043	-7.05153	4.45807	-8.91253	18.3616	-0.658193	-5.16141	4.23248	10.1569	4.78409
M0156	7.16145	3.63499	-18.2731	2.16202	-19.4846	-3.27158	-0.463789	5.23626	-11.65	-4.66126	-3.96551	5.57204	13.6063	-6.30247	1.61366	-9.9598	2.83371	6.42027	10.7877	-6.69236	0.327532	-11.6321	3.91335	10.4931	3.14619	-4.05375	-6.25741	-2.52945	11.1167	5.84971	-1.03939	7.72196	2.41503	4.34107	6.55199	-2.39171	-5.52686	4.68794	2.72707	3.43533	-5.17877	-2.45054	-4.09803	-9.28023	4.3771	-8.3195	1.94768	3.40858	-2.77621
M0157	-7.46704	2.85011	-8.97059	2.23162	-1.85543	3.38073	-11.8593	1.79724	-2.72409	1.69681	1.48525	-5.89329	8.06907	-3.4576	7.51819	-2.54549	1.87197	3.26361	2.99983	6.98344	-12.1579	4.32847	-11.1379	9.98617	2.93146	-3.7357	-5.74026	-2.24298	10.5379	5.14658	-0.995282	6.98129	2.04517	3.78088	6.20263	-2.58256	-4.77854	4.14148	2.4449	3.0632	-5.10135	-2.34981	-3.83521	-8.33196	3.90348	-8.01684	1.76413	3.23885	-2.20469
M0159	-9.31664	2.39931	-3.08454	1.07582	1.73277	2.24847	2.2295	2.51678	-11.3386	-3.11182	-4.92708	8.45028	6.22004	-2.93082	9.52354	9.35217	-6.6317	-0.168885	9.92791	-5.02781	-0.0422717	-8.59291	2.84792	8.78117	2.45791	-2.77104	-4.50314	-1.61645	9.16826	3.8308	-0.773117	5.65193	1.1403	2.59843	5.10263	-2.57925	7.90408	-9.53915	-10.0502	-6.30285	-6.47984	5.0028	-7.25235	24.068	-3.65146	-8.64459	3.92007	4.54705	2.58133
M0160	2.21541	3.82009	-11.7969	1.19858	-11.8517	-3.80336	-5.08847	5.1503	-9.46341	-3.30015	0.276742	1.4199	9.2519	-4.25975	9.03738	2.80693	-4.15363	1.96891	7.00812	2.76008	-6.51469	-3.10581	-7.07609	9.73394	4.97481	-1.5231	-3.78525	-0.884707	4.08192	-21.0855	0.15417	-8.25475	-0.485469	-4.75528	6.83847	-1.39226	6.12764	-7.96022	-10.286	-5.24508	-6.94186	-3.83952	-4.58505	-7.90042	4.578	-3.01977	2.696	12.7738	10.2482
M0161	-1.25418	2.19965	-7.82195	0.381068	-1.3499	-0.397652	-4.90832	6.96807	-7.26978	-5.93048	1.93603	-3.02023	2.38092	-1.67129	17.9021	18.3709	-8.83627	-2.258	1.91114	8.54354	-17.6777	8.16705	-15.0947	0.16848	6.2107	2.58463	-0.203424	1.87487	4.48155	-20.0557	0.446911	-8.27715	-0.697257	-4.26639	6.48224	-2.83428	-5.46105	4.8342	2.80912	3.61519	-6.70891	2.29955	-7.78893	14.8652	-0.448173	-6.13144	4.57854	8.30394	4.38967
M0162	-10.2304	3.32099	-3.13049	1.18752	4.81545	2.64142	6.53662	7.00795	-15.6243	-9.95642	-4.3107	8.02639	13.2115	-4.46274	4.9905	-2.50379	-0.115951	2.67467	2.94357	7.89004	-16.8646	7.68148	-11.8191	9.85471	2.89711	-3.51404	-5.58946	-2.19795	10.376	5.08501	-0.875765	7.02555	1.91006	3.63855	5.99218	-2.47897	-4.87188	4.12331	2.33485	3.03557	-5.1138	-2.35885	-3.6192	-7.83692	3.61642	-8.0434	1.75843	3.20846	-2.46373
M0163	-11.5322	3.15648	-2.80417	1.37451	5.45933	2.87371	-12.2211	1.81227	-2.75269	1.69861	1.62693	-6.19834	5.44047	-2.2556	12.3659	9.25639	-4.47547	1.61054	1.46912	8.72028	-17.6918	8.74443	-15.2054	-3.64321	9.51056	14.7285	4.63069	6.7474	3.25004	-21.9591	0.211254	-9.15579	-0.96293	-5.38897	6.41294	-2.46786	7.31773	-9.08185	-10.9487	-5.93287	-6.72331	4.87146	-7.90522	21.0633	-2.12674	-0.432191	1.62826	14.1804	15.2929
M0164	-13.0842	3.59881	-3.82517	1.5096	8.2521	5.0214	5.04294	8.63848	-16.945	-9.4091	-4.08209	8.55721	3.02182	-2.50765	18.4203	16.2381	-7.77357	-0.958373	2.18996	7.21798	-17.3959	5.66494	-14.2279	0.255794	6.57433	3.02509	-2.61812	1.26842	9.22159	-2.49372	1.2916	2.3818	4.60098	2.38241	7.56269	-2.4303	-6.82959	5.87029	3.52748	4.35958	-5.56038	-2.89185	-4.81537	-10.8854	5.32476	-5.0582	0.345655	7.61405	4.02123
M0165	5.83054	3.32626	-13.085	1.59044	-17.3194	-5.48036	8.91513	7.39678	-15.6435	-10.0584	-4.90285	11.2414	10.3934	-4.82751	3.74134	-0.967928	0.911051	3.30198	10.0993	-5.45482	0.0736412	-9.43566	3.08621	9.21932	2.59067	-3.22687	-5.01339	-1.7859	9.75845	4.44309	-0.87098	6.24291	1.5238	3.1247	5.65427	-2.54919	-4.21536	3.58363	2.05631	2.64441	-5.00636	-2.24758	-3.48516	-7.02455	3.16119	-4.8509	-0.258728	6.45451	3.67087
M0167	0.138998	3.58106	-14.1573	3.41617	-10.6436	1.28279	-1.62354	6.75805	-9.4045	-6.48142	0.163536	0.929598	11.5657	-5.64205	4.05376	-3.30353	2.0702	4.09048	3.17697	7.25877	-16.2576	7.02161	-12.6352	-2.80094	8.13553	11.7831	2.07042	5.10726	9.76506	0.523573	-2.26753	5.98454	2.25486	0.748069	6.59634	-2.25373	7.20236	-9.07027	-10.8925	-5.94179	-6.70139	4.43513	-7.96857	20.6269	-2.14004	-0.328972	1.56699	14.1654	15.2673
M0168	7.07304	3.84139	-18.4337	2.48491	-18.9293	-3.01707	6.61994	8.23815	-16.2048	-9.58384	-4.36546	9.54327	11.8397	-6.09687	6.37907	0.711317	-1.9157	4.23159	11.0589	-6.90477	0.315288	-11.8358	4.03126	10.9175	3.2681	-4.31744	-6.48515	-2.64366	11.6158	6.40191	-1.05316	8.21808	2.66074	4.52409	6.68438	-2.57562	-5.71776	4.91073	2.91366	3.67749	-5.32269	-2.52233	-4.31999	-9.74352	4.44586	-8.51541	2.09885	3.67957	-2.79428
M0169	2.92239	3.49046	-14.9272	2.94114	-13.1853	-2.15625	-11.131	1.56567	-2.46971	1.51469	1.33262	-5.44346	13.6904	-5.13657	1.37275	-9.52734	3.043	4.75231	8.51177	-2.35087	-7.21411	-3.28581	-0.7853	-5.03447	9.6468	15.235	5.71963	7.40911	2.34516	-22.9145	0.193907	-10.2396	-1.44772	-6.01406	5.99967	-2.32365	7.98714	-9.76559	-11.3194	-6.43201	-6.54636	5.03206	-7.48046	22.3712	-2.65835	0.0352497	1.34996	13.8954	15.7007
M0170	-9.7525	2.60511	-2.16563	0.956169	3.00943	1.41726	-1.65406	1.61097	-7.54649	-0.91158	-4.72233	3.12275	12.8444	-4.39866	1.31556	-7.94162	2.58566	4.08088	9.73956	-4.94329	-0.0577166	-8.70005	2.78705	-2.01307	7.10485	11.9367	1.94289	4.62568	6.58377	-3.51661	-2.33554	2.29344	1.48852	-0.81112	5.35201	-1.54446	-2.61103	1.08901	-1.48925	-0.579786	-4.88303	-2.12516	-3.17386	-6.03974	2.75322	-7.37989	1.39578	2.76717	-1.78953
M0171	-7.91318	2.12846	-7.65424	1.84048	0.590009	4.25776	-1.08056	2.60507	-11.5392	-2.02979	-4.82932	5.19556	10.6714	-5.36431	5.21643	-1.61871	-0.111593	2.02212	8.56003	-3.32346	-4.46895	-7.42936	0.168144	-4.53884	9.82497	14.8877	5.30182	7.19342	2.90966	-22.3192	0.151236	-9.65313	-1.1368	-5.60353	6.28915	-2.38883	7.59882	-9.39515	-11.0666	-6.12811	-7.04469	4.5605	-8.00648	21.5454	-2.91178	-0.221214	1.52343	14.0468	15.4932
M0172	-0.766678	2.36678	-14.7954	1.78704	-4.91897	1.319	4.91568	8.59227	-16.9046	-9.43497	-4.00781	8.42891	9.52376	-5.64843	10.2231	2.95311	-4.30205	2.9273	6.31188	-4.06404	-2.41381	-9.29889	-2.83721	-0.905115	9.70901	13.2635	2.0673	5.04802	5.84229	-19.0296	-0.00617821	-6.66045	0.241468	-3.282	7.4679	-1.74998	-5.97185	5.18769	1.87614	3.54946	-7.12357	-1.54303	-5.96251	-6.03926	3.58903	-0.726318	1.87123	14.4133	14.2044
M0175	-11.3889	3.10347	-2.82257	1.38681	5.26219	2.73675	-12.0086	1.71295	-2.69754	1.69734	1.59249	-5.9643	4.51079	-1.79211	15.089	12.1116	-7.97216	-1.78935	8.88264	-3.31416	-6.8553	-3.48736	-0.549618	0.0796453	4.50185	3.03053	-1.88508	1.54461	6.68819	-7.41144	4.85899	-2.93157	2.0134	1.55087	5.94902	-0.766188	-3.75679	0.532393	-2.24324	0.555067	-5.34819	-2.41832	-4.05164	-8.4052	3.71055	-4.31589	-0.115351	7.04025	4.9574
M0176	-6.23723	1.55997	-8.40563	2.27751	-0.759797	3.55592	-8.0269	2.16829	-6.92667	0.128685	0.746807	0.0369812	11.39	-4.79499	3.45205	-3.68733	1.63777	4.22687	9.85582	-4.73301	-1.64179	-9.76588	3.49314	3.75762	7.32858	6.20073	-0.149495	2.10774	4.96224	-10.1052	-0.99958	-4.90076	-0.65305	-1.78132	6.02224	-5.12476	1.46508	-3.1545	-3.41646	-0.525697	-6.36307	1.30566	-4.44963	3.37589	1.09131	-7.31644	2.2963	3.08051	0.0220277
M0177	5.99478	4.24549	-14.5647	1.42933	-17.9321	-5.33554	-9.47474	3.27642	-3.72605	-0.778674	0.474347	-3.22695	3.56483	-1.01511	16.8701	16.0422	-8.56329	-3.2654	3.24662	9.38345	-14.455	5.55196	-15.2157	-4.30382	9.96915	14.6403	4.89106	6.98283	3.29517	-21.908	0.202974	-9.14224	-0.95605	-5.383	6.41755	-2.49674	7.33086	-9.09324	-10.9292	-5.91548	-7.12093	2.01915	-5.07568	8.20944	1.22132	-5.39527	2.95977	6.10215	2.65642
M0180	-8.81139	3.24586	-3.82519	1.32341	3.44912	1.59494	-12.6973	2.0049	-2.95937	1.8393	1.70695	-6.4752	7.82122	-3.49146	8.08236	-2.43761	2.53773	3.34953	1.49403	8.49768	-17.6424	7.99052	-15.0511	-3.99844	10.057	14.4688	4.68683	6.87148	3.52388	-21.6898	0.0462462	-8.9877	-0.695756	-4.99114	6.63847	-1.68418	6.69725	-8.44558	-10.7149	-5.71803	-5.61585	-1.30033	-3.79361	-5.56787	3.16042	-8.37153	1.98433	3.42726	-2.78897
M0181	3.69158	4.80272	-13.7057	1.91989	-14.182	-4.60286	6.39517	8.24122	-16.5355	-9.60784	-4.45226	9.49339	5.61348	-3.89305	14.6301	12.878	-7.76543	-0.951852	10.9871	-7.11224	0.362935	-12.5126	4.18523	11.0486	3.37258	-4.56437	-6.80866	-2.77476	11.7779	6.59712	-1.19664	8.27145	2.79593	4.84638	7.03149	-2.34294	-5.98188	4.94536	3.12151	3.75731	-5.2885	-2.51163	-4.38297	-10.2099	4.88328	-7.86966	2.21202	3.91573	-0.97413
M0182	-11.2239	2.99106	-2.60524	1.10608	5.13327	2.86758	-11.8909	1.83584	-2.76314	1.70699	1.48443	-5.91474	6.87658	-3.1189	12.168	7.86713	-7.09863	-1.01486	10.4064	-6.17989	0.231536	-10.8857	3.57885	8.55281	4.50177	-1.0763	-3.03852	-0.473478	2.64988	-22.1982	-0.154401	-9.76863	-0.968966	-5.17278	6.45101	-2.16301	7.49006	-9.38515	-11.0352	-6.15781	-6.5898	4.96097	-7.64867	21.2114	-2.00042	-3.45437	2.89945	11.3089	7.9278
M0183	6.12575	3.99126	-18.167	2.38773	-18.2977	-2.54599	-13.5988	2.322	-3.2116	2.01289	1.86662	-7.04854	10.8603	-4.11754	6.54505	-6.39577	2.89255	5.04078	6.65524	3.24931	-5.63517	-3.86936	-8.57158	10.5037	3.60057	-4.04703	-6.50008	-2.63269	11.9805	6.76327	-1.04078	8.71396	2.87138	4.93048	6.89802	-2.10909	-5.43253	4.8542	2.74361	3.98665	-5.35293	-2.59607	-4.49956	-10.4885	4.86247	-3.43973	-0.47145	9.71877	7.57778
M0184	-7.4425	4.11674	-9.12825	2.18638	-3.49413	0.57365	-8.47277	2.38506	-7.14273	0.239129	0.797707	-0.222925	4.25766	-2.89709	14.3836	15.3898	-7.84318	-1.64009	9.88246	-6.12505	-0.956015	-9.99371	3.57733	9.85152	2.91218	-3.75646	-5.80499	-2.26145	10.4173	5.09852	-1.1496	6.8028	2.11584	3.98732	6.35857	-2.15221	-5.08964	4.17311	2.48802	3.05596	-6.41311	-3.46174	-3.9656	-6.26394	4.36426	-8.0146	3.13985	4.42333	0.0566286
M0185	-8.67883	3.45776	-4.14312	1.47044	-0.66312	1.47363	-5.5646	2.3929	-7.89566	-0.703499	-0.567004	1.52269	4.57006	-3.28485	13.7658	15.0101	-8.53433	-2.21542	2.95864	7.7123	-16.4345	8.11292	-12.9017	-4.73857	9.74698	15.0239	5.48944	7.29327	2.68446	-22.5547	0.166628	-9.90421	-1.2713	-5.78311	6.16239	-2.3769	7.77836	-9.56517	-11.1683	-6.25313	-6.59175	4.81801	-7.70167	21.8613	-2.63921	-2.77408	2.79698	11.6976	9.07427
M0186	-11.8953	3.21076	-2.84182	1.3992	5.97407	3.26003	-9.03226	2.53314	-7.3646	0.0711197	1.13694	-0.686545	1.70672	-1.47291	17.9826	18.9119	-8.91507	-2.38229	3.39735	6.43237	-12.7169	4.24906	-11.3905	10.5498	3.16484	-4.02609	-6.25471	-2.54217	10.9895	5.65248	-0.839697	7.65393	2.47218	4.20027	6.60526	-6.025	1.11344	-2.27911	-2.93034	0.814603	-5.2129	-2.47583	-4.13197	-9.29435	4.29859	-4.73275	-0.392308	8.14704	5.26858
M0187	-3.32931	1.63773	-6.84643	0.55091	1.06494	0.884091	7.16292	8.02824	-16.0656	-9.40758	-4.55284	9.83016	8.22177	-4.39179	9.46457	5.64852	-4.75692	1.27109	10.5647	-6.46798	0.285699	-11.4082	3.76434	10.2536	3.05189	-3.95869	-6.07457	-2.4163	10.8606	5.5756	-1.09529	7.35052	2.3014	4.2075	6.4829	-2.30581	-5.3438	4.47061	2.64488	3.29205	-5.11665	-2.39128	-3.96982	-8.92643	4.28185	-0.0708649	-0.896981	11.6953	10.1091
M0188	8.09352	3.41986	-17.9505	2.10893	-20.5044	-3.86839	-8.19365	2.83738	-5.1727	-0.111711	0.883173	-1.51056	11.0328	-5.18621	4.02253	-2.38523	1.83183	3.71727	8.54931	-2.61725	-8.21126	-2.38843	-0.953243	-4.78762	9.50631	14.5267	5.0634	6.89922	10.3283	5.03056	-1.04259	6.82341	2.03109	3.72181	6.08759	-3.54411	-3.26696	2.69046	0.523406	2.32694	-5.03002	-2.31847	-3.72699	-8.11009	3.86683	-2.60674	-0.843315	9.00688	8.13148
M0189	-0.786132	1.85229	-8.6421	0.659163	-1.68866	0.101762	6.11692	8.29238	-16.5654	-9.67843	-4.30579	9.22049	2.46208	-2.09211	18.1089	17.5644	-8.47771	-1.7657	2.00108	7.87169	-17.3725	6.98722	-14.6851	-3.24703	10.2523	14.0264	4.07709	6.55061	11.5928	2.92401	-4.2451	6.75117	0.244731	2.13349	6.93818	-2.56973	-6.14862	5.33252	3.09434	3.92862	-5.37124	-2.60803	-4.52276	-10.5214	4.84426	-3.02607	-1.04087	10.1534	7.39006
M0190	7.60947	4.00411	-15.0466	1.71803	-19.8586	-5.7754	8.37349	7.69306	-15.9138	-9.9288	-4.96262	10.762	9.66346	-3.03933	7.34157	2.38677	-2.81307	0.9712	10.2288	-5.843	0.15213	-10.2837	3.36336	-3.3377	9.84137	13.8928	4.40872	6.20641	2.44294	-22.8267	0.0639606	-10.2465	-1.30225	-5.78524	6.23697	-1.79416	-3.62955	2.55147	0.146775	1.67706	-5.01515	-2.28346	-3.63554	-7.7277	3.64635	-0.599746	-1.36138	10.5627	10.393
M0191	-11.9558	3.22221	-2.83886	1.44597	6.11925	3.4822	-12.7819	2.04858	-3.00528	1.88562	1.70859	-6.50257	12.4705	-6.32038	3.97234	-6.77942	1.4283	5.48317	10.8038	-6.74728	0.313456	-11.792	3.94973	10.5181	3.15055	-3.90857	-6.42039	-2.54124	11.2664	6.00735	-1.10331	7.78532	2.50289	4.46567	6.65654	-2.38864	-5.59456	4.72539	2.81492	3.50757	-5.20724	-2.45443	-4.15607	-9.44546	4.47184	-8.35255	1.99491	3.42077	-2.78018
M0192	-4.01683	2.08457	-5.88972	1.50705	2.56899	0.527135	7.88996	7.81618	-16.0317	-10.0518	-4.73131	10.3788	1.28402	-1.14557	17.7973	19.865	-9.37475	-2.92693	6.58206	2.8468	-5.9169	-2.67724	-7.16535	10.0706	2.97629	-3.61593	-5.74447	-2.2893	10.6116	5.33766	-0.840913	7.33366	2.01293	3.76123	6.07489	-2.64416	-4.92978	4.30819	2.40505	3.12828	-5.40509	-2.49646	-3.90812	-8.19428	3.63686	-4.23229	-0.719839	8.37388	5.73903
M0194	-7.70447	2.35902	-5.63003	2.53908	8.1569	5.43076	5.05171	8.62214	-16.9286	-9.4064	-4.08333	8.57006	10.8075	-5.85985	7.73475	-3.33808	-1.1576	5.88971	10.909	-8.15399	0.278763	-13.3389	3.6896	-2.5606	10.5967	13.3628	3.32975	6.18444	5.17563	-19.9662	-0.194209	-7.34606	0.321322	-3.60912	7.76255	-2.31755	5.73162	-7.74159	-9.95583	-4.87197	-6.605	4.87615	-8.78857	17.5734	-0.339735	-10.8773	3.6992	5.49521	-1.53485
M0195	3.69789	2.39568	-9.68194	0.293165	-9.05586	-2.1458	8.78021	7.6064	-15.7923	-10.179	-4.98108	11.0216	0.649205	-0.566301	17.8088	21.0813	-9.68398	-3.40523	2.1817	3.99941	-14.1409	4.69465	-8.81343	-5.10405	9.61133	15.2355	5.78325	7.45617	5.94231	-10.4469	-4.88703	-2.38625	-1.8951	-2.55527	5.77535	-2.63903	-4.24676	3.68255	2.13844	2.72474	-6.72232	-3.75418	-3.78581	-4.84294	3.56663	-5.27793	3.87444	7.92266	5.12259
M0196	0.980685	5.32105	-13.2697	3.3329	-11.4356	-2.56065	-4.94944	7.04466	-8.09707	-5.66062	2.0755	-2.85157	5.26271	-2.52782	15.5592	9.40488	-6.72582	-0.180344	2.46989	4.73806	-14.1245	2.81324	-10.9823	-1.13795	8.83523	11.5237	1.97796	4.77964	6.03756	-14.7062	0.531447	-4.61429	0.960368	-2.44123	6.95561	-2.94963	3.66578	-6.31897	-7.21166	-3.21256	-4.48355	5.61292	-5.29219	7.16497	1.58576	-8.74382	2.2354	3.66513	-3.13399
M0198	-2.20208	4.36365	-12.9096	3.54745	-14.5839	-0.974481	-11.1098	1.73269	-2.51887	1.58594	1.14982	-5.26784	13.439	-5.04011	1.53564	-9.35433	3.11075	4.72762	10.1889	-5.6679	0.0977159	-9.89287	3.25462	9.41729	2.76999	-1.92391	-5.3629	-1.72508	3.92083	-13.9174	3.34488	-5.15412	1.45731	-1.76228	6.0434	-2.23753	8.0212	-9.84757	-11.3148	-6.47404	-6.35418	5.0978	-7.37581	21.4199	-2.17939	-6.8598	4.35883	6.68898	3.27311
M0199	3.2158	1.65927	-14.2565	1.07182	-8.2006	1.37187	6.45962	8.20695	-16.4686	-9.72145	-4.40384	9.4752	14.2319	-6.80144	1.69197	-10.8964	3.07139	6.80865	11.1805	-7.13824	0.359937	-12.2414	4.2106	11.0923	3.34701	-4.45124	-6.69651	-2.75593	11.7983	6.5763	-1.06091	8.42787	2.74662	4.76537	7.01932	-1.97428	-3.86073	4.22628	0.721128	1.63906	-4.78144	-1.85824	-5.22475	-6.60222	3.75559	-6.14556	0.503243	6.85071	2.16803
M0200	-8.34054	3.23707	-8.94459	2.22869	-0.222486	4.57076	-0.979876	3.22472	-12.1686	-2.27915	-4.57106	6.20166	8.1964	-4.59143	9.39693	3.95729	-4.24056	2.15056	8.1891	-1.30397	-2.69451	-7.85555	-3.55208	10.7688	3.26326	-4.23019	-6.54192	-2.68628	11.423	6.16749	-1.05161	8.09688	2.61059	4.60342	6.73523	-2.39261	-5.80684	4.95514	2.86384	3.61125	-5.21953	-2.50457	-4.24074	-9.80092	4.64174	-8.46953	2.0282	3.51565	-2.94653
M0202	6.09884	4.11457	-18.6908	2.70195	-17.52	-2.00111	-11.9804	3.60973	-4.69849	-0.172861	0.90942	-5.8347	15.7843	-6.82088	1.93356	-13.651	4.66313	6.84129	9.49731	-4.99359	-4.05213	-10.3214	1.21723	-2.83217	10.4871	13.588	3.62377	6.33279	4.86229	-20.2886	-0.128026	-7.65317	0.102656	-3.91362	7.75738	-2.7848	3.24445	-4.74754	-7.76371	-4.23861	-5.43307	-2.648	-4.73388	-11.2965	5.32136	-1.20194	2.21031	11.0743	8.19657
M0204	1.47488	5.57193	-11.8504	1.56064	-15.3095	-5.70076	-6.39542	2.57625	-8.10683	-0.566322	-0.340209	0.944801	1.68376	-1.44962	17.8674	19.3157	-9.23256	-2.69192	1.59945	8.66554	-17.6889	8.66477	-15.2104	-4.11078	9.98634	14.6581	4.96091	6.99944	3.99114	-20.5766	0.467241	-8.78982	-0.946207	-4.58825	6.27257	-2.64391	-5.27495	4.55818	2.61611	3.37978	-5.25959	-2.46783	-4.08838	-8.87581	3.92536	-8.36702	1.98453	3.30977	-2.70687
M0205	-6.3638	2.95676	-8.64852	1.69986	-5.74924	-1.58105	-8.33333	4.05705	-5.07251	-1.64512	1.99913	-6.10091	12.1775	-4.79289	5.85898	-5.10083	-0.840548	1.85646	9.56027	-5.35495	-0.385862	-10.0518	1.14918	-3.45983	10.0953	13.916	4.1737	5.99643	3.25836	-21.9677	0.049075	-9.30931	-0.851826	-5.19685	6.3462	-5.32269	1.38071	-2.38525	-2.66381	0.298382	-5.16777	-2.4198	-4.0135	-8.91437	4.15686	-8.14147	1.76962	3.37122	-2.53553
M0209	4.18427	4.40131	-15.8204	1.57682	-21.3696	-5.10399	5.96092	5.37767	-14.1117	-6.99029	-4.61123	8.26247	13.1196	-4.93874	1.42822	-8.8205	2.76245	4.49453	10.0108	-5.41822	0.0687464	-9.48992	3.0908	9.13704	2.61366	-3.10962	-4.95978	-1.84245	9.58456	4.2505	-0.912075	6.03182	1.48166	3.08808	5.65939	-2.34132	-4.28516	3.52675	2.02391	2.58297	-4.94185	-2.21312	-3.40021	-6.89018	3.1945	-7.61968	1.51866	2.9435	-2.07553
M0210	-7.66811	4.506	-11.99	3.56775	-5.69229	1.83052	-10.6856	2.84144	-7.68692	0.641203	1.41723	-1.74529	6.10025	-4.36817	14.483	11.848	-7.36818	-0.522765	11.4216	-7.60442	0.462157	-13.0939	4.50909	10.3373	5.07187	-2.01836	-4.50057	-1.1594	4.67467	-20.4834	-0.0739649	-7.79948	-0.020593	-4.08621	7.39646	-2.37104	6.14827	-8.08525	-10.2209	-5.14773	-3.12213	5.51977	-6.10127	9.24249	2.06849	-8.87717	2.32068	3.7441	-3.24351
M0213	6.35871	4.14275	-16.1076	1.98634	-17.8496	-3.98903	5.13293	7.3791	-16.0908	-9.37019	-4.17795	7.17202	14.7831	-5.9363	1.9359	-11.8994	4.25519	6.17063	10.7287	-6.83983	0.306004	-12.2267	4.0053	10.7845	3.22199	-4.4689	-6.54027	-2.61927	11.5127	6.26873	-1.31034	7.81603	2.75709	4.72123	6.80004	-2.30209	6.12151	-8.07045	-9.2141	-5.22805	-5.0535	6.44702	-7.65068	17.389	-1.35306	-8.35505	2.04765	3.42787	-2.78526
M0215	4.23207	4.44543	-15.491	1.94443	-13.9221	-2.56215	5.26864	8.39354	-16.7586	-9.42856	-4.13096	8.67088	3.15023	-2.65389	18.1983	16.4299	-8.15473	-1.27646	3.69939	5.04936	-12.4331	2.45319	-11.9739	-0.653861	8.63207	11.8928	0.975216	4.80412	6.80058	-14.2224	0.235902	-4.2892	1.07866	-3.02039	7.242	-1.45512	1.67341	-4.95627	-8.51589	-3.69497	-6.77737	4.31516	-8.5249	17.5055	-0.0120391	-1.9654	2.21869	14.2714	13.8429
M0216	7.26618	3.45883	-17.7651	2.19894	-19.7608	-3.63912	-12.1862	1.86119	-2.79917	1.74224	1.58052	-6.12877	9.8519	-3.26546	6.38927	-4.44802	2.23638	4.14201	10.6687	-5.89532	-0.0476173	-10.8531	3.44435	10.2703	3.00617	-3.75669	-5.9556	-2.3618	10.8493	5.58997	-1.01762	7.4076	2.2595	4.0019	6.32443	-2.45271	-5.21672	4.41752	2.58181	3.26748	-5.16361	-2.40634	-3.97053	-8.72152	4.03326	-5.32332	0.0366493	6.77399	3.18572
M0218	-9.72835	3.16581	-3.56402	1.97363	6.12271	3.78884	-5.72404	5.59576	-6.12842	-4.42353	2.10463	-3.20856	13.1437	-5.3011	2.64318	-8.64615	3.54098	4.62198	7.22462	2.0065	-13.3751	3.37458	-5.56564	-2.90971	9.18907	14.0127	3.9715	6.58093	3.30103	-21.9178	0.145692	-9.1229	-0.862988	-5.23306	6.54649	-2.35935	7.17905	-8.9943	-10.8923	-5.89344	-5.97909	5.07725	-5.58884	16.5411	0.369483	-2.98949	2.7882	11.9027	9.16714
M0220	3.20732	2.54427	-9.28041	-0.154823	-12.0051	-4.06915	-10.8134	1.4488	-2.39356	1.45822	1.28684	-5.17851	9.03216	-2.44489	6.14727	-2.22046	1.28855	3.20528	0.923346	9.66706	-17.8926	10.2006	-15.7987	-5.22674	9.57082	15.4325	5.94719	7.5153	3.06998	-18.7073	0.969005	-9.36488	-1.82889	-3.17389	5.88988	-4.51832	4.17407	-5.57211	-4.45205	-1.17007	-6.65387	4.90306	-7.57713	23.1576	-3.30796	-2.10456	2.12094	12.194	11.0931
M0222	1.73219	1.23436	-7.83227	0.147545	-5.07597	-2.22517	-3.21491	6.03759	-6.29966	-5.62421	0.855351	-2.11557	13.229	-4.73854	1.4537	-8.76641	2.75261	4.28903	6.50974	3.1878	-13.5756	5.32187	-6.51791	-5.45619	9.54257	15.5456	6.0095	7.561	9.11855	0.331812	-4.04918	4.07412	-1.20999	0.191966	5.56073	-2.41338	-4.25105	3.54486	1.96987	2.56777	-6.64494	-3.71586	-3.61501	-4.33657	3.32065	-1.96292	2.02553	12.1319	11.1557
M0223	-11.6578	3.10962	-2.71104	1.31353	5.65418	3.10852	4.66551	6.19321	-14.5969	-6.9742	-3.77231	6.71205	13.1589	-6.21035	1.69557	-9.12409	2.80387	6.2842	10.5204	-6.54433	0.318386	-11.2682	3.78301	6.03792	7.8983	8.73367	0.565982	3.43104	10.8771	5.60705	-1.06175	7.44963	2.34372	4.13363	6.43463	-2.35044	-5.35057	4.51081	2.61993	3.29725	-5.12721	-2.4088	-3.98034	-8.92811	4.23511	-8.19399	1.86787	3.33485	-2.67449
M0224	2.42158	3.85639	-11.0476	1.63849	-11.1245	-2.8128	5.00383	7.70501	-14.8411	-8.65878	-2.81155	7.5443	6.81991	-4.18994	11.7395	9.85913	-6.36814	0.134433	10.426	-6.13947	-0.157944	-10.5827	2.57773	10.068	3.08719	-3.91034	-6.02748	-2.39811	10.5977	4.54158	-1.01002	7.19092	1.8574	3.76854	6.54464	-2.4434	-5.39289	4.53451	2.38183	3.3303	-5.30708	-2.3454	-4.04694	-8.96922	4.06377	-8.19391	2.18072	3.40576	-2.74311
M0225	5.4687	3.68528	-18.3195	2.26458	-17.9428	-2.50622	-1.38076	5.07254	-12.8377	-3.72444	-3.66385	4.29277	2.67529	-2.26339	18.1932	17.0657	-8.24397	-1.48756	3.26368	7.37445	-16.6993	5.4409	-12.3604	10.5993	4.11971	-3.26284	-5.74116	-2.12826	4.62764	-20.5326	-0.0113361	-7.7463	-0.0536254	-4.1397	7.2863	-2.10475	5.97333	-7.85789	-10.2439	-5.13411	-3.13802	6.48	-5.01067	10.4202	2.2241	-8.03826	1.29358	5.13071	-0.124564
M0228	-6.56737	2.61201	-3.81087	1.25621	2.56518	1.21982	-5.7135	2.4864	-7.99298	-0.668932	-0.544722	1.42069	0.955248	-0.848167	17.8663	20.2889	-9.36235	-3.00962	3.11418	6.94076	-12.9422	5.59384	-11.6352	-3.07654	9.96197	13.7986	4.28965	5.98075	2.63794	-22.5439	-0.0306662	-9.89694	-1.22307	-5.67175	6.25298	-2.24816	7.65352	-9.48081	-11.1598	-6.25333	-6.55947	4.98767	-7.6147	21.77	-2.27822	-0.402133	1.6012	13.6174	15.3132
M0229	-1.88882	5.1228	-12.11	1.85558	-13.9795	-2.44909	-2.26801	4.38293	-12.2057	-2.90154	-3.69004	3.8107	3.67259	-4.04907	16.0216	13.9095	-7.63293	-0.203967	5.47097	1.60925	-5.39728	-5.42419	-5.32367	10.6443	3.5666	-3.5108	-6.20991	-2.2106	11.7759	5.57455	-1.12418	7.72464	2.24732	4.23952	6.94588	-2.56928	-5.72698	4.98914	3.01508	3.71332	-5.27131	-2.51229	-4.36015	-10.1704	4.8686	-2.30281	-0.0242962	9.50547	8.49709
M0233	3.74543	2.8868	-9.65536	-0.462783	-10.3108	-3.3895	-8.15318	2.45255	-3.36881	-1.02746	0.161492	-3.07493	7.9473	-2.64668	9.38152	6.27808	-5.81735	-0.569599	4.37812	7.7067	-14.5597	6.54525	-11.3123	-5.61574	9.40681	15.588	6.283	7.72269	1.70163	-23.5866	0.196291	-11.0371	-1.83314	-6.52298	5.6533	-2.2809	8.53996	-10.3098	-11.5943	-6.79765	-5.20799	0.997775	-2.70074	4.24618	1.53551	-6.38588	0.298504	4.37399	2.28232
M0236	1.59631	2.30224	-8.78742	1.21192	-6.99726	-0.897757	4.08074	7.42593	-11.0417	-8.00875	-3.28916	4.09919	13.9443	-5.35772	1.41783	-10.0835	3.25046	5.0206	10.4874	-6.02166	0.179494	-10.3213	3.48607	9.7967	2.86836	-3.48946	-5.52337	-2.15755	10.3151	5.02223	-0.885352	6.92671	1.87	3.58628	5.98433	-2.46504	-4.83029	4.09013	2.3179	2.98737	-8.76727	-3.56284	-6.66132	1.74793	0.34309	-2.7652	2.76465	11.7176	9.01503
M0237	-9.8754	2.81171	-3.39107	1.05687	2.2007	2.72548	6.08844	6.4786	-13.2687	-7.9449	-4.05553	6.64116	13.5414	-5.02835	1.19462	-8.90964	2.62111	4.31476	9.13569	-3.80489	-2.73819	-7.65682	1.47752	7.24129	4.93039	3.36316	-2.9817	0.784513	9.73988	4.44218	-0.726891	6.34334	1.40199	2.92004	5.46948	-2.6357	-4.20328	3.57874	1.99527	2.64962	-5.06577	-2.27448	-3.49553	-6.81051	2.86694	-5.21191	0.226364	5.2571	4.43124
M0238	-10.7473	2.84586	-2.41466	1.11935	4.39609	2.33488	-11.2078	1.65837	-2.56335	1.57995	1.31092	-5.45111	13.5446	-4.98338	1.52609	-9.54643	3.27522	4.92589	10.1179	-5.73279	0.137739	-10.1676	3.2897	9.17781	2.99426	-2.55993	-4.77622	-1.76635	9.98668	4.67448	-1.04403	6.39017	1.82296	3.44663	5.26422	-2.59865	5.8277	-6.7118	-8.79366	-5.71433	-6.54434	1.91972	-6.56281	15.2704	-0.901401	-7.49289	2.56589	4.50255	1.28516
M0240	-2.64844	3.09031	-6.97136	0.853844	-2.2153	0.828575	-4.7565	6.16795	-6.60895	-4.94853	1.40642	-2.81108	12.4802	-5.20199	5.23468	-1.50568	-0.689586	3.80176	10.3961	-6.20139	0.23351	-10.9684	3.59183	9.9659	2.94	-3.76082	-5.80472	-2.27321	8.10137	-2.20091	-2.38274	4.40764	2.33638	-0.0219904	6.49636	-2.14427	7.45851	-9.37036	-11.0056	-6.13709	-4.25524	1.71259	-4.30017	5.57468	1.92385	-8.00567	1.76883	3.21545	-2.49644
M0241	-11.1912	3.03115	-2.63284	1.26222	4.99546	2.6318	-11.7914	1.7475	-2.6729	1.64215	1.49583	-5.88824	14.1036	-5.48622	1.45708	-10.3896	3.36634	5.17259	10.625	-5.58954	0.260802	-10.4654	2.92663	7.11222	6.4338	6.29587	-1.76683	1.95473	10.5042	5.21993	-0.906874	7.12267	1.98396	3.73985	6.16042	-2.18602	-2.50923	2.42189	0.240774	1.02481	-5.11627	-2.37373	-3.83024	-8.23546	3.75911	-5.42992	0.460178	5.51288	4.0293
M0246	4.01267	4.62456	-13.4148	2.00256	-14.4295	-4.47155	6.84353	8.07478	-16.3556	-9.74644	-4.52791	9.74509	13.9426	-6.56051	1.65255	-10.379	2.91118	6.57843	10.9963	-6.88425	0.316748	-11.8565	4.04473	-3.50293	10.126	14.3505	4.45949	6.65705	8.90337	-3.82665	-2.53641	0.149798	1.27332	0.201905	6.69012	-2.54959	-5.74963	4.88159	2.88727	3.62227	-5.31817	-2.49335	-3.94613	-9.18533	4.35193	-2.74322	-1.23367	9.81863	7.66552
M0248	-6.39272	4.85246	-6.83877	2.94736	-6.6525	-0.439587	-12.2736	1.94645	-2.89256	1.78598	1.54812	-6.07926	14.3502	-5.6563	1.65588	-11.0611	3.78095	5.62423	6.1975	4.26417	-14.783	4.3474	-8.20116	-4.28324	9.94984	14.6019	4.90005	6.99775	3.21398	-22.0213	-0.000175032	-9.40043	-0.835783	-5.15965	6.65029	-2.20821	7.20959	-9.11374	-10.8626	-5.94469	-6.7572	4.7778	-8.05032	21.2775	-2.15893	-1.87793	2.08922	13.1509	11.8218
M0250	-7.77381	3.74958	-6.04961	1.7284	-1.02301	1.50949	2.33454	6.99631	-10.9515	-7.66312	-2.77085	3.60613	14.0704	-5.42419	1.52537	-10.2938	3.39281	5.17975	10.4162	-5.88415	0.153089	-10.3958	3.35447	-1.77061	8.83665	13.1794	3.16527	5.08562	10.505	5.22046	-0.975094	7.00471	1.99184	3.76148	6.17122	-5.04491	-0.360462	-1.20248	-2.11207	-0.045346	-5.12811	-2.30509	-3.83426	-8.08293	3.73696	-8.12364	1.81866	3.26709	-2.11509
M0253	3.32269	4.80364	-13.623	2.15857	-13.3548	-3.94254	5.95807	8.37679	-16.6539	-9.59649	-4.30079	9.16328	13.375	-6.99555	3.2532	-8.3151	4.04237	5.92555	11.1237	-7.27928	0.331074	-12.8049	4.01652	8.20083	7.79277	6.16575	-0.851107	2.04684	11.5252	1.50486	-4.95666	6.30725	0.0118145	1.32016	7.13081	-2.45357	-6.24935	5.34534	3.20714	3.98369	-5.35717	-2.58666	-4.551	-10.7299	5.07306	-4.55349	-0.0762224	7.85694	4.46305
M0255	3.64973	3.98926	-11.8812	1.47169	-12.3833	-3.71163	7.0597	8.09745	-16.3386	-9.82874	-4.5687	9.88009	3.73896	-2.15258	15.9645	15.2435	-8.19416	-2.09951	7.38889	-2.43366	-11.1706	-1.50779	-0.41256	3.69935	3.79511	-0.318156	-4.21916	-0.647909	11.2851	5.77887	-1.17532	7.81452	2.35718	4.12764	6.60416	-2.39742	-5.57698	4.72862	2.77228	3.48063	-5.40888	-2.30042	-3.97813	-9.16159	4.09791	-8.35037	1.97558	3.42444	-2.79404
M0256	-3.84102	2.90766	-12.4834	2.56727	-6.06802	2.26614	3.9839	8.22948	-13.2996	-8.83601	-3.08842	5.71642	1.29542	-1.26784	17.9038	19.4296	-9.00035	-2.62079	1.31937	8.75579	-17.6825	8.41017	-15.2193	-4.30049	9.94603	14.6826	4.95134	7.00843	6.11179	-13.7854	1.4223	-5.9048	-1.05668	-1.42373	6.47243	-2.53756	-4.54298	4.09099	2.42001	3.33988	-5.18377	-2.33484	-4.32132	-8.739	3.85774	-5.57727	0.67524	6.90983	1.36191
M0258	-9.74599	2.58479	-2.30365	0.97309	2.92562	1.37623	-9.93249	1.23598	-2.1013	1.27148	1.04221	-4.6493	12.9285	-4.50875	1.18692	-7.97073	2.4382	3.97366	5.18099	-0.365315	-11.9421	2.37056	-3.25	-1.41137	5.64033	8.80577	1.83446	4.58936	1.8153	-20.45	3.2272	-9.66288	0.207813	-4.3788	5.44184	-2.32174	8.73985	-10.4553	-11.7478	-6.93909	-6.42613	5.14607	-7.10208	23.7557	-3.41073	-2.2202	2.43896	11.3412	9.5968
M0262	-10.3065	2.98792	-4.49659	1.5412	3.69286	3.50255	-10.9283	1.93647	-2.77176	1.0531	1.35527	-5.50963	14.0673	-5.43165	1.43466	-10.0944	3.20096	4.99889	10.553	-6.00904	0.125722	-10.2374	3.48471	9.89617	2.876	-3.57105	-5.51618	-2.1414	10.4004	5.11695	-0.894021	6.93521	1.85665	3.60842	5.92664	-2.25683	-4.5153	3.71083	2.18573	2.93154	-5.14223	-2.35406	-3.79659	-7.96004	3.54879	0.0314728	-0.952447	11.5583	10.3796
M0263	-3.33082	4.41894	-11.6774	2.72319	-12.6316	-0.525484	-10.3802	1.43226	-2.31053	1.39905	1.1164	-4.91708	6.50562	-1.27417	10.2286	6.5277	-1.8483	0.103852	2.36207	8.00867	-12.2645	5.80105	-11.7388	8.89135	2.52765	-2.96068	-4.77608	-1.74334	9.3088	3.95653	-0.917233	5.72168	1.34873	2.92026	5.37915	-2.38178	7.63735	-9.37666	-9.91798	-6.20937	-4.26334	7.04483	-6.55036	20.1373	-2.78349	-0.545761	-1.83714	9.88404	10.5436
M0264	4.50274	4.7898	-14.334	1.69118	-15.1653	-4.62207	-4.07499	7.42478	-7.8188	-5.0619	2.12454	0.385269	9.64319	-4.78092	7.77542	1.1619	-1.28166	3.11994	8.47866	-2.95177	-8.45571	-3.6838	-1.7719	-3.42262	9.91081	13.3933	3.83723	6.16357	11.8054	6.57332	-1.20512	8.37439	2.92853	4.93174	7.04153	-2.41062	-6.00947	5.19182	3.04745	3.76854	-5.2624	-2.53248	-4.3919	-10.3621	4.9914	-8.57558	2.12339	3.58997	-3.05579
M0265	-0.0367275	1.69482	-7.90611	-0.470416	-3.86844	-2.28067	-4.21786	5.46288	-5.84402	-4.60101	0.870586	-2.20425	13.0767	-4.46762	1.6408	-7.42803	2.4412	4.39512	9.61951	-4.97437	-0.203753	-9.07591	2.2314	9.15553	2.60498	-3.11917	-4.91923	-1.81689	9.60063	4.33528	-0.895018	6.06716	1.45739	2.96418	5.62919	-2.39318	-4.23585	3.49122	2.02627	2.58664	-4.96762	-2.21353	-3.41042	-6.82916	3.11618	-7.30488	1.69305	3.38045	-1.11352
M0266	-10.3465	2.88046	-2.45493	1.19419	3.8654	1.94724	-10.7626	1.47222	-2.31785	1.43692	1.21907	-5.18141	13.6031	-4.95252	1.3201	-9.05643	2.8264	4.33996	10.268	-5.50183	0.0369621	-9.34898	3.12802	9.40285	2.67967	-3.19481	-5.0134	-1.88186	9.87437	4.57728	-0.81303	6.39645	1.51846	3.09355	5.6073	-2.67451	-4.20189	3.61747	2.07312	2.69668	-5.06899	-2.275	-3.54508	-7.04397	3.05147	-7.81746	1.65745	3.0101	-2.11351
M0267	-1.69404	2.30964	-7.72066	0.441079	-0.750967	0.33052	6.40798	8.25459	-16.5159	-9.67319	-4.3562	9.40694	2.23145	-1.71662	18.1973	17.9392	-8.47896	-1.89862	3.38938	4.7825	-9.33659	-0.698361	-10.4965	11.039	3.3448	-4.4487	-6.73414	-2.77369	11.7001	6.53213	-1.13752	8.32679	2.77383	4.78202	6.892	-2.44289	-5.97065	5.1017	3.01365	3.77247	-5.50394	-2.3808	-4.22099	-9.93925	4.45661	-8.5947	2.13441	3.57572	-3.01004
M0268	-6.51436	2.54219	-4.37823	1.41724	1.86743	1.94102	-3.40702	3.73869	-9.18621	-2.89222	0.998631	1.03788	1.37153	-1.18382	17.9479	19.5519	-9.11376	-2.6641	3.29302	6.57688	-12.8315	4.82565	-11.0889	-2.65666	10.1152	13.503	3.92691	5.79298	3.1238	-22.1075	0.0941737	-9.40263	-0.940479	-5.32193	6.50525	-2.29523	7.31476	-9.15987	-10.9441	-5.99466	-6.7699	4.77015	-8.02207	21.4761	-2.34955	-0.300906	1.55485	14.1332	15.3292
M0269	7.29632	3.64774	-18.237	2.23746	-19.5029	-3.19749	3.80932	7.57974	-11.9702	-8.36192	-3.98252	4.35172	14.5382	-5.80569	1.6932	-11.3795	3.88554	5.77238	7.884	0.209326	-3.65395	-5.87987	-4.78537	-1.78273	10.0288	13.1601	3.22598	5.41962	3.42905	-21.7943	-0.0184452	-9.1821	-0.718286	-5.00443	6.7603	-2.23388	7.06558	-8.97717	-10.7657	-5.82961	-5.10968	6.23164	-7.93021	18.5062	-2.27127	-1.83143	2.29838	11.3261	8.18172
M0270	8.13265	3.67645	-17.7337	1.93483	-20.6765	-4.17828	0.839326	2.84128	-11.5621	-2.50518	-5.27013	7.29714	10.029	-4.95751	5.74946	-0.28843	-0.805731	1.24753	10.3399	-5.75455	-0.0162833	-9.99924	3.3441	5.12786	7.89932	9.40317	1.44873	3.76714	10.2825	5.00891	-0.941332	6.75942	1.85605	3.44513	5.91581	-2.52165	-4.65483	3.91607	2.30245	2.93849	-5.18794	-2.29286	-3.72385	-7.64428	3.36979	-8.02428	1.89694	3.03929	-1.96728
M0271	5.22995	2.17915	-13.7519	1.30387	-11.6076	-0.569019	6.18322	7.35913	-15.6199	-8.82368	-3.68212	9.28903	13.9106	-5.74082	1.72898	-10.115	3.15381	5.1055	8.08183	-2.60408	-9.15474	-1.94605	-1.10802	3.19745	4.61632	-0.942455	-3.34239	-0.0273366	10.7004	5.41999	-1.01538	7.20958	2.13675	3.96431	6.39254	-3.052	-3.68516	3.47439	2.30017	3.06119	-5.13094	-2.37732	-3.9045	-8.54182	3.98384	-8.119	1.84364	3.25899	-2.53215
M0272	-4.4046	3.24589	-11.425	4.04667	-5.6797	2.74297	-12.951	2.08374	-3.04617	1.90658	1.75864	-6.62744	8.0827	-3.75026	11.8749	5.56146	-6.21292	0.276264	10.9114	-6.87041	0.340464	-11.9365	4.03055	-1.94769	9.83478	12.5386	3.28811	5.40909	3.7252	-21.482	-0.0170762	-8.83189	-0.556904	-4.79507	6.74227	-2.08716	6.42152	-8.5603	-10.3955	-5.36942	-6.85562	4.69575	-8.28556	20.553	-1.85045	-0.536302	1.71952	14.2906	15.0953
M0274	-11.5572	3.13609	-2.75058	1.3881	5.56116	3.10068	-12.2018	1.89342	-2.8049	1.72596	1.5348	-6.10822	7.40459	-2.88413	12.8098	6.68458	-6.54318	-0.815699	10.6874	-6.443	0.234823	-11.177	3.75755	10.2455	2.98529	-4.00406	-6.00725	-2.29531	4.24793	-14.7521	3.36889	-6.54187	1.23728	-0.325216	6.36195	-2.30682	6.96272	-8.83413	-10.5936	-5.82447	-7.29845	4.70027	-7.89539	17.8375	-2.07849	-0.221187	1.50737	14.0639	15.1759
M0275	10.4619	2.99193	-17.3826	1.77625	-23.758	-5.95405	8.55452	5.45355	-14.3231	-8.68721	-6.37684	12.0492	8.79659	-3.82871	4.72945	2.23107	-1.63738	0.0728067	9.5761	-4.27741	-0.224218	-7.17839	2.37026	8.04168	2.15139	-2.20635	-3.706	-1.20084	8.20236	2.90332	-0.859025	4.7162	0.437642	1.80313	4.68637	-2.54911	-3.07907	2.50667	1.36275	1.86471	-4.83446	-2.04794	-2.84728	-4.64067	1.83391	-6.41666	1.14943	3.2361	0.950984
M0276	-12.4066	3.33912	-3.08173	1.41849	6.76404	3.83157	-13.3538	2.14657	-3.12302	1.9624	1.87966	-6.91532	5.14533	-2.70912	16.2565	13.9498	-8.1574	-2.13584	7.97057	-4.53854	-1.57383	-9.96069	-0.0728059	-2.17584	9.71776	13.6071	3.17072	6.29484	11.3606	2.68155	-4.26328	6.42964	0.107305	1.95507	6.82289	-2.54742	-5.93565	5.11355	3.00265	3.79358	-8.29749	-5.19688	-5.35824	-5.35056	3.90908	-3.03633	1.2294	12.6218	12.1495
M0277	3.71408	3.80602	-11.3854	1.17602	-13.1505	-4.20773	-11.893	2.05059	-2.94307	1.68594	1.63154	-5.8268	14.2409	-5.58112	1.5463	-10.7013	3.54289	5.37241	6.29182	-2.192	-2.40548	-7.84099	-2.1394	-2.6381	9.97494	13.5644	3.89648	5.84926	3.02782	-22.2071	0.0875331	-9.53841	-1.00065	-5.40095	6.15735	-2.69788	5.51288	-8.1285	-9.38398	-4.07767	-6.75706	4.79065	-7.97543	21.6475	-2.43167	-2.90457	2.86749	11.8134	8.87151
M0278	7.38618	4.2826	-14.7396	1.53197	-19.794	-5.83388	-3.18963	6.59848	-7.18346	-6.03965	1.53456	-1.62265	3.84223	-0.8559	15.3987	12.5368	-7.52286	-1.67204	0.952359	9.49574	-17.7629	9.17003	-15.7155	-4.80298	9.69434	14.9891	5.37774	7.28805	2.76864	-22.254	0.159365	-9.79277	-0.982547	-5.32316	6.19508	-1.97784	7.58074	-9.40397	-11.1231	-6.24336	-4.88496	5.60604	-4.998	18.3372	0.231061	-5.34043	3.96633	8.09722	5.07036
M0279	-1.24372	2.48228	-9.76928	1.99915	-4.01567	-2.51486	7.77093	7.80886	-15.9776	-9.95531	-4.71061	10.2237	13.2468	-6.27021	1.55394	-8.7285	2.40353	5.92298	10.743	-6.20475	0.183902	-10.617	3.57553	10.248	3.0014	-3.80458	-5.80046	-2.29062	10.836	5.58291	-0.911888	7.41026	2.09594	3.86988	6.1887	-2.66302	-5.12645	4.35539	2.54975	3.25576	-5.22425	-2.41551	-3.9788	-8.49669	3.76597	-8.2428	1.93209	3.2849	-2.51754
M0280	1.46413	2.75014	-9.93018	0.555039	-5.60372	-0.476199	6.30009	8.21978	-16.5492	-9.56607	-4.44061	9.41586	8.62836	-4.64529	12.0876	8.40969	-7.06553	0.886979	10.9122	-7.25685	0.104219	-12.21	3.83652	9.80241	4.06357	-4.27167	-6.18574	-2.46866	11.9639	6.34513	-1.24148	8.32228	2.53158	4.66872	6.99122	-2.40195	-6.03891	5.13313	3.0786	3.81761	-5.29433	-2.53631	-4.40918	-10.3085	4.90529	-8.46209	2.21188	3.61858	-2.90984
M0281	2.49877	4.1505	-14.7547	1.61316	-20.2599	-3.55031	6.04701	5.51769	-14.0897	-7.76295	-3.80876	7.50605	11.399	-3.2888	3.00983	-6.18333	2.32711	3.40327	9.60255	-5.02313	-0.153753	-8.76759	2.71533	-3.24405	6.02569	6.39289	0.517361	2.70211	4.75229	-10.5852	4.45854	-5.92822	0.850377	0.169161	5.4981	-2.24822	-3.87394	3.06513	1.88064	2.32235	-4.81709	-2.23588	-3.32834	-6.04362	2.86269	-7.32799	1.39074	2.74749	-1.76781
M0283	-0.602085	1.7535	-8.47524	0.569266	-1.81405	-0.0538563	6.31833	8.34091	-16.6052	-9.65716	-4.40823	9.40586	2.45577	-1.3414	18.41	17.3796	-8.05212	-2.12294	7.30132	-4.32084	-1.58002	-10.148	-0.461369	10.9916	3.34912	-4.48712	-6.81648	-2.80802	11.6645	6.52255	-1.1394	8.32888	2.76362	4.78686	7.19298	-3.04098	-5.0741	4.66133	2.82871	3.92514	-6.98731	-4.12658	-4.82729	-7.60228	4.95564	-1.83276	2.42049	12.951	12.4351
M0284	5.03495	4.0659	-16.839	2.12825	-14.6163	-1.52985	0.415707	7.56607	-12.7689	-7.11001	-0.911067	3.83775	2.29058	-1.91728	18.2646	17.5586	-8.30588	-1.65446	7.50911	-4.50707	-1.56614	-10.3215	-0.335264	11.1622	3.1922	-4.09284	-6.96234	-2.73538	11.8572	6.31645	-1.22884	8.55723	2.85931	4.64682	7.07569	-2.39467	-6.20507	5.30046	3.13338	3.90414	-5.30535	-2.57027	-4.47833	-10.5966	5.0557	-5.90662	0.103693	7.26766	2.59306
M0286	-7.72071	2.01335	-6.87846	1.67066	0.536796	3.44739	-10.9455	1.4804	-2.47974	1.53934	1.32178	-5.16481	4.04881	-2.13692	14.5401	16.0453	-8.99009	-2.7818	10.2345	-5.54281	0.0609455	-9.53757	3.05759	8.02982	4.8099	0.631301	-1.63081	0.506744	3.92857	-16.0685	3.0547	-8.49177	-0.834207	-3.18336	6.00371	-0.656398	1.20503	-1.33256	-3.4932	-3.16349	-3.83395	-2.97036	-3.89685	-4.26639	3.07077	-7.82284	1.65983	3.02856	-2.15499
M0287	-11.834	3.05705	-3.1932	1.73457	6.09464	3.3649	7.05886	7.94547	-16.2531	-9.90897	-4.54228	9.76807	9.80972	-4.52568	7.74698	1.18464	-2.64605	2.38352	8.56583	1.16855	-12.7609	1.96859	-3.04221	9.52873	4.84396	-0.758513	-3.5425	-0.576855	3.75701	-21.4119	0.304289	-8.71503	-0.760419	-4.87693	6.19748	-1.31596	5.24348	-7.63723	-10.3613	-5.63336	-5.30315	-2.52141	-4.2284	-9.37102	4.16727	-8.52862	2.07425	3.48287	-2.82984
M0288	0.986741	4.50874	-10.8466	0.929987	-12.695	-4.49545	1.18688	4.78582	-13.3445	-4.43488	-5.54443	6.90087	1.76962	-1.53515	17.9091	18.9704	-9.05018	-2.49146	1.62588	8.51692	-17.662	8.26491	-15.056	0.586171	4.63359	1.27794	-2.18322	0.788118	9.00274	-2.04097	-1.86737	5.2471	1.60939	0.588991	6.15492	-0.9848	-2.54651	0.773518	-1.23314	0.307174	-5.24981	-2.49125	-4.14652	-9.20222	4.15157	-2.551	0.0703607	10.1762	5.26415
M0289	4.74637	4.20298	-13.0876	1.60505	-15.6621	-5.48975	-6.77354	4.38822	-6.09575	-1.6144	0.655144	1.0891	13.0171	-5.79461	1.53819	-8.79429	2.44879	5.89102	10.402	-6.10937	0.19971	-10.7208	3.53626	10.0049	2.8051	-3.66555	-5.81344	-2.21554	10.4538	5.15661	-1.02617	6.925	2.02117	3.82016	6.20653	-2.39629	-5.03534	4.1708	2.45214	3.06751	-5.07245	-2.33463	-3.78886	-8.23026	3.88425	-7.98964	1.76037	3.18898	-2.44195
M0292	5.99863	4.32651	-14.6974	1.78402	-17.6702	-3.85779	6.4549	8.51401	-15.6029	-9.84568	-4.50082	8.60943	3.79193	-1.36869	17.2741	14.7365	-7.87088	-2.47557	5.14769	5.08561	-6.70892	-2.96195	-10.7516	10.882	3.30526	-4.36606	-6.67923	-2.74527	11.5629	6.30901	-1.1238	8.17587	2.72493	4.77101	6.87486	-2.34218	-5.93024	5.03499	2.95522	3.68708	-5.22618	-2.51006	-4.29509	-10.0421	4.81838	-1.46211	-0.89285	11.0192	9.52969
M0295	4.21646	4.34786	-17.0382	1.55458	-19.2572	-3.41249	2.05689	7.62501	-12.6263	-8.23705	-0.282188	4.93995	13.5451	-4.01119	3.31208	-7.28072	0.891948	4.82801	10.562	-6.47388	0.247983	-10.8814	3.43533	-1.40798	6.46164	5.52168	-0.872942	1.99417	8.59689	1.88469	0.153363	3.74915	2.01773	3.15315	5.97834	-3.58402	1.43422	-3.56425	-5.19477	-1.948	-5.15411	-2.38731	-3.95326	-8.68194	4.0513	-8.53727	1.99472	3.58928	-2.18552
M0296	1.28966	4.347	-12.2526	1.57154	-9.325	-1.40896	2.54986	7.59416	-16.6484	-8.99589	-3.2809	5.36198	16.2227	-7.20571	2.00523	-14.6152	5.01809	7.30223	9.88431	-6.25937	-2.92862	-11.8955	1.99491	-2.33596	10.7462	13.2746	3.01943	5.75848	5.69521	-19.2676	0.0592648	-6.69692	0.253332	-3.48591	7.84133	-2.35093	5.53781	-7.52775	-9.89066	-4.75445	-4.63819	0.515223	-5.65561	0.510475	3.60478	-9.18689	2.5036	3.964	-3.58896
M0297	7.73621	3.76181	-18.0385	2.10515	-19.6828	-3.59827	0.16879	6.62169	-10.401	-7.06456	-1.72037	1.89928	14.4632	-5.78609	1.45794	-10.8928	3.44355	5.34273	6.74555	0.840843	-12.2872	2.63613	-4.58943	-3.69841	9.33236	13.6597	4.50683	6.76047	3.19553	-22.0176	0.184536	-9.25991	-0.984929	-5.41195	5.96512	-1.24887	5.60361	-7.99817	-10.5651	-5.90042	-5.05991	1.63973	-5.64672	6.94311	0.110344	-3.54223	1.95195	9.47648	7.32852
M0298	9.63213	3.23677	-17.5914	1.9811	-22.4346	-5.15493	9.85288	7.23776	-15.4525	-10.2989	-5.29459	11.7578	9.3817	-4.28584	5.01116	0.807618	-0.919819	0.90516	9.81547	-4.95837	-0.060661	-8.61115	2.80021	8.72388	2.43037	-2.80061	-4.47636	-1.58497	9.11865	3.77434	-0.841878	5.50134	1.14123	2.61589	5.31039	-2.41193	-3.81059	3.10787	1.79018	2.31104	-4.9043	-2.14114	-3.18971	-6.02192	2.68227	-7.42091	1.41289	2.78236	-1.80313
M0300	-5.1682	2.91301	-5.83771	0.181332	-2.74267	-0.357952	4.4718	5.87755	-14.5021	-7.50616	-3.37986	6.40491	13.8152	-5.52242	1.52463	-10.1039	3.08191	4.96098	4.42324	-0.519734	-4.02735	-5.62243	-5.14008	9.97964	2.77529	-3.60474	-5.69084	-2.15441	10.4364	5.16121	-0.994719	6.91609	1.99719	3.64935	6.46077	-1.83529	-4.3666	4.12578	1.65112	2.0165	-5.10741	-2.3361	-3.77946	-8.03093	3.68164	-8.00322	1.77944	3.16606	-2.37626
M0301	7.7957	2.35052	-15.7886	1.51232	-17.4455	-2.31576	-9.90402	2.45911	-2.71276	1.55928	0.934948	-3.34172	12.8924	-4.9745	2.34855	-8.1969	2.78244	4.56403	8.27997	-3.02973	-4.42687	-7.02207	-0.0531296	-5.06965	9.63871	15.1414	5.68549	7.4376	4.05704	-16.8071	2.51731	-8.32787	-0.742211	-2.20995	5.85559	-0.821392	-3.47445	1.18529	-1.6915	0.745484	-5.24698	-2.51749	-3.65673	-7.0948	3.62792	-8.39999	2.14785	4.42044	-0.804925
M0302	-9.70532	3.97833	-4.38387	1.03065	2.95227	2.65037	-12.6114	1.96892	-2.92093	1.80297	1.69818	-6.43704	11.0434	-4.25051	7.6654	-1.15086	-0.374085	1.91677	10.8912	-6.69628	0.317205	-11.4684	3.92121	4.98756	4.4796	-1.36302	-4.84049	-1.58714	11.1264	5.86839	-0.958968	7.8151	2.36808	4.25652	6.46392	-2.48488	-5.49073	4.70397	2.69313	3.43878	-6.77961	-3.72702	-4.28752	-7.15073	4.38219	-7.40788	4.91671	7.2263	2.64579
M0303	-6.49162	3.75883	-10.2741	2.63075	-6.19938	0.962603	-11.1374	1.6129	-2.51617	1.54831	1.3082	-5.41941	13.5715	-5.01659	1.46568	-9.48389	3.17031	4.83608	5.46475	-1.09182	-11.7718	0.888307	-2.78972	-0.328999	4.34687	1.55115	-1.52904	1.28501	9.95851	4.64083	-0.962448	6.40989	1.71097	3.39894	5.89904	-2.39719	-4.63549	3.80974	2.21503	2.79349	-4.9999	-2.26438	-3.56694	-7.45653	3.48311	-7.7776	1.62406	3.04643	-2.22701
M0305	-6.8463	3.34159	-8.23256	2.46188	-1.80549	4.61379	-12.133	1.80524	-2.7424	1.69996	1.59229	-6.12157	7.04299	-2.94201	12.6408	7.48104	-6.88541	-0.823201	10.4813	-6.02408	0.0636542	-10.8442	3.34074	10.2683	3.03434	-3.79559	-5.89242	-2.35214	3.5436	-18.7636	3.13157	-7.63036	1.30416	-3.14108	6.41818	-2.41913	7.37178	-9.16283	-10.96	-5.97671	-6.82143	4.74974	-8.054	21.5463	-2.50516	-2.33327	2.30574	12.9543	11.2375
M0308	-11.2086	2.97361	-2.57837	1.22668	5.03432	2.72675	-11.7813	1.79607	-2.72	1.68629	1.45925	-5.83895	13.9671	-5.3355	1.58612	-10.311	3.51646	5.26909	10.3856	-6.10831	0.203254	-10.7428	3.53461	2.7535	3.67325	0.302959	-3.56394	-0.714803	10.4603	5.17286	-1.06123	6.92336	2.08829	3.79527	6.04133	-1.66051	-3.64066	2.13128	-0.269236	-0.357581	-5.07323	-2.40896	-3.71635	-7.99716	3.98994	-7.98031	1.75438	3.18677	-2.44228
M0309	8.72582	3.39738	-17.7789	2.08465	-21.2742	-4.16793	-7.51281	3.31741	-4.08563	-1.07775	-0.0768493	-1.41636	11.0278	-4.58113	3.93149	-2.16364	1.79494	3.25787	2.99861	7.9516	-16.1921	7.86178	-13.0747	-4.8496	9.55373	15.1132	5.38759	7.15799	2.20048	-22.9587	0.024443	-10.6865	-1.51165	-5.83411	6.07805	-2.15218	8.04194	-9.90888	-11.3201	-6.51663	-6.564	4.801	-7.58443	22.8482	-2.73674	0.0562349	1.39081	13.3164	15.4687
M0310	7.00135	3.85064	-18.3752	2.4269	-18.9422	-2.83102	6.67531	8.08049	-16.3987	-9.68991	-4.50005	9.61791	2.27805	-1.55526	17.9083	18.1391	-8.49682	-2.20977	2.75431	7.61969	-16.4445	6.06069	-12.8059	10.8228	3.2471	-4.21903	-6.60979	-2.53201	11.4117	6.17183	-1.08091	8.18409	2.82684	4.43924	6.91206	-0.9974	-4.82097	3.43083	-0.451877	1.59473	-7.62244	1.22499	-7.40836	6.79754	0.5895	-0.657218	1.77378	14.3592	14.9985
M0311	1.87075	5.20275	-11.6039	1.40995	-15.7647	-5.96191	-11.7097	1.78332	-2.70485	1.66196	1.44519	-5.80331	11.6198	-5.69066	3.83621	-5.32904	0.694149	5.08422	10.36	-6.07483	0.215626	-10.669	3.51146	9.80905	2.88485	-3.6028	-5.64514	-2.20177	10.3471	5.04119	-1.00566	6.85664	1.97654	3.76245	6.10403	-2.28511	-4.92589	3.99126	2.34419	2.97077	-5.04211	-2.32633	-3.74404	-8.14054	3.86192	-1.48434	-1.42931	10.049	9.39911
M0313	-12.3719	3.37377	-3.09372	1.17307	6.86267	4.0558	-9.96451	2.76227	-7.55562	0.50722	1.15712	-1.2159	2.03489	-1.56299	18.2678	17.9402	-8.37599	-1.59881	1.59512	8.26173	-17.5088	6.95329	-14.9424	0.987304	4.80779	0.748506	-2.79051	0.518348	11.6799	6.42545	-1.21826	8.19546	2.8339	4.93643	7.02087	-2.27326	-6.03232	5.08119	3.04652	3.74838	-5.22529	-2.50496	-4.33505	-10.2471	4.99612	-8.49704	2.0789	3.55183	-3.01031
M0314	5.82795	4.00427	-18.3256	2.44338	-17.8792	-2.35543	-13.9794	2.28614	-3.28348	2.07223	2.04686	-7.34351	8.93525	-3.61798	9.7473	-1.38588	1.23589	2.79421	2.3158	7.60994	-17.4895	6.60672	-14.3847	-2.99459	10.4226	13.8271	3.86484	6.432	6.20675	-14.3066	1.0587	-5.45539	-0.212621	-0.717495	7.06908	-2.63336	-6.31637	5.49848	3.22575	4.08589	-5.44199	-2.64981	-4.6591	-10.8834	4.97323	-8.92511	2.34018	3.75006	-3.23104
M0315	5.35629	4.3441	-16.5917	1.89609	-20.9321	-4.75981	-9.686	2.35218	-2.85235	1.42261	0.878265	-3.00699	10.6284	-5.16608	3.90632	-1.61834	0.51475	3.40558	10.4378	-5.84098	0.0963525	-9.97168	3.37531	9.70736	2.80459	-3.44381	-5.3479	-2.05218	4.31211	-14.1057	3.87256	-4.96598	1.24028	-1.79618	6.05378	-1.23805	7.33362	-9.14917	-10.9417	-6.0974	-5.10433	-2.32061	-3.69905	-7.64687	3.40619	-7.61804	1.9025	3.19263	-1.65167
M0317	0.441116	3.02779	-9.14059	-0.0305707	-3.87584	-0.794967	-10.7386	3.07671	-3.97334	-0.493085	0.763586	-4.9139	8.60888	-3.95136	7.53764	-3.67493	2.2147	3.74661	3.6129	1.38941	-7.58701	-3.83656	-8.8241	-3.71363	10.3347	13.7478	4.23775	6.38973	3.46545	-21.7547	0.0757925	-8.9809	-0.713026	-5.01434	6.72225	-2.28219	6.98611	-8.85041	-10.7884	-5.79626	-6.83786	4.62314	-8.23496	20.7947	-1.92568	-5.40005	4.59682	8.6012	6.31745
M0318	-5.86492	3.5573	-10.1521	2.50245	-7.1229	0.259435	-10.2535	1.32381	-2.19942	1.35882	1.10918	-4.83769	13.1706	-4.7192	1.35179	-8.29736	2.54459	4.17383	9.97583	-5.159	-0.0381629	-8.90425	2.93269	8.97652	2.51876	-2.97024	-4.67593	-1.68876	9.40552	4.07853	-0.854605	5.80347	1.2897	2.80864	5.2589	-1.60009	-2.8529	1.28509	-1.37729	1.11842	-4.9649	-2.18442	-3.32048	-6.39975	2.83203	-7.55608	1.50494	2.85816	-1.90274
M0319	-9.66439	4.62352	-6.14581	2.89198	-2.91443	-0.640255	-10.7103	2.70191	-3.23379	1.65741	1.09813	-3.66673	4.64786	-3.01731	10.6099	5.73685	0.876136	1.85202	1.27028	8.85787	-17.6717	8.30909	-15.3047	-4.30954	9.94154	14.63	4.92446	7.00785	3.18182	-22.0547	0.0121462	-9.4198	-0.856957	-5.18974	6.62578	-2.2117	7.23048	-9.12809	-10.8813	-5.96125	-5.40752	-0.868265	-3.92156	-4.25442	2.97846	-8.01511	1.94451	3.33749	-2.29129
M0320	-6.34772	1.94164	-4.52099	1.24703	1.66112	1.12648	-9.66878	1.11855	-1.97631	1.1875	1.00327	-4.50094	4.71025	-1.14959	13.6243	14.789	-9.321	-4.43623	9.94658	-4.85053	-0.0970707	-8.08814	2.74047	7.39789	4.71139	2.22429	0.510868	0.962235	1.30285	-23.9878	0.40141	-11.2796	-2.17104	-7.01893	5.08755	-1.52318	-2.49503	0.921523	-1.11026	0.55811	-4.93597	-2.16025	-3.14943	-5.67754	2.3289	-7.45689	1.40825	2.77222	-1.76249
M0321	4.83409	4.48509	-13.1791	1.93484	-15.608	-5.46376	7.97832	7.70724	-15.9216	-10.0837	-4.72704	10.435	12.3667	-5.97235	2.65796	-6.81362	2.28575	5.1663	10.8987	-6.2382	0.133798	-10.2981	3.64457	10.2107	2.98067	-3.66393	-5.66781	-2.24459	3.31385	-15.48	1.6318	-6.18365	0.406831	-1.52077	6.1919	-2.60898	7.59775	-9.2986	-11.0539	-6.03713	-3.47204	5.63317	-5.22394	11.3307	0.474365	-8.15161	2.00299	3.32137	-2.38355
M0322	-10.7314	2.8803	-2.48526	1.13588	4.22928	2.19875	-5.25027	2.41944	-7.79345	-0.810196	-0.644697	1.73545	3.55778	-1.7859	11.8182	10.2639	-2.3264	-0.245867	1.94905	1.6456	-13.7412	3.36172	-7.39274	-5.03964	9.67427	15.2575	5.63327	7.35015	8.53184	-3.28315	-5.16334	2.24437	-0.933134	-0.422053	5.82308	-2.38482	-4.65366	3.86148	2.15694	2.80559	-5.01236	-2.3058	-3.60553	-7.58345	3.48586	-7.86695	1.63757	3.11044	-2.3361
M0323	5.59549	4.26769	-18.7476	2.73883	-16.8233	-1.53782	3.78048	8.67042	-15.7807	-8.33552	-3.66947	6.94815	13.185	-7.02784	4.467	-6.77584	3.38618	5.83842	2.22721	6.54357	-16.9979	5.11918	-13.8323	-2.52773	10.6605	13.4049	3.16216	6.06548	5.6768	-19.1804	0.708471	-6.77176	0.876037	-2.39361	7.82536	-2.23748	5.52931	-7.53737	-9.96012	-4.83371	-7.04244	4.45952	-8.95482	18.0876	-0.549776	-5.78722	4.95117	9.09037	4.73115
M0325	-6.42815	2.43457	-5.61625	1.406	5.22475	2.45401	-13.6263	2.18919	-3.28966	1.95726	1.91693	-7.04256	4.4198	-1.7395	17.1418	14.0211	-7.79496	-2.20061	3.59574	8.49679	-14.4511	4.03905	-14.6713	-3.2073	10.2611	13.9056	3.98604	6.72234	4.29401	-20.7035	-0.1846	-8.0647	-0.296986	-4.27529	7.01846	-2.27775	6.28446	-8.20717	-10.4819	-5.36024	-6.84984	4.70318	-8.30331	19.2403	-1.03241	-4.76387	3.84312	10.7987	7.39168
M0326	0.615318	2.51417	-14.1376	2.68375	-8.73698	-0.76111	7.90652	7.86252	-16.0763	-9.98967	-4.77881	10.4534	1.16263	-0.980606	17.9784	19.9651	-9.19872	-2.80884	9.19104	-4.4491	-0.813295	-9.84724	1.13367	10.0219	2.94355	-3.75299	-5.76264	-2.25596	4.62587	-13.8916	3.62558	-4.74234	1.65414	-1.45684	6.22341	-1.59098	-3.82682	2.22642	-0.804502	0.251607	-5.11237	-2.35744	-3.85415	-8.37656	3.91169	-8.063	1.81262	3.22264	-2.47749
M0327	7.61388	2.98284	-17.1519	1.80666	-17.3381	-1.96927	7.49194	7.8641	-16.1557	-9.84719	-4.70391	10.167	1.72296	-1.13113	17.8292	19.2268	-8.86845	-2.72094	1.44573	8.92034	-17.6761	8.47726	-15.3539	-4.2409	9.95859	14.6676	4.94996	7.00495	3.85457	-20.7359	0.381848	-8.99277	-0.932251	-4.5374	6.34368	-2.4815	-5.29238	4.50981	2.60391	3.31745	-5.18562	-2.46953	-3.98133	-8.73878	4.11662	-8.26364	1.91548	3.3459	-2.65819
M0328	-12.2645	3.38999	-2.9588	1.51605	6.36078	3.64921	-0.419675	6.35975	-10.9833	-5.72963	-1.79653	1.9157	15.0554	-6.24716	1.68076	-12.1375	4.00359	6.02645	4.15103	-0.243407	-6.08382	-5.50472	-6.25769	-3.62451	10.1828	14.2236	4.41298	6.72946	3.94855	-21.237	0.0356593	-8.54358	-0.489916	-4.72834	6.77072	-2.30884	6.62415	-8.51255	-10.6565	-5.56634	-6.88584	4.7133	-8.37741	20.3166	-1.96595	-0.67772	1.80978	14.3541	15.028
M0329	-8.64457	2.34575	-7.78749	1.87207	1.24753	4.83578	0.414407	3.89529	-13.0082	-3.75961	-5.10943	6.89926	6.12789	-3.3443	11.8837	7.94793	-6.21888	0.62661	2.90831	7.76602	-16.7653	6.89404	-12.2722	10.4528	3.12073	-3.99011	-6.16152	-2.48384	11.0664	5.80431	-0.992977	7.69071	2.34302	4.23058	6.22954	-1.11933	-4.36968	1.9623	-1.80015	1.12162	-5.19501	-2.44987	-4.08004	-9.11997	4.231	-3.74512	0.0235657	7.88755	6.84132
M0331	-8.70179	2.50616	-4.47679	1.46536	5.43036	2.40912	-12.0279	1.77061	-2.70455	1.66274	1.57593	-6.06845	7.50125	-3.35606	7.77196	-1.78063	2.07718	2.85569	1.48006	9.05761	-17.7139	8.91121	-15.4366	-4.25758	8.2978	11.3714	2.13624	5.64519	3.40221	-21.0985	1.69119	-9.13136	-0.29516	-4.5258	6.33294	-2.43852	7.43342	-9.19732	-11.0229	-6.02652	-5.3235	5.99886	-7.82507	19.6917	-2.71519	-8.43568	2.22139	3.6848	-1.94382
M0334	0.944724	4.78931	-12.4102	0.773899	-18.9019	-4.99233	-11.4703	1.66802	-2.58279	1.59975	1.40485	-5.65194	2.91352	-0.453818	16.8902	16.9413	-8.73604	-3.51968	4.44483	6.07752	-6.97481	-0.937685	-11.3377	9.75741	2.83887	-3.52113	-5.47524	-2.11439	10.286	4.99161	-0.940954	6.79318	1.85838	3.58006	5.99819	-2.44145	-4.76811	4.00131	2.32752	2.96203	-5.08103	-2.32246	-3.72141	-7.85937	3.59985	-7.95345	1.73701	3.13957	-2.34476
M0335	5.89299	4.65816	-15.2475	1.74625	-18.015	-4.67838	-7.68234	5.63952	-5.48394	-1.95458	1.21919	-1.11349	2.23499	-1.93201	17.9657	18.0902	-8.7716	-2.09881	3.83127	5.60423	-13.3996	4.77539	-11.7439	11.0343	3.34377	-4.2704	-6.61719	-2.75177	11.6999	6.47936	-0.909126	8.53216	2.64316	4.5979	6.67314	-2.63023	-5.87869	5.12826	2.90875	3.75192	-5.33967	-2.5805	-4.3881	-9.99354	4.50845	-8.64402	2.09039	3.66163	-2.51518
M0336	1.64102	2.55945	-9.47872	0.674228	-6.94452	-1.0585	0.342749	5.39508	-10.3359	-5.08907	-3.36087	1.22102	5.14182	-1.61261	14.2352	10.0984	-5.22448	0.961709	3.08208	2.81277	-8.55481	-3.52809	-9.08624	-4.03226	10.031	14.3711	4.68395	6.90136	3.51306	-21.7078	-0.0785902	-9.17506	-0.65608	-4.91131	6.87663	-1.34714	6.62088	-8.62527	-10.4373	-5.58695	-5.18765	-2.42872	-4.11222	-9.3188	4.44424	-8.28737	1.96841	3.37993	-2.71811
M0337	3.54049	4.38957	-17.0346	4.3611	-14.7744	-0.850864	4.40615	7.489	-16.7347	-8.51353	-4.00659	9.32589	9.46197	-5.19741	11.3507	6.41973	-6.54113	1.61185	7.28562	0.0885448	-12.6741	0.381556	-3.73266	-3.03578	10.4309	13.7678	3.76014	6.38912	5.99394	-14.385	1.83092	-6.01169	0.0754335	-0.236692	7.21021	-2.46322	-6.42353	5.52889	3.26416	4.08072	-5.3763	-2.62695	-4.63104	-11.0352	5.2155	-8.69386	2.45529	3.79077	-3.06799
M0338	-7.43072	2.88627	-8.60735	1.95933	-1.51969	3.73632	-11.8431	1.84785	-2.77306	1.71443	1.45882	-5.8682	13.904	-5.27916	1.64087	-10.3581	3.62839	5.35773	10.3061	-6.12939	0.232104	-10.9134	3.54238	9.9701	2.80668	-3.69513	-5.86922	-2.23748	10.4727	4.91838	-1.27133	6.67252	1.96512	3.86242	6.39734	-2.18861	-4.8943	3.59368	1.04991	2.42643	-5.14669	-2.52457	-3.72976	-7.36268	3.68814	-7.93966	1.72549	3.18429	-2.46159
M0340	0.716548	1.7475	-7.06129	0.0184922	-4.05586	-1.93132	-2.48177	6.38113	-6.60278	-6.38601	1.31206	-1.38448	2.76188	-0.464043	15.4482	14.7391	-8.73657	-2.8597	0.813293	9.98628	-17.7277	10.5954	-16.1849	-4.77343	8.98203	15.4708	5.71906	7.31957	2.14439	-22.1128	0.41733	-10.5022	-2.01829	-5.33393	5.84921	-3.28993	-3.04548	3.02186	1.70878	2.419	-4.95692	-2.35594	-3.54355	-6.47721	2.81104	-7.65362	1.5532	2.91355	-1.98
M0341	-11.3385	3.16382	-2.7336	1.37666	5.23807	2.81116	6.55926	6.80774	-15.9843	-8.27037	-4.02281	9.77714	5.05336	-2.28542	11.6544	4.63572	-4.26203	-0.22818	10.814	-6.3791	0.231435	-10.7516	3.72314	1.53456	8.43403	12.5435	3.06985	5.26351	3.10383	-22.1147	0.214917	-9.31046	-1.03513	-5.48149	6.09994	0.635457	0.263791	-3.09209	-7.37179	-3.42048	-7.11109	-4.08091	-4.43939	-5.7431	3.79614	-5.41233	3.0571	8.23663	9.47581
M0342	-7.49804	2.23146	-4.10777	1.27406	3.7961	1.8012	3.564	6.58002	-13.3629	-8.41073	-1.03054	7.8798	13.4833	-4.97544	1.24958	-8.95853	2.73135	4.40296	6.60186	3.19721	-13.6147	5.49944	-6.52777	-5.28994	9.53718	15.4703	6.03462	7.56566	1.97825	-23.3873	0.471284	-10.6589	-1.80178	-6.38756	5.63252	-2.26132	8.12731	-9.94659	-11.5556	-6.58813	-4.65131	0.724062	-4.57962	0.894433	0.548019	-6.53465	1.56687	3.69	-0.0156911
M0344	-11.5756	3.0971	-2.7966	1.49037	5.36603	3.01102	-0.770102	2.92405	-11.8739	-2.09179	-4.80304	6.5505	7.57549	-3.62236	10.4133	4.26677	-1.92829	1.41049	10.7185	-6.51898	0.256035	-11.3247	3.80553	10.39	3.08296	-4.00464	-6.09368	-2.43072	8.07581	-3.75357	-2.68334	3.6602	1.95516	-0.255157	6.65491	-2.28629	7.1924	-9.07577	-10.8237	-5.88705	-6.68363	4.90566	-7.91679	20.8233	-1.8177	-0.358521	1.61828	14.1632	15.2972
M0345	-5.96028	3.5737	-10.0924	2.51189	-6.92668	0.542742	8.1926	6.47232	-15.5936	-8.49529	-4.49625	10.9583	0.113102	-0.0835671	17.8661	21.9198	-9.79619	-3.66559	6.28214	-2.06697	-2.46074	-6.29979	-2.46871	8.98065	2.53545	-3.11106	-4.82378	-1.74029	9.18742	3.54069	-0.460041	5.41006	1.3363	2.93573	5.56558	-2.43096	-4.23251	3.11258	1.55009	2.25672	-4.90548	-2.15531	-3.31255	-6.62667	3.14133	-7.42416	1.33578	2.91326	-1.88511
M0346	5.27491	4.25572	-15.2263	1.84059	-17.2128	-4.22594	6.28577	8.29712	-16.5635	-9.66821	-4.37995	9.3731	2.59432	-2.36555	17.8686	17.3474	-8.51832	-1.61363	8.7147	-0.269708	-4.60705	-5.72993	-4.43638	3.4806	8.63471	11.1561	1.63285	4.31989	4.16813	-21.0199	-0.0665234	-8.36412	-0.284801	-4.42757	6.93736	-1.8243	-4.60236	3.11444	-0.262897	0.896049	-5.4553	-2.49934	-4.44179	-10.2403	4.74948	-4.43069	-0.165439	7.78514	4.55948
M0347	-10.8994	2.89319	-2.53338	1.19732	4.6037	2.43381	-11.3828	1.65151	-2.61354	1.63731	1.38335	-5.49352	9.45454	-3.69664	7.64416	0.516868	-4.49428	1.79337	10.2969	-5.84463	0.111349	-10.221	3.37023	8.86546	3.41122	-2.20361	-3.98446	-1.18499	2.62958	-22.608	0.184192	-10.2001	-1.32626	-5.58333	6.21235	-2.17584	7.72795	-9.70513	-11.1492	-6.31262	-6.61656	4.87867	-7.71173	22.4018	-2.70969	-8.185	4.01948	5.18211	2.61804
M0349	5.04636	4.38536	-17.5067	3.32963	-16.7262	-2.49865	-0.331264	4.82786	-13.7889	-3.88142	-5.30606	6.11332	8.82726	-5.05452	10.1416	4.26071	-4.71066	2.34758	11.4112	-7.49881	0.424788	-12.8394	4.44443	11.4456	3.48093	-4.73745	-7.03797	-2.92167	4.24845	-17.9366	1.07806	-6.11347	2.02906	-2.17133	7.19622	0.433462	-0.788433	-2.22762	-6.20237	-2.40987	-5.41226	-2.62088	-4.61577	-10.8043	5.00193	-8.85039	2.30802	3.7112	-3.17949
M0351	-12.0345	3.19496	-2.85299	1.40671	6.17924	3.44243	-12.8099	2.05648	-3.01411	1.88272	1.71953	-6.53047	12.1724	-5.42401	5.16802	-6.04732	1.35012	4.31173	10.8271	-6.77532	0.329174	-11.8136	3.96743	10.618	3.18487	-4.17398	-6.36237	-2.57432	10.8657	5.73544	-1.97682	7.75631	2.38292	3.85644	6.89537	-1.75742	-5.59157	3.77778	2.46184	3.18471	-5.20506	-2.46203	-4.1603	-9.47394	4.48142	-6.51632	1.12551	4.92615	1.25145
M0352	-9.59587	2.5842	-2.06166	0.887771	2.78914	1.28297	-3.00332	5.65944	-6.3246	-5.07059	1.71657	-1.14359	7.16995	-2.49322	8.69232	5.94785	-4.57763	-0.464954	9.63408	-4.86433	-0.0211585	-8.59855	2.72992	8.49836	2.3765	-2.66545	-4.39697	-1.5485	8.76766	3.4261	-0.824157	5.07093	1.02375	2.46186	5.28453	-2.32666	-3.81713	3.047	1.70948	2.19379	-6.18397	-3.22412	-3.26534	-3.99296	2.77728	-4.23383	3.30944	8.16543	6.08848
M0353	-13.5546	3.63442	-3.38849	1.75767	8.27873	4.71874	-2.48476	3.89353	-12.5533	-2.26313	-3.99526	4.71402	3.07136	-2.57949	18.3181	16.2147	-8.0204	-1.16775	4.30342	5.59144	-14.0781	3.78212	-11.4937	12.004	3.71918	-5.04475	-7.59147	-3.24341	8.87845	-6.51143	-0.32133	2.46311	1.50173	1.20354	6.96206	-1.44758	3.51645	-6.3191	-9.67269	-4.91402	-6.82312	4.6417	-8.75824	17.9039	-0.541726	-4.00396	1.88616	9.36743	6.10709
M0354	-5.99874	2.98085	-6.29777	1.7473	-0.479001	0.844466	-4.71379	6.04366	-6.48564	-5.02147	1.45266	-2.83569	14.314	-5.65174	1.44216	-10.5658	3.33114	5.19295	10.6904	-6.37736	0.210586	-10.3997	3.38269	10.1365	2.97495	-3.70107	-5.73763	-2.2685	10.7007	5.4374	-0.879657	7.32812	2.03399	3.78763	6.1125	-2.58494	-5.01975	4.29766	2.47055	3.18559	-5.1438	-2.54158	-4.07526	-8.26935	3.67184	-7.90989	2.44402	3.50248	-2.29623
M0355	7.76559	3.70992	-18.1211	2.32821	-19.8391	-3.47722	-4.91151	6.41512	-6.91216	-5.17753	1.22914	-3.08315	12.3741	-5.40347	3.57747	-8.08163	2.17304	4.40276	4.1622	6.70704	-13.3899	3.03354	-11.7313	-4.316	9.93894	14.6632	4.94985	7.01478	3.23547	-21.9106	-0.123395	-9.29866	-0.836162	-5.24637	6.40055	-2.43817	-5.35419	4.49129	2.61343	3.28647	-4.36448	-1.63078	-3.43133	-2.62709	4.48087	-8.19186	1.87299	3.32089	-2.64075
M0356	6.46678	4.01268	-18.6291	2.66168	-18.0309	-2.34088	3.77711	7.22446	-16.2395	-9.22227	-3.58229	6.20487	15.571	-6.62173	1.8755	-13.0259	4.38184	6.51046	11.5511	-6.21155	-3.18651	-8.20913	4.10614	11.5489	3.557	-4.19183	-6.83099	-2.5335	5.54414	-12.5917	3.58179	-4.98788	2.38027	1.52264	7.0006	-2.57841	5.66505	-7.52609	-8.95344	-4.81576	-5.25659	6.29106	-8.02358	16.4525	-1.14116	-8.81064	2.31993	3.66942	-3.09515
M0357	6.70675	3.83234	-18.2224	2.51984	-18.5635	-2.62704	6.56372	8.11203	-16.4707	-9.75334	-4.48438	9.57945	11.4141	-5.95167	5.52903	-3.34423	0.713054	2.99848	10.9164	-7.1399	0.170467	-11.8663	3.96761	10.8697	3.27453	-4.36867	-6.5837	-2.68429	11.5577	6.31244	-1.12498	8.10354	2.67447	4.69453	6.81849	-2.40695	-5.8199	4.93834	2.94682	3.66815	-6.67038	-3.7561	-4.53283	-7.73847	4.973	-7.42767	4.91971	7.19512	2.54481
M0360	6.51622	4.07784	-14.6559	1.73813	-18.7722	-5.5261	-1.06257	6.51922	-11.1882	-6.4655	0.454982	2.42379	11.5223	-5.57723	4.03055	-2.96421	1.88333	3.89325	10.6371	-6.14668	-0.0263361	-10.8549	3.66718	10.1316	2.98301	-3.65256	-5.77743	-2.14362	10.3424	4.7478	-0.913804	6.76974	1.68204	3.8189	6.28045	-2.49333	-4.94446	4.04294	1.80009	2.74835	-5.35157	-1.94721	-4.13853	-6.71557	3.13345	-3.98845	-0.433034	7.46668	5.06222
M0362	-4.94907	3.43075	-9.9279	2.67626	-8.80423	-0.552348	-9.51881	1.16726	-2.01824	1.219	0.916497	-4.34775	9.9198	-3.84899	4.65204	0.303712	-1.09036	2.65091	9.16233	-3.52947	-1.8781	-7.65665	2.71744	6.51282	5.28284	2.35615	-2.59925	0.535341	3.15555	-8.88234	1.22801	-6.02201	0.880361	-1.30827	6.0668	-3.98865	5.4998	-5.38655	-4.2079	-2.66976	-6.44297	5.09869	-7.07551	24.692	-3.91301	0.662185	0.971296	13.4969	16.2857
M0364	3.98866	3.38621	-12.6541	1.16988	-13.8431	-2.34627	3.97796	8.28832	-13.3573	-8.77437	-3.12941	5.76972	8.36831	-3.87631	11.5032	9.59152	-7.57655	0.247923	10.364	-6.32587	0.28679	-11.4404	3.65456	10.2071	3.02675	-3.98786	-6.04643	-2.38533	8.25184	-4.02892	-2.56463	3.12429	1.66134	0.0082279	6.77733	-2.09017	6.90549	-8.84253	-10.7178	-5.95156	-6.34728	5.26509	-7.60221	20.4508	-1.51515	-1.38939	1.47968	13.4158	13.3565
M0365	3.53574	3.67317	-11.4677	0.889127	-12.9584	-4.06194	-9.5729	2.88656	-3.79748	-0.753286	0.474127	-4.07877	2.90699	-0.972476	16.555	15.1987	-8.17833	-2.68575	2.67281	9.79201	-14.6892	6.007	-15.5152	-4.73089	9.77125	14.9022	5.33074	7.22921	2.71115	-22.5461	0.0304652	-9.97481	-1.1411	-5.56774	6.36307	-2.18757	7.62488	-9.50797	-11.089	-6.22623	-3.17777	7.08552	-4.80862	15.6453	0.172788	-7.81316	1.7982	3.19991	-2.29374
M0366	-6.76023	6.35137	-9.45578	2.99439	-6.51207	-1.11105	6.20132	8.25805	-16.5286	-9.72169	-4.31092	9.24957	2.42183	-2.0894	18.023	17.6485	-8.57898	-1.86475	3.98613	4.87997	-11.18	1.99529	-10.3856	11.3484	3.33191	-4.40956	-6.9702	-2.87119	5.20014	-15.3102	4.03217	-5.54313	2.5228	-1.21729	7.08235	-2.4057	6.4097	-8.32049	-10.4659	-5.33284	-6.98408	4.56426	-8.55741	19.7902	-1.64688	-4.21267	1.37661	11.7262	11.834
M0367	6.94303	3.89957	-18.4063	2.49592	-18.809	-2.65882	-2.51382	6.96159	-9.63759	-6.30199	0.389034	0.344708	5.08535	-1.81334	15.5919	10.1196	-6.97023	-0.549611	2.52795	8.44556	-16.0873	6.14655	-15.1699	-3.57312	10.209	14.1652	4.32774	6.68764	4.00966	-21.1777	0.00376495	-8.49179	-0.426601	-4.6346	7.0017	-1.0865	-1.73097	1.2559	-2.07235	-0.424792	-6.26853	3.78192	-8.5521	15.9304	-0.355278	-0.690828	1.81642	14.3743	14.9868
M0368	6.62145	3.79943	-18.4902	2.30433	-18.7412	-2.83627	4.60231	7.45668	-16.0503	-9.34336	-3.94257	6.69666	15.1523	-6.31358	1.67878	-12.3292	4.11232	6.13736	11.1627	-7.14661	0.396571	-12.2482	4.21261	11.0216	3.34155	-4.36921	-6.68566	-2.76441	11.7064	6.47491	-1.02683	8.41235	2.71737	4.72743	6.78374	-2.70561	-5.69523	5.05335	2.93166	3.70672	-5.30276	-2.55297	-4.37403	-10.0915	4.6855	-7.40004	2.13278	4.31109	-1.04021
M0369	-4.30701	1.5287	-6.79563	0.609144	1.65511	1.06131	-12.2143	2.4947	-2.88121	1.84987	1.43498	-5.32427	14.8226	-6.0526	1.66543	-11.7644	3.91368	5.87818	10.9546	-6.82451	0.314492	-11.7518	4.00527	10.7189	3.21132	-4.19442	-6.37978	-2.59085	11.3744	6.12927	-1.03348	7.97861	2.51304	4.45758	6.57688	-2.45638	-5.61245	4.67668	2.78121	3.52367	-5.25487	-2.48871	-4.21609	-9.52863	4.4158	-6.07581	1.61058	5.8266	-0.327028
M0374	-11.0457	3.29097	-4.61904	1.68995	4.95629	4.14744	-12.604	1.94716	-2.8993	1.79875	1.70208	-6.43203	12.4558	-5.80569	3.87317	-6.64153	1.37389	5.40012	10.9365	-6.69445	0.296082	-11.4093	3.92353	10.0428	3.40785	-3.4968	-5.76937	-2.17759	11.2242	5.66688	-0.971168	7.85996	2.21713	4.36584	6.25598	-1.9896	-5.24864	3.52653	-0.693481	2.23077	-5.4398	-2.71494	-4.16235	-8.72736	4.32832	-6.00194	1.19682	5.47478	2.66218
M0376	8.57801	3.41147	-17.8814	2.12283	-21.0085	-4.27666	3.26736	6.90438	-10.6149	-7.91682	-3.14414	3.94197	10.1069	-4.76116	5.43279	-0.611691	-0.339109	1.63245	10.18	-5.69955	0.0913309	-10.016	3.27465	7.6941	5.96738	3.50265	-0.159147	1.44457	2.35758	-22.9095	0.06425	-10.3974	-1.38697	-5.90421	6.12338	-0.94976	-0.425029	-0.0118618	-2.79481	-1.34334	-5.02344	-2.2613	-3.59286	-7.48466	3.48669	-7.78785	1.65432	3.03893	-2.19781
M0378	-2.66925	4.49408	-12.2235	3.70075	-6.11732	0.594824	5.82023	8.24644	-16.4892	-9.37869	-4.36088	9.06321	12.5444	-6.53862	4.19281	-4.98581	2.52795	5.15374	5.41355	2.04002	-7.55867	-2.78055	-7.57441	11.3817	3.45567	-4.6578	-6.9593	-2.89239	12.1275	6.92129	-1.09178	8.77457	2.93988	5.02392	7.02405	-2.55833	-6.1732	5.3227	3.16619	3.97353	-5.39163	-2.60065	-4.55747	-10.6084	4.90795	-7.00314	1.66218	5.36955	0.025706
M0379	-12.2963	3.33441	-2.98118	1.49049	6.52626	3.59045	-9.7406	2.59423	-7.3959	0.39408	1.18622	-1.15334	5.51634	-3.81407	14.2129	12.9376	-7.96326	-1.03346	11.158	-7.07828	0.396022	-12.0466	4.16926	9.4671	4.9151	-1.37954	-3.66922	-0.781763	3.89849	-21.2938	0.101492	-8.45738	-0.501872	-4.7496	6.88907	-2.38427	6.69627	-8.53958	-10.6206	-5.56096	-2.38237	2.58056	-5.78749	8.01516	2.22166	-1.63375	-0.901759	11.033	9.44885
M0380	-10.4244	3.38392	-3.66842	1.47319	3.14248	2.19673	-6.32793	5.65565	-7.0774	-3.87007	2.20549	-3.61566	14.5102	-6.02207	1.8679	-10.9266	3.57488	5.61486	11.0664	-6.81019	0.310384	-11.5076	4.00155	9.60614	3.88423	-2.40481	-4.67395	-1.49193	4.16126	-20.6637	0.326239	-8.48565	-1.01567	-4.41004	6.49655	-2.72626	-3.94447	2.90608	-0.309633	0.617193	-9.38338	0.210909	-7.21539	8.33977	-0.515956	-0.575207	1.83384	14.1618	14.8674
M0381	-9.28107	2.5541	-2.99818	1.07838	1.63114	1.45953	-9.91801	1.18526	-2.19697	1.30538	1.08556	-4.47657	12.5103	-4.43237	1.40437	-7.05465	2.21585	4.12571	9.81267	-4.96241	-0.211279	-8.37202	2.79263	8.66173	2.42544	-2.67597	-4.43178	-1.58576	5.90706	-5.10675	-2.44985	1.94104	0.952939	-1.68508	5.41216	-2.2949	8.75434	-10.4667	-11.7864	-6.97615	-6.3891	5.17319	-7.0355	23.8712	-3.40768	0.465408	1.06857	13.6163	16.1114
M0382	1.06218	4.46152	-9.34324	0.382067	-11.4526	-2.84718	-4.37347	6.29785	-6.59855	-5.41338	1.16098	-2.90078	6.10331	-2.94689	11.2126	6.84331	-2.32043	1.32441	1.35182	8.92961	-17.3155	9.11263	-15.7352	-4.55109	9.83335	14.9623	5.31067	7.1791	10.0418	1.55618	-3.95481	5.17169	-0.566739	1.1692	6.03343	-2.56558	-4.9536	4.24559	2.39576	3.11277	-5.22287	-2.48973	-3.86414	-8.04246	3.57931	-2.40391	-1.47908	9.58477	8.01776
M0383	-11.1948	3.33876	-4.64407	1.70626	5.16182	4.27914	-12.8092	2.01326	-2.97188	1.8327	1.75345	-6.57791	14.6777	-6.32271	1.5883	-11.5662	3.85014	5.4974	10.998	-6.95575	0.100422	-11.3684	3.86275	10.5214	3.20811	-3.80509	-6.23649	-2.25687	11.2833	6.03411	-0.946361	8.02018	2.45139	4.3624	6.77196	-1.97834	-5.2903	5.02623	2.43668	2.71946	-5.23982	-2.50219	-4.18938	-9.45671	4.34577	-8.37431	2.04911	3.51585	-2.83897
M0384	5.13324	3.54557	-16.385	1.00311	-18.7836	-3.89084	-11.4194	1.76745	-2.58849	1.59969	1.28516	-5.67334	13.8204	-5.2658	1.39245	-9.9192	3.20645	4.94843	8.25686	-2.21702	-7.37132	-3.03732	-0.707142	-3.60012	9.05674	13.575	4.57535	6.66935	9.94996	2.47239	-2.75181	5.10707	-0.0419204	1.84488	5.86442	0.602406	-0.466511	-0.61995	-5.05301	-2.57488	-5.00652	-2.4655	-3.83659	-7.69494	3.5148	-3.69892	-0.981183	7.13138	5.00351
Z001E0001	-9.20216	2.6333	-2.12061	0.409846	2.19137	2.42777	-10.4827	1.6348	-2.51244	1.58529	1.02117	-4.8311	12.6184	-4.16828	1.9095	-8.39427	3.37198	4.70885	9.2232	-5.09253	0.045087	-9.96598	2.85103	8.85381	2.3696	-3.28642	-5.04837	-1.7196	9.11325	3.89656	-1.30153	5.10624	1.57717	3.27864	5.80031	-1.78204	-3.85249	2.93347	1.89573	2.30052	-4.84504	-2.06942	-3.24477	-6.31083	2.98148	-7.15629	1.31531	2.73699	-1.83974
Z001E0002	4.96708	1.78016	4.04197	-2.56784	-10.8549	-7.92466	-0.0493774	-1.7008	-0.717193	-1.34899	2.88225	-2.09217	13.6009	-4.96332	2.297	-10.7327	4.47099	6.01296	9.68805	-6.22738	0.324682	-12.2225	3.57007	5.51179	-0.716854	-5.72939	2.16403	0.867946	-3.71827	-3.39427	0.011958	-2.57404	2.51671	-14.2825	-6.76248	-5.84314	4.43695	-5.47894	-2.32843	-7.35476	2.91895	-3.86748	-0.789835	7.33713	-1.30742	-7.65596	1.62238	3.12395	-2.47229
Z001E0003	-6.84131	0.956071	0.138301	1.39794	5.41565	1.87057	7.36818	-2.45019	2.44251	-0.987783	1.45587	4.3849	8.19312	-5.31761	-0.113919	-4.28659	0.456669	1.86795	9.91867	-6.04942	0.222641	-11.3924	3.47497	5.44466	-0.77592	-5.47887	2.47754	0.99758	4.8385	1.84012	-3.42089	4.20287	3.76021	-6.88483	6.37838	-1.92469	-4.74196	3.8176	2.39227	2.94744	-5.05975	-2.2691	-3.78907	-8.04093	3.73242	-7.73967	1.66569	3.1012	-2.36865
Z001E0004	-11.7799	2.87309	-2.42635	1.12747	5.88915	3.58565	-7.13785	0.997018	-0.0712528	3.00847	1.80172	-1.47815	-3.56761	0.0348864	-3.86276	14.0914	-3.95245	-4.60274	3.6665	5.66769	1.57452	7.70574	-1.66187	-1.02361	-1.55259	0.378735	8.49997	6.45251	-3.87838	-3.46703	0.00361863	-2.50061	2.59668	-14.3468	-2.05352	-2.22105	0.861209	-1.51424	-0.184289	-5.71282	0.716585	-4.99346	-1.64111	6.18093	-1.48993	0.15155	-2.28512	-2.63848	4.34598
Z001E0005	-9.38092	2.19894	-1.076	0.370691	4.70066	3.41496	10.1152	-2.79089	3.70799	-0.92995	1.31874	5.8615	-4.05497	0.435097	-4.05007	15.2795	-4.50906	-5.2621	2.99384	8.21016	1.7019	11.1327	-2.70953	-1.58716	-1.81929	0.322737	8.96194	7.07164	-4.3086	-3.99733	0.167638	-3.12962	2.07828	-14.9011	-7.14907	-5.4672	4.26512	-5.76621	-2.78434	-7.54987	1.72722	-5.26413	-0.311001	10.195	-2.77604	0.403498	-2.43406	-2.83745	4.67546
Z001E0006	3.62518	2.09616	3.67351	-2.32626	-8.98346	-6.69184	-10.5516	2.08295	-1.66351	1.44573	2.42343	-5.4839	14.5978	-5.77773	2.59272	-12.8733	5.36797	7.1305	9.37309	-5.46143	1.10939	-13.3246	4.03608	0.00628447	-1.14625	-0.440448	7.44046	5.91419	-2.49148	-2.12326	-0.162834	-1.28245	3.32061	-13.1823	-5.76944	-5.42147	2.81428	-4.56724	-1.73782	-6.56685	1.55741	-5.56555	-1.29738	6.88145	-1.2057	-0.322329	-1.97669	-2.30141	3.82178
Z001E0007	-1.82444	3.83587	0.142075	-0.335236	-8.28332	-4.869	10.8478	-3.18946	3.85304	-1.50605	1.05934	6.54989	-3.31998	0.187359	-4.14843	15.3125	-5.39128	-5.22124	9.40361	-3.50044	-0.235294	-8.6163	3.27482	-2.22085	-2.05025	1.41709	9.87723	7.14352	7.38358	2.70821	-2.01995	4.73133	1.38825	-0.758272	5.64541	-1.89088	-3.77781	2.93469	1.81149	2.26796	0.366637	-5.46303	-1.92282	8.20879	-2.52578	0.651107	-2.60459	-3.04287	5.01813
Z001E0008	-10.1474	2.51145	-2.01844	0.860005	3.60654	2.04938	-10.386	1.6114	-2.48591	1.55215	1.00367	-4.78225	12.5338	-4.1187	1.85741	-8.27609	3.30738	4.63017	9.20265	-5.04746	0.054706	-9.85096	2.82097	8.76126	2.34585	-3.1871	-4.9811	-1.69573	8.99861	3.77537	-1.25944	5.04841	1.51263	3.1884	5.7262	-1.7789	-3.80057	2.90077	1.83143	2.24477	-4.82188	-2.06449	-3.1992	-6.18515	2.91516	-7.12667	1.27831	2.7254	-1.83349
Z001E0009	5.21131	1.82478	3.9719	-2.5221	-11.2209	-8.29534	9.51896	-2.69624	3.59257	-0.858671	1.50305	5.42281	-3.48883	-0.0656636	-4.09901	14.4259	-4.39812	-4.99673	3.44222	7.77336	1.76525	10.6974	-2.41759	-0.291951	-0.722651	-0.0889735	8.49025	7.95051	-3.75786	-3.40639	0.260719	-2.39077	2.31624	-14.6198	-6.90392	-5.77947	4.07005	-5.54232	-2.47298	-7.28741	1.49069	-5.35028	-0.677237	9.03205	-2.69226	0.0704468	-2.24348	-2.65337	4.42908
Z001E0010	-12.4323	3.02677	-2.67165	1.28845	6.79743	4.159	-13.1881	2.40866	-3.37305	2.15942	1.65776	-6.60084	14.2617	-5.50244	2.40018	-11.8713	4.82446	6.52393	9.87914	-6.05077	-0.0880707	-12.0702	4.16879	10.6233	3.07096	-4.63177	-6.83905	-2.64387	11.1337	5.99208	-1.59425	7.20841	2.88938	5.07328	7.12158	-1.7055	-5.55786	4.45166	2.88195	3.42749	-5.11281	-2.35337	-4.14729	-9.57652	4.74272	-7.68829	1.75632	3.45407	-2.08679
Z001E0011	-10.9989	2.80191	-2.32636	1.06161	4.77294	2.72119	0.486121	-0.978488	0.190643	2.60231	-2.14514	2.96478	-3.86358	0.206677	-4.26484	15.1443	-4.7358	-5.40831	3.16858	7.98737	1.9218	11.1429	-2.60056	-1.48245	-1.74323	0.960123	9.14835	6.73947	-3.03815	-3.82554	-0.876098	-1.93312	2.41343	-14.1425	3.59014	-1.55605	-2.87586	2.63195	-0.807972	0.0924224	-5.14319	-3.64152	-3.52899	-5.43273	1.4863	-2.38498	-1.54631	0.97423	1.60038
Z001E0012	3.23003	2.23811	3.53694	-2.2369	-8.44354	-6.38404	7.05818	-1.90604	2.72522	-0.299585	2.04479	3.84008	0.94801	-1.32683	-2.27328	5.91066	-0.725889	-0.378886	4.43842	2.14592	3.08258	0.874501	0.701685	0.367989	-0.994327	-0.616777	7.10936	5.71875	-2.30361	-1.83044	-0.160686	-0.77232	3.59649	-12.9922	-5.60159	-5.48738	2.48235	-4.21332	-1.59132	-6.34254	1.65679	-5.48773	-0.728068	5.9219	-0.279935	-0.550285	-1.86104	-2.15294	3.59589
Z001E0013	-11.012	2.78445	-2.31243	1.05254	4.79605	2.75869	-11.5	1.88096	-2.79234	1.73491	1.3031	-5.56209	0.247371	-0.895704	-3.80437	8.55883	-1.15312	-5.69981	3.2313	8.11698	1.72185	11.3098	-2.64127	-1.49817	-1.74982	0.92998	9.13781	6.74335	-4.25276	-3.92591	0.336979	-2.85325	2.02746	-15.01	-7.37599	-6.12027	4.98017	-5.81777	-2.70364	-7.65243	1.70996	-5.37712	-0.546037	9.91967	-3.10754	0.271057	-2.39068	-2.77377	4.5938
Z001E0014	5.60441	1.6159	4.25761	-2.70925	-11.7397	-8.48134	-2.75861	0.211869	-1.85074	0.0521826	0.447444	-1.75569	8.95623	-5.01658	-1.18742	-5.56481	2.35482	3.21425	7.92219	-3.21376	-0.852697	-8.02782	1.75972	-1.50689	-1.91273	0.772967	8.97704	6.74858	-3.50281	-4.07503	-0.935856	-2.19015	2.10728	-13.6468	-2.15598	-1.82161	2.26222	-2.28528	-1.73184	-6.74908	-0.225491	-3.04338	0.314316	2.5094	-0.745008	1.2673	-2.48705	-1.906	3.96752
Z001E0015	4.56843	1.9616	4.27632	-2.19536	-10.304	-8.49416	9.23651	-2.49889	3.38869	-0.714623	1.50227	5.312	4.53387	-3.69899	-3.09905	2.49875	0.0409928	-1.52805	8.22811	1.15058	1.9302	-1.43077	0.213829	9.97098	2.83229	-4.21332	-6.29994	-2.35565	10.6271	5.11672	-1.54907	6.35432	2.44319	4.49871	6.08215	-0.933215	-4.94877	3.89051	1.85927	1.99942	-4.36751	-1.96213	-3.04068	-8.27047	3.80006	-6.78174	1.50934	2.88142	-1.35856
Z001E0016	2.5684	2.56185	3.40263	-2.05128	-7.75336	-6.8133	3.03307	-0.94621	2.0155	-0.453054	2.36654	0.402351	12.2827	-4.46384	1.94551	-10.0574	3.36706	5.60993	10.2507	-7.45193	0.590759	-14.6043	4.38445	11.2704	3.3603	-5.24515	-7.68938	-3.06777	7.21666	4.095	0.832538	4.0925	2.48846	2.75839	-0.205231	-3.86236	0.898347	-3.01964	-0.492242	-1.65557	-1.22708	-3.93779	-2.05747	0.79548	-0.353388	-1.3923	-1.81852	-2.44394	0.790456
Z001E0017	-14.6613	3.45945	-3.1791	1.62138	9.92843	6.33133	2.53938	-0.843319	0.306131	0.881203	1.79296	1.33027	-1.56045	-1.53219	-3.04783	9.66477	-1.88378	-2.12184	4.14047	5.5194	2.29563	5.76647	-0.997977	1.35106	-0.79376	-1.49199	6.07275	5.27447	-1.07482	-0.663413	-0.507817	0.0114084	4.30315	-11.8084	-4.71429	-5.24736	1.60586	-3.57216	-0.984276	-5.7828	1.36601	-5.66829	-1.72544	4.81133	0.34833	-0.830828	-1.62041	-1.92649	3.23257
Z001E0018	-7.69362	2.0651	-1.34588	-0.246376	3.56544	1.7303	-1.48952	-0.741124	-0.446061	1.55736	2.61843	1.19091	-3.68265	0.118957	-4.04443	14.7028	-4.39354	-5.05055	7.03344	1.29385	3.54082	-0.217261	0.764469	9.8066	2.74725	-3.93399	-5.96194	-2.20792	6.69444	3.88721	0.430727	2.7327	1.15952	1.41575	-6.91699	-5.69286	4.17909	-5.69254	-2.51238	-7.38079	1.73342	-4.58315	-0.742281	9.31644	-2.62112	0.195429	-2.30539	-2.72209	4.52266
Z001E0019	-7.3269	1.92078	-1.07157	-0.0107257	-0.283844	-0.541771	-7.34827	0.700453	-1.47849	0.870465	0.316434	-2.82912	10.7959	-2.73917	1.20172	-4.4249	1.55066	2.50885	8.37457	-3.19717	-0.349394	-6.22789	1.64196	6.83001	1.57828	-1.61631	-2.9518	-0.669943	6.77356	1.47806	-0.826923	2.8541	0.00250224	1.09678	4.15162	-1.97996	-1.87754	1.25331	0.694215	1.00326	-4.58178	-1.74013	-2.22009	-2.39291	0.665783	-6.2582	0.710945	2.09335	-0.838698
Z001E0020	4.34142	0.844222	3.44225	-0.889237	-11.6657	-9.67641	-9.02181	1.47687	-2.19631	1.62453	0.745426	-2.99457	-4.52036	0.733949	-4.53375	16.7058	-5.47834	-6.28646	2.98628	8.85681	1.53961	12.8876	-3.10741	-2.23011	-2.05182	1.57573	9.97913	7.16227	-5.1034	-4.79519	0.560346	-3.65344	1.39733	-15.8987	-7.87824	-5.91822	5.21134	-6.49798	-3.17601	-8.03275	1.77892	-5.27848	-0.179284	11.4247	-4.0458	0.570574	-2.58665	-3.01656	4.99668
Z001E0021	2.67428	2.25637	3.50488	-2.2156	-7.64133	-5.72423	6.42004	-1.62024	2.42123	-0.0804236	2.13083	3.49824	-2.13216	-1.08825	-3.19261	10.6491	-2.23897	-2.60496	4.33347	4.42719	2.10786	6.12383	-1.22856	11.6764	3.53352	-5.62106	-8.18783	-3.31468	12.3626	7.23157	-1.99227	8.34826	3.8936	6.51173	8.22906	-1.50833	-6.61719	5.46012	3.55275	4.13119	-5.15671	-2.48715	-4.66992	-11.9596	6.34616	-8.39884	2.09524	3.70033	-3.41198
Z001E0022	-9.36212	2.20311	-1.61725	0.759859	2.55692	1.45424	-9.45417	1.414	-2.25725	1.37745	0.75773	-4.15816	11.7055	-3.50917	1.86715	-7.04048	2.92719	4.00057	8.71228	-4.44001	-0.0172435	-8.97782	2.41991	8.00573	2.07924	-2.69024	-4.38317	-1.38168	8.14337	2.86835	-1.23192	4.13035	1.07177	2.61794	5.33736	-1.62937	-3.24572	2.34712	1.46674	1.78723	-4.64075	-1.93204	-2.80748	-5.05252	2.47134	-6.71686	1.00381	2.49434	-1.52755
Z001E0023	0.353615	2.82953	2.6564	-1.46978	-10.2116	-6.71903	1.46463	-0.186836	-0.484383	1.75301	0.570562	1.31491	4.58206	-3.93532	-3.25998	2.82948	-2.98895	-0.284927	9.5012	-5.52357	0.17232	-10.6068	3.1273	1.27476	-0.312656	-0.66531	7.09522	4.74312	-2.36802	-4.71058	0.352107	-0.655457	2.11138	-12.249	-3.93477	-5.05663	2.98967	-5.20071	-1.65652	-2.73911	1.73563	-5.38936	-0.261503	10.777	-3.11266	0.623091	-1.72684	-3.08618	4.45914
Z001E0024	-4.83119	0.89708	0.673256	-0.516059	1.97781	1.21343	-10.7996	2.08127	-2.51571	1.67991	1.2404	-5.58715	13.9953	-5.30784	2.27768	-11.3394	4.56832	6.21576	9.98972	-6.53494	0.369029	-12.5552	3.775	10.3271	2.96501	-4.36629	-6.55306	-2.50906	6.55931	2.36987	1.45442	3.16221	1.78364	0.746934	6.87781	-1.72778	-5.29783	4.24123	2.69702	3.24015	2.38334	-3.9171	-2.0397	4.94279	0.0471944	-7.70133	1.63358	2.69718	-2.16744
Z001E0025	-5.45407	3.35537	1.3769	1.52756	1.27094	0.146657	7.1158	-1.89418	2.71596	-0.25895	1.99893	3.93118	-2.33169	-0.934542	-3.40856	11.4737	-2.78221	-3.17253	3.82085	6.38078	2.10043	7.56437	-1.5434	3.20485	-0.914343	-0.409144	0.919207	3.90986	11.5953	6.29916	-1.79603	7.5813	2.47647	4.63891	4.36489	-3.36056	-1.79719	3.32116	-0.379381	1.51733	-3.29453	-2.63422	-1.50145	-7.18581	2.52294	-3.4727	-2.51212	2.37012	2.21764
Z001E0027	2.59347	1.62229	3.25598	-2.55849	-7.95615	-8.61068	9.71178	-2.72793	3.6311	-0.84854	1.42736	5.60111	-0.832079	-1.61405	-4.6796	11.36	-3.94429	-3.24319	9.7717	-5.96815	0.1932	-11.4532	3.41898	9.85389	2.74321	-4.01502	-5.95938	-2.18878	10.2544	5.09192	-1.4235	6.28626	2.25188	4.18435	6.4529	-1.84123	-4.70761	3.72243	2.42693	2.92333	-5.03636	-2.23237	-3.75774	-7.99647	3.79855	-7.64706	1.42012	3.10178	-2.05548
Z001E0028	-12.3964	2.99898	-2.59369	1.23727	6.75323	4.17033	-13.1577	2.44696	-3.40944	2.16794	1.6328	-6.57181	14.0992	-5.37133	2.43885	-11.7916	4.90776	6.56077	9.95841	-6.74326	0.437228	-13.1602	3.90058	10.5031	3.04619	-4.59143	-6.83149	-2.63683	0.108344	-1.2284	0.888618	-0.526863	2.69604	-8.12585	-1.34064	-1.53828	1.51438	-1.62099	-0.803889	-4.19026	1.728	-5.05233	-1.31346	5.8549	-1.0661	0.85948	-1.2325	0.822922	1.60954
Z001E0029	6.15449	1.52304	4.37563	-2.78674	-12.5155	-9.03285	-10.2359	1.48014	-2.12792	1.79683	0.714078	-4.92495	12.7209	-4.26685	1.99394	-8.88376	3.66441	5.01835	9.25246	-5.34162	0.147253	-10.5376	3.0028	9.00978	2.46096	-3.42634	-5.32414	-1.86763	9.28833	4.06472	-1.36195	5.32209	1.76529	3.55311	6.01417	-1.664	-4.13345	3.16004	2.00496	2.41614	-4.82252	-2.09603	-3.32196	-6.7869	3.33611	-5.16234	-1.84679	2.10717	-0.885012
Z001E0030	5.32242	1.72922	4.11814	-2.6179	-11.358	-8.28912	-11.2649	1.75633	-2.43749	2.00586	0.964841	-5.60553	13.3982	-4.82138	2.15367	-10.2245	4.17285	5.68178	9.63957	-5.99416	0.275012	-11.6612	3.4239	9.71645	2.73499	-3.93531	-5.99928	-2.22016	10.091	4.90226	-1.44555	6.17953	2.25719	4.2164	6.49207	-1.68225	-4.77524	3.75111	2.38019	2.8604	-4.94581	-2.21487	-3.68453	-8.02915	3.96013	0.524525	-4.27646	-0.983593	3.32075
Z001E0031	6.63041	1.48865	4.35842	-2.7755	-13.1996	-9.59856	11.2844	-3.2068	4.15966	-1.22932	1.08692	6.58288	-4.53874	0.79475	-4.40851	16.6941	-5.34878	-6.18011	2.87857	8.87903	1.51817	12.7279	-3.12486	-2.07602	-2.17739	1.45492	9.85467	7.16084	-5.04983	-4.74435	0.44256	-3.75914	1.46671	-15.7826	-7.75853	-5.84154	5.18846	-6.54034	-3.10305	-8.01256	3.04079	-2.58156	1.91288	4.68595	1.44947	-7.23376	1.34005	2.74913	-1.82706
Z001E0032	4.18608	1.82953	3.08327	-2.42554	-10.2261	-7.88922	-12.7876	2.26072	-3.21295	2.06052	1.57777	-6.34891	12.7719	-4.19144	2.58134	-9.83726	4.26355	5.48696	6.82905	1.10924	1.90663	-0.218159	-1.05983	2.45826	-1.23589	-3.15757	1.5576	3.61569	-3.01696	-2.57578	0.193709	-1.73194	2.81259	-13.9415	-1.36975	-0.852813	-0.257484	-1.27618	-2.30278	-5.02358	-0.264085	-4.66559	-0.980923	6.37398	-2.16467	-0.0857776	-2.10799	-2.53462	4.24481
Z001E0033	7.38854	1.23346	4.68706	-2.99087	-14.2375	-10.1783	-6.51959	1.08498	-1.9183	0.814213	0.708687	-3.39701	11.8541	-3.55191	1.71603	-6.91115	2.80316	3.96739	8.79837	-4.37668	-0.0852636	-8.71973	2.3884	8.05564	2.06644	-2.69726	-4.29871	-1.33343	8.2022	2.94487	-1.19389	4.16342	1.02353	2.53115	5.25799	-1.758	-3.14586	2.2888	1.46562	1.80029	-4.70131	-1.94008	-2.83606	-4.9298	2.2892	-6.76197	1.05723	2.48059	-1.46192
Z001E0034	-4.15728	3.96201	0.0554034	-0.596078	-4.36408	-2.83848	-4.61291	0.081715	0.0410853	2.51156	2.13262	-2.62415	4.18715	-1.12294	-1.45549	3.25044	0.360374	-0.72098	4.77002	3.11515	1.35217	2.88934	-1.84996	-0.197531	-1.24331	-0.228899	7.74126	6.0628	-2.7315	-2.36058	-0.0609347	-1.49605	3.09719	-13.5084	-6.03109	-5.54029	3.10603	-4.78608	-1.89003	-6.71023	2.55391	-4.40942	-1.16772	6.40538	-0.541518	-8.46261	2.8961	2.7222	-2.27442
Z001E0036	-11.7505	2.8851	-2.3949	1.10669	5.84472	3.55077	-8.89588	1.71039	-2.9461	3.03283	2.03591	-3.28347	-1.55223	2.21583	-4.74542	10.7473	-3.75317	-4.48509	3.47157	6.94609	1.3351	8.79706	-2.22715	-1.07414	-1.55442	0.447237	8.50694	6.44316	-3.82381	-3.36947	0.00760974	-2.5289	2.51592	-14.3664	-6.61048	-5.48027	3.80881	-5.41837	-2.37224	-7.25219	1.72897	-5.41272	-0.750337	8.82617	-2.2753	0.160993	-2.31466	-2.62994	4.31481
Z001E0037	-2.20257	3.1564	0.767667	-0.729573	-5.83702	-3.93538	-8.56766	1.74834	-2.54685	1.4587	0.695893	-3.64733	9.33332	-5.06317	-0.0582961	-4.42453	-0.0917653	2.38111	8.11101	-3.35083	1.12207	-5.29712	1.68429	2.00302	1.35551	-0.342826	2.05776	0.732947	3.66504	1.43247	-1.61456	3.34322	1.49613	-3.06371	5.58972	-1.74273	-3.64129	2.75432	1.70668	2.10465	-4.76555	-2.03131	-3.08061	-5.84681	2.77167	-7.01447	1.19179	2.66562	-1.76044
Z001E0038	-2.27657	2.80402	-0.722263	-1.18663	-3.40436	-2.93703	-13.6037	2.58933	-3.5657	2.29478	1.71863	-6.83067	14.2829	-5.5284	2.6209	-12.1754	5.18293	6.80926	3.49322	6.93981	1.97493	8.51172	-1.90288	-0.235181	-1.25903	-0.337156	7.69196	6.06752	-2.74692	-2.38913	-0.204306	-1.68071	3.16647	-13.38	-5.89082	-5.39573	3.07438	-4.84282	-1.83093	-6.72053	1.59396	-5.50355	-1.16915	7.34579	-1.41264	-0.16337	-2.04434	-2.41566	4.00784
Z001E0039	-1.69159	4.38771	1.07907	-0.465559	-7.02558	-4.37699	-10.5146	1.3284	-2.79772	1.50248	0.992164	-5.1747	13.2157	-4.65815	2.18245	-9.97472	4.16308	5.62052	9.4865	-5.86478	0.259898	-11.5644	3.33626	8.75321	2.52659	-4.32268	-3.24841	-0.648299	7.66544	3.80849	-1.48227	4.29373	1.0015	1.20302	2.03436	-1.39872	-0.750878	1.06371	-0.857659	-2.21548	-0.931357	-3.45765	0.104626	2.17251	0.165976	1.45949	-3.08686	-2.22926	3.88775
Z001E0040	-7.2807	1.36926	-1.42959	0.652961	-0.105152	0.128942	-11.08	1.81276	-2.70948	1.69921	1.16645	-5.23693	12.9456	-4.45463	1.98285	-9.16641	3.68426	5.09774	9.42064	-5.48051	0.150769	-10.6523	3.09791	9.20751	2.52498	-3.52676	-5.44088	-1.93376	5.00526	2.64972	0.867172	1.12958	0.431506	-0.0708542	-7.26786	-5.62109	4.66993	-6.16481	-2.81293	-7.75015	1.76233	-5.22993	-0.183721	10.6688	-3.05018	0.511675	-2.50983	-2.91496	4.79538
Z001E0041	5.05812	1.83224	3.96902	-2.52015	-11.0001	-8.11331	8.95802	-2.37478	3.60464	-0.935574	1.53613	5.05638	-3.18793	0.206453	-3.60647	14.2564	-4.33223	-4.43569	3.39672	7.68546	1.79834	10.3888	-2.36635	-1.0036	-1.56605	0.480913	8.63226	6.50265	1.98607	0.0702955	-2.33808	2.51605	4.47024	-8.8027	6.57179	-1.82143	-4.96352	3.98299	2.49677	3.04513	-2.89801	-4.62232	-5.35001	1.86856	-1.00064	-2.58057	-0.581215	-1.91193	1.17431
Z001E0042	0.865501	3.46237	2.13676	-2.80004	-9.90968	-6.11971	3.29683	-1.43167	1.3111	-1.56343	1.43023	-0.238576	-1.76812	-0.491401	-3.62992	11.0823	-2.40374	-3.85448	3.73962	6.85706	1.96337	8.69304	-1.83868	-0.0991617	-1.21812	-0.299307	7.69311	6.04182	-2.61666	-2.23573	-0.0671492	-1.3991	3.14033	-13.4561	-5.99618	-5.58195	3.06933	-4.74589	-1.84234	-6.65461	1.5151	-5.55648	-1.24874	7.30589	-1.57668	-0.309529	-1.96837	-2.35914	3.95668
Z001E0043	-10.4517	2.78682	-2.32341	0.542057	3.95442	2.11976	0.0788628	-0.713657	0.878509	1.66739	2.85141	1.16479	4.21626	-3.63133	-4.11772	5.62525	-2.60444	-2.05119	9.27709	-5.34704	0.0558018	-10.6521	3.05029	9.20042	2.08069	-3.89078	-4.84089	-1.23283	-4.53658	-4.23025	0.136643	-3.50548	1.91703	-15.1147	-7.19419	-5.60387	4.70439	-6.24391	-2.74783	-7.73199	1.79263	-5.31888	-0.222019	10.3519	-3.12618	0.544337	-2.48358	-2.95198	4.87454
Z001E0044	5.26439	1.71886	4.09277	-2.60112	-11.2722	-8.21782	4.98015	-1.87976	1.81386	-1.90697	1.01999	0.872392	2.36476	0.163528	-3.27188	4.82402	0.152033	-2.90496	4.52179	2.49646	0.742333	3.84976	-0.125303	6.42797	1.21143	-3.38403	-1.77576	-0.162734	-4.14814	-3.74161	0.0301695	-2.84072	2.39486	-14.6254	-6.46643	-4.99544	3.41612	-5.92592	-1.97676	-7.29448	1.44179	-5.21903	-0.633722	9.71472	-2.75216	0.276793	-2.34309	-2.74348	4.52776
Z001E0045	5.19452	1.77366	4.00736	-2.54516	-11.1847	-8.21438	9.53267	-2.66221	3.55986	-0.820315	1.4711	5.47103	-3.58672	0.0529668	-3.98531	14.4968	-4.27968	-4.92008	5.76704	4.79327	3.98307	6.92534	-0.555313	9.91935	2.78739	-4.04589	-6.0773	-2.26015	10.3209	5.15558	-1.42059	6.41533	2.32202	4.28294	6.52201	-1.80449	-4.83468	3.84095	2.45836	2.97177	-5.02702	-2.25158	-3.7919	-8.20227	3.93532	-6.61283	1.36794	2.83172	-2.04025
Z001E0046	-11.6711	2.82272	-2.40514	1.11371	5.74254	3.50469	-12.2466	2.1789	-3.11228	1.97988	1.41747	-5.96889	13.5757	-4.93567	2.28774	-10.6217	4.41472	5.95084	9.67249	-6.16868	0.299754	-12.105	3.53397	9.93414	2.8111	-4.16918	-6.22885	-2.32017	10.3558	5.17435	-1.55254	6.35102	2.44828	4.49061	6.72741	-1.67937	-5.04067	3.91666	2.55021	3.00692	-4.97284	-2.23101	-3.79111	-8.43975	4.22967	-7.63841	1.61957	3.10323	-2.43125
Z001E0047	-2.65003	4.01319	-0.387056	-0.243598	-7.32162	-3.81827	-10.7752	1.69309	-2.58068	1.62372	1.10725	-5.04435	12.8596	-4.38484	1.89578	-8.80303	3.45106	4.85306	9.4114	-5.30286	0.0857501	-10.2122	2.98966	9.07682	2.45772	-3.39103	-5.23029	-1.82759	9.35497	4.15347	-1.26719	5.43643	1.69518	3.4238	5.88538	-1.84371	-4.03256	3.13428	1.98181	2.43575	-4.89787	-2.1208	-3.36305	-6.65767	3.09766	-7.2998	1.39297	2.82313	-1.96327
Z001E0048	-5.96306	1.84705	-0.931548	1.97605	-2.05924	-2.29575	-11.5356	1.9336	-2.8452	1.77215	1.28745	-5.55948	13.2325	-4.71565	1.99934	-9.77481	3.87653	5.3637	6.53392	-0.915729	1.14892	-4.69893	-0.512206	0.643152	-1.33949	1.30917	5.50664	6.54579	3.71942	0.37678	-1.56722	2.0567	2.90159	-7.29448	6.2333	-1.77102	-4.53308	3.58531	2.21032	2.71305	-4.93167	-2.19992	-3.57763	-7.56063	3.62718	-7.51103	1.49571	2.99778	-2.26294
Z001E0049	-4.39252	2.68283	-0.0947988	-1.30822	-4.99906	-3.72725	-11.861	2.05966	-2.98083	1.9014	1.32708	-5.71163	13.3745	-4.76376	2.2265	-10.1295	4.19839	5.68967	9.48474	-5.87188	0.374685	-11.6494	3.33311	9.60481	2.8496	-4.00384	-5.88159	-2.10142	10.1031	4.91533	-1.51765	6.06327	2.26808	4.24175	6.53234	-1.6604	-4.72896	3.67087	2.41335	2.8546	-4.94982	-2.19169	-3.67669	-7.97912	3.96364	-7.52903	1.56033	3.01695	-2.28734
Z001E0050	4.70584	1.88307	3.89979	-2.47466	-10.5012	-7.74981	8.91853	-2.46717	3.3455	-0.686448	1.60957	5.07017	13.8086	-5.4363	2.31423	-11.1552	4.34405	6.11635	9.96271	-6.47089	0.348274	-12.4363	3.73472	10.2759	2.94019	-4.33168	-6.48815	-2.47303	10.7281	5.57212	-1.50005	6.84428	2.6192	4.69764	6.83406	-1.73887	-5.23238	4.18187	2.66951	3.20584	-5.06121	-2.30787	-3.97238	-8.93964	4.37795	-7.85779	1.74439	3.22827	-2.6028
Z001E0051	6.05213	1.59277	4.23001	-2.69121	-12.3855	-9.02636	10.1407	-3.07648	3.85656	-0.960444	1.75645	6.1198	-4.18606	0.527131	-4.21601	15.8269	-4.89074	-5.6562	3.00586	8.46895	1.61386	11.8301	-2.86651	-1.65704	-2.00857	1.07196	9.37853	6.92818	-4.55925	-4.24265	0.301658	-3.32171	1.8292	-15.2698	-7.35893	-5.74527	4.74002	-6.18216	-2.83082	-7.73779	1.74613	-5.30533	-0.393926	10.5022	-3.3902	-5.38099	1.8268	-0.918467	-0.249225
Z001E0052	-11.4146	2.79529	-2.34592	1.07474	5.37745	3.2348	-11.955	2.08004	-3.00446	1.89383	1.36417	-5.80216	13.4283	-4.84197	2.16722	-10.2738	4.19551	5.71025	9.65112	-6.01564	0.275459	-11.7057	3.43796	9.74862	2.74499	-3.96508	-6.02567	-2.23167	6.65834	3.13903	0.251284	3.4424	1.53456	1.26583	-5.76601	-5.74324	4.52272	-5.40967	-2.00442	-6.59136	1.73088	-5.36962	-0.640453	9.35475	-2.61145	-2.66238	-0.34677	-1.96439	1.5898
Z001E0053	1.01351	1.85773	2.65448	-1.63281	-6.88126	-5.68278	6.38879	-1.33927	2.54314	0.884914	0.0515524	4.66757	-3.67843	0.131187	-4.1379	14.1675	-4.33682	-5.05965	2.94745	8.06682	1.75833	10.6841	-2.62489	-1.47672	-1.73401	0.67297	8.93181	6.68702	-4.18194	-3.8779	0.0670471	-3.05846	2.2311	-14.6688	-7.04301	-5.8363	4.80482	-5.81399	-2.54798	-7.61056	1.78592	-5.32418	-0.540018	9.60449	-2.65898	0.396916	-2.42809	-2.80152	4.59313
Z001E0054	-7.97033	2.06654	-1.46442	0.496524	0.554771	-0.0291302	-7.72814	0.801736	-1.59213	0.941289	0.412274	-3.08718	11.0424	-2.94935	1.24315	-4.92474	1.7274	2.74462	8.53471	-3.38768	-0.324571	-6.49582	1.80122	7.08349	1.68093	-1.78312	-3.19893	-0.803924	-1.36545	-2.33744	1.68601	-3.21245	0.446546	-9.76067	-6.49784	-3.55978	4.4637	-7.58534	-3.77463	-6.41551	2.08996	-4.14683	2.09646	6.07237	-5.00198	0.929699	-0.723456	-1.46579	3.53507
Z001E0055	-11.876	2.90836	-2.47771	1.16114	6.01985	3.65269	-12.5297	2.24154	-3.18447	2.01163	1.5021	-6.18223	-0.590696	-0.73392	-3.72092	9.12627	-2.10901	-4.2328	3.32458	7.54376	1.85882	9.90359	-2.28419	-0.782756	-1.6354	0.330071	8.34925	6.40443	-3.55214	-3.21565	0.062348	-2.31415	2.58466	-14.2066	-6.39958	-5.88999	4.30004	-5.38931	-2.25256	-7.16746	1.63694	-5.37498	-0.650891	8.92036	-2.07314	-0.0487907	-1.86475	-2.67661	4.03731
Z001E0056	-9.49178	2.56278	-1.88118	1.67049	2.73561	3.24262	-4.8618	0.930527	0.557066	2.3625	1.09117	-0.252445	12.7508	-4.94594	1.90418	-9.01311	2.84866	5.43663	9.73563	-5.86842	0.202387	-11.1985	3.35372	9.67654	2.69375	-3.82438	-5.8164	-2.13446	10.0356	4.86219	-1.341	6.16881	2.12036	3.99903	-2.64534	-5.52321	1.47109	-4.77413	-2.00013	-2.33794	1.65118	-5.31551	-0.427557	9.95768	-2.77382	0.251554	-2.34116	-2.76597	4.59445
Z001E0057	3.15625	2.19835	3.52535	-2.22903	-8.32821	-6.26123	-3.18266	-0.557299	-2.04156	1.28607	2.87416	-1.66703	7.11916	-4.47788	-3.53149	-1.46538	1.3394	1.21989	4.65631	1.63633	-0.171235	-0.42427	0.797197	0.406051	-0.998295	-0.7539	7.06656	5.72696	-2.23383	-1.76086	-0.278191	-0.870213	3.66594	-12.8781	-5.4843	-5.42518	2.46656	-4.25995	-1.51291	-6.31627	1.45027	-5.56692	-1.31814	6.45173	-0.677212	-0.839715	-1.70645	-2.38612	3.19548
Z001E0058	-3.47359	3.76017	0.100115	-0.456187	-7.77216	-3.863	-9.48455	1.32074	-2.16693	1.36597	0.796316	-4.18192	12.101	-3.74552	1.70607	-7.13489	2.77809	4.00659	8.97621	-4.47863	-0.111955	-8.74523	2.46265	8.26416	2.12075	-2.81099	-4.38055	-1.37552	8.4383	3.20492	-1.1685	4.40646	1.0911	2.60103	5.28997	-1.88218	-3.20884	2.38261	1.54616	1.91498	-4.8039	-1.9392	-2.94507	-4.99397	2.11552	1.29185	-4.98862	-1.5	4.44602
Z001E0059	3.04314	2.36977	2.85527	-2.46099	-8.3212	-6.06067	5.1802	-1.59529	2.02898	1.14933	2.76436	4.43318	6.47265	-1.50731	2.09522	1.58133	1.90978	2.93763	4.10488	6.22929	2.10607	7.62678	-1.43523	0.535043	-0.959599	-0.733391	7.05787	5.70093	-2.1072	-1.61357	-0.16493	-0.618907	3.65205	-12.9315	-5.7171	-5.9126	2.98776	-4.40429	-1.51391	-6.15732	1.37338	-5.80664	-1.30367	6.45093	-0.753674	-0.639926	-1.77637	-2.12983	3.60022
Z001E0060	0.1383	-0.405659	2.82425	-1.82257	-3.23772	-4.33375	12.2035	-3.42546	4.40872	-1.40052	0.849112	7.20335	-5.22349	1.36329	-4.50669	17.9203	-5.7333	-6.7296	3.36268	7.74335	0.94326	12.6612	-3.09474	8.15133	2.09755	-2.66965	-4.30544	-1.35643	8.29307	3.05119	-1.0972	4.36664	1.00893	2.48353	5.18823	-1.88314	-3.15833	2.36473	1.45779	1.84768	-4.75392	-1.97808	-2.89205	-4.97012	2.18523	-6.86508	1.10842	2.52311	-1.50488
Z001E0061	-11.5697	2.63738	-2.41362	0.999658	5.75557	3.60817	-12.2619	2.22664	-3.15975	1.97476	1.41558	-5.99474	13.4319	-4.84993	2.27004	-10.6196	4.48036	5.9838	9.59488	-6.18911	0.365764	-12.2177	3.5389	9.81964	2.80405	-4.07586	-6.24365	-2.3426	10.2143	5.01342	-1.54136	6.28899	2.4329	4.48347	6.71392	-1.52636	-5.02094	3.9214	2.48348	2.94593	-6.27355	-5.38887	-3.4961	-5.86607	1.75781	0.269364	-2.37467	-2.68423	4.38186
Z001E0062	4.51649	1.91489	3.26132	-2.50451	-11.0272	-8.2315	-10.0757	2.55907	-2.03434	1.52234	1.65209	-5.39704	5.547	-4.92791	-2.91488	-1.01112	-0.185171	-0.907051	8.40494	-3.63446	-0.237827	-7.56822	1.61125	6.02083	2.40312	-1.74423	-2.498	-0.935233	1.54291	-0.392282	0.276552	0.154621	0.951776	-3.17292	-6.27355	-5.42662	4.04619	-5.69633	-2.21038	-7.34112	-0.41183	-4.74517	-1.1421	7.52383	-2.18751	0.152079	-2.25242	-2.68711	4.46977
Z001E0063	2.75296	2.59574	2.78542	-2.00136	-8.18905	-5.86557	-0.761002	-1.21932	-0.827951	-0.891763	2.62774	-2.45303	-2.45055	-0.50043	-3.57813	12.2821	-2.72942	-3.73031	3.69055	6.9525	1.95385	8.88421	-1.90055	-0.224683	-1.26062	-0.188664	7.80467	6.09354	-2.76481	-2.39075	-0.0324908	-1.52004	3.05028	-13.5801	-6.09144	-5.58227	3.16887	-4.82756	-1.91883	-6.73266	1.50434	-5.48356	-1.00277	7.76904	-1.51149	-8.71941	2.21174	3.3323	-2.64762
Z001E0064	2.94336	2.18242	3.31439	-2.06807	-8.01684	-6.01845	4.30705	-1.308	0.875866	0.408556	1.64795	2.72007	-2.30041	-0.962394	-3.37638	11.3218	-2.6858	-3.07185	3.82499	6.3049	2.13077	7.38036	-1.49733	0.382847	-1.00036	-0.776097	7.03872	5.71879	-2.13137	-1.6159	-0.351079	-0.956345	3.63449	-12.8173	-5.43496	-5.36167	2.43936	-4.26301	-1.5001	-6.32356	1.4749	-5.55522	-1.30332	6.41538	-0.596499	-0.475599	-1.86659	-2.1876	3.6428
Z001E0065	0.814849	-0.276838	2.5497	-0.290498	-5.47055	-6.65382	-8.60821	1.44747	-2.15172	1.60275	0.595911	-2.66559	6.01623	-2.27051	1.32495	2.11897	-1.17266	1.45217	8.29856	-4.1726	0.256786	-8.04607	2.76843	8.40204	2.21122	-2.86713	-4.61396	-1.51918	8.57717	3.33968	-1.15165	4.68276	1.22742	2.78982	-4.46927	-6.7967	5.01244	-5.83819	-2.77039	-5.24214	1.85915	-5.25208	0.156183	12.2885	-3.91604	0.872106	-2.75237	-3.17072	5.19098
Z001E0066	-12.6831	3.08099	-2.71308	1.31558	7.14889	4.40455	-11.486	2.23549	-2.55842	2.73793	1.44588	-4.1468	-2.83046	-0.552133	-3.66034	12.6683	-3.39375	-3.88	3.62694	6.94751	1.9706	8.77541	-1.90141	-0.201356	-1.39115	-0.174062	7.6451	5.98653	3.31318	1.88732	1.68332	1.70475	0.697292	-4.56254	-6.04371	-5.51782	3.13993	-4.82798	-1.90817	-6.74091	1.44706	-5.52869	-0.788577	7.4274	-1.37509	-0.22292	-2.03351	-2.39645	3.99206
Z001E0067	-10.2714	2.50978	-2.0064	0.852156	3.78734	2.20944	-10.5321	1.68961	-2.56803	1.60628	1.0186	-4.8582	12.5216	-4.0937	1.94993	-8.4244	3.48092	4.78822	9.13239	-5.11145	0.0864465	-10.1331	2.85607	8.79579	2.3683	-3.2806	-5.09119	-1.74095	9.04931	3.81826	-1.34214	5.03686	1.60369	3.33315	5.85668	-1.67824	-3.9043	2.94821	1.89305	2.27785	-4.79586	-2.05582	-3.21187	-6.36402	3.10651	-7.10441	1.26956	2.73467	-1.86823
Z001E0068	-1.56155	1.85093	2.78769	-1.57429	-6.51869	-3.70095	-10.3897	1.61722	-2.49167	1.57531	0.992488	-4.76099	12.5406	-4.09584	1.9201	-8.2621	3.35188	4.6668	9.15766	-5.02298	0.0302381	-9.89259	2.80512	8.72463	2.30467	-2.98888	-5.09369	-1.61864	9.03863	3.81706	-1.31842	4.99453	1.54231	3.23712	5.77842	-1.75931	-3.79472	2.86597	1.87177	2.25808	-4.84789	-2.0129	-3.20588	-6.08517	2.79776	-7.10793	1.29105	2.70768	-1.79704
Z001E0069	3.49249	2.11529	3.64636	-2.30842	-8.79558	-6.55532	-6.60146	1.67494	-1.22972	-0.40985	4.41815	-6.46933	14.6712	-5.82934	2.64625	-13.0635	5.48087	7.25519	10.2377	-7.35686	0.573991	-14.3492	4.29159	11.1367	3.3	-5.09915	-7.49923	-2.97675	11.7289	6.59234	-1.77334	7.78538	3.37504	5.76694	2.41707	-7.16269	-1.05694	-0.830044	2.33219	1.97632	1.55007	-5.57447	-1.34279	6.68901	-1.07643	-0.353044	-1.95211	-2.27503	3.77783
Z001E0070	-7.42763	1.28854	0.270126	1.35543	5.87622	2.36041	9.70643	-2.6447	3.54922	-0.846244	1.40992	5.58631	-3.14856	-0.155535	-3.6508	13.5503	-4.13942	-3.80382	5.82333	2.96885	0.232813	4.83585	-0.731094	-0.934054	-0.523699	2.1364	7.4108	5.60466	-2.37584	-3.15554	1.44874	-2.39486	2.10275	-12.9244	-5.33241	-3.62014	3.70614	-4.13388	-2.37015	-6.52933	3.23119	-2.61988	-0.316307	6.4599	-0.761268	-7.53419	1.51862	3.04384	-2.35832
Z001E0071	5.05344	1.78207	4.05131	-2.57404	-10.9805	-8.02975	9.34164	-2.54964	3.44233	-0.760927	1.49393	5.35774	11.0036	-4.02222	2.48451	-5.81384	2.43227	5.98558	9.7165	-6.18937	0.317608	-12.0628	3.54782	9.92128	2.81604	-4.11121	-6.21937	-2.32931	10.329	5.1472	-1.50147	6.40221	2.42337	4.44863	6.66978	-1.65191	-4.98257	3.92318	2.50615	2.99286	-4.97119	-2.24284	-3.7876	-8.42601	4.19561	-4.7732	0.430134	2.58417	0.944127
Z001E0072	4.12034	1.98116	3.76798	-2.38811	-9.67544	-7.16455	-13.0005	2.51701	-3.19898	2.51723	1.71792	-6.7082	14.3055	-5.52879	2.47446	-12.0774	4.98188	6.68292	10.079	-6.87452	0.437317	-13.3438	3.98895	9.81544	3.47985	-4.80481	-6.25723	-2.74425	11.2296	6.08527	-1.65598	7.26827	2.98923	5.2228	7.24684	-1.63827	-5.67897	4.53094	2.95227	3.48426	-5.10431	-2.35695	-4.18385	-9.79515	4.92162	-4.25368	-0.370894	2.94996	0.725753
Z001E0073	-4.21697	4.76757	0.365002	-0.32296	-4.02648	-1.83476	0.452294	-0.316475	2.46	-0.220027	5.77265	-0.334816	-1.32984	-2.34543	-2.58428	9.15503	-2.70827	-2.74356	4.06229	6.1008	2.15577	7.2216	-1.35935	0.627933	-0.911387	-0.870562	6.87996	5.61964	-1.78735	-1.38449	-0.214706	-0.521268	3.72865	-12.6394	-5.23922	-5.82096	2.83452	-4.09632	-1.38327	-6.18792	1.43549	-5.67293	-1.61774	5.84095	-0.719702	-0.645747	-1.77004	-2.09796	3.5274
Z001E0074	2.3989	1.37263	3.87047	-2.5234	-6.23865	-5.64726	8.63984	-2.43751	3.30592	-0.642652	1.69381	4.8788	-3.00916	-0.40583	-3.84581	13.3911	-3.86355	-4.40202	3.66282	7.26052	1.85053	9.63906	-2.0894	-0.472196	-1.37962	0.0651209	8.17184	6.27605	-3.13592	-2.62424	0.0150738	-1.84992	2.78461	-14.0434	-6.40799	-5.72652	3.52607	-5.09746	-2.1022	-6.907	1.49462	-5.45491	-0.88172	8.40811	-1.97996	-0.177619	-2.05508	-2.48495	4.17959
Z001E0075	4.47757	1.89436	3.90934	-2.48088	-10.172	-7.47326	-6.13672	1.05917	0.41807	-0.234038	2.40376	-4.37436	13.9606	-5.25671	2.40717	-11.5119	4.80158	6.42268	9.87809	-6.60637	0.408958	-12.9249	3.81238	10.3582	2.98908	-4.48844	-6.69071	-2.56272	10.8369	5.66983	-1.62301	6.87548	2.77959	4.94694	7.05171	-1.58455	-5.42651	4.29042	2.77605	3.2757	-5.02452	-2.30207	-4.00733	-9.27542	4.70201	-7.84244	1.7383	3.25704	-2.68078
Z001E0076	-9.98822	2.48291	-2.00742	0.852807	3.38182	1.88221	-10.1812	1.52986	-2.39826	1.50209	0.963841	-4.652	12.4805	-4.07404	1.80064	-8.03229	3.14986	4.46579	9.19796	-4.92733	0.00874198	-9.55327	2.74798	-0.804493	-0.289372	-0.0438284	8.86871	4.97152	0.79426	-2.0145	-2.43998	0.997314	2.94342	-11.4962	5.60652	-1.84278	-3.66018	2.79433	1.76717	2.18338	-4.85154	-2.01528	-3.1571	-5.82484	2.5779	-7.10088	1.26853	2.68845	-1.75861
Z001E0077	-10.4005	2.54497	-2.0475	0.87909	3.96621	2.32148	-10.6944	1.73173	-2.61546	1.63687	1.05962	-4.96786	12.631	-4.18582	1.96849	-8.63834	3.55509	4.88848	9.20034	-5.21714	0.108122	-10.3041	2.92445	8.90746	2.41241	-3.35489	-5.19665	-1.79764	9.17474	3.9494	-1.34893	5.17998	1.67854	3.43282	5.92648	-1.6854	-4.00576	3.0452	1.94901	2.34781	-6.10476	-4.6896	-5.18446	0.366708	-2.00174	-2.15747	-1.57608	-1.87788	2.07731
Z001E0078	-4.39618	4.34509	-0.144367	-0.0163176	-4.7908	-2.56123	-13.7655	2.58692	-3.5696	2.28027	1.79151	-6.98235	5.91606	0.190668	-1.09033	2.72678	2.00831	0.750094	3.73098	6.78111	2.00463	8.5007	-1.79388	0.055684	-1.31398	-0.320174	7.53069	5.98854	-2.61345	-2.14245	-0.0315678	-1.30349	3.30081	-13.4838	-5.93039	-5.52656	2.97892	-4.67582	-1.81823	-6.63024	1.46914	-5.61414	-1.1066	7.07967	-1.64095	-0.315384	-1.97756	-2.33524	3.89992
Z001E0079	5.03392	1.76884	4.00839	-2.54573	-10.9504	-8.01053	6.40501	-2.3973	2.56066	0.370165	2.34412	2.99441	13.3125	-5.0106	2.27934	-10.2402	3.89037	5.35511	9.73477	-6.16626	0.274968	-12.0179	3.53693	7.39813	1.34088	-6.58063	1.45276	2.74879	-2.16772	-3.32581	-1.46381	-0.883478	3.55464	-12.8988	-1.8065	-5.18451	1.71074	-2.93346	0.0362891	-2.5944	3.23779	-2.53766	1.21411	2.15146	2.73902	-7.73081	1.5523	3.10942	-2.50689
Z001E0080	4.48172	1.52677	3.52453	-2.02256	-9.72863	-7.44912	-3.88894	-0.111727	-0.46362	1.3341	4.19654	-1.74703	-1.44878	-0.264056	-2.17546	9.00432	-0.688946	-3.51588	4.35813	2.03422	3.5742	3.07873	-2.09833	10.4347	3.02752	-4.57556	-6.81579	-2.6238	10.928	5.75846	-1.6705	6.95135	2.87291	5.08504	7.16437	-1.52552	-5.54818	4.37788	2.83838	3.33125	-5.03651	-2.27052	-4.04277	-9.37444	4.71924	-7.86188	1.74869	3.28651	-2.74048
Z001E0081	5.3847	1.68857	4.19787	-2.67019	-11.4377	-8.29817	-2.78405	0.159857	0.190547	-1.34901	4.82742	-3.92945	13.2214	-4.67093	2.19829	-10.0887	4.23818	5.6957	9.48474	-5.92589	0.292539	-11.7104	3.37258	9.581	2.6989	-3.89468	-5.96519	-2.19512	-0.418263	-1.55923	1.76071	-2.68908	1.46555	-6.63858	-6.96775	-5.92272	4.77912	-5.9924	-2.64799	-7.59284	1.80022	-5.3336	-0.550385	9.49324	-2.57295	0.382742	-2.4361	-2.77602	4.53672
Z001E0082	-0.456718	0.0248787	1.84798	-1.81343	-1.14265	-2.10731	6.99419	-2.30308	2.61671	-0.83153	1.82702	2.51412	13.9327	-5.21488	2.53814	-11.7247	5.05495	6.65154	7.868	-4.76514	0.0212989	-9.81321	2.66484	1.83135	-0.111286	-1.21258	3.04107	3.82395	5.0116	2.09859	-1.55708	2.5646	2.08044	-3.77741	4.9059	-0.55328	-2.65254	3.88683	0.97454	3.04864	-1.93134	-3.48493	-3.04193	0.423276	0.0189991	0.0452637	-2.20058	-2.52169	4.13219
Z001E0083	-1.23324	3.21682	0.693675	-2.11183	-8.11844	-4.21353	-11.1211	1.7845	-2.68335	1.69055	1.19353	-5.27661	13.0889	-4.57657	1.93992	-9.25697	3.61432	5.07027	9.55011	-5.52627	0.131674	-10.5825	3.13396	9.31308	2.55094	-3.55245	-5.45589	-1.94786	-4.80312	-4.10077	-0.304022	-2.93932	1.88839	-14.3385	-7.44525	-5.49743	4.62355	-5.8385	-2.68866	-7.87994	1.74432	-5.3145	-0.424618	10.3593	-3.29553	0.428512	-2.45322	-2.88734	4.77997
Z001E0085	-6.35236	3.89951	-0.486446	0.304245	-4.06983	-3.81751	-11.2289	1.83231	-2.7343	1.71484	1.21446	-5.34824	13.0988	-4.59035	1.96439	-9.38377	3.70196	5.15786	8.19585	-1.90851	-1.72115	-4.11579	2.19941	4.77773	0.779067	-1.52737	1.67265	2.8578	4.07652	1.62265	-2.81708	3.35868	3.73247	-6.17643	6.09767	-1.80981	-4.32718	3.39861	2.12751	2.60867	-4.92584	-2.16806	-3.49844	-7.1993	3.40733	-7.43083	1.46332	2.92577	-2.13405
Z001E0086	-8.18325	3.22472	-1.60143	1.16182	0.968955	2.84962	-11.9963	2.09652	-3.02213	1.91461	1.36694	-5.81676	10.4353	-4.00882	1.5786	-5.29447	2.67381	3.7257	8.44933	-5.36981	-0.668373	-9.98935	2.71807	7.70548	1.29044	-1.35134	-5.39425	0.0755626	0.395101	-0.778528	1.82882	-1.53096	1.09731	-5.50915	-6.91467	-6.02132	4.70662	-5.90213	-2.56095	-7.48083	1.72678	-5.36612	-0.654942	9.29918	-2.56358	0.268853	-2.34445	-2.73322	4.50651
Z001E0087	7.3421	1.34646	4.53425	-2.89086	-14.1981	-10.2831	-6.78672	0.528632	-0.433632	0.704499	1.18932	-3.20427	6.69336	0.306411	0.429655	-0.308525	1.34164	0.42747	9.19654	-4.52334	-0.102063	-8.46411	2.5002	8.2917	2.1382	-2.65565	-4.31524	-1.38259	8.43289	3.21334	-0.982508	4.62911	0.996998	2.43122	5.10691	-2.05281	-3.1702	2.45564	1.4602	1.91753	-4.83021	-2.0263	-2.97248	-5.02676	2.04738	-7.00201	1.18465	2.57522	-1.54974
Z001E0088	-1.40775	0.818274	1.13845	-0.916682	-2.98026	-1.04079	11.0057	-3.04685	3.99243	-1.1316	1.1157	6.43041	-4.60335	0.863626	-4.24661	16.4144	-5.00886	-5.87774	6.20172	1.73931	3.37888	-0.925986	0.526807	8.86256	2.39445	-3.25734	-5.10887	-1.76612	9.11083	3.88914	-1.272	5.19053	1.59919	3.30851	5.81369	-1.75665	-3.92889	3.01628	1.88671	2.31262	-4.82772	-2.08431	-3.25109	-6.41343	3.05237	-7.17808	1.3013	2.76995	-1.91176
Z001E0089	-7.43963	1.68299	-0.485347	-0.95147	0.980746	0.0866507	-11.2726	1.91792	-2.81983	1.75108	1.19525	-5.35861	12.9048	-4.42905	2.05116	-9.37423	3.88606	5.2812	2.95667	7.8131	1.60641	10.8793	-2.59966	-1.81858	-1.85196	0.986008	9.25104	6.83404	-4.58722	-4.30004	0.175084	-3.37985	1.97317	-15.0277	2.87191	-0.542247	-3.64516	2.31163	1.49988	-0.512086	-4.78513	-2.19591	-3.42407	-7.11581	3.26471	0.633344	-3.50459	-0.740335	3.81459
Z001E0090	4.23921	1.89229	2.91364	-2.34262	-11.1478	-8.23514	-12.1475	2.06099	-2.99307	1.90963	1.43823	-5.94405	13.7649	-5.01984	2.1242	-10.5055	4.137	5.74831	9.91713	-6.16444	0.245789	-11.7179	3.546	8.36664	1.46199	-6.24249	1.54615	0.657528	-3.66681	-3.31378	0.171832	-2.41729	2.39158	-14.5034	-6.79478	-5.73516	4.02536	-5.54527	-2.3974	-7.24582	1.58154	-5.36906	-0.608373	9.37196	-2.48693	0.00113084	-2.0509	-2.69949	4.29029
Z001E0091	0.379874	-0.158558	2.4534	-1.64923	-3.50693	-3.92438	10.3983	-2.94767	3.87225	-1.03385	1.2905	6.01051	-4.01281	0.375311	-4.22695	15.5641	-4.85229	-5.57109	3.14004	8.33539	1.6327	11.6909	-2.77735	-0.101322	-1.25392	2.80437	2.72433	4.43743	-4.38836	-4.05952	0.3264	-3.09815	1.90461	-15.1795	-7.30813	-5.80005	4.63003	-6.0549	-2.77126	-7.64476	1.70365	-5.34024	-0.477017	10.2815	-3.33054	0.352977	-2.40787	-2.85557	4.7486
Z001E0092	-9.86432	2.80374	-2.31572	0.621249	3.14851	3.84708	-11.2652	1.84668	-2.74975	1.7228	1.22197	-5.37227	6.86449	1.14159	1.54645	-1.34539	3.6162	1.55539	3.02253	8.30822	1.6786	11.4555	-2.7686	-1.68271	-1.82811	0.969014	9.27593	6.83856	-4.52249	-4.076	0.185372	-3.24941	1.95927	-15.1554	-7.31665	-5.53212	4.37536	-5.73474	-2.97228	-7.74739	2.43103	-2.90455	1.38232	2.73378	1.78162	-7.43601	1.46437	2.93305	-2.14892
Z001E0093	-3.27773	4.1583	0.0960026	-0.711036	-7.91376	-4.19843	-5.16008	0.670186	-0.866564	0.709842	1.11376	-3.44979	11.6064	-3.63188	1.26685	-5.48544	2.04116	4.47365	9.22788	-4.90778	0.0205242	-9.42122	2.73618	8.61582	2.28839	-2.99562	-4.78128	-1.61033	8.81632	3.59383	-1.14686	4.95783	1.34679	2.94159	5.51742	-1.87242	-3.61913	2.78951	1.70295	2.14392	-4.82291	-2.0607	-3.13064	-5.83911	2.64161	-7.10236	1.24628	2.69127	-1.76929
Z001E0094	-11.9507	2.95077	-2.4855	1.16609	6.11912	3.70397	-9.36758	1.66281	-2.20231	2.31788	1.54264	-2.76315	-0.851864	0.101384	-4.61333	10.0664	-2.21279	-3.75919	3.3886	7.44455	1.90353	9.77794	-2.22165	-0.813932	-0.989378	0.55129	7.84619	5.70541	10.5998	5.429	-1.47268	6.79841	2.58874	4.66344	6.80692	-1.67282	-5.249	4.19855	2.61093	3.15354	-5.00964	-2.30347	-3.92081	-8.90735	4.41712	-7.81667	1.68452	3.23196	-2.64359
Z001E0095	-11.9532	2.92895	-2.49453	1.17215	6.1272	3.72324	-12.6301	2.27267	-3.21878	2.03105	1.52612	-6.25035	13.8344	-5.17979	2.27294	-11.1461	4.54778	6.15461	9.87969	-6.44388	0.372996	-12.4707	3.71223	10.1827	2.9214	-4.28042	-6.47057	-2.46604	10.6212	5.45237	-1.51299	6.74582	2.59928	4.68257	6.94636	-2.655	-3.65984	3.43514	2.53513	2.99016	-5.01692	-2.29233	-3.92297	-8.88961	4.41807	-5.87218	1.3995	1.83728	-1.98845
Z001E0096	-9.90251	2.49402	-2.02017	0.861094	3.25468	1.7609	-10.0879	1.47291	-2.33898	1.45886	0.960105	-4.61187	-2.43015	-0.220148	-4.04787	14.2037	-5.36903	-4.97701	6.64514	-3.10131	0.207575	-3.97762	1.99882	5.82905	-0.935409	-0.566385	-1.71059	-0.329673	2.29338	-1.39465	0.690055	0.755231	0.415693	-3.09207	5.50254	-1.92709	-3.59381	2.77771	1.71797	2.16425	-4.8735	-2.02765	-3.15345	-5.7076	2.4332	-4.96221	0.645454	1.46498	-1.01955
Z001E0097	-0.0367351	1.2894	1.29865	-0.539664	-1.07536	-0.0866407	11.3953	-3.21042	4.16758	-1.20208	1.02959	6.70663	1.24432	2.14457	1.0649	5.50029	-0.648823	1.78932	6.04313	-1.51103	2.07458	-1.29217	1.43417	8.76052	2.30627	-3.19243	-4.84607	-1.61099	-0.38684	-2.10704	1.76853	-3.19648	-0.419187	-5.7939	-7.93248	-6.11916	5.72344	-6.70877	-3.29885	-8.11734	3.00172	-3.62784	-0.337625	9.98018	-2.9781	-7.12759	1.31775	2.68067	-1.71703
Z001E0098	-2.82533	0.459907	1.60895	-1.32522	0.382214	-1.46769	10.0615	-2.75079	3.66655	-0.936145	1.33454	5.80337	-4.12142	0.45391	-4.08737	15.2139	-4.4674	-5.23054	2.98449	8.15509	1.76313	11.0317	-2.6793	-1.63237	-1.77729	0.897577	9.09458	6.74138	-3.76276	-3.97942	0.0963657	-1.65847	2.71097	-13.7914	-7.24725	-5.90341	4.93553	-5.87063	-2.69101	-7.71182	1.8038	-5.32902	-0.467472	9.89073	-2.88151	0.413988	-2.47819	-2.8144	4.60578
Z001E0099	-6.49239	4.23098	-0.0574082	0.33353	-3.10682	-2.12759	0.847655	-1.28588	-0.850673	-0.0837733	0.910796	0.488731	12.8318	-4.65603	2.21259	-9.67104	4.38128	5.45173	8.02887	-3.42854	-1.59358	-9.8267	2.68053	-0.998537	-1.53496	0.374017	8.45697	6.42449	-3.93505	-3.39025	-0.0609455	-2.50807	2.62536	-14.3833	-6.42904	-5.84453	4.25403	-5.81877	-2.56428	-7.04178	1.70786	-5.41866	-0.788114	8.73083	-2.23346	0.132356	-2.28331	-2.61898	4.30847
Z001E0100	6.34462	1.21651	4.22258	-2.32452	-12.1616	-10.3283	11.355	-3.14037	4.09719	-1.22366	1.04092	6.63831	0.721362	-4.86733	-2.55945	5.02768	-3.09977	-0.869108	9.15623	-4.9764	0.0805522	-9.68037	2.77223	8.5917	2.3057	-3.01034	-4.87314	-1.65994	8.78877	3.55177	-1.18931	4.94316	1.40466	3.03975	5.60498	-1.75741	-3.72182	2.85101	1.7178	2.14478	-4.77337	-2.05498	-3.11524	-5.97909	2.82088	-4.1874	-0.323544	1.81115	-0.134822
Z001E0101	3.33574	2.1923	3.48984	-2.20573	-8.58845	-6.49228	-8.32878	1.28909	0.119006	3.39831	1.90181	-2.70951	-2.20642	-1.05544	-3.54068	11.5702	-3.02715	-3.36778	3.99654	6.41856	2.04836	7.93084	-1.55579	0.378018	-1.03374	-0.647132	7.2368	5.80469	-2.07365	-1.66928	-0.12788	-0.825457	3.47421	-13.0051	-5.54713	-5.61822	2.94303	-4.43194	-1.69156	-6.39892	1.37807	-5.71626	-1.37831	6.8429	-0.997346	-0.547376	-1.81666	-2.2016	3.72102
Z001E0102	-11.584	2.83123	-2.39102	1.10433	5.61455	3.39453	-12.1621	2.14157	-3.07258	1.94042	1.4111	-5.93512	3.0448	-6.3821	-0.896499	1.00317	-2.01819	1.00275	5.07731	5.26277	1.20805	7.71563	-0.369996	-1.15612	-1.61243	0.490809	8.66727	6.53895	-3.99486	-3.607	0.0439405	-2.66801	2.21631	-14.3158	-6.81077	-5.23431	3.89243	-5.0585	-2.08354	-7.37531	1.71224	-5.38923	-0.707982	9.10387	-2.46944	-1.22295	-2.18816	-1.78567	3.49916
Z001E0103	5.20832	1.8019	3.91692	-2.58003	-11.1174	-8.47987	9.5518	-2.58615	3.486	-0.807461	1.44019	5.48947	-3.85631	0.258134	-3.93715	14.5854	-4.13124	-4.84591	3.07451	7.86162	1.82556	10.3787	-2.49406	8.16361	0.93535	-2.45286	-4.96074	-0.0200928	10.0948	4.89682	-1.4785	6.19315	2.31243	4.30522	6.56813	-1.60126	-4.86613	3.81115	2.40179	2.87382	-2.55418	-3.13808	-0.41024	-4.65434	2.49265	1.61842	-2.88533	-2.21999	3.56492
Z001E0104	-8.78742	1.40323	-0.597346	1.76735	6.6147	3.38007	7.76261	-2.57405	1.86384	-0.208011	0.937107	4.50075	-3.26729	0.302202	-3.3767	13.9031	-3.88148	-4.03562	3.19021	7.52933	1.89315	9.66027	-2.28348	0.711693	-0.843565	1.99815	3.89501	4.71014	10.5196	5.3338	-1.59669	6.5603	2.61229	4.72727	6.40787	-3.30826	-4.024	3.67839	1.83622	3.51417	1.72501	-5.40952	-0.804607	8.57125	-2.06641	0.151065	-2.28386	-2.61409	4.28763
Z001E0105	-13.5389	3.25067	-2.98087	1.49139	8.34835	5.20659	-7.99381	2.23216	-3.54632	0.676542	4.17156	-6.86513	0.278466	-2.75182	-3.57243	7.69907	-2.99696	-1.52676	7.49058	-0.11661	-0.38263	-0.405711	1.25388	0.473354	-1.00041	-0.806039	7.09905	5.75402	-1.94642	-1.54371	-0.236595	-0.807528	3.59863	-12.8153	-5.68575	-5.87319	3.08647	-4.2683	-1.47626	-6.38772	1.43658	-5.62903	-1.53605	6.23201	-0.943647	-0.545046	-1.79623	-2.18999	3.69609
Z001E0106	7.79164	1.18994	4.70825	-3.00481	-14.8129	-10.6304	7.77245	-2.56834	2.35469	-2.5481	0.342077	2.8868	10.039	-2.81272	2.70379	-4.37614	2.05972	2.89516	8.08546	-3.62577	-0.490402	-6.32776	2.15984	7.85698	1.96662	-2.4322	-3.94844	-1.17015	7.95776	2.71021	-1.02812	4.00561	0.753259	2.12473	4.91725	-1.95323	-2.80985	2.06796	1.281	1.65201	-4.73261	-1.9309	-2.74329	-4.33277	1.79063	2.24957	-3.75937	-2.2158	4.59559
Z001E0107	6.08432	1.55767	4.32815	-2.75563	-12.4223	-8.99587	10.6066	-2.9226	3.8556	-1.04122	1.20458	6.17398	1.7649	-4.91141	-3.71715	8.06829	-4.67225	-2.07314	9.35187	-5.4147	0.152146	-10.5736	3.05313	9.10568	2.4938	-3.45907	-5.37652	-1.90163	9.39107	4.17705	-1.33184	5.46754	1.79743	3.58501	6.02338	-1.7189	-4.18405	3.23189	2.03311	2.47062	-4.85561	-2.11993	-3.37382	-6.89547	3.33814	-7.28485	1.36931	2.85181	-2.04444
Z001E0108	-11.0229	2.62331	-2.1627	0.936067	4.87514	2.99303	-11.5404	1.9614	-2.87249	1.81347	1.26287	-5.52261	13.1836	-4.63288	2.11308	-9.73562	3.9847	5.44241	9.50529	-5.74796	0.209777	-11.2397	3.2667	9.48857	2.63596	-3.78569	-5.75364	-2.08517	9.83771	4.64067	-1.43042	5.86953	2.08844	3.98796	6.28279	-1.87318	-4.44451	3.46417	2.19156	2.72223	0.532362	-0.834019	-0.961863	-0.69004	1.83038	-7.44966	1.48984	2.96334	-2.21026
Z001E0109	-2.82669	0.142309	1.94312	-1.15185	0.949394	-1.55873	8.3128	-2.28507	3.14413	-0.562567	1.75244	4.66747	1.48592	-3.48624	-0.524095	3.59346	-1.14109	-0.368429	3.62103	7.06837	1.95062	9.10973	-1.97667	-0.395618	-1.31433	-0.0376319	7.94215	6.15498	-3.21638	-2.53643	-0.099129	-1.74265	2.94071	-13.6534	-6.3438	-4.70734	2.23739	-4.42699	-2.13235	-6.70276	1.57833	-5.52251	-1.09942	7.7676	-1.81095	-0.185246	-2.07467	-2.4286	4.04323
Z001E0110	-11.0272	2.76767	-2.34226	1.07226	4.821	2.78099	-3.49806	0.803101	0.746946	2.55821	0.937031	0.982962	-3.85651	0.240258	-4.18244	15.18	-4.68603	-5.36951	3.22798	8.14361	1.68592	11.3352	-2.65581	-1.45631	-1.75309	0.865829	9.14398	6.76055	-4.39691	-3.97877	0.25941	-2.90581	2.10576	-15.0692	-7.16831	-5.77656	4.43465	-5.87943	-2.67601	-7.53124	1.68606	-5.37152	-0.565728	9.92355	-3.125	0.26684	-2.36239	-2.78746	4.63464
Z001E0111	5.71991	1.65693	4.25674	-2.70895	-11.9162	-8.66192	10.127	-2.76959	3.68745	-0.949887	1.31905	5.84641	-4.21774	0.544757	-4.08678	15.3679	-4.49742	-5.31513	4.30706	6.36402	1.90935	8.24139	-0.920934	-0.0337789	-1.6414	-1.59261	8.76753	6.20758	-4.43382	-4.13625	0.208833	-3.15445	2.04305	-14.9449	-6.97229	-5.56576	4.71475	-6.01782	-2.82743	-7.68265	1.75603	-5.40276	-0.330796	10.3458	-2.76914	-0.165334	-2.31799	-2.68246	3.9072
Z001E0112	4.66496	1.88054	3.94208	-2.50246	-10.4402	-7.68016	8.45792	-2.29153	3.50009	-0.601919	1.47392	5.03425	-3.34965	-0.147062	-3.8231	13.6689	-3.80442	-4.40316	6.96484	1.06118	3.95544	-0.135143	0.630949	10.2374	2.94437	-4.33662	-6.54013	-2.4992	10.6861	5.51788	-1.53859	6.7982	2.6529	4.76007	6.89455	-1.64533	-5.29178	4.20668	2.67457	3.19409	-5.01919	-2.29786	-3.94977	-9.01214	4.50333	-7.8178	1.70746	3.23072	-2.63536
Z001E0113	7.0728	1.38109	4.4707	-2.84907	-13.8161	-10.0055	-2.76986	0.75819	-0.287577	-1.55803	3.09741	-3.24304	12.3726	-4.00552	1.62799	-7.52803	2.77313	4.08373	9.23246	-4.69233	-0.0726188	-8.87855	2.60658	8.48926	2.21045	-2.86088	-4.53013	-1.47937	4.52454	2.07165	1.13717	0.458621	-0.203157	-1.12152	-7.89422	-6.22455	6.029	-7.28769	-3.53339	-8.06848	1.83129	-5.19485	-0.0093985	12.0223	-4.29827	0.785365	-2.67851	-3.16756	5.23982
Z001E0114	-10.7102	2.59256	-2.04567	0.877812	4.40573	2.66311	-11.0962	1.90782	-2.80322	1.74111	1.13129	-5.21945	12.6874	-4.23334	2.09741	-9.10246	3.89961	5.23187	9.16453	-5.44604	0.209518	-10.9341	3.06058	9.03912	2.49475	-3.52015	-5.47885	-1.93964	9.33067	4.09334	-1.45356	5.32368	1.88141	3.73861	6.17818	-1.51901	-4.28856	3.24592	2.07061	2.45274	-4.77638	-2.08854	-3.33129	-7.03621	3.60395	-7.18697	1.30407	2.83973	-2.0753
Z001E0115	8.23541	1.08815	4.8478	-3.09636	-15.432	-11.0335	13.2756	-3.74527	4.76265	-1.63184	0.601612	7.90258	5.50979	-1.85186	1.0889	3.69348	-2.28748	0.97661	8.66032	-3.77857	-0.241302	-7.34599	2.01487	7.47864	1.82423	-2.14488	-3.5924	-0.988957	7.52397	2.25734	-0.968782	3.56916	0.487558	1.76448	4.65332	-1.94665	-2.47603	1.76793	1.07283	1.41469	-4.66502	-1.87183	-2.55008	-3.67776	1.45691	-4.58919	0.0355413	-0.978438	1.26754
Z001E0116	5.63209	1.60468	4.19882	-2.67052	-11.779	-8.5287	-6.83309	0.872286	-0.784772	0.00915652	2.69159	-4.09678	13.14	-4.56238	2.18237	-9.62966	4.01234	5.44794	9.41769	-5.67482	0.173554	-11.2259	3.21899	9.46475	2.61117	-3.84031	-5.72348	-2.04834	9.82883	4.63057	-1.50027	5.74053	2.09358	4.00686	5.92489	-1.31585	-4.16765	3.64296	2.11114	2.46427	-4.93384	-1.97549	-3.55284	-7.81051	4.09294	-7.39914	1.48748	2.92537	-2.14321
Z001E0117	-10.8797	2.65826	-2.19384	0.97507	4.63394	2.75542	-10.9149	1.92538	-2.54041	2.06541	1.23063	-5.35476	13.0138	-4.49483	2.07102	-9.40029	3.85583	5.27502	9.41551	-5.52733	0.148301	-10.8189	3.16077	9.31094	2.5675	-3.65591	-5.58419	-1.99724	9.63547	4.42967	-1.40754	5.65661	1.96427	3.82024	6.23153	-1.50283	-4.60609	3.38857	2.20977	2.61021	-4.88528	-2.14129	-3.4759	-7.27057	3.56512	-7.36127	1.43323	2.90494	-2.12309
Z001E0118	-10.0486	2.37665	-0.592415	1.63866	6.88255	3.59142	-8.82658	1.39424	-1.38128	0.225861	3.28954	-5.55614	1.40076	-1.81615	-3.16324	5.89693	-0.279549	-4.51588	3.85392	6.84987	1.95953	8.87567	-1.82871	1.3355	-1.50298	-0.636208	7.16964	6.22617	-2.6238	-2.23455	0.0311224	-1.29539	3.08166	-13.559	-5.91585	-5.4253	2.95729	-4.7003	-1.74235	-6.79628	1.62796	-5.56763	-1.22473	7.34826	-1.61096	-0.282867	-2.06758	-2.24322	3.89319
Z001E0119	-7.98607	1.48943	0.159317	1.07541	5.00627	1.87231	10.5376	-2.95971	3.88933	-1.05195	1.24591	6.10988	-4.18016	0.514286	-4.21888	15.769	-4.8641	-5.62714	3.01531	8.43552	1.63206	11.7699	-2.8462	-1.77644	-1.87632	1.06589	9.42654	6.91458	-4.55137	-4.23646	0.306336	-3.289	1.84437	-15.2482	-7.33683	-6.14347	5.29732	-6.35566	-2.86563	-7.83406	1.79202	-5.37075	-0.229269	10.3568	-3.19997	0.445167	-2.46968	-2.89858	4.79579
Z001E0120	5.29031	1.66634	3.20436	-2.53335	-12.6182	-9.21943	-10.8646	1.68732	-2.57844	1.62326	1.14482	-5.11928	13.0013	-4.51226	1.85643	-8.95171	3.41793	4.86203	9.54063	-5.38144	0.0864169	-10.2163	3.0451	9.18859	2.4941	-3.41921	-5.27814	-1.86191	9.47317	4.28447	-1.22046	5.61271	1.7218	3.44293	5.77347	-2.93027	-2.80127	3.04295	1.84952	2.5014	-4.94185	-2.15063	-3.42424	-6.76381	3.07349	-7.38625	1.44357	2.86204	-2.00557
Z001E0121	-0.996284	-0.252209	2.40236	-1.45303	-1.61226	-3.29042	10.5707	-2.97181	3.90241	-1.06593	1.24213	6.12433	-4.19779	0.520301	-4.24424	15.8049	-4.89696	-5.66086	3.02156	8.44784	1.63403	11.8222	-2.85384	-1.80129	-1.8827	1.10236	9.45108	6.92219	-4.58411	-4.27011	0.328371	-3.29462	1.81997	-15.2845	-7.37678	-5.74229	4.72492	-6.15634	-2.8508	-7.74491	2.74849	-4.43258	-0.487212	9.40809	-2.48421	-4.58001	2.12916	0.499248	-0.701352
Z001E0122	-10.19	2.48507	-1.92869	0.801105	3.67641	2.16148	-10.4525	1.70253	-2.57772	1.59409	0.98965	-4.8065	12.3579	-3.97047	1.95061	-8.29601	3.50344	4.76922	9.02029	-5.05683	0.112591	-10.1337	2.81473	8.65796	2.33622	-3.19851	-5.04597	-1.72055	8.89093	3.64312	-1.3528	4.88994	1.56141	3.29006	5.85861	-1.40651	-4.10853	2.91173	1.87788	2.21148	-4.73795	-2.03336	-3.13932	-6.25958	3.13184	-1.53166	-2.9026	1.09947	3.08757
Z001E0123	6.36061	1.53238	4.32931	-2.75642	-12.818	-9.31506	5.30599	-2.31756	2.89303	0.212775	2.1652	2.99668	-1.15043	0.247416	-4.24357	12.0978	-1.81376	-6.04181	2.88999	8.68558	1.58358	12.2435	-3.00656	-1.92121	-2.10276	1.29139	9.62112	7.04565	-5.07047	-4.68319	0.318882	-3.6327	1.70251	-15.6096	-7.55407	-5.74548	4.9617	-6.37162	-2.98548	-7.90293	1.79499	-5.26981	-0.260167	10.9482	-3.62415	0.571211	-2.55462	-2.98497	4.92674
Z001E0124	-12.1808	2.98327	-2.54692	1.20647	6.44471	3.93565	8.19848	-2.4494	2.93138	-0.74496	1.58357	4.71453	-3.23993	-0.24416	-3.80574	13.4236	-3.71385	-4.28594	3.43401	7.29795	1.92546	9.43948	-2.12846	-0.685738	-1.41561	0.154913	8.16904	6.27341	-3.37721	-2.90013	-0.0476187	-2.09118	2.77258	-14.0222	-6.45319	-5.3864	3.33713	-4.93934	-2.28772	-6.97408	1.64887	-5.47231	-0.949092	8.19801	-1.97805	-0.693412	-0.852768	-3.09972	3.40358
Z001E0125	1.38752	3.55069	1.586	-2.77748	-10.5903	-7.5725	5.25497	-1.89259	1.95975	0.103158	1.48644	3.31639	-3.05974	-0.408965	-3.88338	13.2959	-3.81533	-4.33031	3.61596	7.22659	1.91247	9.53542	-2.07428	-0.615515	-1.38113	0.11969	7.97694	6.16299	-3.16602	-2.80429	0.108999	-1.80821	2.76869	-13.9805	-6.28146	-6.00015	3.9629	-5.48512	-2.38936	-6.78173	1.59685	-5.56579	-0.864021	8.06477	-2.00197	-0.237101	-1.77845	-2.48988	4.04722
Z001E0126	-9.19004	2.26418	-1.66918	0.63092	2.27828	1.22365	-9.21794	1.33368	-2.16961	1.32291	0.707142	-4.00649	11.6523	-3.40299	1.70043	-6.72576	2.80085	3.91613	8.64035	-3.93426	-0.237831	-7.77876	2.50223	7.87793	2.02265	-2.57839	-4.22329	-1.30029	7.94339	2.65807	-1.17332	3.96875	0.978131	2.50815	5.20943	-1.66854	-3.09089	2.22048	1.38493	1.70149	-4.63367	-1.91371	-2.74349	-4.76872	2.28738	-6.6645	0.973443	2.44751	-1.44576
Z001E0127	7.3797	1.29344	4.65755	-2.97175	-14.2382	-10.2332	12.1877	-3.40453	4.38756	-1.40499	0.853028	7.18196	7.36051	-2.14979	1.49239	0.1733	-1.7919	3.81316	8.95242	-4.46229	-0.0553103	-8.65863	2.44743	-1.44785	-0.565818	0.319479	9.51138	5.04971	-5.87391	-5.61692	0.486784	-4.62247	1.03285	-16.3487	-8.33466	-6.08036	6.29598	-7.03944	-3.45437	-8.55372	1.95705	-5.12998	0.189958	12.4535	-4.37529	1.00221	-2.84236	-3.26158	5.32975
Z001E0128	3.53336	2.14905	3.58285	-2.26683	-8.86376	-6.66152	7.47028	-2.04405	2.87613	-0.373648	1.9457	4.12739	-2.42051	-0.894382	-3.58472	11.8705	-3.1126	-3.50202	3.91125	6.5423	1.93418	7.91646	-1.57791	8.7244	-0.0317011	-3.60873	-2.95283	1.41894	11.795	6.67637	-1.67258	7.93954	3.32633	5.66962	7.55536	-1.67448	-6.1482	4.98646	3.19915	3.80223	-5.19461	-2.45412	-4.44664	-10.6883	5.34402	-8.29567	2.02201	3.54071	-3.09106
Z001E0129	-6.36148	1.66342	-0.741206	0.415212	3.22395	1.27101	3.23197	-1.98832	-0.0568634	-0.0370948	0.677038	1.60896	10.8941	-3.62719	2.14011	-4.86619	2.45223	1.90093	9.04036	-4.65481	-0.0195534	-9.05016	2.60395	8.3457	2.19957	-2.8288	-4.59747	-1.51343	8.51112	3.26661	-1.15134	4.63013	1.20952	2.77077	5.40743	-1.78784	-3.45267	2.61099	1.58106	1.98455	-4.74625	-2.01222	-2.98965	-5.48151	2.53661	-6.949	1.1398	2.61391	-1.67755
Z001E0130	-11.1578	2.70432	-2.27889	1.03095	5.02571	3.02504	-11.6045	1.98398	-2.89699	1.84259	1.26939	-5.54826	13.2224	-4.64522	2.16776	-9.80438	4.05013	5.50983	9.49184	-5.76936	0.202146	-11.3413	3.28013	9.54185	2.64816	-3.86485	-5.80165	-2.09838	9.90847	4.71389	-1.47816	5.87797	2.13859	4.06255	-3.56703	-6.18403	2.41578	-4.61108	-1.9728	-3.27692	1.75844	-5.31932	-0.531477	9.76527	-2.80899	0.397375	-2.41159	-2.82809	4.66041
Z001E0131	5.43011	1.71603	4.09319	-2.60147	-11.5122	-8.42054	4.0461	-2.40124	0.510596	-1.05555	1.71755	0.481028	13.4246	-4.83865	2.0989	-10.0642	4.01831	5.54044	9.68894	-5.91218	0.222959	-11.3906	3.37786	7.94281	2.00223	-5.34932	-2.73922	-0.908717	2.26365	0.235212	-0.910388	0.842119	1.69037	-4.21379	-1.14507	-1.51953	2.92955	-1.84504	-2.89058	-4.23298	-0.876095	-2.97563	-1.55958	1.88735	0.730457	-0.618296	-0.213665	-3.19984	3.61941
Z001E0132	-10.6744	2.65781	-2.20271	0.980798	4.33584	2.49793	2.46825	-1.80936	1.51517	2.14563	-0.961663	5.2552	-4.21391	0.544543	-4.20324	15.7852	-4.83976	-5.61359	2.98086	8.44471	1.63687	11.7417	-2.85389	-1.7991	-1.88174	1.06595	9.42562	6.9166	-4.65523	-4.20998	0.216732	-3.39236	1.8524	-15.3067	-7.26106	-5.62724	4.73337	-6.31709	-2.76484	-8.0237	1.76512	-5.30356	-0.386472	10.4564	-3.32873	0.466103	-2.48282	-2.90532	4.79936
Z001E0133	-10.7211	2.38237	-2.08151	0.544569	4.77069	3.419	-11.6126	1.99821	-2.91113	1.87371	1.25417	-5.52324	13.2143	-4.60385	2.25112	-9.78642	4.11955	5.56455	9.42116	-5.73924	0.17725	-11.4134	3.25959	9.55864	2.64073	-3.95216	-5.81822	-2.08572	9.94601	4.75128	-1.55719	5.79761	2.1776	4.12871	6.46838	-1.63521	-4.56591	3.49064	2.36206	2.75882	-4.92546	-2.14933	-3.59548	-7.69123	3.84538	-7.42233	1.51771	2.94118	-2.16409
Z001E0134	4.97201	1.78074	4.07684	-2.59079	-10.8613	-7.91753	7.33039	-1.94073	2.7732	-0.284719	2.90092	3.86453	-1.92265	-0.95066	-4.27731	11.253	-3.17303	-4.94539	5.03418	4.47582	0.0906416	3.52642	-0.892248	1.25394	-0.323976	-1.47646	2.75339	3.85376	-2.45313	-3.66928	-0.873342	-2.13661	2.63992	-12.7681	6.71499	-1.73937	-4.97466	3.90042	2.46638	3.01292	-4.68077	-2.28757	-3.33437	-8.15034	3.74883	-7.62927	1.59114	3.125	-2.49396
Z001E0135	-13.071	3.21139	-2.89679	1.43601	7.6796	4.69525	-13.9905	2.60089	-3.59183	2.30269	1.86812	-7.14951	0.701919	-1.50778	-3.60386	5.17764	-1.00996	-3.03151	6.5387	1.53118	4.42379	-1.39702	0.657544	0.167799	-1.11444	-0.433456	7.47581	5.91538	-2.25195	-2.43569	-0.672907	-0.741308	3.55805	-13.8857	-5.90861	-5.61071	2.99318	-3.86561	-1.55836	-6.66904	1.45199	-5.61543	-1.38975	6.89227	-1.43337	-0.476508	-1.8749	-2.25962	3.81529
Z001E0136	-7.7174	1.30656	0.0988426	1.37708	6.51928	2.7215	-9.47974	2.10414	-2.39011	2.93645	1.5804	-3.01157	-2.8408	-0.582255	-3.77692	12.7437	-3.53489	-4.00689	3.7059	6.96078	1.98013	8.97508	-1.90686	-0.300827	-1.27145	-0.0746531	7.85065	6.09824	-2.86773	-2.49972	0.0341829	-1.51955	2.99072	-13.6677	-6.17169	-5.58872	3.19311	-4.82095	-1.9878	-6.77769	1.52589	-5.48928	-0.967262	7.85446	-1.56917	-0.249794	-2.04614	-2.38466	3.97382
Z001E0137	-8.3396	1.47038	-0.0548944	1.56887	7.15319	3.19856	8.64273	-2.37682	3.24665	-0.598228	1.65732	4.92043	-3.1192	-0.295229	-3.73033	13.3961	-3.70017	-4.25367	4.62712	1.90197	4.06518	4.12405	-1.21811	4.32771	-0.224826	-2.99644	2.8486	0.504966	-3.14247	-2.78418	-0.0398197	-2.01072	2.81951	-13.8845	-6.29637	-5.56138	3.51129	-5.1675	-2.07748	-6.95044	1.59506	-5.46898	-1.00609	8.1461	-1.9876	-0.0582141	-2.11416	-2.52894	4.21672
Z001E0138	-1.38316	3.75374	0.582298	-1.11063	-10.1271	-6.00334	-9.46302	1.31378	-2.15931	1.35668	0.793753	-4.17288	2.53213	1.24946	-2.53388	8.39987	-0.29547	-3.3322	2.45354	9.45184	1.39538	13.5425	-3.49764	-2.79274	-2.29354	1.77927	10.4666	7.46938	-5.98019	-5.4892	0.299002	-4.68166	1.17354	-16.3982	-8.0643	-5.75505	5.71278	-7.0774	-3.36417	-8.37697	0.303693	-2.6113	2.22348	2.63861	0.499302	-5.14502	-0.129833	0.190232	0.559259
Z001E0139	-3.15937	0.00569501	1.50448	-1.20147	1.90476	-0.82531	7.52499	-2.09186	2.9251	-0.384923	1.93979	4.1685	-2.34559	-0.940247	-3.59567	11.9206	-3.19369	-3.56353	3.92961	6.59033	2.00218	8.27324	-1.66421	0.21807	-1.1028	-0.519078	7.42282	5.90128	-2.25617	-1.85579	-0.0922011	-1.01894	3.34001	-13.1925	-5.81094	-5.62256	2.81688	-4.5042	-1.68155	-6.45974	-3.63358	-2.09115	-2.10327	-6.87146	3.9134	-8.04084	2.11875	3.54828	-2.77967
Z001E0140	-6.86776	2.26746	-0.993775	-0.248955	-0.229441	1.89469	-10.5657	1.64123	-2.52195	1.57813	1.05671	-4.90975	12.7042	-4.26386	1.85515	-8.52936	3.34992	4.71728	9.20851	-5.16987	0.00992991	-10.0089	2.81635	8.9172	2.40126	-3.26954	-5.0926	-1.75893	9.06891	4.07359	-1.16787	5.12233	1.53064	3.35782	5.7347	-2.0112	-3.81803	2.96017	1.82241	2.34601	1.79653	-5.24466	0.118219	11.2222	-3.37211	0.629397	-2.58333	-3.01542	4.9666
Z001E0141	-12.1497	3.09202	-2.49043	0.938358	6.40716	3.80334	-12.3396	2.31782	-3.45268	2.19806	1.28893	-5.66269	-2.89036	-0.531884	-3.81585	12.9945	-3.6825	-4.16318	4.59035	4.21496	3.43557	2.36515	-2.28194	1.425	-0.677905	-0.963366	3.54344	3.09893	-1.78177	-1.28176	0.794577	-1.80756	2.30134	-10.2538	-6.42294	-6.1356	3.95516	-5.15814	-2.14126	-6.93654	1.5606	-5.5876	-0.955414	7.7718	-1.84963	-0.219207	-2.05108	-2.42729	4.0611
Z001E0143	-10.7536	2.11564	-1.91466	1.09308	5.03959	1.98393	-8.46942	1.24925	-1.38984	2.76127	2.08331	-3.08804	13.4786	-4.93813	1.98616	-10.205	3.96526	5.5189	9.8188	-6.01494	0.278266	-11.3912	3.44491	9.72517	2.74304	-3.79337	-5.92636	-2.21658	5.85015	3.43905	0.925914	1.98782	0.802697	0.154985	-3.07341	-1.01885	-0.932426	-1.19181	-0.907587	-5.38365	-5.93324	-4.79075	-4.06509	-4.82986	0.0405683	-6.20423	1.59864	1.9541	0.344882
Z001E0144	-11.3646	2.55341	-2.10296	1.11471	6.03092	3.17823	-12.6244	2.24792	-3.19436	2.00947	1.53992	-6.26529	13.8899	-5.24214	2.21429	-11.1679	4.4755	6.10495	9.88164	-6.05088	0.140244	-11.9864	3.85998	10.2096	2.93088	-4.24446	-6.45651	-2.47068	10.6408	5.47851	-1.45526	6.83271	2.57628	4.63667	6.77951	-1.731	-5.21808	4.18612	2.61657	3.16792	-5.03879	-2.30996	-3.94061	-8.87774	4.34783	-3.52811	-2.20404	1.90319	1.97119
Z001E0145	-6.37801	4.31271	-0.371121	0.702384	-3.4625	-1.98384	-10.8304	1.64553	-2.53627	1.58752	1.15789	-5.12309	13.0618	-4.58581	1.76969	-8.94826	3.30331	4.77527	9.64583	-5.39378	0.0822447	-10.0668	3.05794	9.20817	2.50048	-3.35537	-5.2412	-1.85955	9.48013	4.29961	-1.13696	5.71319	1.67686	3.36138	5.79255	-2.01286	-4.05106	3.23832	1.97239	2.50105	-4.96936	-2.17244	-3.43974	-6.7155	2.95887	-7.44005	1.46283	2.88115	-2.0221
Z001E0146	4.84016	1.85384	4.01782	-2.55226	-10.687	-7.84338	9.04348	-2.45309	3.33635	-0.713885	1.56957	5.14322	-3.45217	-0.0387491	-3.89659	13.7567	-3.86226	-4.42791	9.81366	-6.39501	0.393202	-12.4127	3.67701	10.0637	2.89335	-4.18403	-6.41352	-2.44457	10.4793	5.29838	-1.49419	6.64405	2.54372	4.61286	6.78209	-1.6219	-5.18587	4.11894	2.57161	3.08985	-4.97467	-2.27899	-3.86206	-8.77267	4.39718	-7.74393	1.63953	3.19581	-2.60026
Z001E0147	-10.3384	2.51376	-2.02314	0.863191	3.88333	2.28229	-10.6045	1.71429	-2.59493	1.63032	1.03049	-4.8967	12.5602	-4.11499	1.98723	-8.50879	3.53972	4.85169	9.13313	-5.14623	0.0889777	-10.2357	2.87791	8.84534	2.38413	-3.3404	-5.1425	-1.76126	9.11125	3.88189	-1.37311	5.0666	1.64902	3.3991	5.91205	-1.66347	-3.94811	2.97478	1.93239	2.30986	-4.73681	-2.0454	-3.13556	-6.31647	3.14232	-7.11618	1.28516	2.74312	-1.87981
Z001E0148	4.1891	1.98618	3.85074	-2.44263	-9.77421	-7.22169	8.25002	-2.21205	3.0702	-0.530973	1.746	4.63789	-3.07122	-0.379765	-3.70032	12.9136	-3.42918	-3.97087	3.49034	7.05019	2.00051	8.88352	-1.97447	-0.470998	-1.31797	-0.0418716	7.88563	6.13005	-3.04787	-2.70373	-0.0514334	-1.78254	2.97462	-13.6573	-5.98176	-5.77461	3.77276	-4.94592	-1.98216	-6.87328	1.64297	-5.50154	-1.05591	7.69812	-1.64052	-0.111435	-2.13388	-2.43589	4.01352
Z001E0149	-8.15479	2.07345	-1.4501	0.487167	0.821492	0.19894	-7.95292	0.915721	-1.71229	1.01634	0.440685	-3.21198	11.0373	-2.93032	1.36241	-5.16263	1.9713	2.9716	8.44806	-3.55384	-0.241878	-7.04296	1.86333	7.14109	1.719	-1.90858	-3.36463	-0.876952	6.97372	1.8156	-1.04612	3.03597	0.0719112	1.65644	4.49507	-1.85399	-2.27685	1.56803	0.906092	1.21542	-4.56944	-1.81926	-2.37565	-3.23647	1.31321	-6.23715	0.560436	2.07552	-1.01401
Z001E0150	-9.1776	2.31047	-1.6715	0.6322	2.25029	1.16552	-9.24801	1.32719	-2.16452	1.29264	0.735602	-4.06389	11.4246	-3.43063	2.24835	-6.30169	2.26958	2.77691	8.77286	-4.36035	-0.0219689	-8.62693	2.37265	7.8839	2.04239	-2.48996	-4.22917	-1.32971	7.97992	2.70451	-1.09824	4.11474	0.925876	2.3963	5.13991	-1.71733	-3.11866	2.297	1.33944	1.70403	-4.63783	-1.94105	-2.75248	-4.7878	2.24125	-6.71759	0.971364	2.48535	-1.51217
Z001E0151	-10.8924	2.48104	-2.11548	0.749479	4.60666	4.07966	-11.8319	2.21233	-3.00879	1.96639	1.37205	-5.68334	13.3809	-4.78317	2.25212	-10.3176	4.32356	5.81434	9.37403	-5.66394	0.103355	-11.0947	3.15788	9.74288	2.74678	-4.03326	-6.08196	-2.2463	10.1364	4.94155	-1.53569	6.13446	2.33549	4.34334	6.61182	-1.59268	-4.8465	3.76564	2.44106	2.88586	-4.92561	-2.20064	-3.69256	-8.16113	4.11877	-7.53999	1.54834	3.05006	-2.36445
Z001E0152	4.26213	1.41957	3.52098	-2.23549	-8.46166	-6.46111	8.1757	-2.0782	2.81776	-0.491595	1.86414	4.62305	-3.03818	-0.379456	-3.62	12.8341	-3.33135	-3.87623	3.45404	7.02827	1.99227	8.73741	-1.96171	1.48968	-0.114695	2.21737	1.16167	3.41062	10.9712	6.00171	-1.69154	7.24692	3.02993	5.3504	7.29848	-1.52253	-5.73356	4.54835	2.9392	3.45217	-5.04589	-2.34247	-4.14165	-9.84233	5.05367	-7.09383	1.69375	3.11544	-1.73666
Z001E0153	3.03974	1.07528	4.1136	-2.82042	-7.94641	-7.81255	10.9351	-3.01222	3.95574	-1.13238	1.13685	6.36481	-4.6233	0.851834	-4.27641	16.3218	-4.972	-5.84044	2.74537	8.68701	1.64784	12.0725	-3.01835	-0.00883568	-0.7935	3.34514	3.59614	4.31182	9.08258	3.85413	-1.24197	5.24786	1.60893	3.32277	5.81663	-1.72523	-3.99051	3.08389	1.86695	2.31118	-4.61554	-1.60782	-3.37386	-4.43392	2.82081	-6.92202	1.38176	2.44975	-2.04963
Z001E0154	-3.72234	0.58338	1.78632	-1.31045	1.53737	-0.704739	8.73422	-2.32485	3.19906	-0.618193	1.61872	4.96765	-3.49419	-0.0143597	-3.73167	13.633	-3.61824	-4.29525	3.25246	7.37031	1.94587	9.35785	-2.18377	-0.83196	-1.45424	0.186978	8.19693	6.2983	-3.53311	-3.07673	-0.11743	-2.31083	2.75853	-14.014	-6.32487	-5.37463	3.51884	-5.20906	-2.19118	-7.08812	1.71993	-5.43418	-0.868434	8.28134	-1.88856	0.0881169	-2.25714	-2.55764	4.18691
Z001E0156	6.96813	0.658374	5.0418	-1.49762	-13.3079	-9.90046	-7.99287	1.24666	-1.59166	1.08918	0.584609	-3.74088	12.4016	-3.99283	1.78023	-7.74897	3.01746	4.31441	9.14657	-4.77842	-0.0495057	-9.26995	2.65552	8.58074	2.24571	-3.0402	-4.69151	-1.53835	8.7976	3.57886	-1.20809	4.79327	1.31657	2.90633	5.51081	-1.88251	-3.50586	2.65436	1.71569	2.11517	-4.83604	-2.03135	-3.10866	-5.68051	2.56013	-7.04884	1.25459	2.63495	-1.65719
Z001E0157	-1.40898	1.72437	0.909718	-0.162155	-2.867	-3.35314	8.19145	-2.21229	3.06819	-0.528109	1.76826	4.59174	-2.98743	-0.453176	-3.71712	12.8207	-3.44019	-3.9579	3.56207	7.00247	2.00089	8.8686	-1.94111	-0.402439	-1.29584	-0.0655607	7.85271	6.10862	-2.97403	-2.62252	-0.0297117	-1.68121	2.99522	-13.6382	-6.00189	-5.49822	3.49787	-4.94968	-2.10398	-6.87224	1.56351	-5.59893	-0.978014	8.00398	-1.49112	-0.160891	-2.10361	-2.41338	3.98897
Z001E0158	-9.60623	2.70963	-2.03451	0.790772	2.17785	0.879813	-9.66857	1.27908	-2.13337	1.30155	0.91145	-4.40086	12.4345	-4.1148	1.44814	-7.50454	2.56288	3.91546	8.56134	-2.90832	0.49563	-7.79591	2.42799	-2.55825	-2.19255	1.86839	10.3771	7.36202	-4.61482	-4.83296	0.546	-2.6303	1.74156	-15.1732	-7.69297	-6.16946	6.11672	-7.34692	-3.514	-8.00463	1.8017	-5.2338	-0.0152449	12.1328	-4.50134	0.702451	-2.66852	-3.13074	5.19254
Z001E0159	-12.5376	2.98726	-2.55543	1.21224	6.9617	4.37101	-13.1224	2.71711	-3.42236	1.98646	1.19582	-6.49639	12.2598	-3.28416	0.571452	-6.40618	3.84895	4.83241	6.22642	-0.447994	-1.57794	-3.75405	1.09411	-0.529128	-1.34428	-0.131712	7.86763	6.15118	5.17423	2.32523	-3.15094	4.30609	5.06679	-6.5988	7.27262	-1.6077	-5.59995	4.40026	2.84761	3.39795	1.53056	-5.57851	-0.644173	7.40401	-1.36223	-1.86866	-1.3447	-2.54401	0.185846
Z001E0160	3.28728	2.1299	3.55769	-2.25004	-8.50302	-6.34909	3.68419	-0.641586	1.98824	2.07225	-0.73271	4.72634	-2.36765	-0.879609	-3.37851	11.6178	-2.81567	-3.22069	3.76612	6.46708	2.05822	7.67077	-1.59754	0.299138	-1.05807	-0.742368	7.18998	5.81198	-2.13439	-1.74954	-0.287446	-1.064	3.54106	-12.8723	-5.57395	-5.08521	2.27403	-3.81602	-1.3439	-6.5121	1.53795	-5.59369	-1.44646	6.3201	-1.00989	-8.50834	4.0095	1.91001	-2.14695
Z001E0161	-9.68748	2.06134	-2.46641	0.666154	2.50759	2.71482	-10.3614	1.53955	-2.41468	1.4981	1.0363	-4.80958	12.6917	-4.28424	1.71425	-8.32037	3.11298	4.49647	6.44823	1.28343	-2.38178	-1.61289	0.870851	-2.19515	-2.04137	1.45333	9.89257	7.13971	-5.04349	-4.74074	0.450922	-3.71489	1.4858	-15.7553	-7.92493	-6.18892	5.71036	-6.46657	-3.09331	-8.10295	1.76144	-5.20211	-0.00776525	11.5441	-3.70219	0.607272	-2.58702	-3.02572	5.00122
Z001E0162	-5.89849	4.39141	-0.478916	0.360568	-4.35709	-1.85282	-4.70716	1.08819	-0.836289	-1.37228	3.27798	-5.43469	13.7535	-5.13684	2.10586	-10.7184	4.20363	5.81164	9.93726	-6.19044	0.274696	-11.7294	3.59473	10.025	2.84618	-4.06036	-6.20027	-2.34393	10.4242	5.26241	-1.37238	6.63738	2.38553	4.36025	6.55952	-1.82099	-4.97069	3.99716	2.48419	3.04038	-5.03911	-2.28827	-3.84988	-8.42904	4.02925	-3.74102	-2.12415	2.61794	1.73424
Z001E0163	-10.2328	2.58642	-2.09299	0.795474	3.84148	2.19886	-10.6104	1.68572	-2.5672	1.60807	1.05014	-4.92153	12.6437	-4.20119	1.92164	-8.55219	3.45723	4.79997	9.23939	-5.17758	0.0854105	-10.142	2.90276	8.89374	2.39935	-3.31104	-5.13394	-1.7699	-4.70801	-4.20497	-0.159958	-3.37439	1.58409	-13.1724	-7.18868	-5.89158	5.45942	-6.5078	-2.86512	-8.08194	1.84985	-5.23187	-0.204923	10.975	-3.50695	0.674861	-2.60702	-3.02573	4.96496
Z001E0164	-10.8675	2.72169	-2.20877	0.984569	4.60239	2.6772	-10.9677	1.74265	-2.8352	1.56007	1.14337	-5.26466	6.21165	-1.55011	0.246026	-3.15723	0.0862411	1.2304	5.87876	2.62672	-1.00049	1.86349	-1.15149	-1.70176	-1.81371	1.01668	9.23986	6.805	-4.55628	-4.11643	0.216493	-3.19971	1.96362	-15.1489	5.92618	-1.81083	-4.30376	3.30837	2.26688	2.17811	-4.90062	-2.18036	-3.49716	-7.29899	3.48985	-7.44297	1.44095	2.95686	-2.20787
Z001E0165	4.70971	1.91223	3.90183	-2.47615	-10.513	-7.78014	8.89335	-2.46638	3.34369	-0.703471	1.62792	5.03024	-3.25908	-0.244577	-3.92054	13.6701	-3.94467	-4.50655	3.49567	7.40934	1.87926	9.83187	-2.19292	-0.818319	-1.45848	0.258903	8.16162	6.26052	-3.59862	-3.16355	0.0821758	-2.09346	2.69727	-14.2394	-6.53756	-5.63031	3.6545	-5.22303	-2.25265	-7.07356	1.58828	-5.41775	-0.733334	8.732	-2.06281	0.0463738	-2.2969	-2.44359	4.17271
Z001E0166	4.12623	1.95479	3.88329	-2.46386	-9.6754	-7.10257	7.75076	-2.25207	2.9584	-0.387231	2.2551	4.60685	-3.16561	-0.389932	-3.5163	12.9143	-3.25067	-3.7919	3.32813	7.18764	1.92513	8.70453	-1.94917	-0.493006	-1.32268	-0.12194	7.83	6.12108	6.84806	4.24035	-1.5029	5.12851	2.67685	0.694375	0.367982	-0.930654	-1.79088	1.98286	1.08062	-1.76178	-0.105253	-3.74678	-3.62778	2.27071	-0.744742	-0.126262	-1.98869	-2.49455	3.86929
Z001E0167	4.35335	1.73381	4.04049	-2.63174	-10.0764	-7.42671	1.71869	-1.11648	-0.148147	-1.29271	2.10444	-0.492233	14.1239	-5.31189	2.33477	-10.9477	4.4881	6.26216	9.83369	-6.60401	0.435686	-12.9616	3.80707	4.08246	0.298383	-2.67334	1.26827	0.831095	9.17242	5.24331	-2.97464	6.50824	2.22382	3.4705	7.06936	-1.35026	-5.66914	4.30363	2.78844	3.25257	-4.9921	-2.29569	-3.97507	-9.25697	4.73569	-6.94563	1.58984	3.01601	-1.58869
Z001E0168	-11.2579	2.77796	-2.00497	1.45204	6.25546	4.38279	-0.0716662	-1.21395	0.454863	2.83829	-1.93594	2.17116	5.45559	0.409461	-1.1792	3.42142	1.11819	-0.686028	3.56407	7.35561	1.89788	9.81797	-2.15714	4.82473	0.000470276	-3.07158	-0.543121	2.81457	6.40087	2.8124	-0.121375	4.58195	1.9984	0.486951	-0.0746556	-3.20021	0.598383	0.698618	-0.37479	-1.88208	-1.37083	-3.65482	-2.01426	-4.13215	1.68145	-2.12604	0.184908	-0.336438	-0.0648884
Z001E0169	4.97053	1.7816	4.02038	-2.42438	-10.8577	-7.99378	9.23336	-2.28555	3.53859	-0.617953	1.56094	5.24545	-0.967223	-1.75167	-2.39522	10.0588	-3.79688	-2.75681	4.06886	6.81861	-0.295912	7.02714	-2.34679	-0.905673	-1.54718	0.399001	8.59839	6.49378	-3.55223	-3.19445	0.163072	-2.28767	2.46271	-14.4077	-6.72682	-5.73726	3.92886	-5.45484	-2.34492	-7.18149	1.59991	-5.44545	-0.843591	8.9304	-2.56857	-0.0518917	-2.01951	-2.66334	4.23477
Z001E0170	-12.5203	3.03949	-2.60747	1.24621	6.92411	4.28188	2.98047	-1.33865	0.926323	1.68481	0.666762	3.19026	-3.01823	-0.154173	-3.53395	12.8863	-3.35877	-3.8634	3.48042	7.06004	1.9894	8.88005	-1.98039	-0.459849	-1.40342	-0.451703	7.85374	6.17163	-3.03023	-2.68461	-0.0692233	-1.79703	2.98306	-13.6441	-5.43883	-5.52153	3.4062	-4.95479	-2.31526	-6.09063	1.63774	-5.49791	-1.06064	7.69618	-1.63705	-0.108136	-2.12665	-2.44194	4.02803
Z001E0171	-10.6465	2.55204	-2.07764	0.899026	4.32108	2.60814	-10.9681	1.84597	-2.73765	1.73264	1.09749	-5.11125	2.82306	0.914735	-2.87119	5.53151	-0.555198	-1.90602	8.20326	-3.49313	0.5261	-9.24779	1.21546	9.04758	2.46507	-3.56357	-5.39565	-1.87704	9.35585	4.12877	-1.48288	5.238	1.85057	3.69229	6.12945	-1.76494	-3.94588	3.12783	2.0443	2.43826	-4.81171	-2.07346	-3.33402	-6.90058	3.4871	-7.17408	1.33513	2.79944	-1.97786
Z001E0172	-4.4737	4.51428	-0.590729	-0.0229735	-5.19295	-2.34083	-12.2961	2.20952	-3.14416	1.99576	1.42282	-5.99793	13.5554	-4.91935	2.31256	-10.671	4.4764	6.00429	9.64347	-6.19339	0.318874	-12.2077	3.54697	9.93159	2.818	-4.18544	-6.26607	-2.33818	10.3545	5.16831	-1.57507	6.34352	2.47479	4.53457	6.73344	-1.78658	-4.77949	3.85866	2.51555	2.95561	-4.97628	-2.18932	-3.78701	-8.38117	4.14969	-7.66716	1.62875	2.97804	-2.4494
Z001E0173	-2.85782	4.00308	0.249885	-0.274843	-6.94129	-4.00393	-11.8616	2.0156	-2.93777	1.86373	1.35562	-5.74649	13.4887	-4.88802	2.11963	-10.1851	4.06812	5.604	9.72084	-5.96908	0.2315	-11.4956	3.41467	9.77056	2.73397	-3.94497	-5.95431	-2.19596	10.152	4.97719	-1.41146	6.23603	2.23122	4.16402	6.43942	-1.7811	-4.72011	3.72944	2.38444	2.88092	-4.99347	-2.22603	-3.71499	-7.97104	3.83788	-7.6175	1.59779	3.0526	-2.32353
Z001E0174	6.69598	1.43444	4.39111	-2.79677	-13.2824	-9.61799	-1.87559	0.0206785	0.500638	-1.9074	3.93106	-3.22055	0.0669568	-0.50796	-4.32949	9.75596	-0.68818	-6.13312	2.75602	8.98371	1.48511	12.7792	-3.1943	-2.86692	-2.05306	1.41957	9.84087	6.91577	-5.1218	-4.82249	0.376153	-3.94527	1.44521	-15.797	-7.90851	-6.36903	6.09088	-6.65277	-3.15513	-8.33445	1.80825	-5.22005	-0.139872	11.4776	-3.93466	-2.4149	-1.40888	-2.27972	1.53554
Z001E0175	-12.2105	3.01246	-2.4849	1.21426	6.54287	4.12689	8.54506	-2.26984	3.13801	-0.57705	1.66254	4.84486	-3.32453	-0.16355	-3.70658	13.3214	-3.51866	-4.12546	3.15172	6.81543	1.42053	8.98233	-2.39532	0.271596	-0.809595	1.23981	4.20376	4.60243	9.03205	5.41462	-0.0532003	5.36261	2.61555	4.03614	-6.23008	-5.36674	3.39953	-5.10448	-2.12118	-7.00967	1.78665	-5.44463	-0.94863	7.97082	-1.77314	-9.16747	1.91057	1.89543	-1.37354
Z001E0176	-10.9583	2.67617	-2.15745	0.95108	4.74523	2.85107	-11.4078	1.96445	-2.87052	1.78769	1.22141	-5.43958	1.03484	-0.498404	-3.90376	7.16386	-0.378717	-3.75422	2.84302	8.25954	1.74317	11.066	-2.75033	-1.73915	-1.82086	0.904035	9.15777	6.79075	3.19577	0.311894	-2.94975	2.67216	3.93017	-9.03913	6.28	-1.59592	-4.47403	3.44975	2.17887	2.60818	-4.84396	-2.14209	-3.46805	-7.41072	3.72197	-8.29527	1.80329	3.23883	-2.22781
Z001E0177	-12.5804	3.11488	-2.78762	1.3644	6.99068	4.21729	-13.3876	2.40662	-3.37868	2.16129	1.73772	-6.76647	-2.45844	-0.697659	-3.80553	12.4164	-3.15871	-3.78664	4.71106	5.38094	2.51704	7.48198	-1.60634	4.75973	0.809248	-4.86363	3.53985	3.32625	0.224779	-0.731925	2.78123	-1.66999	1.45342	-5.61092	-6.29857	-5.89441	3.49231	-4.90049	-2.17126	-6.69888	1.48717	-5.56634	-1.21049	7.62125	-1.88314	-0.327965	-1.9714	-2.37859	4.01175
Z001E0178	-10.4336	2.58837	-2.10402	0.916078	4.00356	2.30104	-10.7473	1.70901	-2.59525	1.62118	1.09374	-5.02611	12.7656	-4.31474	1.90149	-8.7496	3.48015	4.85771	8.26382	-3.69372	0.710919	-9.1502	2.29086	1.99086	-1.3565	2.36585	1.45333	2.18211	6.31463	1.67333	-1.27858	4.02281	1.79832	-0.890501	2.70572	-3.05835	-0.649038	0.136006	1.02627	-0.727	-2.31742	-1.08778	-1.30707	0.422693	0.477626	-2.72636	0.994509	-0.844602	-0.824989
Z001E0180	-12.0327	3.08677	-2.6472	0.802833	5.77359	5.11073	-13.3058	2.41848	-3.3872	2.16023	1.70264	-6.7006	14.391	-5.62968	2.35336	-12.0549	4.81135	6.55135	10.2254	-6.88143	0.424976	-13.1132	4.00077	10.7273	3.11344	-4.64504	-6.90539	-2.69292	11.2389	6.10692	-1.53991	7.40072	2.92149	5.10139	6.13853	-5.34162	-0.430266	3.34968	1.40583	3.32794	1.49641	-5.67286	-0.872986	8.03047	-1.62003	-0.239812	-2.02947	-2.41373	4.04263
Z001E0181	-6.52547	2.3899	-0.268416	-0.777275	-0.118993	-0.266118	3.40191	-1.53263	1.2527	1.51832	-0.490962	4.89971	-3.86736	0.238118	-4.1702	15.0768	-4.61067	-5.29769	3.21788	8.08578	1.72297	11.1902	-2.62224	-1.32039	-1.85644	0.865924	9.00498	6.71792	-4.29139	-3.6842	0.0115283	-2.90875	2.02131	-14.7657	-6.96506	-5.68902	4.66216	-5.97717	-2.4878	-7.76954	-4.97763	-2.22415	-3.62874	-7.60941	3.56608	-7.58554	1.54461	3.02382	-2.28024
Z001E0182	-10.4785	2.59553	-2.13261	0.93488	4.06643	2.33892	-10.7918	1.71246	-2.60029	1.63295	1.1051	-5.05121	12.8258	-4.35623	1.91543	-8.81098	3.4926	4.88342	3.12101	7.69249	1.43813	11.2918	-2.02009	-1.98013	-1.95336	1.16926	9.58573	7.00669	-4.85509	-4.42056	0.209035	-3.64192	1.74317	-15.4475	-7.42384	-5.67436	4.86044	-6.32005	-2.90986	-7.85161	1.80258	-5.26627	-0.291749	10.7563	-3.45306	-2.61161	-1.17783	-1.90272	1.26501
Z001E0183	-1.08387	3.69626	1.11708	-1.44656	-8.77683	-5.39157	-4.7054	0.702185	0.304902	2.22764	1.01546	-1.13125	13.0867	-4.57418	1.99304	-9.40726	3.74787	5.19671	9.66323	-5.50544	0.213635	-10.0002	3.38242	9.34359	2.57603	-3.60788	-5.55373	-1.99587	1.27287	-0.578166	1.69941	-0.665641	-0.121085	-3.16202	-7.20096	-5.64805	4.56206	-6.05388	-2.75115	-7.66715	1.7314	-5.25649	-0.254764	10.4557	-2.96671	0.433514	-2.46226	-2.86849	4.73026
Z001E0184	3.68592	2.4006	3.47793	-2.13481	-9.97586	-6.97398	10.786	-3.04038	3.9778	-1.10098	1.18779	6.27785	-4.32437	0.568367	-4.11056	15.9801	-4.96378	-5.96425	2.9506	8.59499	1.58233	12.0734	-2.9465	-1.90863	-1.93864	1.16063	9.5914	7.00441	-4.902	-4.50482	0.282869	-3.5039	1.79364	-15.4864	-7.64387	-6.12762	5.43918	-6.26796	-2.89326	-7.91795	1.76016	-5.28567	-0.331805	10.7461	-3.53146	-6.73555	3.04011	-0.301797	-0.454115
Z001E0185	-10.2421	2.52248	-2.02598	0.864957	3.74154	2.1539	-10.5015	1.65891	-2.53683	1.58503	1.02353	-4.85091	12.5631	-4.13761	1.90234	-8.40946	3.40591	4.73042	6.40396	0.84911	-2.33551	-0.404807	0.243873	-2.22669	-2.04007	1.31437	9.76862	7.10648	-5.13086	-4.71481	0.199254	-3.95825	1.61214	-15.6118	-7.38223	-5.95202	5.58204	-6.53417	-2.98192	-8.00616	-1.09271	-3.31476	0.677427	1.12976	0.410469	-6.83676	1.19129	2.53383	-1.73253
Z001E0186	-9.29632	2.17135	-1.79953	0.542282	2.3634	2.50531	-10.0432	1.46948	-2.33387	1.46661	0.939025	-4.56522	12.461	-4.05723	1.75729	-7.87253	3.03223	4.34838	9.20945	-4.84829	-0.0264095	-9.33752	2.70094	8.63235	2.27248	-3.04432	-4.74283	-1.57473	8.73891	3.61771	-1.26093	4.88648	1.26968	2.86809	5.52082	-1.89952	-3.56293	2.72482	1.72593	2.14745	-4.84541	-2.04953	-3.13723	-5.77744	2.59048	-4.20765	0.0865434	2.13108	1.69736
Z001E0187	-3.2486	4.04038	0.84291	0.317815	-3.93108	-2.24665	8.42934	-2.30354	3.16665	-0.576602	1.71645	4.7531	-3.05228	-0.387341	-3.75618	13.113	-3.6025	-4.13302	3.53347	7.15362	1.93843	9.19485	-2.03367	-0.494983	-1.3511	0.0074348	8.01343	6.19751	-3.15619	-2.66683	-0.0776223	-1.88663	2.89435	-13.8595	-6.42546	-5.90011	3.92582	-4.97899	-2.05034	-6.99658	1.60568	-5.49981	-1.04654	7.90652	-1.84633	-0.120149	-2.11207	-2.4645	4.09117
Z001E0188	-12.0993	2.94378	-2.57592	1.2257	6.33408	3.85887	-10.902	2.33697	-2.79181	2.59045	1.67835	-4.05169	3.08051	-3.0865	0.228371	5.33657	-2.69932	-2.54426	8.93391	-5.2925	0.470408	-10.9228	2.84823	10.3581	3.02203	-4.45728	-6.47439	-2.48246	10.8238	5.67018	-1.56022	6.87093	2.69216	4.80576	-4.45825	-6.2766	3.36646	-4.34446	-2.04071	-6.38685	1.54887	-5.51027	-0.792777	8.27191	-2.30314	-2.18451	-1.52067	-1.3313	3.528
Z001E0189	-0.132416	0.198068	2.16415	-1.39831	-1.42955	-3.40376	4.45595	-1.17855	2.69855	0.802062	1.85326	1.53399	4.76329	-2.40912	0.467135	4.10315	-1.72754	0.929194	5.67009	1.87687	-0.483994	2.29916	-1.02398	2.15681	0.58958	1.65021	3.70027	1.20917	9.3767	4.15464	-1.35494	5.46155	1.83018	3.64029	6.07239	-1.65512	-4.24245	3.26761	2.04158	2.47174	-4.84794	-2.07842	-3.3645	-6.85904	3.28783	-7.26718	1.34728	2.86119	-2.08001
Z001E0190	-11.413	2.65284	-1.76415	1.36472	5.52395	3.11154	9.56457	-2.59809	3.49835	-0.774649	1.42154	5.53792	-3.80381	0.267686	-3.84193	14.6215	-4.09634	-4.81275	3.50811	7.39924	1.95862	9.11593	-1.88339	-0.60567	-1.26143	0.885582	6.66884	5.36264	10.1932	5.00405	-1.56696	6.12642	2.35483	4.37017	6.6384	-1.6091	-4.83492	3.74358	2.4751	2.90725	-4.89313	-2.26762	-3.80874	-8.00259	3.9848	-7.54595	1.57342	3.0409	-2.33437
Z001E0191	-8.23409	4.72224	-0.898545	1.05631	-0.959525	-0.32196	6.53048	-2.1498	2.49793	-0.225414	2.03805	4.03823	0.964753	1.71883	0.110869	7.15161	-0.945906	-1.02298	3.59509	7.18575	1.90211	9.35623	-2.04872	-0.337817	-1.47841	0.0222337	7.98713	6.21766	-3.24872	-2.7986	-0.0133432	-1.82345	2.91755	-13.933	-6.29829	-5.61575	3.41487	-5.03407	-2.06572	-6.88933	1.53463	-5.44932	-0.880521	8.2386	-1.7874	-0.151928	-2.0815	-2.46891	4.12322
Z001E0192	3.63784	1.97947	3.79482	-2.23427	-9.19129	-8.97162	0.348142	-0.184093	1.01258	-0.574475	2.62622	-1.07699	3.06671	0.031351	-0.0146614	3.20112	0.667357	0.929384	6.79401	-1.56149	1.84222	-1.36502	1.61851	3.80232	0.277728	-1.48507	0.775749	1.59057	1.97362	1.36176	0.971166	0.636077	1.27809	-3.98586	-6.46433	-5.65676	3.65615	-5.2508	-2.17149	-7.01826	1.58184	-5.4702	-0.964539	8.41157	-2.21962	-0.0546383	-2.12606	-2.55248	4.26936
Z001E0193	0.021239	3.35518	1.28758	-1.44493	-10.5385	-6.43995	-8.42561	1.57268	-2.03144	1.28523	1.44839	-4.1958	11.995	-3.59463	1.59292	-7.12692	2.79196	4.00606	8.91382	-4.51176	-0.0313534	-8.84865	2.47531	8.13437	2.11585	-2.68197	-4.39287	-1.40481	8.27258	3.01789	-1.13156	4.36512	1.06287	2.57365	5.26695	-1.78184	-3.25635	2.42759	1.47142	1.8514	-4.71023	-1.97498	-2.88089	-5.10518	2.3487	-6.70497	0.732192	2.54484	-1.45577
Z001E0194	1.53179	3.44467	1.79103	-2.91194	-10.7718	-7.57475	-8.161	1.63909	-1.62177	3.18814	1.94316	-1.66788	9.56456	-3.93614	1.95817	-4.70691	1.26961	6.69108	9.7332	-6.52638	0.454555	-12.88	3.75221	10.1374	2.9401	-4.32658	-6.60671	-2.53154	10.5765	5.38434	-1.60774	6.67513	2.69461	4.84772	6.98673	-1.47265	-5.37276	4.22544	2.66928	3.15408	-0.645546	-4.30618	-4.03068	2.52385	-0.276692	-0.210013	-2.37309	-2.3084	3.64521
Z001E0195	-12.9855	3.13833	-2.74428	1.33598	7.57492	4.71533	5.04417	-1.33758	1.23685	0.187137	1.51168	3.28168	5.91491	0.763832	2.43548	0.268691	3.46355	2.36935	3.6548	6.71774	2.05232	8.23206	-1.76052	-0.0768196	-1.17474	-0.374637	7.51067	5.9483	-2.79127	-2.34366	-0.190715	-1.4052	3.32797	-13.3373	-5.82411	-5.41466	2.87776	-4.62367	-1.78421	-6.61792	1.57525	-5.55386	-1.25504	7.0122	-1.2678	-0.283427	-2.00605	-2.32391	3.85152
Z001E0196	-3.29964	0.383756	1.09686	-1.32674	1.52843	-0.64226	9.08804	-2.53201	3.4154	-0.739803	1.58187	5.16457	-3.33941	-0.168067	-3.9427	13.9175	-4.0576	-4.63821	3.4469	7.5369	1.83449	10.0731	-2.27268	-0.85569	-1.5053	0.350799	8.46348	6.41865	-3.49856	-3.14827	0.135218	-2.19966	2.54977	-14.2772	-6.62387	-5.65817	3.78607	-5.34175	-2.30377	-7.13808	1.62516	-5.45604	-0.867715	8.70311	-2.37907	0.0127014	-2.19931	-2.58559	4.30214
Z001E0197	-9.32297	2.34302	-1.8084	0.722196	2.45089	1.26235	-9.37968	1.30499	-2.14765	1.32083	0.779741	-4.14053	11.9686	-3.67566	1.62475	-7.00715	2.70936	3.91634	8.94736	-4.44104	-0.0772262	-8.63318	2.43525	8.12561	2.09407	-2.65517	-4.30636	-1.35814	8.26306	3.01699	-1.10107	4.34278	1.00648	2.48415	5.19144	-1.85871	-3.16334	2.36369	1.44865	1.83502	-4.73948	-1.97426	-2.87837	-4.96563	2.2053	-6.8491	1.09294	2.52098	-1.51055
Z001E0198	-9.80231	3.16733	-2.02649	0.915896	3.32768	4.68041	-12.2026	2.17744	-3.10926	1.95813	1.41076	-5.9554	13.5003	-4.89644	2.24617	-10.5668	4.38986	5.9132	9.65352	-6.1564	0.324414	-12.0672	3.52368	9.85863	2.79898	-4.08546	-6.19771	-2.31608	6.76856	3.94154	0.2877	2.73615	1.33891	1.7014	-6.84814	-5.84239	4.51364	-5.53673	-2.3993	-7.42201	-2.24715	-2.12793	-2.01711	-3.04389	-0.0197685	-6.77565	1.20283	2.46174	-1.88921
Z001E0199	-9.26882	2.3542	-1.85968	0.755855	2.36856	1.1649	-9.30376	1.23616	-2.07733	1.28649	0.781298	-4.10353	5.37783	-4.67725	-1.83987	-0.392633	-1.61919	-0.752322	9.05617	-4.41476	-0.119314	-8.41118	2.42642	8.17187	2.09196	-2.63144	-4.24248	-1.33088	8.30913	3.07822	-1.03642	4.42127	0.958819	2.39611	5.10367	-1.98163	-3.09458	2.34625	1.4331	1.84868	-4.79111	-1.99123	-2.90668	-4.87783	2.04253	-2.76486	-2.63734	2.042	3.06805
Z001E0200	-10.9066	2.69405	-2.26466	1.02151	4.66365	2.72862	-11.1655	1.70537	-2.43115	1.73126	1.41323	-5.11067	13.1683	-4.62986	2.01199	-9.48628	3.76242	5.22921	9.56424	-5.57312	0.127097	-10.7166	3.19786	9.41968	2.59392	-3.66976	-5.59023	-2.00954	9.74997	4.56134	-1.3438	5.826	1.96305	3.79476	6.16459	-1.80836	-4.37361	3.42656	2.1836	2.65611	-4.94413	-2.17154	-3.53665	-7.30973	3.46962	-7.45406	1.49378	2.93529	-2.1397
Z001E0215	-11.9573	2.92686	-2.47253	1.15768	6.13408	3.73881	-12.6434	2.29165	-3.2379	2.0363	1.52468	-6.25872	13.7938	-5.15033	2.28298	-11.1518	4.58335	6.17874	9.84652	-6.44952	0.389795	-12.5255	3.71316	10.1556	2.91989	-4.27046	-6.48267	-2.47319	10.59	5.41545	-1.52375	6.71904	2.60472	4.69641	6.8476	-1.62946	-5.24304	4.16298	2.62929	3.14538	-5.37092	-4.1763	-3.86385	-5.89588	1.12986	0.0720484	-2.24586	-2.57977	4.25027
Z001E0229	4.01855	2.41232	2.47349	-3.17557	-12.9907	-9.38657	-10.8409	1.73198	-2.62119	1.66526	1.10469	-5.06029	12.8573	-4.35447	1.98507	-8.85524	3.56188	4.95041	9.34415	-5.31103	0.0809138	-10.368	2.9921	9.1075	2.46321	-3.48713	-5.28582	-1.83802	9.40619	4.20234	-1.34942	5.38744	1.75753	3.52445	5.98281	-1.78331	-4.07293	3.12727	2.03942	2.45958	-4.89058	-2.10666	-3.37383	-6.74725	3.2077	-7.19738	1.30444	2.81946	-1.87191
Z001E0262	-10.8122	2.64627	-2.19349	0.974866	4.53862	2.68281	-11.1938	1.85415	-2.75428	1.73862	1.18376	-5.29605	12.9991	-4.48119	2.04614	-9.29626	3.78343	5.20175	9.41347	-5.53327	0.15564	-10.8217	3.13058	9.28103	2.54876	-3.62218	-5.52246	-1.96536	1.21442	-0.643639	1.64296	-0.806945	-0.127646	-3.15664	-6.95852	-5.54283	4.89265	-6.35064	-2.89885	-7.63598	1.75533	-5.23097	-0.218629	10.525	-2.94355	0.498004	-2.488	-2.90328	4.7782
Z001E0274	6.45479	1.48199	4.43084	-2.82302	-12.9414	-9.34629	11.0548	-3.05395	4.00122	-1.14426	1.10373	6.45897	-4.65839	0.902131	-4.26128	16.4802	-5.02744	-5.90825	2.70186	8.77797	1.60428	12.2121	-3.07484	6.36741	0.932625	-1.77692	-3.24454	0.450712	8.88721	3.74391	-1.37542	5.08277	1.18089	3.33226	5.78633	-1.74205	-3.90353	2.99331	1.85742	2.28163	-4.81134	-2.07808	-3.22394	-6.35073	3.0324	-7.15353	1.2786	2.76019	-1.90457
Z001E0279	1.77278	-0.0736919	2.99361	-2.36655	-4.44278	-4.24748	9.8105	-2.6775	3.58535	-0.856417	1.38024	5.66786	13.276	-4.71286	2.16022	-10.0254	4.13698	5.61303	9.54496	-5.89232	0.257309	-11.5456	3.35648	9.60415	2.69182	-3.88175	-5.91134	-2.1683	9.96884	4.77202	-1.46233	6.01629	2.19947	4.14589	6.45103	-1.64855	-4.689	3.65406	2.33673	2.79279	-4.91783	-2.18948	-3.625	-7.86049	3.90696	-7.49933	1.51324	3.01177	-2.29865
Z002E0001	5.17809	0.227032	5.49113	-1.47219	-7.83877	-5.58755	-11.6865	1.65264	-1.88685	2.09909	0.886864	-5.2835	13.3486	-4.29808	3.35058	-10.165	5.24222	6.5587	8.67972	-5.66795	-0.0432877	-12.8681	3.19594	10.0304	2.66816	-5.22162	-6.3347	-2.09753	10.7061	5.51575	-2.5718	5.15477	2.87616	5.24581	6.38583	-2.96245	-0.924769	2.06035	2.32988	2.07297	-2.6197	-0.446822	0.538081	-1.36233	-0.489154	-1.97876	-0.48062	0.33677	2.9204
Z002E0002	4.69839	1.13442	4.50612	-0.479629	-5.71336	-5.11611	5.61294	-3.66836	1.06261	-2.82439	-0.633215	1.60037	-4.04515	-0.0655096	-2.96226	7.799	-5.4457	-3.84788	-1.39737	2.77637	-3.05454	7.31508	-2.67541	-3.17803	-0.792597	2.17469	3.49381	1.19641	-6.67163	-3.71731	-1.54364	-4.49674	-3.26323	-2.74269	-3.53093	-1.152	1.90942	-5.2092	-1.68025	-3.00629	1.23128	0.43749	1.7693	6.35807	-6.11593	1.69316	-2.45888	-2.10782	3.95192
Z002E0003	-7.93839	1.00958	-1.33091	1.33379	7.84491	3.3623	6.44918	-3.90295	1.32379	-3.07568	-0.794679	2.06601	-4.63599	0.311465	-3.3174	8.82464	-6.00194	-4.50556	-1.5596	3.20888	-3.05882	8.34685	-2.95569	-3.85972	-0.831559	2.73425	3.94473	1.53887	-7.65298	-4.54383	-1.2635	-4.94516	-3.74673	-3.37087	-4.27416	-1.37124	1.89219	-5.98815	-2.10082	-4.03587	1.36343	0.487987	2.09823	7.41314	-6.7214	2.231	-1.90193	-2.11454	4.61216
Z002E0004	1.916	-0.392901	2.64796	-0.880918	-2.53107	-3.75592	7.13946	-2.22655	3.60186	-2.78888	0.0162115	3.17853	-4.71464	1.95057	-3.3932	11.5516	-6.77586	-7.77078	-2.21421	5.70258	-3.50051	14.2238	-4.53079	-6.73037	-2.05928	5.74274	7.16319	2.8515	-11.1073	-8.09285	-0.0597321	-7.53314	-6.23044	-6.90675	-7.09631	-2.00577	4.70753	-8.09244	-4.08887	-5.90708	1.71033	0.766249	3.52502	12.9566	-10.2537	3.12947	-3.03674	-3.06549	5.79906
Z002E0005	-5.39192	0.265976	0.0298122	0.813857	2.45844	0.186745	-6.94152	0.119256	-0.256839	0.709318	0.210927	-2.50176	11.0891	-2.74632	1.83202	-4.95865	2.24818	3.18878	8.10577	-3.31312	-0.459824	-7.23634	1.71052	7.29874	1.66334	-2.45189	-3.38772	-0.755018	7.42937	2.15219	-1.39085	2.74822	0.501176	1.85711	4.85615	-1.74014	-2.1707	1.25115	1.2034	1.30297	-4.63126	-1.71556	-2.43014	-3.26958	1.48929	-6.22541	0.884478	2.05363	-0.722838
Z002E0006	-10.1602	2.16482	-2.02332	0.864984	3.69906	2.37646	-10.0521	1.50545	-2.32848	1.71755	0.878456	-4.18185	11.8487	-3.48628	2.29867	-7.06861	3.65904	4.95645	8.5031	-4.53146	-0.24861	-9.97153	2.48388	8.71267	2.1838	-3.8018	-4.85918	-1.44049	9.10858	3.88346	-1.91056	4.07922	1.67078	3.50884	6.18054	-1.31409	-3.7485	2.3023	2.18043	2.22097	-4.82013	-1.86707	-3.13336	-5.91992	3.11445	-6.75373	1.3125	2.43476	-1.30286
Z002E0007	-5.83581	0.337699	0.0478855	2.11559	6.92476	2.93552	8	-4.37775	1.84745	-3.47178	-1.11971	3.01208	-5.53455	0.963744	-3.78546	10.7506	-6.98936	-5.66151	1.25946	2.41311	-0.97372	-0.421002	-2.99157	9.82849	2.60842	-4.97766	-6.14213	-2.02499	10.4524	5.25333	-2.4471	5.04223	2.70039	4.99116	7.35633	-1.14875	-4.68872	3.13797	2.94787	2.94852	-4.91853	-1.96313	-3.68022	-8.19784	4.65216	-7.10689	1.61923	2.73114	-1.78672
Z002E0008	2.69293	1.0886	4.05876	-1.07696	-6.19276	-5.76494	6.36003	-4.01384	0.43359	-2.35271	-2.28956	1.83905	2.58491	-3.73202	-0.863327	-1.17307	-2.82344	0.590394	8.563	-4.36504	-0.255662	-11.8852	3.19233	-0.340284	-0.0856251	0.331666	0.496515	-0.198103	-8.47208	-5.39681	-1.16493	-5.80853	-4.25872	-4.06495	-4.77872	-1.36972	2.55737	-6.59256	-2.49018	-4.48999	1.48361	0.606435	2.46643	8.6972	-7.3835	2.52869	-2.53822	-2.54882	4.84257
Z002E0009	7.04817	0.827004	5.0801	-0.857039	-9.04476	-7.52507	8.32372	-4.5524	2.03079	-3.579	-1.15872	3.19439	-5.49119	0.913031	-3.95546	11.0872	-7.35631	-5.99545	-1.74558	4.25284	-3.3003	10.8894	-3.60728	-4.92792	-1.42668	3.97115	5.3625	2.03833	-8.94896	-5.86028	-0.766076	-5.94225	-4.76246	-4.83248	-4.8812	0.515808	-0.475455	-5.98743	-2.24033	-4.40802	-4.98557	-1.97615	-3.66161	-7.80971	4.23756	-4.06388	0.418556	0.605108	0.494026
Z002E0010	6.88357	0.947133	4.98936	-0.749116	-8.77401	-7.30892	8.03315	-4.5006	1.96901	-3.53574	-1.07435	2.98903	-5.29059	0.762633	-3.99264	10.6809	-7.16417	-5.85084	5.1896	-2.17393	-1.14967	-5.86366	1.59443	3.3374	0.12656	-1.01967	-1.80787	-1.26146	-1.595	-2.32107	1.36666	-2.81078	-1.7958	-1.33281	-5.08939	-1.23633	1.08888	-5.88189	-2.36685	-3.88403	0.676538	1.79184	1.21842	5.53345	-3.57983	3.23317	-3.68926	-1.21241	3.51717
[truncated: 4,754 more rows]
[truncated: 420 more columns]

## Sheet: NAM_Window_Midway
Trait	chr_1_window_18_PC1	chr_1_window_18_PC2	chr_1_window_18_PC3	chr_1_window_18_PC4	chr_1_window_19_PC1	chr_1_window_19_PC2	chr_1_window_19_PC3	chr_1_window_19_PC4	chr_1_window_20_PC1	chr_1_window_20_PC2	chr_1_window_20_PC3	chr_1_window_20_PC4	chr_1_window_21_PC1	chr_1_window_21_PC2	chr_1_window_21_PC3	chr_1_window_21_PC4	chr_1_window_22_PC1	chr_1_window_22_PC2	chr_1_window_22_PC3	chr_1_window_22_PC4	chr_1_window_22_PC5	chr_1_window_23_PC1	chr_1_window_23_PC2	chr_1_window_23_PC3	chr_1_window_23_PC4	chr_1_window_23_PC5	chr_1_window_24_PC1	chr_1_window_24_PC2	chr_1_window_24_PC3	chr_1_window_24_PC4	chr_1_window_25_PC1	chr_1_window_25_PC2	chr_1_window_25_PC3	chr_1_window_25_PC4	chr_1_window_26_PC1	chr_1_window_26_PC2	chr_1_window_26_PC3	chr_1_window_26_PC4	chr_1_window_27_PC1	chr_1_window_27_PC2	chr_1_window_27_PC3	chr_1_window_27_PC4	chr_1_window_28_PC1	chr_1_window_28_PC2	chr_1_window_28_PC3	chr_1_window_28_PC4	chr_1_window_28_PC5	chr_1_window_29_PC1	chr_1_window_29_PC2
[truncated: 5,230 more rows]
[truncated: 463 more columns]
