# Supplementary material for: Elucidating the patterns of pleiotropy and its biological relevance in maize
Source: PLoS Genet. 2023 Mar 21;19(3):e1010664. doi: 10.1371/journal.pgen.1010664 (PMC10030035; doi:10.1371/journal.pgen.1010664)
Supplement: S5 Table — R2 prediction accuracy is calculated using an iterative leave-one-chromosome out approach. Prediction accuracy for Model 1 (random forest, only nuisance terms), 2 (random forest), 3 (random forest with gene ontology terms), and 4 (gradient boosting) are provided for the SNP- and interval-based models. (CSV) [file pgen.1010664.s005.csv]

model	Model	Trait_Type	Level	prediction_error	r_squared	left_out_chrom
NAM Field Observed Data	Model 1	Across Traits	Interval	56.19484115	0.678666967	1
NAM Field Observed Data	Model 1	Across Traits	Interval	48.72854222	0.721360716	2
NAM Field Observed Data	Model 1	Across Traits	Interval	50.83145846	0.709335832	3
NAM Field Observed Data	Model 1	Across Traits	Interval	51.09319995	0.707839143	4
NAM Field Observed Data	Model 1	Across Traits	Interval	49.18461039	0.71875283	5
NAM Field Observed Data	Model 1	Across Traits	Interval	54.11593641	0.690554548	6
NAM Field Observed Data	Model 1	Across Traits	Interval	53.7994428	0.69236432	7
NAM Field Observed Data	Model 1	Across Traits	Interval	53.12124252	0.696242401	8
NAM Field Observed Data	Model 1	Across Traits	Interval	54.53699612	0.688146847	9
NAM Field Observed Data	Model 1	Across Traits	Interval	55.17794564	0.684481773	10
NAM Field Permuted Data	Model 1	Across Traits	Interval	43.27007205	0.557218659	1
NAM Field Permuted Data	Model 1	Across Traits	Interval	39.18530828	0.599017924	2
NAM Field Permuted Data	Model 1	Across Traits	Interval	41.26690465	0.577717011	3
NAM Field Permuted Data	Model 1	Across Traits	Interval	41.50914969	0.575238125	4
NAM Field Permuted Data	Model 1	Across Traits	Interval	39.69144368	0.593838655	5
NAM Field Permuted Data	Model 1	Across Traits	Interval	44.60746847	0.543533122	6
NAM Field Permuted Data	Model 1	Across Traits	Interval	45.34201463	0.536016534	7
NAM Field Permuted Data	Model 1	Across Traits	Interval	43.339485	0.556508359	8
NAM Field Permuted Data	Model 1	Across Traits	Interval	46.28285425	0.52638895	9
NAM Field Permuted Data	Model 1	Across Traits	Interval	48.06703871	0.508131445	10
GAP Field Observed Data	Model 1	Across Traits	Interval	39.93568933	0.294206846	1
GAP Field Observed Data	Model 1	Across Traits	Interval	40.05492057	0.292099644	2
GAP Field Observed Data	Model 1	Across Traits	Interval	35.73073424	0.368522041	3
GAP Field Observed Data	Model 1	Across Traits	Interval	35.68877063	0.369263674	4
GAP Field Observed Data	Model 1	Across Traits	Interval	35.76435614	0.367927833	5
GAP Field Observed Data	Model 1	Across Traits	Interval	32.25970235	0.429866432	6
GAP Field Observed Data	Model 1	Across Traits	Interval	31.98880189	0.434654121	7
GAP Field Observed Data	Model 1	Across Traits	Interval	35.89633911	0.365595265	8
GAP Field Observed Data	Model 1	Across Traits	Interval	32.58775176	0.424068735	9
GAP Field Observed Data	Model 1	Across Traits	Interval	33.13709356	0.414360083	10
GAP Field Permuted Data	Model 1	Across Traits	Interval	1.435567879	0.435714025	1
GAP Field Permuted Data	Model 1	Across Traits	Interval	1.451598215	0.429412899	2
GAP Field Permuted Data	Model 1	Across Traits	Interval	1.34565972	0.471054683	3
GAP Field Permuted Data	Model 1	Across Traits	Interval	1.34799216	0.470137859	4
GAP Field Permuted Data	Model 1	Across Traits	Interval	1.377775617	0.458430724	5
GAP Field Permuted Data	Model 1	Across Traits	Interval	1.392272865	0.452732217	6
GAP Field Permuted Data	Model 1	Across Traits	Interval	1.393285037	0.452334357	7
GAP Field Permuted Data	Model 1	Across Traits	Interval	1.396728175	0.450980945	8
GAP Field Permuted Data	Model 1	Across Traits	Interval	1.397700566	0.450598723	9
GAP Field Permuted Data	Model 1	Across Traits	Interval	1.426818691	0.439153113	10
GAP Mass Features Observed Data	Model 1	Across Traits	Interval	9648.626932	0.860924964	1
GAP Mass Features Observed Data	Model 1	Across Traits	Interval	9357.387273	0.865122884	2
GAP Mass Features Observed Data	Model 1	Across Traits	Interval	8877.996113	0.872032814	3
GAP Mass Features Observed Data	Model 1	Across Traits	Interval	8824.142716	0.872809056	4
GAP Mass Features Observed Data	Model 1	Across Traits	Interval	9082.377146	0.869086872	5
GAP Mass Features Observed Data	Model 1	Across Traits	Interval	8948.543939	0.87101594	6
GAP Mass Features Observed Data	Model 1	Across Traits	Interval	8999.203594	0.870285733	7
GAP Mass Features Observed Data	Model 1	Across Traits	Interval	9060.20561	0.869406452	8
GAP Mass Features Observed Data	Model 1	Across Traits	Interval	8898.561027	0.871736392	9
GAP Mass Features Observed Data	Model 1	Across Traits	Interval	9004.497224	0.870209431	10
GAP Mass Features Permuted Data	Model 1	Across Traits	Interval	4855.238581	0.862929871	1
GAP Mass Features Permuted Data	Model 1	Across Traits	Interval	4774.553302	0.865207728	2
GAP Mass Features Permuted Data	Model 1	Across Traits	Interval	4353.159971	0.877104247	3
GAP Mass Features Permuted Data	Model 1	Across Traits	Interval	4353.114549	0.87710553	4
GAP Mass Features Permuted Data	Model 1	Across Traits	Interval	4528.344012	0.872158558	5
GAP Mass Features Permuted Data	Model 1	Across Traits	Interval	4535.789451	0.871948363	6
GAP Mass Features Permuted Data	Model 1	Across Traits	Interval	4515.81966	0.872512138	7
GAP Mass Features Permuted Data	Model 1	Across Traits	Interval	4516.087483	0.872504577	8
GAP Mass Features Permuted Data	Model 1	Across Traits	Interval	4505.376637	0.872806959	9
GAP Mass Features Permuted Data	Model 1	Across Traits	Interval	4554.2507	0.871427177	10
GAP Expression Observed Data	Model 1	Across Traits	Interval	131284.9685	0.704775134	1
GAP Expression Observed Data	Model 1	Across Traits	Interval	135370.4227	0.695588038	2
GAP Expression Observed Data	Model 1	Across Traits	Interval	123306.7975	0.722715912	3
GAP Expression Observed Data	Model 1	Across Traits	Interval	123777.2587	0.72165797	4
GAP Expression Observed Data	Model 1	Across Traits	Interval	131978.5365	0.703215485	5
GAP Expression Observed Data	Model 1	Across Traits	Interval	113922.4624	0.743818778	6
GAP Expression Observed Data	Model 1	Across Traits	Interval	115317.02	0.74068279	7
GAP Expression Observed Data	Model 1	Across Traits	Interval	113589.497	0.744567528	8
GAP Expression Observed Data	Model 1	Across Traits	Interval	118056.2839	0.734522916	9
GAP Expression Observed Data	Model 1	Across Traits	Interval	110890.7598	0.750636268	10
GAP Expression Permuted Data	Model 1	Across Traits	Interval	34536.19901	0.811280868	1
GAP Expression Permuted Data	Model 1	Across Traits	Interval	33244.76334	0.818337771	2
GAP Expression Permuted Data	Model 1	Across Traits	Interval	29641.93765	0.838025003	3
GAP Expression Permuted Data	Model 1	Across Traits	Interval	29085.13688	0.841067577	4
GAP Expression Permuted Data	Model 1	Across Traits	Interval	30668.4383	0.832415807	5
GAP Expression Permuted Data	Model 1	Across Traits	Interval	31709.45154	0.826727308	6
GAP Expression Permuted Data	Model 1	Across Traits	Interval	31788.6374	0.826294606	7
GAP Expression Permuted Data	Model 1	Across Traits	Interval	32129.84082	0.824430139	8
GAP Expression Permuted Data	Model 1	Across Traits	Interval	33546.00905	0.816691648	9
GAP Expression Permuted Data	Model 1	Across Traits	Interval	34021.2449	0.814094776	10
NAM Field Observed Data	Model 2	Across Traits	Interval	56.19484115	0.678666967	1
NAM Field Observed Data	Model 2	Across Traits	Interval	48.72854222	0.721360716	2
NAM Field Observed Data	Model 2	Across Traits	Interval	50.83145846	0.709335832	3
NAM Field Observed Data	Model 2	Across Traits	Interval	51.09319995	0.707839143	4
NAM Field Observed Data	Model 2	Across Traits	Interval	49.18461039	0.71875283	5
NAM Field Observed Data	Model 2	Across Traits	Interval	54.11593641	0.690554548	6
NAM Field Observed Data	Model 2	Across Traits	Interval	53.7994428	0.69236432	7
NAM Field Observed Data	Model 2	Across Traits	Interval	53.12124252	0.696242401	8
NAM Field Observed Data	Model 2	Across Traits	Interval	54.53699612	0.688146847	9
NAM Field Observed Data	Model 2	Across Traits	Interval	55.17794564	0.684481773	10
NAM Field Permuted Data	Model 2	Across Traits	Interval	43.27007205	0.557218659	1
NAM Field Permuted Data	Model 2	Across Traits	Interval	39.18530828	0.599017924	2
NAM Field Permuted Data	Model 2	Across Traits	Interval	41.26690465	0.577717011	3
NAM Field Permuted Data	Model 2	Across Traits	Interval	41.50914969	0.575238125	4
NAM Field Permuted Data	Model 2	Across Traits	Interval	39.69144368	0.593838655	5
NAM Field Permuted Data	Model 2	Across Traits	Interval	44.60746847	0.543533122	6
NAM Field Permuted Data	Model 2	Across Traits	Interval	45.34201463	0.536016534	7
NAM Field Permuted Data	Model 2	Across Traits	Interval	43.339485	0.556508359	8
NAM Field Permuted Data	Model 2	Across Traits	Interval	46.28285425	0.52638895	9
NAM Field Permuted Data	Model 2	Across Traits	Interval	48.06703871	0.508131445	10
GAP Field Observed Data	Model 2	Across Traits	Interval	36.80023046	0.349620574	1
GAP Field Observed Data	Model 2	Across Traits	Interval	36.78871071	0.349824165	2
GAP Field Observed Data	Model 2	Across Traits	Interval	32.99990673	0.41678462	3
GAP Field Observed Data	Model 2	Across Traits	Interval	32.90824482	0.418404583	4
GAP Field Observed Data	Model 2	Across Traits	Interval	32.91208675	0.418336683	5
GAP Field Observed Data	Model 2	Across Traits	Interval	30.07591783	0.468460987	6
GAP Field Observed Data	Model 2	Across Traits	Interval	30.06535572	0.468647654	7
GAP Field Observed Data	Model 2	Across Traits	Interval	33.54419851	0.407165219	8
GAP Field Observed Data	Model 2	Across Traits	Interval	30.64490676	0.458405107	9
GAP Field Observed Data	Model 2	Across Traits	Interval	31.22430347	0.448165288	10
GAP Field Permuted Data	Model 2	Across Traits	Interval	1.435752456	0.435641472	1
GAP Field Permuted Data	Model 2	Across Traits	Interval	1.451461379	0.429466686	2
GAP Field Permuted Data	Model 2	Across Traits	Interval	1.346067261	0.470894489	3
GAP Field Permuted Data	Model 2	Across Traits	Interval	1.348346629	0.469998526	4
GAP Field Permuted Data	Model 2	Across Traits	Interval	1.379675156	0.457684062	5
GAP Field Permuted Data	Model 2	Across Traits	Interval	1.392401926	0.452681486	6
GAP Field Permuted Data	Model 2	Across Traits	Interval	1.397751404	0.450578739	7
GAP Field Permuted Data	Model 2	Across Traits	Interval	1.396532255	0.451057957	8
GAP Field Permuted Data	Model 2	Across Traits	Interval	1.397534031	0.450664184	9
GAP Field Permuted Data	Model 2	Across Traits	Interval	1.428663634	0.438427912	10
GAP Mass Features Observed Data	Model 2	Across Traits	Interval	9648.626932	0.860924964	1
GAP Mass Features Observed Data	Model 2	Across Traits	Interval	9357.387273	0.865122884	2
GAP Mass Features Observed Data	Model 2	Across Traits	Interval	8877.996113	0.872032814	3
GAP Mass Features Observed Data	Model 2	Across Traits	Interval	8824.142716	0.872809056	4
GAP Mass Features Observed Data	Model 2	Across Traits	Interval	9082.377146	0.869086872	5
GAP Mass Features Observed Data	Model 2	Across Traits	Interval	8948.543939	0.87101594	6
GAP Mass Features Observed Data	Model 2	Across Traits	Interval	8999.203594	0.870285733	7
GAP Mass Features Observed Data	Model 2	Across Traits	Interval	9060.20561	0.869406452	8
GAP Mass Features Observed Data	Model 2	Across Traits	Interval	8898.561027	0.871736392	9
GAP Mass Features Observed Data	Model 2	Across Traits	Interval	9004.497224	0.870209431	10
GAP Mass Features Permuted Data	Model 2	Across Traits	Interval	4855.238581	0.862929871	1
GAP Mass Features Permuted Data	Model 2	Across Traits	Interval	4774.553302	0.865207728	2
GAP Mass Features Permuted Data	Model 2	Across Traits	Interval	4353.159971	0.877104247	3
GAP Mass Features Permuted Data	Model 2	Across Traits	Interval	4353.114549	0.87710553	4
GAP Mass Features Permuted Data	Model 2	Across Traits	Interval	4528.344012	0.872158558	5
GAP Mass Features Permuted Data	Model 2	Across Traits	Interval	4535.789451	0.871948363	6
GAP Mass Features Permuted Data	Model 2	Across Traits	Interval	4515.81966	0.872512138	7
GAP Mass Features Permuted Data	Model 2	Across Traits	Interval	4516.087483	0.872504577	8
GAP Mass Features Permuted Data	Model 2	Across Traits	Interval	4505.376637	0.872806959	9
GAP Mass Features Permuted Data	Model 2	Across Traits	Interval	4554.2507	0.871427177	10
GAP Expression Observed Data	Model 2	Across Traits	Interval	131284.9685	0.704775134	1
GAP Expression Observed Data	Model 2	Across Traits	Interval	135370.4227	0.695588038	2
GAP Expression Observed Data	Model 2	Across Traits	Interval	123306.7975	0.722715912	3
GAP Expression Observed Data	Model 2	Across Traits	Interval	123777.2587	0.72165797	4
GAP Expression Observed Data	Model 2	Across Traits	Interval	131978.5365	0.703215485	5
GAP Expression Observed Data	Model 2	Across Traits	Interval	113922.4624	0.743818778	6
GAP Expression Observed Data	Model 2	Across Traits	Interval	115317.02	0.74068279	7
GAP Expression Observed Data	Model 2	Across Traits	Interval	113589.497	0.744567528	8
GAP Expression Observed Data	Model 2	Across Traits	Interval	118056.2839	0.734522916	9
GAP Expression Observed Data	Model 2	Across Traits	Interval	110890.7598	0.750636268	10
GAP Expression Permuted Data	Model 2	Across Traits	Interval	34536.19901	0.811280868	1
GAP Expression Permuted Data	Model 2	Across Traits	Interval	33244.76334	0.818337771	2
GAP Expression Permuted Data	Model 2	Across Traits	Interval	29641.93765	0.838025003	3
GAP Expression Permuted Data	Model 2	Across Traits	Interval	29085.13688	0.841067577	4
GAP Expression Permuted Data	Model 2	Across Traits	Interval	30668.4383	0.832415807	5
GAP Expression Permuted Data	Model 2	Across Traits	Interval	31709.45154	0.826727308	6
GAP Expression Permuted Data	Model 2	Across Traits	Interval	31788.6374	0.826294606	7
GAP Expression Permuted Data	Model 2	Across Traits	Interval	32129.84082	0.824430139	8
GAP Expression Permuted Data	Model 2	Across Traits	Interval	33546.00905	0.816691648	9
GAP Expression Permuted Data	Model 2	Across Traits	Interval	34021.2449	0.814094776	10
NAM Field Observed Data: Across Traits	Model 2	Trait Type	Interval	56.19484115	0.678666967	1
NAM Field Observed Data: Across Traits	Model 2	Trait Type	Interval	48.72854222	0.721360716	2
NAM Field Observed Data: Across Traits	Model 2	Trait Type	Interval	50.83145846	0.709335832	3
NAM Field Observed Data: Across Traits	Model 2	Trait Type	Interval	51.09319995	0.707839143	4
NAM Field Observed Data: Across Traits	Model 2	Trait Type	Interval	49.18461039	0.71875283	5
NAM Field Observed Data: Across Traits	Model 2	Trait Type	Interval	54.11593641	0.690554548	6
NAM Field Observed Data: Across Traits	Model 2	Trait Type	Interval	53.7994428	0.69236432	7
NAM Field Observed Data: Across Traits	Model 2	Trait Type	Interval	53.12124252	0.696242401	8
NAM Field Observed Data: Across Traits	Model 2	Trait Type	Interval	54.53699612	0.688146847	9
NAM Field Observed Data: Across Traits	Model 2	Trait Type	Interval	55.17794564	0.684481773	10
NAM Field Observed Data: Flowering	Model 2	Trait Type	Interval	0.824429694	0.38923261	1
NAM Field Observed Data: Flowering	Model 2	Trait Type	Interval	0.809296734	0.400443655	2
NAM Field Observed Data: Flowering	Model 2	Trait Type	Interval	0.81565929	0.395730043	3
NAM Field Observed Data: Flowering	Model 2	Trait Type	Interval	0.815492758	0.395853416	4
NAM Field Observed Data: Flowering	Model 2	Trait Type	Interval	0.811819045	0.398575036	5
NAM Field Observed Data: Flowering	Model 2	Trait Type	Interval	0.844361999	0.374466036	6
NAM Field Observed Data: Flowering	Model 2	Trait Type	Interval	0.850362882	0.370020364	7
NAM Field Observed Data: Flowering	Model 2	Trait Type	Interval	0.825407554	0.388508175	8
NAM Field Observed Data: Flowering	Model 2	Trait Type	Interval	0.858412674	0.364056787	9
NAM Field Observed Data: Flowering	Model 2	Trait Type	Interval	0.863940109	0.359961863	10
NAM Field Observed Data: Tassel	Model 2	Trait Type	Interval	1.080339622	0.441573818	1
NAM Field Observed Data: Tassel	Model 2	Trait Type	Interval	1.09088054	0.436125231	2
NAM Field Observed Data: Tassel	Model 2	Trait Type	Interval	1.082555009	0.440428687	3
NAM Field Observed Data: Tassel	Model 2	Trait Type	Interval	1.085106337	0.439109909	4
NAM Field Observed Data: Tassel	Model 2	Trait Type	Interval	1.08459011	0.439376746	5
NAM Field Observed Data: Tassel	Model 2	Trait Type	Interval	1.108681983	0.426923687	6
NAM Field Observed Data: Tassel	Model 2	Trait Type	Interval	1.111154282	0.425645759	7
NAM Field Observed Data: Tassel	Model 2	Trait Type	Interval	1.094979294	0.43400659	8
NAM Field Observed Data: Tassel	Model 2	Trait Type	Interval	1.112608193	0.424894234	9
NAM Field Observed Data: Tassel	Model 2	Trait Type	Interval	1.065051856	0.449476044	10
NAM Field Observed Data: Ear	Model 2	Trait Type	Interval	3.216315972	0.100848661	1
NAM Field Observed Data: Ear	Model 2	Trait Type	Interval	3.149819763	0.119438301	2
NAM Field Observed Data: Ear	Model 2	Trait Type	Interval	3.304434079	0.076214417	3
NAM Field Observed Data: Ear	Model 2	Trait Type	Interval	3.324790469	0.070523596	4
NAM Field Observed Data: Ear	Model 2	Trait Type	Interval	3.192337402	0.107552095	5
NAM Field Observed Data: Ear	Model 2	Trait Type	Interval	3.300245697	0.077385318	6
NAM Field Observed Data: Ear	Model 2	Trait Type	Interval	3.013580493	0.157525268	7
NAM Field Observed Data: Ear	Model 2	Trait Type	Interval	3.485809416	0.025509237	8
NAM Field Observed Data: Ear	Model 2	Trait Type	Interval	2.860601417	0.200292006	9
NAM Field Observed Data: Ear	Model 2	Trait Type	Interval	2.741226659	0.233664341	10
NAM Field Observed Data: Height	Model 2	Trait Type	Interval	2.185665932	0.402659424	1
NAM Field Observed Data: Height	Model 2	Trait Type	Interval	2.292576169	0.373440951	2
NAM Field Observed Data: Height	Model 2	Trait Type	Interval	2.28912532	0.374384065	3
NAM Field Observed Data: Height	Model 2	Trait Type	Interval	2.279142172	0.37711245	4
NAM Field Observed Data: Height	Model 2	Trait Type	Interval	2.303040039	0.370581184	5
NAM Field Observed Data: Height	Model 2	Trait Type	Interval	2.253460755	0.384131159	6
NAM Field Observed Data: Height	Model 2	Trait Type	Interval	2.297034774	0.372222418	7
NAM Field Observed Data: Height	Model 2	Trait Type	Interval	2.248085266	0.385600275	8
NAM Field Observed Data: Height	Model 2	Trait Type	Interval	2.30502165	0.370039611	9
NAM Field Observed Data: Height	Model 2	Trait Type	Interval	2.211809178	0.395514498	10
NAM Field Observed Data: Disease	Model 2	Trait Type	Interval	5.815088271	0.295807099	1
NAM Field Observed Data: Disease	Model 2	Trait Type	Interval	5.884751478	0.287371056	2
NAM Field Observed Data: Disease	Model 2	Trait Type	Interval	6.138915609	0.256592404	3
NAM Field Observed Data: Disease	Model 2	Trait Type	Interval	6.187681181	0.250687014	4
NAM Field Observed Data: Disease	Model 2	Trait Type	Interval	5.927594748	0.282182841	5
NAM Field Observed Data: Disease	Model 2	Trait Type	Interval	6.37929579	0.227482955	6
NAM Field Observed Data: Disease	Model 2	Trait Type	Interval	6.505980131	0.212141793	7
NAM Field Observed Data: Disease	Model 2	Trait Type	Interval	6.3337135	0.233002859	8
NAM Field Observed Data: Disease	Model 2	Trait Type	Interval	6.605038054	0.200146122	9
NAM Field Observed Data: Disease	Model 2	Trait Type	Interval	6.804394926	0.176004494	10
NAM Field Observed Data: Vegetative	Model 2	Trait Type	Interval	0.3217763	0.073545208	1
NAM Field Observed Data: Vegetative	Model 2	Trait Type	Interval	0.331489014	0.045580468	2
NAM Field Observed Data: Vegetative	Model 2	Trait Type	Interval	0.307001334	0.116085126	3
NAM Field Observed Data: Vegetative	Model 2	Trait Type	Interval	0.304500169	0.123286455	4
NAM Field Observed Data: Vegetative	Model 2	Trait Type	Interval	0.338900725	0.02424075	5
NAM Field Observed Data: Vegetative	Model 2	Trait Type	Interval	0.309759549	0.108143706	6
NAM Field Observed Data: Vegetative	Model 2	Trait Type	Interval	0.311617586	0.102794066	7
NAM Field Observed Data: Vegetative	Model 2	Trait Type	Interval	0.304232272	0.124057779	8
NAM Field Observed Data: Vegetative	Model 2	Trait Type	Interval	0.314313289	0.095032627	9
NAM Field Observed Data: Vegetative	Model 2	Trait Type	Interval	0.308553854	0.11161513	10
NAM Field Observed Data: Leaf	Model 2	Trait Type	Interval	3.171742521	0.318371505	1
NAM Field Observed Data: Leaf	Model 2	Trait Type	Interval	2.628891396	0.435033811	2
NAM Field Observed Data: Leaf	Model 2	Trait Type	Interval	2.429397518	0.477906368	3
NAM Field Observed Data: Leaf	Model 2	Trait Type	Interval	2.413127713	0.481402857	4
NAM Field Observed Data: Leaf	Model 2	Trait Type	Interval	2.596751754	0.441940833	5
NAM Field Observed Data: Leaf	Model 2	Trait Type	Interval	2.176028362	0.532357079	6
NAM Field Observed Data: Leaf	Model 2	Trait Type	Interval	2.16015044	0.53576935	7
NAM Field Observed Data: Leaf	Model 2	Trait Type	Interval	2.167986071	0.534085421	8
NAM Field Observed Data: Leaf	Model 2	Trait Type	Interval	2.195082855	0.528262142	9
NAM Field Observed Data: Leaf	Model 2	Trait Type	Interval	2.217272246	0.523493495	10
NAM Field Observed Data: Kernel	Model 2	Trait Type	Interval	17.58000621	0.367439823	1
NAM Field Observed Data: Kernel	Model 2	Trait Type	Interval	16.1568236	0.418648487	2
NAM Field Observed Data: Kernel	Model 2	Trait Type	Interval	16.63036042	0.401609783	3
NAM Field Observed Data: Kernel	Model 2	Trait Type	Interval	16.68434616	0.399667279	4
NAM Field Observed Data: Kernel	Model 2	Trait Type	Interval	16.22294157	0.416269444	5
NAM Field Observed Data: Kernel	Model 2	Trait Type	Interval	17.33427185	0.376281786	6
NAM Field Observed Data: Kernel	Model 2	Trait Type	Interval	17.66438654	0.364403667	7
NAM Field Observed Data: Kernel	Model 2	Trait Type	Interval	16.99594773	0.388455295	8
NAM Field Observed Data: Kernel	Model 2	Trait Type	Interval	18.1756391	0.346007882	9
NAM Field Observed Data: Kernel	Model 2	Trait Type	Interval	18.99180347	0.316640823	10
NAM Field Permuted Data: Across Traits	Model 2	Trait Type	Interval	43.2202689	0.557728294	1
NAM Field Permuted Data: Across Traits	Model 2	Trait Type	Interval	39.13804977	0.599501519	2
NAM Field Permuted Data: Across Traits	Model 2	Trait Type	Interval	41.29078454	0.577472649	3
NAM Field Permuted Data: Across Traits	Model 2	Trait Type	Interval	41.49598641	0.575372824	4
NAM Field Permuted Data: Across Traits	Model 2	Trait Type	Interval	39.72439093	0.593501507	5
NAM Field Permuted Data: Across Traits	Model 2	Trait Type	Interval	44.65013194	0.543096548	6
NAM Field Permuted Data: Across Traits	Model 2	Trait Type	Interval	45.20084682	0.5374611	7
NAM Field Permuted Data: Across Traits	Model 2	Trait Type	Interval	43.25610288	0.557361606	8
NAM Field Permuted Data: Across Traits	Model 2	Trait Type	Interval	46.36595913	0.52553854	9
NAM Field Permuted Data: Across Traits	Model 2	Trait Type	Interval	48.07101557	0.508090749	10
NAM Field Permuted Data: Flowering	Model 2	Trait Type	Interval	0.797734957	0.33199907	1
NAM Field Permuted Data: Flowering	Model 2	Trait Type	Interval	0.754174404	0.368475459	2
NAM Field Permuted Data: Flowering	Model 2	Trait Type	Interval	0.739374666	0.380868345	3
NAM Field Permuted Data: Flowering	Model 2	Trait Type	Interval	0.73435053	0.385075416	4
NAM Field Permuted Data: Flowering	Model 2	Trait Type	Interval	0.753749513	0.36883125	5
NAM Field Permuted Data: Flowering	Model 2	Trait Type	Interval	0.736010371	0.383685511	6
NAM Field Permuted Data: Flowering	Model 2	Trait Type	Interval	0.733941775	0.385417695	7
NAM Field Permuted Data: Flowering	Model 2	Trait Type	Interval	0.723177585	0.394431327	8
NAM Field Permuted Data: Flowering	Model 2	Trait Type	Interval	0.741863683	0.378784111	9
NAM Field Permuted Data: Flowering	Model 2	Trait Type	Interval	0.750227058	0.371780855	10
NAM Field Permuted Data: Tassel	Model 2	Trait Type	Interval	1.111561325	0.35447021	1
NAM Field Permuted Data: Tassel	Model 2	Trait Type	Interval	1.101341673	0.360405186	2
NAM Field Permuted Data: Tassel	Model 2	Trait Type	Interval	1.068678071	0.379374295	3
NAM Field Permuted Data: Tassel	Model 2	Trait Type	Interval	1.067451158	0.380086815	4
NAM Field Permuted Data: Tassel	Model 2	Trait Type	Interval	1.066884177	0.380416084	5
NAM Field Permuted Data: Tassel	Model 2	Trait Type	Interval	1.094039165	0.364646056	6
NAM Field Permuted Data: Tassel	Model 2	Trait Type	Interval	1.105307863	0.358101855	7
NAM Field Permuted Data: Tassel	Model 2	Trait Type	Interval	1.075326476	0.375513291	8
NAM Field Permuted Data: Tassel	Model 2	Trait Type	Interval	1.112566258	0.353886604	9
NAM Field Permuted Data: Tassel	Model 2	Trait Type	Interval	1.123242477	0.347686481	10
NAM Field Permuted Data: Ear	Model 2	Trait Type	Interval	1.779563	-0.205819852	1
NAM Field Permuted Data: Ear	Model 2	Trait Type	Interval	1.778250496	-0.204930508	2
NAM Field Permuted Data: Ear	Model 2	Trait Type	Interval	1.825326164	-0.236828661	3
NAM Field Permuted Data: Ear	Model 2	Trait Type	Interval	1.832668441	-0.241803739	4
NAM Field Permuted Data: Ear	Model 2	Trait Type	Interval	1.773315341	-0.20158648	5
NAM Field Permuted Data: Ear	Model 2	Trait Type	Interval	1.765126408	-0.196037714	6
NAM Field Permuted Data: Ear	Model 2	Trait Type	Interval	1.611484583	-0.091931053	7
NAM Field Permuted Data: Ear	Model 2	Trait Type	Interval	1.925741613	-0.30486949	8
NAM Field Permuted Data: Ear	Model 2	Trait Type	Interval	1.543876423	-0.046120221	9
NAM Field Permuted Data: Ear	Model 2	Trait Type	Interval	1.430606201	0.030630915	10
NAM Field Permuted Data: Height	Model 2	Trait Type	Interval	1.705205182	0.033958688	1
NAM Field Permuted Data: Height	Model 2	Trait Type	Interval	1.785234415	-0.011379871	2
NAM Field Permuted Data: Height	Model 2	Trait Type	Interval	1.629778966	0.076689523	3
NAM Field Permuted Data: Height	Model 2	Trait Type	Interval	1.618426791	0.083120813	4
NAM Field Permuted Data: Height	Model 2	Trait Type	Interval	1.764996308	8.55E-05	5
NAM Field Permuted Data: Height	Model 2	Trait Type	Interval	1.598757293	0.094264075	6
NAM Field Permuted Data: Height	Model 2	Trait Type	Interval	1.624305067	0.079790623	7
NAM Field Permuted Data: Height	Model 2	Trait Type	Interval	1.596554724	0.095511885	8
NAM Field Permuted Data: Height	Model 2	Trait Type	Interval	1.62266147	0.080721761	9
NAM Field Permuted Data: Height	Model 2	Trait Type	Interval	1.575431025	0.107478988	10
NAM Field Permuted Data: Disease	Model 2	Trait Type	Interval	5.420356755	0.113737163	1
NAM Field Permuted Data: Disease	Model 2	Trait Type	Interval	5.518141696	0.097748702	2
NAM Field Permuted Data: Disease	Model 2	Trait Type	Interval	5.709340152	0.066486538	3
NAM Field Permuted Data: Disease	Model 2	Trait Type	Interval	5.751107753	0.059657269	4
NAM Field Permuted Data: Disease	Model 2	Trait Type	Interval	5.52960474	0.095874422	5
NAM Field Permuted Data: Disease	Model 2	Trait Type	Interval	5.995693275	0.019665979	6
NAM Field Permuted Data: Disease	Model 2	Trait Type	Interval	6.117140949	-0.000191489	7
NAM Field Permuted Data: Disease	Model 2	Trait Type	Interval	5.957241401	0.025953105	8
NAM Field Permuted Data: Disease	Model 2	Trait Type	Interval	6.23284979	-0.019110621	9
NAM Field Permuted Data: Disease	Model 2	Trait Type	Interval	6.342083701	-0.036971061	10
NAM Field Permuted Data: Vegetative	Model 2	Trait Type	Interval	0.255058016	-0.274096048	1
NAM Field Permuted Data: Vegetative	Model 2	Trait Type	Interval	0.239934121	-0.198547371	2
NAM Field Permuted Data: Vegetative	Model 2	Trait Type	Interval	0.221745381	-0.107688823	3
NAM Field Permuted Data: Vegetative	Model 2	Trait Type	Interval	0.220459353	-0.1012647	4
NAM Field Permuted Data: Vegetative	Model 2	Trait Type	Interval	0.23081029	-0.15297093	5
NAM Field Permuted Data: Vegetative	Model 2	Trait Type	Interval	0.215808766	-0.07803354	6
NAM Field Permuted Data: Vegetative	Model 2	Trait Type	Interval	0.215512151	-0.07655185	7
NAM Field Permuted Data: Vegetative	Model 2	Trait Type	Interval	0.212403839	-0.061024844	8
NAM Field Permuted Data: Vegetative	Model 2	Trait Type	Interval	0.217066578	-0.084316712	9
NAM Field Permuted Data: Vegetative	Model 2	Trait Type	Interval	0.219351534	-0.095730791	10
NAM Field Permuted Data: Leaf	Model 2	Trait Type	Interval	1.401275875	-0.188412935	1
NAM Field Permuted Data: Leaf	Model 2	Trait Type	Interval	1.374708553	-0.165881362	2
NAM Field Permuted Data: Leaf	Model 2	Trait Type	Interval	1.151657986	0.023286369	3
NAM Field Permuted Data: Leaf	Model 2	Trait Type	Interval	1.141498876	0.031902244	4
NAM Field Permuted Data: Leaf	Model 2	Trait Type	Interval	1.295794107	-0.098954535	5
NAM Field Permuted Data: Leaf	Model 2	Trait Type	Interval	0.95126067	0.193242027	6
NAM Field Permuted Data: Leaf	Model 2	Trait Type	Interval	0.952984175	0.191780333	7
NAM Field Permuted Data: Leaf	Model 2	Trait Type	Interval	0.942684734	0.200515222	8
NAM Field Permuted Data: Leaf	Model 2	Trait Type	Interval	0.963511933	0.182851811	9
NAM Field Permuted Data: Leaf	Model 2	Trait Type	Interval	0.978043095	0.170528027	10
NAM Field Permuted Data: Kernel	Model 2	Trait Type	Interval	17.00014262	0.295491776	1
NAM Field Permuted Data: Kernel	Model 2	Trait Type	Interval	15.65107275	0.351399002	2
NAM Field Permuted Data: Kernel	Model 2	Trait Type	Interval	16.45230981	0.318194686	3
NAM Field Permuted Data: Kernel	Model 2	Trait Type	Interval	16.59007467	0.31248553	4
NAM Field Permuted Data: Kernel	Model 2	Trait Type	Interval	15.94411274	0.33925504	5
NAM Field Permuted Data: Kernel	Model 2	Trait Type	Interval	17.2475372	0.285239419	6
NAM Field Permuted Data: Kernel	Model 2	Trait Type	Interval	17.62947933	0.269411236	7
NAM Field Permuted Data: Kernel	Model 2	Trait Type	Interval	16.90810134	0.299306087	8
NAM Field Permuted Data: Kernel	Model 2	Trait Type	Interval	18.11010968	0.249493284	9
NAM Field Permuted Data: Kernel	Model 2	Trait Type	Interval	19.04831957	0.210612634	10
GAP Field Observed Data: Across Traits	Model 2	Trait Type	Interval	34.50755923	0.359191218	1
GAP Field Observed Data: Across Traits	Model 2	Trait Type	Interval	34.48503328	0.359609527	2
GAP Field Observed Data: Across Traits	Model 2	Trait Type	Interval	31.08103018	0.422822201	3
GAP Field Observed Data: Across Traits	Model 2	Trait Type	Interval	31.03032091	0.423763877	4
GAP Field Observed Data: Across Traits	Model 2	Trait Type	Interval	31.0016879	0.424295595	5
GAP Field Observed Data: Across Traits	Model 2	Trait Type	Interval	28.47041313	0.471301617	6
GAP Field Observed Data: Across Traits	Model 2	Trait Type	Interval	28.31368855	0.474212008	7
GAP Field Observed Data: Across Traits	Model 2	Trait Type	Interval	31.6802368	0.411694875	8
GAP Field Observed Data: Across Traits	Model 2	Trait Type	Interval	29.08897586	0.459814846	9
GAP Field Observed Data: Across Traits	Model 2	Trait Type	Interval	29.4520819	0.453071931	10
GAP Field Observed Data: Flowering	Model 2	Trait Type	Interval	0.491841854	-0.121748202	1
GAP Field Observed Data: Flowering	Model 2	Trait Type	Interval	0.500625122	-0.14178028	2
GAP Field Observed Data: Flowering	Model 2	Trait Type	Interval	0.446656721	-0.018694056	3
GAP Field Observed Data: Flowering	Model 2	Trait Type	Interval	0.44439827	-0.013543187	4
GAP Field Observed Data: Flowering	Model 2	Trait Type	Interval	0.473008209	-0.078794137	5
GAP Field Observed Data: Flowering	Model 2	Trait Type	Interval	0.450579398	-0.027640541	6
GAP Field Observed Data: Flowering	Model 2	Trait Type	Interval	0.452078765	-0.031060162	7
GAP Field Observed Data: Flowering	Model 2	Trait Type	Interval	0.449866457	-0.026014531	8
GAP Field Observed Data: Flowering	Model 2	Trait Type	Interval	0.455635788	-0.039172697	9
GAP Field Observed Data: Flowering	Model 2	Trait Type	Interval	0.441120494	-0.006067534	10
GAP Field Observed Data: Tassel	Model 2	Trait Type	Interval	0.018461193	-0.460900419	1
GAP Field Observed Data: Tassel	Model 2	Trait Type	Interval	0.019640173	-0.554197295	2
GAP Field Observed Data: Tassel	Model 2	Trait Type	Interval	0.020250272	-0.602476623	3
GAP Field Observed Data: Tassel	Model 2	Trait Type	Interval	0.020106723	-0.591117044	4
GAP Field Observed Data: Tassel	Model 2	Trait Type	Interval	0.019885899	-0.573642503	5
GAP Field Observed Data: Tassel	Model 2	Trait Type	Interval	0.021525285	-0.70337295	6
GAP Field Observed Data: Tassel	Model 2	Trait Type	Interval	0.022375426	-0.770647659	7
GAP Field Observed Data: Tassel	Model 2	Trait Type	Interval	0.020936834	-0.656806749	8
GAP Field Observed Data: Tassel	Model 2	Trait Type	Interval	0.022025388	-0.742947934	9
GAP Field Observed Data: Tassel	Model 2	Trait Type	Interval	0.021999745	-0.740918665	10
GAP Field Observed Data: Ear	Model 2	Trait Type	Interval	0.418968406	-0.254214895	1
GAP Field Observed Data: Ear	Model 2	Trait Type	Interval	0.428820093	-0.283706694	2
GAP Field Observed Data: Ear	Model 2	Trait Type	Interval	0.397433677	-0.189748988	3
GAP Field Observed Data: Ear	Model 2	Trait Type	Interval	0.398887952	-0.194102476	4
GAP Field Observed Data: Ear	Model 2	Trait Type	Interval	0.423926962	-0.26905872	5
GAP Field Observed Data: Ear	Model 2	Trait Type	Interval	0.38960077	-0.166300564	6
GAP Field Observed Data: Ear	Model 2	Trait Type	Interval	0.373068581	-0.116810156	7
GAP Field Observed Data: Ear	Model 2	Trait Type	Interval	0.395301634	-0.18336655	8
GAP Field Observed Data: Ear	Model 2	Trait Type	Interval	0.382864308	-0.146134437	9
GAP Field Observed Data: Ear	Model 2	Trait Type	Interval	0.386716789	-0.157667142	10
GAP Field Observed Data: Height	Model 2	Trait Type	Interval	0.332989837	-0.116854278	1
GAP Field Observed Data: Height	Model 2	Trait Type	Interval	0.345112852	-0.157515101	2
GAP Field Observed Data: Height	Model 2	Trait Type	Interval	0.326981791	-0.096703177	3
GAP Field Observed Data: Height	Model 2	Trait Type	Interval	0.328472505	-0.101703061	4
GAP Field Observed Data: Height	Model 2	Trait Type	Interval	0.33470782	-0.122616427	5
GAP Field Observed Data: Height	Model 2	Trait Type	Interval	0.323068062	-0.083576454	6
GAP Field Observed Data: Height	Model 2	Trait Type	Interval	0.324942755	-0.089864212	7
GAP Field Observed Data: Height	Model 2	Trait Type	Interval	0.330979225	-0.110110647	8
GAP Field Observed Data: Height	Model 2	Trait Type	Interval	0.326790966	-0.096063147	9
GAP Field Observed Data: Height	Model 2	Trait Type	Interval	0.318859191	-0.069459821	10
GAP Field Observed Data: Disease	Model 2	Trait Type	Interval	0.113699886	-0.664752733	1
GAP Field Observed Data: Disease	Model 2	Trait Type	Interval	0.125504231	-0.837587704	2
GAP Field Observed Data: Disease	Model 2	Trait Type	Interval	0.103110121	-0.509701217	3
GAP Field Observed Data: Disease	Model 2	Trait Type	Interval	0.100088216	-0.465455572	4
GAP Field Observed Data: Disease	Model 2	Trait Type	Interval	0.126477219	-0.85183385	5
GAP Field Observed Data: Disease	Model 2	Trait Type	Interval	0.082491722	-0.207814058	6
GAP Field Observed Data: Disease	Model 2	Trait Type	Interval	0.073466776	-0.075674046	7
GAP Field Observed Data: Disease	Model 2	Trait Type	Interval	0.082016653	-0.200858269	8
GAP Field Observed Data: Disease	Model 2	Trait Type	Interval	0.0737981	-0.080525173	9
GAP Field Observed Data: Disease	Model 2	Trait Type	Interval	0.074373238	-0.088946133	10
GAP Field Observed Data: Vegetative	Model 2	Trait Type	Interval	2.527104751	-0.260298738	1
GAP Field Observed Data: Vegetative	Model 2	Trait Type	Interval	2.684951836	-0.339019053	2
GAP Field Observed Data: Vegetative	Model 2	Trait Type	Interval	2.461664467	-0.22766285	3
GAP Field Observed Data: Vegetative	Model 2	Trait Type	Interval	2.41677869	-0.205277751	4
GAP Field Observed Data: Vegetative	Model 2	Trait Type	Interval	2.629441771	-0.311335489	5
GAP Field Observed Data: Vegetative	Model 2	Trait Type	Interval	2.459130212	-0.226398985	6
GAP Field Observed Data: Vegetative	Model 2	Trait Type	Interval	2.364234126	-0.17907312	7
GAP Field Observed Data: Vegetative	Model 2	Trait Type	Interval	2.542801816	-0.26812706	8
GAP Field Observed Data: Vegetative	Model 2	Trait Type	Interval	2.357713462	-0.175821184	9
GAP Field Observed Data: Vegetative	Model 2	Trait Type	Interval	2.314094311	-0.154067767	10
GAP Field Observed Data: Leaf	Model 2	Trait Type	Interval	0.101729189	-0.212506387	1
GAP Field Observed Data: Leaf	Model 2	Trait Type	Interval	0.10895121	-0.298585387	2
GAP Field Observed Data: Leaf	Model 2	Trait Type	Interval	0.107293359	-0.278825523	3
GAP Field Observed Data: Leaf	Model 2	Trait Type	Interval	0.108169354	-0.289266475	4
GAP Field Observed Data: Leaf	Model 2	Trait Type	Interval	0.109145504	-0.300901173	5
GAP Field Observed Data: Leaf	Model 2	Trait Type	Interval	0.108717993	-0.295805679	6
GAP Field Observed Data: Leaf	Model 2	Trait Type	Interval	0.110389425	-0.315727423	7
GAP Field Observed Data: Leaf	Model 2	Trait Type	Interval	0.110300838	-0.31467156	8
GAP Field Observed Data: Leaf	Model 2	Trait Type	Interval	0.113941527	-0.358064785	9
GAP Field Observed Data: Leaf	Model 2	Trait Type	Interval	0.117669921	-0.402503377	10
GAP Field Observed Data: Kernel	Model 2	Trait Type	Interval	29.23259272	0.169540288	1
GAP Field Observed Data: Kernel	Model 2	Trait Type	Interval	28.56793469	0.188422353	2
GAP Field Observed Data: Kernel	Model 2	Trait Type	Interval	25.31034464	0.280966224	3
GAP Field Observed Data: Kernel	Model 2	Trait Type	Interval	25.30556781	0.281101928	4
GAP Field Observed Data: Kernel	Model 2	Trait Type	Interval	25.10939237	0.286675015	5
GAP Field Observed Data: Kernel	Model 2	Trait Type	Interval	23.38172838	0.335755689	6
GAP Field Observed Data: Kernel	Model 2	Trait Type	Interval	23.47545129	0.333093144	7
GAP Field Observed Data: Kernel	Model 2	Trait Type	Interval	25.65307226	0.271229781	8
GAP Field Observed Data: Kernel	Model 2	Trait Type	Interval	24.01439802	0.317782372	9
GAP Field Observed Data: Kernel	Model 2	Trait Type	Interval	24.67754682	0.298943183	10
GAP Field Permuted Data: Across Traits	Model 2	Trait Type	Interval	1.708997113	0.472305249	1
GAP Field Permuted Data: Across Traits	Model 2	Trait Type	Interval	1.730598201	0.465635384	2
GAP Field Permuted Data: Across Traits	Model 2	Trait Type	Interval	1.587734919	0.509747924	3
GAP Field Permuted Data: Across Traits	Model 2	Trait Type	Interval	1.587845783	0.509713692	4
GAP Field Permuted Data: Across Traits	Model 2	Trait Type	Interval	1.626656654	0.497729885	5
GAP Field Permuted Data: Across Traits	Model 2	Trait Type	Interval	1.644403983	0.492249962	6
GAP Field Permuted Data: Across Traits	Model 2	Trait Type	Interval	1.651747351	0.489982517	7
GAP Field Permuted Data: Across Traits	Model 2	Trait Type	Interval	1.64451643	0.492215241	8
GAP Field Permuted Data: Across Traits	Model 2	Trait Type	Interval	1.653149259	0.489549643	9
GAP Field Permuted Data: Across Traits	Model 2	Trait Type	Interval	1.688045161	0.478774678	10
GAP Field Permuted Data: Flowering	Model 2	Trait Type	Interval	0.016816844	-0.494955116	1
GAP Field Permuted Data: Flowering	Model 2	Trait Type	Interval	0.016874344	-0.500066581	2
GAP Field Permuted Data: Flowering	Model 2	Trait Type	Interval	0.016636296	-0.478905005	3
GAP Field Permuted Data: Flowering	Model 2	Trait Type	Interval	0.016703281	-0.484859718	4
GAP Field Permuted Data: Flowering	Model 2	Trait Type	Interval	0.016624021	-0.477813783	5
GAP Field Permuted Data: Flowering	Model 2	Trait Type	Interval	0.017560502	-0.561063516	6
GAP Field Permuted Data: Flowering	Model 2	Trait Type	Interval	0.017740336	-0.577050057	7
GAP Field Permuted Data: Flowering	Model 2	Trait Type	Interval	0.017579498	-0.562752197	8
GAP Field Permuted Data: Flowering	Model 2	Trait Type	Interval	0.017876241	-0.589131556	9
GAP Field Permuted Data: Flowering	Model 2	Trait Type	Interval	0.018571902	-0.650973251	10
GAP Field Permuted Data: Tassel	Model 2	Trait Type	Interval	0.00300277	-0.433143852	1
GAP Field Permuted Data: Tassel	Model 2	Trait Type	Interval	0.003025801	-0.444136304	2
GAP Field Permuted Data: Tassel	Model 2	Trait Type	Interval	0.002701548	-0.289378547	3
GAP Field Permuted Data: Tassel	Model 2	Trait Type	Interval	0.002711219	-0.293994412	4
GAP Field Permuted Data: Tassel	Model 2	Trait Type	Interval	0.002696791	-0.287108143	5
GAP Field Permuted Data: Tassel	Model 2	Trait Type	Interval	0.002731907	-0.303868109	6
GAP Field Permuted Data: Tassel	Model 2	Trait Type	Interval	0.002723281	-0.299751231	7
GAP Field Permuted Data: Tassel	Model 2	Trait Type	Interval	0.002719844	-0.298110683	8
GAP Field Permuted Data: Tassel	Model 2	Trait Type	Interval	0.002760865	-0.317689252	9
GAP Field Permuted Data: Tassel	Model 2	Trait Type	Interval	0.002889438	-0.379053903	10
GAP Field Permuted Data: Ear	Model 2	Trait Type	Interval	0.019981382	-0.513005604	1
GAP Field Permuted Data: Ear	Model 2	Trait Type	Interval	0.020589638	-0.559063239	2
GAP Field Permuted Data: Ear	Model 2	Trait Type	Interval	0.018463403	-0.398063112	3
GAP Field Permuted Data: Ear	Model 2	Trait Type	Interval	0.018409231	-0.393961158	4
GAP Field Permuted Data: Ear	Model 2	Trait Type	Interval	0.018945553	-0.434571846	5
GAP Field Permuted Data: Ear	Model 2	Trait Type	Interval	0.018603814	-0.408695107	6
GAP Field Permuted Data: Ear	Model 2	Trait Type	Interval	0.018476377	-0.39904551	7
GAP Field Permuted Data: Ear	Model 2	Trait Type	Interval	0.019083214	-0.444995678	8
GAP Field Permuted Data: Ear	Model 2	Trait Type	Interval	0.018441296	-0.396389159	9
GAP Field Permuted Data: Ear	Model 2	Trait Type	Interval	0.018570244	-0.406153166	10
GAP Field Permuted Data: Height	Model 2	Trait Type	Interval	0.008166675	-0.387443196	1
GAP Field Permuted Data: Height	Model 2	Trait Type	Interval	0.007994714	-0.358228671	2
GAP Field Permuted Data: Height	Model 2	Trait Type	Interval	0.007429636	-0.262227093	3
GAP Field Permuted Data: Height	Model 2	Trait Type	Interval	0.007453689	-0.266313482	4
GAP Field Permuted Data: Height	Model 2	Trait Type	Interval	0.00778381	-0.322397885	5
GAP Field Permuted Data: Height	Model 2	Trait Type	Interval	0.007432938	-0.262787991	6
GAP Field Permuted Data: Height	Model 2	Trait Type	Interval	0.007266066	-0.234437964	7
GAP Field Permuted Data: Height	Model 2	Trait Type	Interval	0.007560487	-0.28445743	8
GAP Field Permuted Data: Height	Model 2	Trait Type	Interval	0.007142301	-0.213411501	9
GAP Field Permuted Data: Height	Model 2	Trait Type	Interval	0.006978964	-0.185662025	10
GAP Field Permuted Data: Disease	Model 2	Trait Type	Interval	0.010233014	-0.610971963	1
GAP Field Permuted Data: Disease	Model 2	Trait Type	Interval	0.010559165	-0.662317533	2
GAP Field Permuted Data: Disease	Model 2	Trait Type	Interval	0.009796789	-0.542297438	3
GAP Field Permuted Data: Disease	Model 2	Trait Type	Interval	0.009876784	-0.554891022	4
GAP Field Permuted Data: Disease	Model 2	Trait Type	Interval	0.010013246	-0.576374109	5
GAP Field Permuted Data: Disease	Model 2	Trait Type	Interval	0.010187979	-0.603882192	6
GAP Field Permuted Data: Disease	Model 2	Trait Type	Interval	0.010431244	-0.64217911	7
GAP Field Permuted Data: Disease	Model 2	Trait Type	Interval	0.010012188	-0.57620756	8
GAP Field Permuted Data: Disease	Model 2	Trait Type	Interval	0.010414868	-0.639601032	9
GAP Field Permuted Data: Disease	Model 2	Trait Type	Interval	0.010754415	-0.69305557	10
GAP Field Permuted Data: Vegetative	Model 2	Trait Type	Interval	0.11203926	-0.295045673	1
GAP Field Permuted Data: Vegetative	Model 2	Trait Type	Interval	0.11417389	-0.319719556	2
GAP Field Permuted Data: Vegetative	Model 2	Trait Type	Interval	0.106079352	-0.22615595	3
GAP Field Permuted Data: Vegetative	Model 2	Trait Type	Interval	0.106145856	-0.22692466	4
GAP Field Permuted Data: Vegetative	Model 2	Trait Type	Interval	0.108861456	-0.258313888	5
GAP Field Permuted Data: Vegetative	Model 2	Trait Type	Interval	0.109296171	-0.2633387	6
GAP Field Permuted Data: Vegetative	Model 2	Trait Type	Interval	0.109952176	-0.27092137	7
GAP Field Permuted Data: Vegetative	Model 2	Trait Type	Interval	0.109429944	-0.26488496	8
GAP Field Permuted Data: Vegetative	Model 2	Trait Type	Interval	0.110050786	-0.272061192	9
GAP Field Permuted Data: Vegetative	Model 2	Trait Type	Interval	0.112172762	-0.296588803	10
GAP Field Permuted Data: Leaf	Model 2	Trait Type	Interval	0.00347061	-0.442956371	1
GAP Field Permuted Data: Leaf	Model 2	Trait Type	Interval	0.00357374	-0.485834347	2
GAP Field Permuted Data: Leaf	Model 2	Trait Type	Interval	0.003373335	-0.402513007	3
GAP Field Permuted Data: Leaf	Model 2	Trait Type	Interval	0.00341514	-0.419893837	4
GAP Field Permuted Data: Leaf	Model 2	Trait Type	Interval	0.003540267	-0.471917313	5
GAP Field Permuted Data: Leaf	Model 2	Trait Type	Interval	0.003456777	-0.437205145	6
GAP Field Permuted Data: Leaf	Model 2	Trait Type	Interval	0.003436631	-0.428828978	7
GAP Field Permuted Data: Leaf	Model 2	Trait Type	Interval	0.00350501	-0.457258614	8
GAP Field Permuted Data: Leaf	Model 2	Trait Type	Interval	0.003489654	-0.450874424	9
GAP Field Permuted Data: Leaf	Model 2	Trait Type	Interval	0.003552971	-0.477199288	10
GAP Field Permuted Data: Kernel	Model 2	Trait Type	Interval	1.448457874	0.435146802	1
GAP Field Permuted Data: Kernel	Model 2	Trait Type	Interval	1.469257327	0.427035666	2
GAP Field Permuted Data: Kernel	Model 2	Trait Type	Interval	1.347575445	0.474487789	3
GAP Field Permuted Data: Kernel	Model 2	Trait Type	Interval	1.347545093	0.474499625	4
GAP Field Permuted Data: Kernel	Model 2	Trait Type	Interval	1.379589167	0.46200344	5
GAP Field Permuted Data: Kernel	Model 2	Trait Type	Interval	1.391089587	0.457518637	6
GAP Field Permuted Data: Kernel	Model 2	Trait Type	Interval	1.395743747	0.45570366	7
GAP Field Permuted Data: Kernel	Model 2	Trait Type	Interval	1.395326926	0.455866207	8
GAP Field Permuted Data: Kernel	Model 2	Trait Type	Interval	1.395320818	0.455868589	9
GAP Field Permuted Data: Kernel	Model 2	Trait Type	Interval	1.420714352	0.445965906	10
NAM Field Observed Data	Model 3	Across Traits	Interval	43.92457081	0.748830759	1
NAM Field Observed Data	Model 3	Across Traits	Interval	45.85796825	0.737775217	2
NAM Field Observed Data	Model 3	Across Traits	Interval	48.73999073	0.721295251	3
NAM Field Observed Data	Model 3	Across Traits	Interval	49.06909146	0.719413389	4
NAM Field Observed Data	Model 3	Across Traits	Interval	47.22281323	0.729970768	5
NAM Field Observed Data	Model 3	Across Traits	Interval	53.86407962	0.691994714	6
NAM Field Observed Data	Model 3	Across Traits	Interval	55.77357885	0.681075826	7
NAM Field Observed Data	Model 3	Across Traits	Interval	51.89520917	0.703253099	8
NAM Field Observed Data	Model 3	Across Traits	Interval	57.2784498	0.672470681	9
NAM Field Observed Data	Model 3	Across Traits	Interval	59.6810792	0.658731979	10
NAM Field Permuted Data	Model 3	Across Traits	Interval	44.22261872	0.547471278	1
NAM Field Permuted Data	Model 3	Across Traits	Interval	39.26309812	0.598221903	2
NAM Field Permuted Data	Model 3	Across Traits	Interval	41.13794793	0.579036621	3
NAM Field Permuted Data	Model 3	Across Traits	Interval	41.3947121	0.576409161	4
NAM Field Permuted Data	Model 3	Across Traits	Interval	39.57564823	0.595023587	5
NAM Field Permuted Data	Model 3	Across Traits	Interval	43.93183877	0.550446821	6
NAM Field Permuted Data	Model 3	Across Traits	Interval	44.48661329	0.54476983	7
NAM Field Permuted Data	Model 3	Across Traits	Interval	43.44650086	0.555413269	8
NAM Field Permuted Data	Model 3	Across Traits	Interval	45.29328461	0.536515186	9
NAM Field Permuted Data	Model 3	Across Traits	Interval	45.92585729	0.530042089	10
GAP Field Observed Data	Model 3	Across Traits	Interval	11.89482089	0.789779936	1
GAP Field Observed Data	Model 3	Across Traits	Interval	11.69032949	0.793393963	2
GAP Field Observed Data	Model 3	Across Traits	Interval	11.84627402	0.790637917	3
GAP Field Observed Data	Model 3	Across Traits	Interval	11.8982401	0.789719508	4
GAP Field Observed Data	Model 3	Across Traits	Interval	11.50910604	0.796596769	5
GAP Field Observed Data	Model 3	Across Traits	Interval	12.26209844	0.783288951	6
GAP Field Observed Data	Model 3	Across Traits	Interval	12.60448001	0.777237958	7
GAP Field Observed Data	Model 3	Across Traits	Interval	12.32740181	0.782134829	8
GAP Field Observed Data	Model 3	Across Traits	Interval	12.9346634	0.771402547	9
GAP Field Observed Data	Model 3	Across Traits	Interval	13.19277506	0.766840877	10
GAP Field Permuted Data	Model 3	Across Traits	Interval	1.65682217	0.348744474	1
GAP Field Permuted Data	Model 3	Across Traits	Interval	1.671037825	0.343156654	2
GAP Field Permuted Data	Model 3	Across Traits	Interval	1.570560183	0.382651913	3
GAP Field Permuted Data	Model 3	Across Traits	Interval	1.580154603	0.378880585	4
GAP Field Permuted Data	Model 3	Across Traits	Interval	1.564887664	0.384881639	5
GAP Field Permuted Data	Model 3	Across Traits	Interval	1.628362146	0.359931401	6
GAP Field Permuted Data	Model 3	Across Traits	Interval	1.671290424	0.343057364	7
GAP Field Permuted Data	Model 3	Across Traits	Interval	1.630005951	0.359285262	8
GAP Field Permuted Data	Model 3	Across Traits	Interval	1.657639927	0.348423035	9
GAP Field Permuted Data	Model 3	Across Traits	Interval	1.703383606	0.330442334	10
GAP Mass Features Observed Data	Model 3	Across Traits	Interval	2983.790434	0.956991729	1
GAP Mass Features Observed Data	Model 3	Across Traits	Interval	2965.35773	0.957257417	2
GAP Mass Features Observed Data	Model 3	Across Traits	Interval	3027.933029	0.956355459	3
GAP Mass Features Observed Data	Model 3	Across Traits	Interval	3037.807988	0.956213121	4
GAP Mass Features Observed Data	Model 3	Across Traits	Interval	2992.524236	0.95686584	5
GAP Mass Features Observed Data	Model 3	Across Traits	Interval	3013.380995	0.956565211	6
GAP Mass Features Observed Data	Model 3	Across Traits	Interval	3004.221844	0.956697231	7
GAP Mass Features Observed Data	Model 3	Across Traits	Interval	3027.627734	0.956359859	8
GAP Mass Features Observed Data	Model 3	Across Traits	Interval	3027.999514	0.9563545	9
GAP Mass Features Observed Data	Model 3	Across Traits	Interval	3010.672835	0.956604247	10
GAP Mass Features Permuted Data	Model 3	Across Traits	Interval	8598.911655	0.75724078	1
GAP Mass Features Permuted Data	Model 3	Across Traits	Interval	8864.531573	0.749741961	2
GAP Mass Features Permuted Data	Model 3	Across Traits	Interval	8167.984306	0.769406457	3
GAP Mass Features Permuted Data	Model 3	Across Traits	Interval	7586.566434	0.785820692	4
GAP Mass Features Permuted Data	Model 3	Across Traits	Interval	7741.389999	0.781449807	5
GAP Mass Features Permuted Data	Model 3	Across Traits	Interval	8425.789114	0.76212827	6
GAP Mass Features Permuted Data	Model 3	Across Traits	Interval	8540.026099	0.758903201	7
GAP Mass Features Permuted Data	Model 3	Across Traits	Interval	8334.528025	0.764704697	8
GAP Mass Features Permuted Data	Model 3	Across Traits	Interval	8755.150436	0.752829942	9
GAP Mass Features Permuted Data	Model 3	Across Traits	Interval	9145.760139	0.741802487	10
GAP Expression Observed Data	Model 3	Across Traits	Interval	40868.16994	0.90809839	1
GAP Expression Observed Data	Model 3	Across Traits	Interval	42531.59097	0.9043578	2
GAP Expression Observed Data	Model 3	Across Traits	Interval	46146.0675	0.896229806	3
GAP Expression Observed Data	Model 3	Across Traits	Interval	46497.67518	0.895439135	4
GAP Expression Observed Data	Model 3	Across Traits	Interval	44010.99397	0.901031017	5
GAP Expression Observed Data	Model 3	Across Traits	Interval	49150.43853	0.889473778	6
GAP Expression Observed Data	Model 3	Across Traits	Interval	49713.04266	0.888208631	7
GAP Expression Observed Data	Model 3	Across Traits	Interval	49956.16247	0.887661919	8
GAP Expression Observed Data	Model 3	Across Traits	Interval	51035.37409	0.885235061	9
GAP Expression Observed Data	Model 3	Across Traits	Interval	52240.66407	0.882524685	10
GAP Expression Permuted Data	Model 3	Across Traits	Interval	2099.082083	0.988529805	1
GAP Expression Permuted Data	Model 3	Across Traits	Interval	2095.313442	0.988550398	2
GAP Expression Permuted Data	Model 3	Across Traits	Interval	2173.809681	0.988121464	3
GAP Expression Permuted Data	Model 3	Across Traits	Interval	2146.516954	0.988270602	4
GAP Expression Permuted Data	Model 3	Across Traits	Interval	2135.6505	0.988329981	5
GAP Expression Permuted Data	Model 3	Across Traits	Interval	2137.75891	0.98831846	6
GAP Expression Permuted Data	Model 3	Across Traits	Interval	2161.900538	0.98818654	7
GAP Expression Permuted Data	Model 3	Across Traits	Interval	2132.397441	0.988347757	8
GAP Expression Permuted Data	Model 3	Across Traits	Interval	2168.103158	0.988152647	9
GAP Expression Permuted Data	Model 3	Across Traits	Interval	2183.150973	0.98807042	10
NAM Field Observed Data	Model 4	Across Traits	Interval	37.90965767	0.774553896	1
NAM Field Observed Data	Model 4	Across Traits	Interval	42.08395082	0.73931573	2
NAM Field Observed Data	Model 4	Across Traits	Interval	33.117387	0.803359248	3
NAM Field Observed Data	Model 4	Across Traits	Interval	44.50295263	0.758032074	4
NAM Field Observed Data	Model 4	Across Traits	Interval	77.78569641	0.750243929	5
NAM Field Observed Data	Model 4	Across Traits	Interval	28.4828241	0.812564118	6
NAM Field Observed Data	Model 4	Across Traits	Interval	46.82080888	0.746142378	7
NAM Field Observed Data	Model 4	Across Traits	Interval	38.52164802	0.788647319	8
NAM Field Observed Data	Model 4	Across Traits	Interval	108.4504563	0.744439997	9
NAM Field Observed Data	Model 4	Across Traits	Interval	28.29510111	0.817885294	10
NAM Field Permuted Data	Model 4	Across Traits	Interval	28.95817192	0.662301206	1
NAM Field Permuted Data	Model 4	Across Traits	Interval	35.89498037	0.595379396	2
NAM Field Permuted Data	Model 4	Across Traits	Interval	24.42140929	0.731227927	3
NAM Field Permuted Data	Model 4	Across Traits	Interval	30.13494285	0.692854449	4
NAM Field Permuted Data	Model 4	Across Traits	Interval	74.8344847	0.68765664	5
NAM Field Permuted Data	Model 4	Across Traits	Interval	21.07842554	0.738327531	6
NAM Field Permuted Data	Model 4	Across Traits	Interval	35.00088503	0.70298047	7
NAM Field Permuted Data	Model 4	Across Traits	Interval	33.16337999	0.647355326	8
NAM Field Permuted Data	Model 4	Across Traits	Interval	79.92922255	0.686487335	9
NAM Field Permuted Data	Model 4	Across Traits	Interval	19.64303121	0.759834387	10
GAP Field Observed Data	Model 4	Across Traits	Interval	20.96539031	0.635128782	1
GAP Field Observed Data	Model 4	Across Traits	Interval	19.46760103	0.601741264	2
GAP Field Observed Data	Model 4	Across Traits	Interval	20.97771281	0.635872656	3
GAP Field Observed Data	Model 4	Across Traits	Interval	24.71444334	0.645951388	4
GAP Field Observed Data	Model 4	Across Traits	Interval	18.45106341	0.573353006	5
GAP Field Observed Data	Model 4	Across Traits	Interval	17.25107077	0.576184034	6
GAP Field Observed Data	Model 4	Across Traits	Interval	33.14068018	0.464470399	7
GAP Field Observed Data	Model 4	Across Traits	Interval	23.44000995	0.605367418	8
GAP Field Observed Data	Model 4	Across Traits	Interval	21.12312468	0.57854344	9
GAP Field Observed Data	Model 4	Across Traits	Interval	36.05010547	0.627104305	10
GAP Field Permuted Data	Model 4	Across Traits	Interval	1.00541572	0.590736441	1
GAP Field Permuted Data	Model 4	Across Traits	Interval	0.877516631	0.644936773	2
GAP Field Permuted Data	Model 4	Across Traits	Interval	1.008273923	0.645223113	3
GAP Field Permuted Data	Model 4	Across Traits	Interval	1.178435768	0.624292204	4
GAP Field Permuted Data	Model 4	Across Traits	Interval	0.840756788	0.605688297	5
GAP Field Permuted Data	Model 4	Across Traits	Interval	1.026379204	0.637647695	6
GAP Field Permuted Data	Model 4	Across Traits	Interval	0.919369383	0.648937319	7
GAP Field Permuted Data	Model 4	Across Traits	Interval	0.867400036	0.606529437	8
GAP Field Permuted Data	Model 4	Across Traits	Interval	0.895047878	0.631616065	9
GAP Field Permuted Data	Model 4	Across Traits	Interval	0.986592693	0.6315381	10
GAP Mass Features Observed Data	Model 4	Across Traits	Interval	6767.083163	0.899408228	1
GAP Mass Features Observed Data	Model 4	Across Traits	Interval	5694.35994	0.913965379	2
GAP Mass Features Observed Data	Model 4	Across Traits	Interval	7911.073124	0.904443299	3
GAP Mass Features Observed Data	Model 4	Across Traits	Interval	8326.993063	0.903295683	4
GAP Mass Features Observed Data	Model 4	Across Traits	Interval	5947.545402	0.899588688	5
GAP Mass Features Observed Data	Model 4	Across Traits	Interval	6682.136505	0.904057672	6
GAP Mass Features Observed Data	Model 4	Across Traits	Interval	6156.335219	0.910247292	7
GAP Mass Features Observed Data	Model 4	Across Traits	Interval	6071.773287	0.899619434	8
GAP Mass Features Observed Data	Model 4	Across Traits	Interval	6912.986106	0.897220883	9
GAP Mass Features Observed Data	Model 4	Across Traits	Interval	6731.669595	0.913803807	10
GAP Mass Features Permuted Data	Model 4	Across Traits	Interval	3066.677468	0.911857982	1
GAP Mass Features Permuted Data	Model 4	Across Traits	Interval	2676.247312	0.921663097	2
GAP Mass Features Permuted Data	Model 4	Across Traits	Interval	3455.005196	0.912769063	3
GAP Mass Features Permuted Data	Model 4	Across Traits	Interval	3867.696663	0.913781783	4
GAP Mass Features Permuted Data	Model 4	Across Traits	Interval	2578.659031	0.91414214	5
GAP Mass Features Permuted Data	Model 4	Across Traits	Interval	3441.997928	0.90972267	6
GAP Mass Features Permuted Data	Model 4	Across Traits	Interval	2773.111174	0.921779997	7
GAP Mass Features Permuted Data	Model 4	Across Traits	Interval	2854.252788	0.910781577	8
GAP Mass Features Permuted Data	Model 4	Across Traits	Interval	3074.570244	0.908031201	9
GAP Mass Features Permuted Data	Model 4	Across Traits	Interval	3348.090354	0.911563337	10
GAP Expression Observed Data	Model 4	Across Traits	Interval	81140.47476	0.812871866	1
GAP Expression Observed Data	Model 4	Across Traits	Interval	68847.45576	0.815622699	2
GAP Expression Observed Data	Model 4	Across Traits	Interval	110802.958	0.825205458	3
GAP Expression Observed Data	Model 4	Across Traits	Interval	178855.118	0.804099176	4
GAP Expression Observed Data	Model 4	Across Traits	Interval	74471.48516	0.784495343	5
GAP Expression Observed Data	Model 4	Across Traits	Interval	74316.22545	0.814209761	6
GAP Expression Observed Data	Model 4	Across Traits	Interval	78344.3498	0.807568646	7
GAP Expression Observed Data	Model 4	Across Traits	Interval	57789.35687	0.826649359	8
GAP Expression Observed Data	Model 4	Across Traits	Interval	98186.34419	0.839914862	9
GAP Expression Observed Data	Model 4	Across Traits	Interval	118665.7545	0.818045437	10
GAP Expression Permuted Data	Model 4	Across Traits	Interval	34868.69907	0.817128885	1
GAP Expression Permuted Data	Model 4	Across Traits	Interval	16274.77601	0.906815236	2
GAP Expression Permuted Data	Model 4	Across Traits	Interval	20501.6235	0.900565776	3
GAP Expression Permuted Data	Model 4	Across Traits	Interval	32207.85563	0.865500932	4
GAP Expression Permuted Data	Model 4	Across Traits	Interval	13616.39094	0.907979754	5
GAP Expression Permuted Data	Model 4	Across Traits	Interval	21546.77623	0.891601706	6
GAP Expression Permuted Data	Model 4	Across Traits	Interval	16661.27202	0.913968825	7
GAP Expression Permuted Data	Model 4	Across Traits	Interval	17551.89704	0.885894506	8
GAP Expression Permuted Data	Model 4	Across Traits	Interval	15673.51128	0.907671674	9
GAP Expression Permuted Data	Model 4	Across Traits	Interval	20189.60347	0.902494247	10
NAM Field Observed Data	Model 4	Across Traits	SNP	2.379494493	0.165988979	1
NAM Field Observed Data	Model 4	Across Traits	SNP	2.312358705	0.13128997	2
NAM Field Observed Data	Model 4	Across Traits	SNP	1.871451679	0.189582906	3
NAM Field Observed Data	Model 4	Across Traits	SNP	2.728146005	0.211770425	4
NAM Field Observed Data	Model 4	Across Traits	SNP	5.895225178	0.202876372	5
NAM Field Observed Data	Model 4	Across Traits	SNP	2.313954667	0.137345041	6
NAM Field Observed Data	Model 4	Across Traits	SNP	3.441432464	0.179023548	7
NAM Field Observed Data	Model 4	Across Traits	SNP	1.859586133	0.152688096	8
NAM Field Observed Data	Model 4	Across Traits	SNP	19.05925663	0.281130155	9
NAM Field Observed Data	Model 4	Across Traits	SNP	2.666675925	0.221587949	10
NAM Field Permuted Data	Model 4	Across Traits	SNP	1.638962399	0.092362491	1
NAM Field Permuted Data	Model 4	Across Traits	SNP	1.534024587	0.066667571	2
NAM Field Permuted Data	Model 4	Across Traits	SNP	1.165955001	0.100345137	3
NAM Field Permuted Data	Model 4	Across Traits	SNP	1.567786644	0.116779842	4
NAM Field Permuted Data	Model 4	Across Traits	SNP	5.38936364	0.160832267	5
NAM Field Permuted Data	Model 4	Across Traits	SNP	1.606061881	0.082501541	6
NAM Field Permuted Data	Model 4	Across Traits	SNP	2.772575979	0.132804111	7
NAM Field Permuted Data	Model 4	Across Traits	SNP	1.219153446	0.071478836	8
NAM Field Permuted Data	Model 4	Across Traits	SNP	16.41626481	0.237781978	9
NAM Field Permuted Data	Model 4	Across Traits	SNP	1.679244739	0.169998658	10
GAP Field Observed Data	Model 4	Across Traits	SNP	0.308015856	0.011224807	1
GAP Field Observed Data	Model 4	Across Traits	SNP	0.343635508	0.004947383	2
GAP Field Observed Data	Model 4	Across Traits	SNP	0.299475565	0.014689768	3
GAP Field Observed Data	Model 4	Across Traits	SNP	0.362083823	0.012515572	4
GAP Field Observed Data	Model 4	Across Traits	SNP	0.232481278	0.007835026	5
GAP Field Observed Data	Model 4	Across Traits	SNP	0.420719251	0.003495763	6
GAP Field Observed Data	Model 4	Across Traits	SNP	0.595184014	0.005890704	7
GAP Field Observed Data	Model 4	Across Traits	SNP	0.336117715	0.006770793	8
GAP Field Observed Data	Model 4	Across Traits	SNP	0.251830769	0.009967575	9
GAP Field Observed Data	Model 4	Across Traits	SNP	0.59040216	0.009319748	10
GAP Field Permuted Data	Model 4	Across Traits	SNP	0.011323731	0.008614416	1
GAP Field Permuted Data	Model 4	Across Traits	SNP	0.011417261	0.008941022	2
GAP Field Permuted Data	Model 4	Across Traits	SNP	0.011075865	0.008684012	3
GAP Field Permuted Data	Model 4	Across Traits	SNP	0.009949616	0.009033343	4
GAP Field Permuted Data	Model 4	Across Traits	SNP	0.010518867	0.008648111	5
GAP Field Permuted Data	Model 4	Across Traits	SNP	0.011664697	0.009216447	6
GAP Field Permuted Data	Model 4	Across Traits	SNP	0.011716812	0.008988616	7
GAP Field Permuted Data	Model 4	Across Traits	SNP	0.011047819	0.009135668	8
GAP Field Permuted Data	Model 4	Across Traits	SNP	0.011662353	0.008079049	9
GAP Field Permuted Data	Model 4	Across Traits	SNP	0.011781091	0.008616773	10
GAP Mass Features Observed Data	Model 4	Across Traits	SNP	67.57769444	0.120691316	1
GAP Mass Features Observed Data	Model 4	Across Traits	SNP	83.02257491	0.104644729	2
GAP Mass Features Observed Data	Model 4	Across Traits	SNP	70.54579101	0.131609507	3
GAP Mass Features Observed Data	Model 4	Across Traits	SNP	76.89597336	0.109601362	4
GAP Mass Features Observed Data	Model 4	Across Traits	SNP	72.04992843	0.121662951	5
GAP Mass Features Observed Data	Model 4	Across Traits	SNP	73.4094836	0.108553343	6
GAP Mass Features Observed Data	Model 4	Across Traits	SNP	82.17652339	0.106754739	7
GAP Mass Features Observed Data	Model 4	Across Traits	SNP	65.67447758	0.121696333	8
GAP Mass Features Observed Data	Model 4	Across Traits	SNP	68.17998583	0.115051539	9
GAP Mass Features Observed Data	Model 4	Across Traits	SNP	82.62497729	0.111597401	10
GAP Mass Features Permuted Data	Model 4	Across Traits	SNP	15.65982307	0.204953229	1
GAP Mass Features Permuted Data	Model 4	Across Traits	SNP	16.33075457	0.196413929	2
GAP Mass Features Permuted Data	Model 4	Across Traits	SNP	15.47492014	0.221591693	3
GAP Mass Features Permuted Data	Model 4	Across Traits	SNP	14.55863299	0.215117574	4
GAP Mass Features Permuted Data	Model 4	Across Traits	SNP	15.15990589	0.21299054	5
GAP Mass Features Permuted Data	Model 4	Across Traits	SNP	15.24899202	0.21012636	6
GAP Mass Features Permuted Data	Model 4	Across Traits	SNP	16.46129609	0.201950032	7
GAP Mass Features Permuted Data	Model 4	Across Traits	SNP	15.16281662	0.218046819	8
GAP Mass Features Permuted Data	Model 4	Across Traits	SNP	16.13395746	0.194133598	9
GAP Mass Features Permuted Data	Model 4	Across Traits	SNP	16.05772311	0.186289495	10
GAP Expression Observed Data	Model 4	Across Traits	SNP	500.2647974	0.122306589	1
GAP Expression Observed Data	Model 4	Across Traits	SNP	541.1379079	0.104371981	2
GAP Expression Observed Data	Model 4	Across Traits	SNP	1026.821595	0.12569509	3
GAP Expression Observed Data	Model 4	Across Traits	SNP	1293.179918	0.10180748	4
GAP Expression Observed Data	Model 4	Across Traits	SNP	386.1384654	0.15662818	5
GAP Expression Observed Data	Model 4	Across Traits	SNP	317.2778481	0.154137623	6
GAP Expression Observed Data	Model 4	Across Traits	SNP	442.8219134	0.127408308	7
GAP Expression Observed Data	Model 4	Across Traits	SNP	593.4679939	0.112645944	8
GAP Expression Observed Data	Model 4	Across Traits	SNP	763.3019361	0.142457318	9
GAP Expression Observed Data	Model 4	Across Traits	SNP	1559.956786	0.085512262	10
GAP Expression Permuted Data	Model 4	Across Traits	SNP	20.22267448	0.234585286	1
GAP Expression Permuted Data	Model 4	Across Traits	SNP	21.86782958	0.224221031	2
GAP Expression Permuted Data	Model 4	Across Traits	SNP	20.81599923	0.248287676	3
GAP Expression Permuted Data	Model 4	Across Traits	SNP	19.49739085	0.246214863	4
GAP Expression Permuted Data	Model 4	Across Traits	SNP	20.35792637	0.242377998	5
GAP Expression Permuted Data	Model 4	Across Traits	SNP	20.81764052	0.246162258	6
GAP Expression Permuted Data	Model 4	Across Traits	SNP	23.3084996	0.221422698	7
GAP Expression Permuted Data	Model 4	Across Traits	SNP	19.16626186	0.246846337	8
GAP Expression Permuted Data	Model 4	Across Traits	SNP	20.69365472	0.225607828	9
GAP Expression Permuted Data	Model 4	Across Traits	SNP	22.21959513	0.226749427	10
