# Supplementary material for: Elucidating the patterns of pleiotropy and its biological relevance in maize
Source: PLoS Genet. 2023 Mar 21;19(3):e1010664. doi: 10.1371/journal.pgen.1010664 (PMC10030035; doi:10.1371/journal.pgen.1010664)
Supplement: S6 Table — (CSV) [file pgen.1010664.s006.csv]

rr_id	seqid	start	end	average_r2_ld_nam	average_r2_ld_282	np_noperm_mean_gerp	gp_noperm_mean_gerp	gm_noperm_mean_gerp	ge_noperm_mean_gerp	max_protein_expression_23tissues	v4_gene_rna	v4_start_rna	v4_end_rna	max_rna_expression_23tissues	atac_seq_peak_count	snp_count_goodman_all	snp_count_nam_all	range_type	interval_size	nam_filtered_all_true_uniqueCount	npp_unique_perm_1	npp_unique_perm_2	npp_unique_perm_3	npp_unique_perm_4	npp_unique_perm_5	npp_unique_perm_6	npp_unique_perm_7	npp_unique_perm_8	npp_unique_perm_9	npp_unique_perm_10	goodman_filtered_physiological_true_uniqueCount	gpp_unique_perm_1	gpp_unique_perm_2	gpp_unique_perm_3	gpp_unique_perm_4	gpp_unique_perm_5	gpp_unique_perm_6	gpp_unique_perm_7	gpp_unique_perm_8	gpp_unique_perm_9	gpp_unique_perm_10	goodman_filtered_metabolite_true_uniqueCount	gpm_perm_1	gpm_perm_2	gpm_perm_3	gpm_perm_4	gpm_perm_5	gpm_perm_6	gpm_perm_7
genic_rr_1	1	44289	49837	0	0					0				0	0	0	0	genic	5548	0	0	0	0	0	0	0	0	0	0	0	0	0	0	0	0	0	0	0	0	0	0	0	0	0	0	0	0	0	0
genic_rr_10	1	209979	215403	0.118252581	0.073374241	11.92	-13.26	-5.2	-12.67714286	0				0	0	21	9	genic	5424	5	4	4	5	4	3	4	6	5	6	5	1	0	0	0	0	0	0	0	0	0	0	41	39	46	32	43	29	38	39
genic_rr_100	1	3775217	3778050	0.105077631	0.064353496	-0.184835714	1.33	-0.501928571	-0.637922573	7.907868037	Zm00001d027363	3775217	3778050	5.688605371	1	140	101	genic	2833	30	20	21	21	20	19	21	22	23	20	22	1	1	3	0	1	1	1	0	0	2	0	350	212	217	184	192	211	185	192
genic_rr_1000	1	38042022	38042845	0	0					0	Zm00001d028521	38042022	38042845	0.0107496	0	0	0	genic	823	0	0	0	0	0	0	0	0	0	0	0	0	0	0	0	0	0	0	0	0	0	0	0	0	0	0	0	0	0	0
genic_rr_10000	2	236201112	236202515	0.156887493	0.08211157	0.44		4.19	1.92610339	4.211754976	Zm00001d007606	236201112	236202515	6.934620814	0	13	6	genic	1403	6	3	3	3	3	3	3	3	2	2	2	0	0	0	0	1	0	1	0	0	0	0	27	17	18	22	22	23	11	22
genic_rr_10001	2	236212341	236213513	0	0					0	Zm00001d007609	236212341	236213513	5.151202235	0	0	0	genic	1172	0	0	0	0	0	0	0	0	0	0	0	0	0	0	0	0	0	0	0	0	0	0	0	0	0	0	0	0	0	0
genic_rr_10002	2	236214872	236218997	0.180706676	0.175399203	-2.496666667	2.175	0.2415	0.517162393	0	Zm00001d007610	236214872	236218997	2.96847719	0	94	51	genic	4125	8	6	5	6	5	5	5	5	6	5	5	1	1	0	0	0	0	0	0	0	0	0	100	61	60	64	57	61	50	66
genic_rr_10003	2	236348383	236350369	0	0					0	Zm00001d007616	236348383	236350369	0.580076725	0	0	0	genic	1986	0	0	0	0	0	0	0	0	0	0	0	0	0	0	0	0	0	0	0	0	0	0	0	0	0	0	0	0	0	0
genic_rr_10004	2	236354124	236356031	0	0					0	Zm00001d007618	236354124	236356031	0.593362672	0	0	0	genic	1907	0	0	0	0	0	0	0	0	0	0	0	0	0	0	0	0	0	0	0	0	0	0	0	0	0	0	0	0	0	0
genic_rr_10005	2	236359638	236361597	0	0					0				0	0	0	0	genic	1959	0	0	0	0	0	0	0	0	0	0	0	0	0	0	0	0	0	0	0	0	0	0	0	0	0	0	0	0	0	0
genic_rr_10006	2	236370735	236372730	0	0					1.672038299	Zm00001d007623	236370735	236372730	1.487671882	0	0	0	genic	1995	0	0	0	0	0	0	0	0	0	0	0	0	0	0	0	0	0	0	0	0	0	0	0	0	0	0	0	0	0	0
genic_rr_10007	2	236373651	236374367	0	0					0	Zm00001d007624	236373651	236374367	4.895583289	0	0	0	genic	716	0	0	0	0	0	0	0	0	0	0	0	0	0	0	0	0	0	0	0	0	0	0	0	0	0	0	0	0	0	0
genic_rr_10008	2	236406901	236409402	0.388441697	0.345725568	-0.296666667		-1.18932	0.03315748	0	Zm00001d007625	236406901	236409402	0.422671629	0	157	139	genic	2501	14	8	8	6	9	12	7	8	11	7	7	1	0	0	0	0	0	0	0	0	0	0	92	42	39	23	24	33	29	39
genic_rr_10009	2	236481442	236483502	0	0					0				0	0	1	0	genic	2060	0	0	0	0	0	0	0	0	0	0	0	0	0	0	0	0	0	0	0	0	0	0	0	0	0	0	0	0	0	0
genic_rr_1001	1	38045919	38047692	0.281960051	0.179310885	1.49	1.49	1.49	1.49	7.916172517	Zm00001d028522	38045919	38047692	5.938833204	2	48	28	genic	1773	15	9	10	6	6	6	6	8	9	7	7	0	0	0	0	0	0	0	0	0	0	0	71	39	34	45	40	47	33	33
genic_rr_10010	2	236500894	236507850	0.284612168	0.270969202	0.612066667		1.89	1.193367442	2.84412154	Zm00001d007630	236500894	236507850	2.814820233	0	267	183	genic	6956	2	1	3	1	2	1	2	1	1	2	2	15	1	0	1	0	1	3	1	1	1	0	121	106	100	103	76	108	92	90
genic_rr_10011	2	236515279	236515626	0.097709224	0.069917266					0				0	0	9	4	genic	347	2	1	1	1	2	1	1	1	1	1	1	0	0	0	0	0	0	0	0	0	0	0	4	13	11	9	12	13	14	17
genic_rr_10012	2	236537623	236544099	0.161840822	0.121059554	6.0194375		4.335	5.439971223	7.214212275	Zm00001d007632	236537623	236544099	4.909698457	0	123	78	genic	6476	23	11	13	14	11	13	11	10	12	13	12	3	1	0	1	0	2	1	0	0	2	3	277	188	183	156	163	168	163	175
genic_rr_10013	2	236564997	236567074	0.171347838	0.111363017	11.116		8.599	2.573888889	1.847078543	Zm00001d007633	236564997	236567074	9.08798167	0	119	78	genic	2077	15	6	9	8	5	7	5	7	5	7	5	2	0	0	2	1	0	1	2	0	2	1	213	135	122	133	147	123	120	125
genic_rr_10014	2	236609547	236611571	0.024775504	0.015046194			13		0				0	0	7	1	genic	2024	0	0	0	0	0	0	0	0	0	0	0	0	0	0	0	0	0	0	0	0	0	0	39	26	22	24	25	26	27	33
genic_rr_10015	2	236671571	236677308	0.258961369	0.110668287	10.28		11.085	13.07777778	0	Zm00001d007635	236671571	236677308	4.503512611	0	49	24	genic	5737	16	10	10	11	10	11	12	10	11	11	12	0	0	2	0	0	1	0	1	0	1	0	287	131	128	120	133	122	128	120
genic_rr_10016	2	236687807	236695362	0.165198254	0.141740267	5.516570588	8.246	5.776807692	6.731926711	3.171958797	Zm00001d007636	236687807	236695362	4.067517576	0	135	93	genic	7555	13	5	4	6	3	6	5	4	4	6	4	5	1	0	0	0	2	0	1	1	1	0	241	156	136	132	152	144	145	136
genic_rr_10017	2	236697479	236706994	0.060189759	0.02497383	1.0185		-0.581		0	Zm00001d007637	236697479	236706994	0.038643207	0	15	5	genic	9515	3	1	0	1	0	0	0	0	1	1	1	0	0	0	0	1	0	0	0	0	0	0	81	39	55	47	45	43	41	49
genic_rr_10018	2	236708454	236714123	0.327438899	0.318223804	10.5	1.851666667	3.945555556	2.301748344	9.336489085	Zm00001d007638	236708454	236714123	6.324001832	0	237	111	genic	5669	4	0	1	1	0	0	1	0	1	1	0	1	0	0	0	0	0	0	0	0	0	0	106	65	59	50	65	60	54	64
genic_rr_10019	2	236774748	236782311	0.431357696	0.454454667	7.764222222		4.869095238	0.204297297	6.126532186	Zm00001d007639	236774748	236782311	6.155163482	1	319	176	genic	7563	12	4	3	5	4	5	6	3	3	5	3	1	1	2	0	2	0	1	1	0	0	1	199	141	147	126	125	122	124	133
genic_rr_1002	1	38075569	38076477	0	0					0				0	0	0	0	genic	908	0	0	0	0	0	0	0	0	0	0	0	0	0	0	0	0	0	0	0	0	0	0	0	0	0	0	0	0	0	0
genic_rr_10020	2	236782564	236786989	0.157161404	0.12108125	3.397933333	1.585	3.4940625	3.275127197	1.605941343	Zm00001d007640	236782564	236786989	3.817293711	0	145	107	genic	4425	20	11	10	12	13	9	13	10	11	12	9	11	1	1	0	0	0	3	0	2	2	1	101	121	99	106	110	116	125	104
genic_rr_10021	2	236807963	236809844	0.173959293	0.110808703	-0.785666667			-0.682780488	0	Zm00001d007642	236807963	236809844	0.153524221	0	82	50	genic	1881	20	11	14	13	11	14	12	13	13	13	13	11	0	1	0	1	0	0	0	0	0	0	151	86	92	95	76	107	101	101
genic_rr_10022	2	236810736	236811377	0	0					0				0	0	0	0	genic	641	0	0	0	0	0	0	0	0	0	0	0	0	0	0	0	0	0	0	0	0	0	0	0	0	0	0	0	0	0	0
genic_rr_10023	2	236816516	236817445	0	0.024259779					0	Zm00001d007644	236816516	236817445	0.049520639	0	2	0	genic	929	0	0	0	0	0	0	0	0	0	0	0	0	0	1	0	0	0	0	1	0	0	0	4	23	24	24	30	32	17	24
genic_rr_10024	2	236824058	236833355	0.215889543	0.226121259	1.595642478	4.6872	0.669771373	1.823610645	0	Zm00001d007645	236824058	236833355	5.46323752	1	553	415	genic	9297	18	11	12	12	10	11	12	10	13	13	10	3	0	0	0	1	0	1	1	1	0	0	185	106	124	103	102	126	139	139
genic_rr_10025	2	236835376	236836591	0	0.018469455					0				0	0	4	0	genic	1215	0	0	0	0	0	0	0	0	0	0	0	0	0	0	0	0	0	0	0	0	0	0	0	0	0	0	0	0	0	0
genic_rr_10026	2	236838013	236840238	0.064196462	0.009532644	10.2		10.2	10.2	0				0	0	10	3	genic	2225	5	2	2	2	2	2	2	2	2	2	2	0	0	0	0	0	0	1	1	0	0	0	15	32	30	25	37	27	31	27
genic_rr_10027	2	236920940	236929073	0.328301403	0.255968794	6.764142857	13.8	10.32666667	6.819076923	6.079695502	Zm00001d007650	236920940	236929073	5.012587365	0	150	88	genic	8133	9	2	2	4	3	2	1	3	4	2	3	2	0	0	1	0	0	0	0	0	0	0	206	92	87	119	84	88	86	111
genic_rr_10028	2	236954507	236959237	0.169589348	0.138434472			3.863	8.279605263	0	Zm00001d007652	236954507	236959237	4.294291439	0	65	33	genic	4730	9	2	2	6	4	5	4	3	3	3	3	4	1	2	0	1	1	0	0	1	0	0	109	76	67	72	76	70	79	78
genic_rr_10029	2	237002647	237005256	0.166886631	0.124375324	-0.485886667	4.32	-5.745	-0.771042647	1.688828831	Zm00001d007653	237002647	237005256	4.79682927	0	84	55	genic	2609	15	6	6	7	6	7	6	6	8	9	6	2	1	1	0	0	0	0	0	1	0	0	91	53	44	53	49	52	47	59
genic_rr_1003	1	38080422	38081126	0	0					0	Zm00001d028524	38080422	38081126	4.15988385	0	3	0	genic	704	0	0	0	0	0	0	0	0	0	0	0	0	0	0	0	0	0	0	0	0	0	0	0	0	0	0	0	0	0	0
genic_rr_10030	2	237023850	237024716	0.254991217	0.414968728					0	Zm00001d007654	237023850	237024716	0.596598493	0	3	3	genic	866	0	0	0	0	1	0	0	0	0	0	0	0	0	0	0	0	0	0	0	0	0	0	0	1	0	0	0	0	0	1
genic_rr_10031	2	237052725	237059681	0.103365258	0.079193469	1.89		2.7489	1.89	0	Zm00001d007655	237052725	237059681	1.70372241	0	99	25	genic	6956	16	8	11	10	8	9	10	9	11	10	9	3	0	1	2	1	1	0	0	1	0	2	156	138	165	169	185	172	153	175
genic_rr_10032	2	237063236	237067098	0.170906653	0.087200557					0				0	0	35	6	genic	3862	5	2	2	2	2	2	2	2	1	2	2	16	0	0	0	1	0	1	0	0	0	0	70	84	77	72	83	59	74	88
genic_rr_10033	2	237080087	237080608	0	0					0	Zm00001d007657	237080087	237080608	1.516494926	0	0	0	genic	521	0	0	0	0	0	0	0	0	0	0	0	0	0	0	0	0	0	0	0	0	0	0	0	0	0	0	0	0	0	0
genic_rr_10034	2	237084562	237085508	0.155872904	0.118527885	9.383333333		6.433333333	11.46985294	0	Zm00001d007658	237084562	237085508	0.498297248	0	23	15	genic	946	9	3	3	3	2	3	3	2	2	3	2	0	0	0	0	0	0	0	0	0	0	0	11	11	9	7	6	14	10	8
genic_rr_10035	2	237086921	237087499	0.047302259	0.033420703	13.4		13.2	13.55483871	0	Zm00001d007659	237086921	237087499	0.257382712	0	10	6	genic	578	2	0	0	0	0	0	0	0	0	0	0	0	0	0	0	0	0	0	0	0	0	0	3	3	2	1	4	4	2	4
genic_rr_10036	2	237091675	237098914	0.171368776	0.121039612	4.384666667	7.736666667	4.2685	5.941428571	7.317473023	Zm00001d007661	237091675	237098914	4.067408025	0	147	88	genic	7239	11	5	5	5	3	4	4	5	4	4	4	9	4	1	0	0	1	2	2	2	1	1	321	232	220	235	204	227	211	214
genic_rr_10037	2	237107524	237108405	0	0					0				0	0	0	0	genic	881	0	0	0	0	0	0	0	0	0	0	0	0	0	0	0	0	0	0	0	0	0	0	0	0	0	0	0	0	0	0
genic_rr_10038	2	237157744	237158624	0	0					0				0	0	0	0	genic	880	0	0	0	0	0	0	0	0	0	0	0	0	0	0	0	0	0	0	0	0	0	0	0	0	0	0	0	0	0	0
genic_rr_10039	2	237159141	237160507	0	0					0	Zm00001d007665	237159141	237160507	0.330532842	0	0	0	genic	1366	0	0	0	0	0	0	0	0	0	0	0	0	0	0	0	0	0	0	0	0	0	0	0	0	0	0	0	0	0	0
genic_rr_1004	1	38120752	38126640	0	0					0				0	0	0	0	genic	5888	0	0	0	0	0	0	0	0	0	0	0	0	0	0	0	0	0	0	0	0	0	0	0	0	0	0	0	0	0	0
genic_rr_10040	2	237163337	237164155	0	0					0				0	0	0	0	genic	818	0	0	0	0	0	0	0	0	0	0	0	0	0	0	0	0	0	0	0	0	0	0	0	0	0	0	0	0	0	0
genic_rr_10041	2	237164736	237167350	0	0					0	Zm00001d007667	237164736	237167350	1.120964742	0	0	0	genic	2614	0	0	0	0	0	0	0	0	0	0	0	0	0	0	0	0	0	0	0	0	0	0	0	0	0	0	0	0	0	0
genic_rr_10042	2	237177405	237178286	0	0					0				0	0	0	0	genic	881	0	0	0	0	0	0	0	0	0	0	0	0	0	0	0	0	0	0	0	0	0	0	0	0	0	0	0	0	0	0
genic_rr_10043	2	237179228	237182214	0.072025984	0.055912835	2.31	4.406666667	3.963333333	2.039032258	0				0	0	27	10	genic	2986	3	0	0	0	0	0	0	0	0	0	0	9	0	0	0	1	0	1	0	0	1	1	28	46	37	43	41	38	39	41
genic_rr_10044	2	237204557	237207678	0.122190899	0.042961254	1.98	1.89	2.953375	2.383333333	0	Zm00001d007672	237204557	237207678	0.012394523	0	67	19	genic	3121	5	1	3	2	3	2	1	1	2	2	2	1	1	1	1	1	1	0	0	1	1	2	210	163	205	207	191	194	181	168
genic_rr_10045	2	237250650	237257760	0.1198988	0.107496686	1.445	-3.17	1.903375	1.831770492	4.652666504	Zm00001d007675	237250650	237257760	5.10790031	1	66	40	genic	7110	11	6	7	7	8	6	6	8	9	6	7	1	0	1	0	0	0	1	0	0	0	1	211	94	101	112	103	95	99	99
genic_rr_10046	2	237292678	237302138	0.122040161	0.084840096	7.71		7.71	13.3	0				0	0	36	27	genic	9460	8	3	2	3	1	3	1	2	3	1	3	2	0	0	0	0	0	1	1	3	0	0	66	69	59	56	53	48	58	55
genic_rr_10047	2	237302229	237306396	0	0					9.361739015	Zm00001d007679	237302229	237306396	2.778477945	0	0	0	genic	4167	0	0	0	0	0	0	0	0	0	0	0	0	0	0	0	0	0	0	0	0	0	0	0	0	0	0	0	0	0	0
genic_rr_10048	2	237308852	237312688	0	0					0				0	0	0	0	genic	3836	0	0	0	0	0	0	0	0	0	0	0	0	0	0	0	0	0	0	0	0	0	0	0	0	0	0	0	0	0	0
genic_rr_10049	2	237363251	237365690	0.190137939	0.155390246	3.47	2.363333333	1.766	-0.27496383	0	Zm00001d007682	237363251	237365690	4.358628176	0	126	91	genic	2439	9	4	2	3	4	2	2	4	3	4	3	3	1	2	0	1	1	1	3	0	0	1	85	100	107	121	99	113	101	100
genic_rr_1005	1	38187938	38189632	0.276098222	0.194914699	4.656666667		-3.013333333	6.474117647	0	Zm00001d028526	38187938	38189632	2.234559862	0	12	9	genic	1694	9	4	8	4	5	3	5	4	4	4	4	0	0	0	0	0	0	0	0	0	0	0	9	11	14	17	15	12	13	18
genic_rr_10050	2	237384175	237385040	0	0					0				0	0	0	0	genic	865	0	0	0	0	0	0	0	0	0	0	0	0	0	0	0	0	0	0	0	0	0	0	0	0	0	0	0	0	0	0
genic_rr_10051	2	237387357	237389393	0.26920384	0.150893994	2.04375	4.78	1.930816667	1.551883871	0				0	0	104	55	genic	2036	9	5	5	4	6	5	5	5	5	4	6	1	1	1	2	1	1	0	1	1	0	0	165	142	174	165	160	168	156	154
genic_rr_10052	2	237398463	237402842	0	0					0				0	0	0	0	genic	4379	0	0	0	0	0	0	0	0	0	0	0	0	0	0	0	0	0	0	0	0	0	0	0	0	0	0	0	0	0	0
genic_rr_10053	2	237412865	237414064	0.097231673	0.042419269	1.33		6.99	1.33	0	Zm00001d007686	237412865	237414064	1.09359731	0	4	1	genic	1199	2	0	0	0	0	0	0	0	0	0	0	0	0	0	0	0	0	0	0	0	0	0	6	7	14	15	14	13	23	10
genic_rr_10054	2	237421455	237422773	0.109484127	0.052994285	6.738		6.915	8.367241379	10.55804591	Zm00001d007687	237421455	237422773	8.036797947	0	43	29	genic	1318	13	5	7	6	5	6	8	5	6	4	7	0	1	1	0	0	1	0	1	0	0	0	95	70	84	83	60	82	70	77
genic_rr_10055	2	237424162	237429239	0	0					0				0	0	0	0	genic	5077	0	0	0	0	0	0	0	0	0	0	0	0	0	0	0	0	0	0	0	0	0	0	0	0	0	0	0	0	0	0
genic_rr_10056	2	237487373	237502954	0	0					0				0	0	0	0	genic	15581	0	0	0	0	0	0	0	0	0	0	0	0	0	0	0	0	0	0	0	0	0	0	0	0	0	0	0	0	0	0
genic_rr_10057	2	237526488	237532447	0.242922731	0.255068628	2.587764706		2.064571429	2.707750781	9.974193174	Zm00001d007692	237526488	237532447	4.92134245	1	211	114	genic	5959	9	4	0	3	2	3	4	3	1	2	1	0	0	0	0	0	1	1	0	0	0	0	28	21	30	32	31	21	22	35
genic_rr_10058	2	237551740	237552696	0	0					0				0	0	0	0	genic	956	0	0	0	0	0	0	0	0	0	0	0	0	0	0	0	0	0	0	0	0	0	0	0	0	0	0	0	0	0	0
genic_rr_10059	2	237554154	237554833	0	0					0	Zm00001d007695	237554154	237554833	0.008333573	0	0	0	genic	679	0	0	0	0	0	0	0	0	0	0	0	0	0	0	0	0	0	0	0	0	0	0	0	0	0	0	0	0	0	0
genic_rr_1006	1	38215481	38232937	0	0					0	Zm00001d028527	38215481	38232937	1.266620608	0	0	0	genic	17456	0	0	0	0	0	0	0	0	0	0	0	0	0	0	0	0	0	0	0	0	0	0	0	0	0	0	0	0	0	0
genic_rr_10060	2	237613356	237614396	0.091434853	0.036203929					0				0	0	31	7	genic	1040	13	3	3	4	4	4	3	6	4	4	3	0	0	0	0	0	0	0	0	0	0	0	118	29	45	34	33	40	28	38
genic_rr_10061	2	237616103	237632350	0.353909901	0.260664144	1.588105263	3.6225	2.9	1.897909449	8.024101231	Zm00001d007698	237616103	237632350	5.518015809	0	470	167	genic	16247	16	10	9	9	11	11	11	11	10	13	12	6	1	1	0	1	2	2	0	0	0	1	132	157	182	166	170	165	168	166
genic_rr_10062	2	237647769	237649091	0.083639154	0.032119798	-12.8		-0.54	-12.8	0	Zm00001d007700	237647769	237649091	9.645237494	0	23	16	genic	1322	18	11	11	11	10	11	11	11	10	11	10	3	0	0	0	0	0	0	0	0	1	0	85	65	58	64	51	62	51	63
genic_rr_10063	2	237658915	237659366	0	0					0				0	0	0	0	genic	451	0	0	0	0	0	0	0	0	0	0	0	0	0	0	0	0	0	0	0	0	0	0	0	0	0	0	0	0	0	0
genic_rr_10064	2	237752042	237755092	0.014701383	0.00989923					0				0	0	9	1	genic	3050	2	1	1	1	1	1	1	1	1	1	2	0	0	0	1	0	0	0	0	0	0	0	3	9	13	9	10	12	15	12
genic_rr_10065	2	237877636	237878894	0.04469795	0.013852748					11.82313742	Zm00001d007705	237877636	237878894	8.324783645	0	3	3	genic	1258	2	1	1	2	1	1	2	0	1	1	1	0	0	0	0	0	0	0	0	0	0	0	2	4	1	3	3	1	4	0
genic_rr_10066	2	237885050	237887941	0.256813971	0.233885384	8.214693878		6.589090909	8.418513072	10.21414744	Zm00001d007706	237885050	237887941	4.481223481	0	133	93	genic	2891	33	21	22	23	20	23	22	22	21	24	20	1	3	0	0	0	2	0	2	1	1	0	198	140	110	106	127	113	146	129
genic_rr_10067	2	237891870	237893696	0.124158901	0.123106644	1.24		1.24	-0.893888889	13.01101761	Zm00001d007707	237891870	237893696	10.5180639	0	55	43	genic	1826	15	10	11	11	9	9	10	9	10	11	10	2	2	1	0	0	0	1	0	0	0	2	112	80	70	78	72	63	68	66
genic_rr_10068	2	237896411	237899603	0.209368206	0.17411203	4.048		1.883333333	0.604662921	0				0	0	96	59	genic	3192	16	10	9	12	10	9	10	10	9	10	10	0	2	1	0	0	0	0	0	1	1	0	94	46	25	44	53	43	45	41
genic_rr_10069	2	237903357	237908436	0.127367867	0.090131912	4.59975	4.27	7.157166667	5.56837931	2.064737409	Zm00001d007709	237903357	237908436	5.454431137	0	112	57	genic	5079	15	6	7	8	7	6	8	7	8	6	7	7	2	0	1	0	4	1	0	2	1	2	127	84	82	95	90	105	94	95
genic_rr_1007	1	38234408	38242664	0.303850032	0.19941334	2.920589744	6.535	2.534137931	2.601587421	1.937288376	Zm00001d028528	38234408	38242664	4.765075146	0	183	114	genic	8256	17	8	11	9	9	10	7	8	10	10	8	0	2	1	2	1	0	1	0	1	0	0	219	139	121	127	130	121	113	104
genic_rr_10070	2	237932316	237937443	0.20575897	0.104671605	4.8	10.555	2.748181818	10.30231776	0	Zm00001d007710	237932316	237937443	0.567797818	0	37	23	genic	5127	8	5	4	5	3	5	5	5	4	4	5	1	0	0	1	0	1	0	0	0	0	0	95	52	54	40	50	42	44	59
genic_rr_10071	2	237946938	237954326	0.105148693	0.090070394	2.834181818		3.602125	3.437579365	11.24546119	Zm00001d007712	237946938	237954326	8.541622832	0	158	83	genic	7388	22	16	18	18	16	19	18	17	15	18	18	4	0	1	0	0	3	1	2	1	2	1	272	232	229	243	236	239	199	239
genic_rr_10072	2	237959528	237961327	0.097902417	0.049642151	1.142857143	3.065	2.026363636	-0.005824302	0	Zm00001d007713	237959528	237961327	0.351532622	0	67	48	genic	1799	14	8	9	9	7	10	11	8	8	10	8	6	0	0	0	0	2	0	0	0	0	1	265	96	104	91	100	114	81	103
genic_rr_10073	2	238013082	238015359	0.048304666	0.020573214	9.47		9.47	9.47	0	Zm00001d007714	238013082	238015359	4.075864473	1	13	7	genic	2277	6	0	0	1	0	0	0	1	0	2	0	2	0	0	0	1	0	0	0	0	0	0	27	37	53	38	37	37	26	34
genic_rr_10074	2	238062521	238066173	0	0					0				0	0	0	0	genic	3652	0	0	0	0	0	0	0	0	0	0	0	0	0	0	0	0	0	0	0	0	0	0	0	0	0	0	0	0	0	0
genic_rr_10075	2	238069977	238074569	0.111587689	0.082202828	4.28925	4.043333333	4.175	3.945716129	6.963510297	Zm00001d007716	238069977	238074569	4.606299345	1	163	117	genic	4592	26	20	20	21	20	20	23	20	19	21	22	4	0	1	0	1	2	2	1	1	1	1	279	128	133	135	123	112	130	115
genic_rr_10076	2	238098755	238102382	0.137411531	0.054267509	-2.279625		-5.377	-2.982845161	0	Zm00001d007717	238098755	238102382	0.018065834	0	34	23	genic	3627	14	9	8	9	6	9	9	11	7	9	10	3	0	1	2	1	0	0	1	0	0	0	92	63	74	51	57	61	56	70
genic_rr_10077	2	238143557	238145188	0.085720602	0.052686737	3.6075	6.74	-2.510692308	-11.46169811	11.24880119	Zm00001d007718	238143557	238145188	10.41840936	0	51	36	genic	1631	14	5	8	6	4	6	5	8	6	8	8	3	1	0	1	1	1	0	2	0	1	0	280	109	109	98	97	95	102	103
genic_rr_10078	2	238191950	238200554	0.244849787	0.170423789	2.732333333		1.802230769	4.680263158	0				0	1	227	123	genic	8604	28	22	22	21	20	22	22	21	23	21	20	2	1	2	0	1	1	0	2	1	1	0	374	225	203	232	241	238	227	245
genic_rr_10079	2	238201455	238202999	0	0					0				0	0	0	0	genic	1544	0	0	0	0	0	0	0	0	0	0	0	0	0	0	0	0	0	0	0	0	0	0	0	0	0	0	0	0	0	0
genic_rr_1008	1	38255155	38258570	0.188484963	0.149497711	2.815		3.43	2.815	3.134461328	Zm00001d028529	38255155	38258570	6.468622401	0	28	11	genic	3415	9	2	2	2	3	2	4	3	2	1	4	0	0	0	1	0	0	0	0	1	0	0	4	4	2	4	5	3	1	3
genic_rr_10080	2	238219444	238221798	0.121905988	0.085723144	-0.586111111		-0.391348148	-0.493681818	0	Zm00001d007725	238219444	238221798	0.103213222	0	134	72	genic	2354	15	6	4	7	6	6	6	6	7	8	6	0	2	0	0	0	0	0	0	0	0	0	163	176	157	153	159	184	177	174
genic_rr_10081	2	238231837	238234924	0.177407458	0.117949171	-2.153333333	1.965	8.555	-0.036907216	2.687613315	Zm00001d007726	238231837	238234924	0.038011356	0	121	67	genic	3087	12	7	6	8	7	7	8	7	8	7	7	4	0	1	0	0	0	0	0	0	1	0	212	103	120	103	90	108	101	98
genic_rr_10082	2	238235302	238236562	0.138500712	0.08990633					0				0	0	53	34	genic	1260	10	4	4	6	5	6	4	4	5	5	6	5	0	0	0	0	0	0	0	0	2	2	123	74	73	72	72	58	60	57
genic_rr_10083	2	238238209	238243820	0.145142021	0.120461256	3.231333333	-0.186	1.458442857	3.579469697	0				0	0	293	165	genic	5611	19	11	12	13	12	13	14	17	14	14	12	5	0	0	1	2	1	2	1	0	0	1	268	233	196	194	203	169	178	211
genic_rr_10084	2	238305607	238306483	0	0					0	Zm00001d007729	238305607	238306483	3.983595429	0	0	0	genic	876	0	0	0	0	0	0	0	0	0	0	0	0	0	0	0	0	0	0	0	0	0	0	0	0	0	0	0	0	0	0
genic_rr_10085	2	238320508	238323760	0.061426465	0.035699874	12.36		10.962	10.23454545	0	Zm00001d007732	238320508	238323760	0.124630697	0	30	9	genic	3252	5	1	1	1	2	2	1	1	1	1	1	0	0	1	0	0	1	0	0	0	1	0	37	47	60	58	56	53	48	68
genic_rr_10086	2	238324548	238325402	0	0					0				0	0	0	0	genic	854	0	0	0	0	0	0	0	0	0	0	0	0	0	0	0	0	0	0	0	0	0	0	0	0	0	0	0	0	0	0
genic_rr_10087	2	238394149	238395407	0	0					0	Zm00001d007735	238394149	238395407	0.059292752	0	0	0	genic	1258	0	0	0	0	0	0	0	0	0	0	0	0	0	0	0	0	0	0	0	0	0	0	0	0	0	0	0	0	0	0
genic_rr_10088	2	238496154	238501985	0.074192087	0.046423235	1.833333333		11.126	2.1284	0	Zm00001d007740	238496154	238501985	0.179445426	0	56	31	genic	5831	10	4	7	7	6	7	7	7	7	8	7	0	1	0	0	0	0	0	0	0	0	0	90	82	64	75	76	57	70	73
genic_rr_10089	2	238585665	238587566	0.090730966	0.043388552	-0.567636364	-1.383333333	-0.602444444	0.370510345	0	Zm00001d007743	238585665	238587566	2.026251317	0	82	50	genic	1901	22	14	12	16	12	13	13	15	13	13	12	7	0	0	0	0	0	0	0	1	2	0	141	87	91	107	94	86	94	93
genic_rr_1009	1	38320615	38323024	0.219242848	0.052332272			9.84		0				0	0	40	5	genic	2409	5	2	2	2	2	3	4	3	3	2	2	0	0	0	0	0	0	0	1	0	2	0	58	39	27	35	32	38	40	27
genic_rr_10090	2	238589013	238592513	0.117965117	0.062121258					0				0	0	35	4	genic	3500	3	1	1	1	1	1	1	1	1	1	1	1	0	0	0	0	1	0	1	0	0	0	36	19	16	24	22	28	24	18
genic_rr_10091	2	238606921	238613493	0.108259769	0.066938619	-1.617	0.74746	-2.449370909	-2.349140351	8.3200041	Zm00001d007745	238606921	238613493	7.499121002	0	157	86	genic	6572	20	11	9	13	10	9	11	10	10	14	10	18	2	1	1	0	1	0	1	1	3	0	398	258	233	250	217	235	241	241
genic_rr_10092	2	238683421	238685175	0	0					0				0	0	0	0	genic	1754	0	0	0	0	0	0	0	0	0	0	0	0	0	0	0	0	0	0	0	0	0	0	0	0	0	0	0	0	0	0
genic_rr_10093	2	238727405	238728451	0	0.001421225					0				0	0	2	0	genic	1046	0	0	0	0	0	0	0	0	0	0	0	0	0	0	0	0	0	0	0	0	0	0	0	0	0	0	0	0	0	0
genic_rr_10094	2	238771364	238773125	0.103126893	0.038867102	-4.176625	-3.07	-4.845090909	-1.88370614	0				0	0	71	43	genic	1761	13	6	5	9	5	5	7	6	4	6	6	1	0	1	1	1	0	0	1	0	2	0	181	148	141	125	127	139	132	110
genic_rr_10095	2	238827247	238830959	0.042138106	0.012908911			0.329	0.499473684	0				0	0	16	3	genic	3712	2	1	1	2	0	2	2	2	1	1	2	0	0	0	0	1	0	0	0	0	0	0	4	10	7	5	5	7	9	4
genic_rr_10096	2	238893820	238895010	0.089164997	0.041565947	-3.0417		-2.584625	3.768761006	13.67551957	Zm00001d007753	238893820	238895010	9.278259248	0	26	15	genic	1190	11	5	8	6	7	6	6	5	8	5	7	0	0	0	0	0	0	1	0	1	0	0	76	59	41	69	52	55	69	56
genic_rr_10097	2	238899451	238905346	0.139844814	0.12075852	5.9625		9.5125	6.149060976	7.74288916	Zm00001d007754	238899451	238905346	6.168754851	1	180	114	genic	5895	16	11	15	12	12	11	14	13	12	13	12	2	0	0	0	0	0	0	0	1	0	1	141	112	102	91	109	107	127	97
genic_rr_10098	2	238907427	238912507	0.170772123	0.14388083	3.671695238		3.942512	0.486888696	9.545124332	Zm00001d007755	238907427	238912507	6.399209685	1	163	115	genic	5080	13	11	8	10	11	9	10	9	8	12	10	10	0	0	0	0	1	0	2	0	0	0	198	110	88	101	99	111	108	110
genic_rr_10099	2	238958933	238960922	0.190438903	0.155278948	0.763333333		0.844285714	1.33	0	Zm00001d007756	238958933	238960922	0.079490463	0	18	11	genic	1989	4	2	3	2	2	2	3	2	2	2	2	0	0	0	0	0	0	0	0	0	1	0	18	19	17	14	18	16	19	22
genic_rr_101	1	3799515	3801185	0.10131699	0.051382448	4.107142857		9.865	3.95212963	0	Zm00001d027365	3799515	3801185	3.54782484	1	9	9	genic	1670	3	1	1	1	2	1	2	1	2	1	1	0	0	0	0	0	0	0	0	0	0	0	1	5	3	10	2	5	4	3
genic_rr_1010	1	38338679	38342235	0.197284226	0.135211631	1.071333333		1.071333333	-0.478	9.058084895	Zm00001d028531	38338679	38342235	5.341676982	1	25	9	genic	3556	7	1	1	2	2	3	3	1	2	2	2	0	1	0	0	0	1	1	0	0	0	0	44	29	34	33	33	42	34	30
genic_rr_10100	2	238996273	239001509	0.179015872	0.164680699	3.845375	6.98	4.91225	5.463016129	10.02600828	Zm00001d007757	238996273	239001509	6.098929587	0	142	83	genic	5236	14	8	10	10	9	10	12	8	10	10	8	3	0	1	2	0	1	1	0	1	0	1	181	111	95	97	103	116	122	88
genic_rr_10101	2	239003601	239011327	0.216438754	0.174437812	5.7398		5.362622222	5.823339286	11.10138078	Zm00001d007758	239003601	239011327	6.845191417	0	161	109	genic	7726	7	2	5	2	3	1	3	4	2	2	2	0	0	1	2	0	0	0	0	0	0	0	198	106	111	97	94	97	110	94
genic_rr_10102	2	239070709	239071134	0.059169152	0.042318663	2.505		3.91	-6.252835821	0	Zm00001d007759	239070709	239071134	7.094871848	0	6	3	genic	425	3	0	1	1	1	0	0	1	1	2	2	0	0	0	0	0	0	0	0	0	0	0	1	0	0	0	0	1	0	0
genic_rr_10103	2	239075728	239093048	0.33153222	0.222746355	3.8261	7.395	5.4189375	5.024631068	7.790604181	Zm00001d007760	239075728	239093048	4.473188601	0	364	223	genic	17320	11	2	4	3	2	3	4	3	2	3	2	4	1	1	1	0	0	0	1	1	0	1	144	87	88	85	85	99	100	94
genic_rr_10104	2	239168050	239168955	0.110727036	0.050390249	1.185		1.659666667	1.78002439	0	Zm00001d007761	239168050	239168955	0.040710925	0	23	10	genic	905	6	3	0	3	1	3	3	3	2	2	2	1	0	2	0	1	0	1	2	0	0	0	101	70	63	71	56	66	60	48
genic_rr_10105	2	239241947	239246342	0.254281166	0.124964097	2.132	4.93	2.903333333	-1.41125	6.045188512	Zm00001d007762	239241947	239246342	3.492633139	0	68	13	genic	4395	5	1	1	1	1	1	1	1	2	1	2	1	0	1	1	0	0	1	0	0	0	0	112	89	81	87	93	93	73	80
genic_rr_10106	2	239247946	239251806	0.192012771	0.147045711	-0.2596		-0.229166667	2.589440559	1.713448495	Zm00001d007763	239247946	239251806	5.261779849	0	178	90	genic	3860	22	17	20	19	15	18	18	18	18	17	17	4	0	0	0	1	0	0	1	1	0	1	184	128	132	124	106	109	110	121
genic_rr_10107	2	239261101	239265459	0.105360099	0.078459404	2.284414634	10.04666667	4.43984375	4.317625571	0	Zm00001d007764	239261101	239265459	5.001881786	1	180	126	genic	4358	29	20	20	20	22	18	22	18	23	20	21	3	1	1	2	0	0	1	0	1	3	0	257	202	177	168	172	161	177	175
genic_rr_10108	2	239267459	239269600	0.105037966	0.061884895	0.484166667	-0.207	-2.161	-0.233364286	0				0	2	70	47	genic	2141	17	11	13	10	10	11	11	12	8	9	11	1	0	0	0	0	0	0	1	0	0	0	126	57	45	48	46	47	52	48
genic_rr_10109	2	239271069	239271422	0	0					5.445647993	Zm00001d007766	239271069	239271422	6.557114931	0	0	0	genic	353	0	0	0	0	0	0	0	0	0	0	0	0	0	0	0	0	0	0	0	0	0	0	0	0	0	0	0	0	0	0
genic_rr_1011	1	38393485	38403506	0.361783407	0.223171567	6.4775		8.06	5.661346154	1.737111098	Zm00001d028532	38393485	38403506	5.330962853	0	164	86	genic	10021	16	9	10	10	9	10	10	8	8	8	8	0	1	0	3	0	0	0	0	2	0	0	170	127	120	130	112	110	100	115
genic_rr_10110	2	239274356	239277969	0.165318168	0.123936535	-1.35	-1.65	-2.814357143	1.811920398	10.24310279	Zm00001d007767	239274356	239277969	7.481491341	2	226	154	genic	3613	26	20	20	17	16	18	20	18	18	16	18	7	0	2	1	1	0	0	1	1	0	0	159	172	168	168	147	160	180	165
genic_rr_10111	2	239284190	239287487	0.185062687	0.11674601	1.49563125		2.11538125	0.995572816	0	Zm00001d007768	239284190	239287487	4.262235416	1	191	124	genic	3297	26	20	20	21	18	23	20	20	17	20	20	2	1	0	1	0	1	0	2	0	3	3	303	173	167	159	161	160	150	156
genic_rr_10112	2	239289831	239296367	0.271195456	0.203693097	-0.396888889	1.381	-0.263238095	2.077255085	7.514796727	Zm00001d007769	239289831	239296367	4.511606115	1	280	186	genic	6536	12	8	5	6	6	4	6	7	5	8	5	3	0	0	1	0	2	1	0	0	0	1	253	132	145	133	107	124	136	139
genic_rr_10113	2	239297501	239309104	0.29103748	0.177258823	2.335	1.73	5.695	2.881246377	7.847815902	Zm00001d007770	239297501	239309104	4.299675809	1	140	86	genic	11603	6	2	2	3	4	2	2	2	3	2	2	3	0	1	0	0	2	0	0	1	1	1	173	122	117	110	108	107	121	118
genic_rr_10114	2	239363225	239371626	0.211797499	0.153738485	1.641166667	5.393571429	5.389285714	2.112361671	8.227344467	Zm00001d007772	239363225	239371626	4.860287995	1	349	207	genic	8401	19	15	15	13	17	15	14	15	13	13	12	11	0	1	0	1	1	0	2	0	1	0	153	107	103	107	96	102	100	100
genic_rr_10115	2	239375389	239377442	0.097959953	0.055698421	-1.22875	-4.9	-1.2464	1.012012987	0	Zm00001d007773	239375389	239377442	1.068431811	0	53	26	genic	2053	17	14	14	12	13	14	14	14	13	12	12	5	0	0	0	1	0	0	0	0	1	1	54	43	50	48	43	48	50	59
genic_rr_10116	2	239384899	239386545	0.17055619	0.105051712	3.159230769	5.4925	3.95085	3.082255892	0	Zm00001d007774	239384899	239386545	3.888012176	0	27	18	genic	1646	6	3	2	2	3	2	2	2	3	2	2	6	0	0	0	1	0	0	0	0	0	0	41	19	14	15	21	22	25	16
genic_rr_10117	2	239388885	239393934	0.12179381	0.080659849	4.099035714	7.422	4.681371429	4.126842276	2.034647579	Zm00001d007775	239388885	239393934	0.429792594	0	183	139	genic	5049	27	21	19	18	20	19	23	19	20	22	20	6	0	0	1	1	1	1	0	0	1	2	410	227	232	220	199	221	231	236
genic_rr_10118	2	239399262	239421613	0.29455589	0.222841665	-1.29146	1.57522	-0.632898611	-0.951834341	0	Zm00001d007776	239399262	239421613	3.497387356	0	1201	766	genic	22351	28	21	19	18	20	19	19	21	21	18	22	11	2	2	1	0	5	2	2	3	4	4	616	489	445	448	407	431	478	462
genic_rr_10119	2	239424271	239426414	0.09603447	0.04480864	2.034666667	-8.78	-0.797142857	4.438327869	0	Zm00001d007777	239424271	239426414	0.207487477	0	29	23	genic	2143	12	5	6	6	5	4	6	7	5	6	6	2	2	0	0	0	2	0	0	0	0	0	86	83	86	85	88	88	82	84
genic_rr_1012	1	38404713	38407235	0.189240266	0.081827218	12.02333333	10.5	10.30571429	14.42696629	6.571058954	Zm00001d028533	38404713	38407235	4.148346195	0	10	4	genic	2522	4	0	1	0	0	1	0	0	0	1	0	3	0	0	1	0	0	0	0	0	0	0	61	48	44	52	55	58	44	59
genic_rr_10120	2	239427772	239431889	0.132712446	0.078819622			1.13875	-2.34505	0	Zm00001d007778	239427772	239431889	3.42449793	0	109	71	genic	4117	11	4	5	3	4	6	3	3	4	4	3	1	1	1	1	0	0	1	1	0	0	0	88	93	93	83	80	87	95	88
genic_rr_10121	2	239460075	239460653	0	0					0	Zm00001d007780	239460075	239460653	1.717841623	0	0	0	genic	578	0	0	0	0	0	0	0	0	0	0	0	0	0	0	0	0	0	0	0	0	0	0	0	0	0	0	0	0	0	0
genic_rr_10122	2	239481758	239483493	0.084801719	0.049455559	1.1725	-7.67	-2.845	3.482758621	0	Zm00001d007781	239481758	239483493	0.569182679	0	14	12	genic	1735	8	4	3	4	4	3	5	3	5	4	5	1	0	0	0	0	0	0	0	0	1	0	24	28	15	29	20	21	22	23
genic_rr_10123	2	239486624	239491972	0.246556591	0.176771397	4.8809375	4.651666667	5.37178125	4.370117878	0	Zm00001d007782	239486624	239491972	3.563634354	0	232	174	genic	5348	15	7	8	6	6	7	8	5	7	8	7	8	3	0	2	1	4	0	1	1	4	1	271	190	211	192	184	197	175	205
genic_rr_10124	2	239500396	239505004	0.212823505	0.183301542	4.000622857	2.99	3.7472	3.778986667	0	Zm00001d007783	239500396	239505004	4.904719581	1	141	102	genic	4608	19	14	13	13	13	13	15	14	14	12	12	4	0	3	0	0	1	0	1	0	0	0	169	52	60	46	78	68	67	68
genic_rr_10125	2	239549775	239550674	0.08529099	0.046041193					0	Zm00001d007784	239549775	239550674	6.843959009	0	6	5	genic	899	3	2	2	1	1	2	1	1	0	1	1	0	0	0	0	0	0	0	0	0	0	0	13	3	4	2	3	1	5	0
genic_rr_10126	2	239555702	239557531	0.068166913	0.036681111	-7.8675	9.12	1.796125	-5.270357955	1.415240507	Zm00001d007785	239555702	239557531	4.591300325	1	22	14	genic	1829	15	12	12	12	12	13	12	12	11	11	12	1	1	0	0	1	1	0	0	0	0	0	50	29	33	26	38	34	39	26
genic_rr_10127	2	239622069	239628992	0.157596836	0.120898799	0.942086957		1.849933333	1.983655936	0	Zm00001d007786	239622069	239628992	0.381333006	0	189	134	genic	6923	18	9	8	11	8	10	8	9	10	9	10	5	1	0	1	1	0	0	1	0	1	0	124	81	69	91	83	59	86	75
genic_rr_10128	2	239644818	239646150	0	0					0				0	0	0	0	genic	1332	0	0	0	0	0	0	0	0	0	0	0	0	0	0	0	0	0	0	0	0	0	0	0	0	0	0	0	0	0	0
genic_rr_10129	2	239761543	239763163	0.119899788	0.056987663	0.975714286		0.20775	0.845841004	0.901267411	Zm00001d007788	239761543	239763163	1.916488974	0	39	30	genic	1620	15	7	8	8	9	8	8	8	7	8	7	0	0	2	0	0	1	0	0	0	0	1	68	58	54	49	57	52	55	62
genic_rr_1013	1	38449782	38457129	0.363591787	0.258147139	1.66		1.0285	1.66	0	Zm00001d028534	38449782	38457129	3.540805008	1	118	60	genic	7347	10	4	5	5	5	4	5	3	6	5	4	0	0	1	1	0	0	0	1	0	0	0	83	64	71	87	65	67	71	76
genic_rr_10130	2	239777541	239780141	0.087517021	0.043133339	-2.880043478	-0.963333333	0.637692308	-6.819484525	6.784885322	Zm00001d007789	239777541	239780141	4.664058141	1	118	81	genic	2600	25	20	20	17	20	18	20	19	17	17	18	4	1	2	1	1	3	1	1	0	0	0	212	140	135	155	126	151	142	140
genic_rr_10131	2	239784419	239785618	0	0					0	Zm00001d007790	239784419	239785618	2.584873855	0	0	0	genic	1199	0	0	0	0	0	0	0	0	0	0	0	0	0	0	0	0	0	0	0	0	0	0	0	0	0	0	0	0	0	0
genic_rr_10132	2	239791758	239793344	0	0					0				0	0	0	0	genic	1586	0	0	0	0	0	0	0	0	0	0	0	0	0	0	0	0	0	0	0	0	0	0	0	0	0	0	0	0	0	0
genic_rr_10133	2	239794663	239796426	0	0					0	Zm00001d007792	239794663	239796426	0.048907208	0	0	0	genic	1763	0	0	0	0	0	0	0	0	0	0	0	0	0	0	0	0	0	0	0	0	0	0	0	0	0	0	0	0	0	0
genic_rr_10134	2	239809601	239810800	0	0					0	Zm00001d007793	239809601	239810800	0.126512887	0	0	0	genic	1199	0	0	0	0	0	0	0	0	0	0	0	0	0	0	0	0	0	0	0	0	0	0	0	0	0	0	0	0	0	0
genic_rr_10135	2	239821777	239825988	0.05696826	0.012330022					0				0	0	3	2	genic	4211	1	1	1	1	1	1	1	1	1	1	1	0	1	0	1	0	0	0	0	0	1	0	10	12	13	19	18	14	8	16
genic_rr_10136	2	239865768	239869056	0.16826331	0.146069545	4.429846154		1.573428571	3.450673222	8.688021312	Zm00001d007799	239865768	239869056	3.116651516	1	88	62	genic	3288	8	3	4	3	3	2	3	3	3	3	4	3	0	0	1	1	1	0	0	0	0	0	68	36	48	42	36	36	42	38
genic_rr_10137	2	239872413	239876980	0.106795931	0.066012391	3.192333333	1.89	-0.655714286	0.096695958	0				0	0	116	84	genic	4567	19	13	17	15	14	13	13	14	15	14	13	11	0	0	1	0	0	0	1	0	2	1	166	124	115	120	100	112	139	110
genic_rr_10138	2	239888037	239893817	0.201650718	0.129713597	1.330294118	2.3954	1.990416667	1.791348083	6.090404036	Zm00001d007802	239888037	239893817	7.234242901	1	173	74	genic	5780	15	9	10	9	9	7	9	8	7	10	11	6	0	1	1	1	0	1	0	1	3	0	264	144	154	154	123	121	116	156
genic_rr_10139	2	239911351	239915449	0.150382314	0.118336679	2.128688889	3.094545455	2.413333333	0.811814369	1.421885203	Zm00001d007803	239911351	239915449	0.014183263	0	181	120	genic	4098	21	20	18	16	16	17	20	19	18	18	20	10	2	0	0	1	1	1	5	0	2	1	330	193	167	176	175	167	175	195
genic_rr_1014	1	38516176	38520014	0.390280938	0.271836799				1.975153846	2.127731839	Zm00001d028535	38516176	38520014	4.4117514	1	60	29	genic	3838	6	4	2	2	2	2	4	2	2	3	2	0	0	0	0	0	0	0	0	0	0	0	0	1	2	1	3	1	3	0
genic_rr_10140	2	239992501	239997382	0	0					0				0	0	0	0	genic	4881	0	0	0	0	0	0	0	0	0	0	0	0	0	0	0	0	0	0	0	0	0	0	0	0	0	0	0	0	0	0
genic_rr_10141	2	239998752	240009892	0.222493075	0.176947291	6.753333333		2.2225	4.404899329	0				0	1	434	337	genic	11140	20	13	14	13	14	11	12	13	12	14	12	9	0	2	0	1	0	1	2	2	0	1	281	214	179	205	186	185	186	191
genic_rr_10142	2	240011428	240022438	0.212324519	0.16292133	7.200583333		7.374	6.422866157	8.494543829	Zm00001d007807	240011428	240022438	7.019206209	0	320	115	genic	11010	11	6	6	6	6	6	5	7	5	7	6	1	0	2	0	0	1	1	1	0	1	2	252	173	163	175	171	156	169	170
genic_rr_10143	2	240064795	240067047	0.021841667	0.02234448					0				0	0	3	1	genic	2252	0	0	0	0	0	0	0	0	0	0	0	1	0	0	0	0	0	0	0	0	0	0	4	5	10	11	6	11	5	10
genic_rr_10144	2	240071374	240073496	0.126701965	0.11528577	7.17		8.206666667	8.842903226	0	Zm00001d007810	240071374	240073496	9.024969244	1	46	29	genic	2122	8	2	4	2	3	1	1	5	2	1	2	2	0	0	0	0	0	0	0	1	1	1	112	78	76	102	89	71	99	84
genic_rr_10145	2	240140519	240141477	0	0					0				0	0	1	0	genic	958	0	0	0	0	0	0	0	0	0	0	0	0	0	0	0	0	0	0	0	0	0	0	0	0	0	0	0	0	0	0
genic_rr_10146	2	240142544	240143151	0	0.078659528					0				0	0	2	0	genic	607	0	0	0	0	0	0	0	0	0	0	0	0	0	0	0	0	0	0	0	0	0	0	0	0	0	0	0	0	0	0
genic_rr_10147	2	240144771	240147523	0.053108197	0.024181715	1.33		6.065	1.33	0				0	0	6	1	genic	2752	1	1	1	1	1	1	1	1	1	1	1	0	0	0	0	0	0	0	0	0	0	0	12	14	16	21	18	14	23	11
genic_rr_10148	2	240147945	240149601	0.147396125	0.136073163	4.925		5.826	7.442238806	0	Zm00001d007815	240147945	240149601	9.324645049	1	57	40	genic	1656	8	5	6	4	5	4	5	4	4	3	4	1	1	0	0	0	0	0	1	0	1	1	111	69	73	74	86	70	81	67
genic_rr_10149	2	240149774	240151783	0	0.001037621					0				0	0	1	0	genic	2009	0	0	0	0	0	0	0	0	0	0	0	0	0	0	0	0	0	0	0	0	0	0	0	0	0	0	0	0	0	0
genic_rr_1015	1	38520831	38526529	0.170761344	0.156989536	3.215		0.12	0.352128713	11.12413047	Zm00001d028536	38520831	38526529	8.775012707	1	121	23	genic	5698	7	4	2	3	4	2	2	3	5	3	2	2	0	0	0	0	0	1	0	0	0	0	130	93	85	99	92	92	100	90
genic_rr_10150	2	240246167	240251430	0.337491257	0.2912163	0.616357143	11.2725	8.248277778	3.716535072	0	Zm00001d007818	240246167	240251430	0.060765644	0	122	68	genic	5263	14	9	11	9	11	8	11	11	8	11	10	5	0	0	0	1	0	0	0	3	1	1	181	133	136	146	136	130	143	149
genic_rr_10151	2	240252323	240254144	0.199735387	0.162088062	0.24		12.22	3.52745283	15.10278324	Zm00001d007819	240252323	240254144	8.872579052	1	82	57	genic	1821	9	6	6	5	5	4	6	7	5	7	5	4	0	0	0	1	1	1	1	0	1	1	203	73	65	68	87	77	71	85
genic_rr_10152	2	240282217	240284226	0.086431914	0.068730135	1.7		1.7		0	Zm00001d007820	240282217	240284226	4.500032265	1	22	18	genic	2009	10	5	5	6	5	4	5	3	5	6	6	1	0	0	0	0	0	0	0	0	0	0	34	45	32	42	33	29	40	40
genic_rr_10153	2	240311726	240314400	0	0					0				0	1	0	0	genic	2674	0	0	0	0	0	0	0	0	0	0	0	0	0	0	0	0	0	0	0	0	0	0	0	0	0	0	0	0	0	0
genic_rr_10154	2	240319174	240321064	0.172030923	0.099821522	1.54		4.81	3.814516129	0	Zm00001d007822	240319174	240321064	6.797579881	0	46	32	genic	1890	10	8	9	6	8	6	7	7	7	6	6	1	0	2	0	1	0	0	0	0	0	0	56	49	47	58	54	45	41	51
genic_rr_10155	2	240322816	240324945	0.14238752	0.093319669	4.3943	11.6	8.556666667	1.559993186	9.632349856	Zm00001d007823	240322816	240324945	5.238082187	0	47	22	genic	2129	7	5	6	5	5	4	5	5	4	5	5	2	0	0	0	0	0	1	1	0	0	0	45	40	29	27	35	34	29	37
genic_rr_10156	2	240327492	240329904	0.217344887	0.120656994	6.04		-2.643333333	0.981750973	14.63027059	Zm00001d007824	240327492	240329904	8.798296774	1	13	10	genic	2412	2	0	0	0	0	0	0	0	0	0	0	0	0	0	0	0	0	0	0	0	0	0	4	3	3	1	1	1	4	1
genic_rr_10157	2	240363028	240369553	0.405500294	0.21548043	-0.839823684	1.700857143	0.468413793	-0.688380692	0	Zm00001d007825	240363028	240369553	4.671672994	0	287	180	genic	6525	10	5	4	3	3	3	5	4	5	3	3	4	0	0	0	0	0	1	0	1	1	1	105	35	43	34	40	32	42	47
genic_rr_10158	2	240374932	240380504	0.296342235	0.115803391	2.466375	2.027	2.337371429	2.49560572	7.542840042	Zm00001d007826	240374932	240380504	4.650918106	0	233	104	genic	5572	13	8	9	8	7	6	7	8	6	7	7	2	0	0	0	1	1	0	2	4	5	2	213	178	158	177	153	151	156	194
genic_rr_10159	2	240431883	240432461	0.031075248	0.052294156					9.259573372	Zm00001d007827	240431883	240432461	8.531381384	1	4	1	genic	578	0	0	0	0	0	0	0	0	0	0	0	1	0	0	0	0	0	0	0	0	0	0	44	32	42	40	30	33	30	39
genic_rr_1016	1	38582039	38583427	0.092452028	0.042757819	2.206714286		3.356	1.93015625	3.86815137	Zm00001d028537	38582039	38583427	5.187289244	1	17	12	genic	1388	11	5	7	7	7	8	6	8	6	6	8	0	0	0	0	0	0	0	0	0	0	1	56	22	25	23	27	25	30	24
genic_rr_10160	2	240470115	240475379	0.114187881	0.057339165	5.594166667	0.419	4.118166667	5.051503906	0	Zm00001d007828	240470115	240475379	5.274610081	0	66	50	genic	5264	11	8	7	8	8	7	7	7	7	7	7	1	2	0	0	1	0	2	0	0	3	2	165	123	122	142	132	128	148	128
genic_rr_10161	2	240482786	240483928	0	0					8.454172503	Zm00001d007830	240482786	240483928	7.482201728	0	1	0	genic	1142	0	0	0	0	0	0	0	0	0	0	0	0	0	0	0	0	0	0	0	0	0	0	0	0	0	0	0	0	0	0
genic_rr_10162	2	240512790	240513335	0	0					0	Zm00001d007831	240512790	240513335	7.217518689	0	0	0	genic	545	0	0	0	0	0	0	0	0	0	0	0	0	0	0	0	0	0	0	0	0	0	0	0	0	0	0	0	0	0	0
genic_rr_10163	2	240516922	240518324	0.069006502	0.041634773					0	Zm00001d007832	240516922	240518324	4.572910419	0	17	10	genic	1402	3	1	1	1	1	0	1	1	1	1	1	2	0	0	0	0	0	0	1	0	0	0	20	21	14	24	21	25	20	20
genic_rr_10164	2	240533811	240537908	0.084694414	0.065032459					0				0	1	11	10	genic	4097	1	0	0	0	0	0	0	0	0	0	0	0	0	0	1	0	0	0	0	0	0	0	16	21	18	14	19	14	16	23
genic_rr_10165	2	240560575	240564186	0.130447065	0.08803003	2.680375	3.202	2.698125	2.747912621	0	Zm00001d007835	240560575	240564186	6.454943838	3	197	129	genic	3611	19	9	11	10	11	9	10	9	9	9	10	5	1	3	1	0	0	0	1	0	3	4	274	224	220	229	207	198	223	235
genic_rr_10166	2	240565474	240565986	0	0					0				0	0	0	0	genic	512	0	0	0	0	0	0	0	0	0	0	0	0	0	0	0	0	0	0	0	0	0	0	0	0	0	0	0	0	0	0
genic_rr_10167	2	240569197	240575364	0.126828827	0.098841657	6.041818182	-7.105	4.299176471	3.625578947	0				0	0	225	179	genic	6167	23	12	14	11	13	10	14	12	12	13	12	3	1	1	0	0	1	1	0	0	0	1	189	171	147	156	142	146	175	174
genic_rr_10168	2	240577564	240580182	0.085534864	0.065626425	4.883804		5.166333333	4.968118724	0	Zm00001d007838	240577564	240580182	2.872494451	1	49	39	genic	2618	25	16	18	17	17	17	17	15	15	16	15	2	0	0	1	0	1	0	0	0	0	0	92	61	64	64	61	47	70	73
genic_rr_10169	2	240606690	240609986	0.22025774	0.162900506	5.414142857	2.785	4.327866667	3.286130636	7.281895743	Zm00001d007839	240606690	240609986	4.242405125	2	148	95	genic	3296	11	4	4	5	4	5	4	4	3	3	4	4	1	2	3	0	0	0	0	1	3	1	209	116	104	93	131	129	120	112
genic_rr_1017	1	38586289	38599861	0.536468226	0.460213739	2.835499688	2.52	0.88	3.095951728	8.654004773	Zm00001d028538	38586289	38599861	5.034244788	0	451	267	genic	13572	26	14	11	13	11	12	11	13	14	11	12	2	2	1	2	1	5	0	1	1	1	0	466	258	257	241	250	241	224	261
genic_rr_10170	2	240624534	240627667	0.100691251	0.073320838	2.63		4.408461538	1.6904	0	Zm00001d007840	240624534	240627667	3.945825515	0	59	41	genic	3133	15	7	8	8	7	6	6	7	6	6	7	3	0	1	0	0	0	0	0	1	0	2	223	97	97	110	95	100	98	94
genic_rr_10171	2	240672864	240679141	0.3328958	0.263358465	6.793157143		2.89442	4.47869863	0				0	0	216	113	genic	6277	16	13	12	14	11	12	13	11	11	12	11	3	0	1	0	0	0	0	1	2	1	1	180	139	138	133	129	105	112	128
genic_rr_10172	2	240684344	240686449	0.203950105	0.054736327	-4.003455556	5.27	2.62125	-5.191554424	0				0	0	54	38	genic	2105	19	12	12	11	14	13	13	14	11	12	11	1	1	2	0	1	0	0	0	0	1	0	254	113	106	87	127	91	93	83
genic_rr_10173	2	240821336	240824180	0.224332504	0.107900051	-0.8856	0.705	-0.037857143	0.006170732	0	Zm00001d007844	240821336	240824180	1.17164234	0	123	62	genic	2844	15	9	11	9	12	10	10	10	9	11	11	1	1	0	0	0	1	1	1	2	1	0	214	109	97	110	112	117	116	103
genic_rr_10174	2	240825166	240826893	0.046049815	0.078590257					0				0	2	3	1	genic	1727	1	0	0	0	0	0	0	0	0	0	0	0	0	0	0	0	0	0	0	0	0	0	0	0	0	0	0	0	0	0
genic_rr_10175	2	240827556	240828263	0.038027738	0.027632806					0	Zm00001d007846	240827556	240828263	1.333753746	0	17	6	genic	707	4	1	1	1	1	1	1	1	1	1	1	1	0	0	0	0	0	0	0	1	0	0	76	37	39	51	42	55	58	38
genic_rr_10176	2	240835870	240838408	0.112206606	0.116686125	7.1		3.6625	7.112790698	0				0	0	29	12	genic	2538	5	3	2	2	3	3	1	2	2	2	2	0	0	0	0	1	0	1	0	0	0	2	26	33	35	32	27	36	31	31
genic_rr_10177	2	240878062	240881972	0.184655963	0.371430411	5.640064286		3.176492857	5.211590991	6.270534036	Zm00001d007849	240878062	240881972	5.523585878	0	114	35	genic	3910	5	1	2	2	1	2	1	2	1	1	1	0	0	1	0	0	0	0	0	1	1	0	106	30	40	45	35	24	35	49
genic_rr_10178	2	240885825	240886925	0.090398115	0.108132909				-0.401	0				0	0	20	1	genic	1100	0	0	0	0	0	1	0	0	0	0	0	1	0	0	0	0	0	0	0	1	0	0	25	43	38	39	38	27	37	50
genic_rr_10179	2	240935299	240939270	0.389728717	0.318710562	-0.279373684		-0.157642857	-0.690855797	0	Zm00001d007851	240935299	240939270	3.49905521	1	93	48	genic	3971	3	1	2	1	1	2	1	1	1	2	1	0	0	1	0	0	0	0	0	0	0	0	78	59	57	58	52	71	56	70
genic_rr_1018	1	38638860	38643914	0.243497888	0.228336885	3.6451		6.2991	2.54837201	3.450576176	Zm00001d028539	38638860	38643914	4.648495466	0	174	112	genic	5054	20	10	10	11	8	9	10	9	11	11	11	4	1	0	0	1	0	0	2	1	0	0	95	75	66	67	80	75	90	85
genic_rr_10180	2	240960244	240965099	0.502167754	0.414415078	4.0455			4.0455	0	Zm00001d007853	240960244	240965099	2.88897855	1	6	6	genic	4855	1	0	0	0	0	0	0	0	0	0	0	0	0	0	0	0	0	0	0	0	0	0	0	0	0	0	0	0	0	0
genic_rr_10181	2	240969696	240972398	0	0					0	Zm00001d007854	240969696	240972398	0.111201729	0	0	0	genic	2702	0	0	0	0	0	0	0	0	0	0	0	0	0	0	0	0	0	0	0	0	0	0	0	0	0	0	0	0	0	0
genic_rr_10182	2	240993258	240995133	0	0					0	Zm00001d007856	240993258	240995133	0.128927051	0	0	0	genic	1875	0	0	0	0	0	0	0	0	0	0	0	0	0	0	0	0	0	0	0	0	0	0	0	0	0	0	0	0	0	0
genic_rr_10183	2	241015793	241017115	0.134682332	0.044550517	13.3			13.3	16.79845398	Zm00001d007857	241015793	241017115	7.971575928	1	16	5	genic	1322	4	1	2	2	3	1	2	2	2	1	1	0	0	0	0	0	1	0	0	0	0	0	12	5	2	4	5	7	11	6
genic_rr_10184	2	241034298	241037375	0.114207758	0.075123116	4.539192308	11.3	8.21	6.992549505	8.746561977	Zm00001d007858	241034298	241037375	6.16351329	0	107	81	genic	3077	19	15	16	16	13	14	14	12	13	14	13	16	0	1	0	1	0	0	1	0	1	1	227	107	107	94	119	111	111	119
genic_rr_10185	2	241040945	241042848	0	0					0				0	0	0	0	genic	1903	0	0	0	0	0	0	0	0	0	0	0	0	0	0	0	0	0	0	0	0	0	0	0	0	0	0	0	0	0	0
genic_rr_10186	2	241117670	241125665	0.147357542	0.098624372	5.736869565	8.725	7.663130435	7.538936004	8.585018584	Zm00001d007862	241117670	241125665	6.208812087	1	344	229	genic	7995	26	15	18	16	14	15	15	15	15	17	14	8	1	0	4	0	3	1	2	3	0	2	466	208	179	200	207	183	192	203
genic_rr_10187	2	241250798	241252215	0	0					0				0	0	0	0	genic	1417	0	0	0	0	0	0	0	0	0	0	0	0	0	0	0	0	0	0	0	0	0	0	0	0	0	0	0	0	0	0
genic_rr_10188	2	241256310	241261093	0	0					0				0	2	0	0	genic	4783	0	0	0	0	0	0	0	0	0	0	0	0	0	0	0	0	0	0	0	0	0	0	0	0	0	0	0	0	0	0
genic_rr_10189	2	241310570	241312431	0	0					0				0	0	0	0	genic	1861	0	0	0	0	0	0	0	0	0	0	0	0	0	0	0	0	0	0	0	0	0	0	0	0	0	0	0	0	0	0
genic_rr_1019	1	38644815	38647346	0.659020326	0.594248317	3.2823		6.66	3.298242105	0	Zm00001d028540	38644815	38647346	3.571092137	0	90	62	genic	2531	10	5	4	5	4	4	4	5	5	5	5	3	1	0	0	1	0	0	0	0	0	0	110	52	59	54	51	48	54	54
genic_rr_10190	2	241313813	241315135	0.081424294	0.013311064	2.17	-2.76	0.405	1.38	1.885460218	Zm00001d007868	241313813	241315135	4.436334216	0	14	6	genic	1322	3	1	1	1	1	1	1	1	1	1	0	1	0	0	0	2	1	0	0	0	0	0	35	25	29	32	38	23	33	32
genic_rr_10191	2	241349324	241350763	0	0					7.556148487	Zm00001d007869	241349324	241350763	0	0	0	0	genic	1439	0	0	0	0	0	0	0	0	0	0	0	0	0	0	0	0	0	0	0	0	0	0	0	0	0	0	0	0	0	0
genic_rr_10192	2	241387599	241393569	0.146610025	0.115266334	2.332444444	2.986666667	1.937172414	1.915125098	0	Zm00001d007870	241387599	241393569	6.550966094	1	291	227	genic	5970	30	18	22	17	20	21	21	19	17	18	17	7	3	0	1	1	1	2	0	1	2	0	365	166	179	216	189	203	207	201
genic_rr_10193	2	241395955	241407519	0.194039465	0.117828533	2.32908		2.431833333	1.92466098	2.690971178	Zm00001d007871	241395955	241407519	2.810070904	0	224	141	genic	11564	17	13	10	8	11	8	12	13	11	9	11	2	0	0	1	0	0	0	0	1	0	0	222	138	143	164	164	154	137	177
genic_rr_10194	2	241407634	241407864	0.042395738	0.039197562	5.975		12.55	9.566197183	9.408500323	Zm00001d007872	241407634	241407864	7.534477789	0	7	5	genic	230	3	1	1	2	1	0	0	0	0	0	0	0	0	1	0	0	0	0	0	0	1	0	13	19	10	18	15	10	12	16
genic_rr_10195	2	241462432	241463655	0	0					0				0	0	0	0	genic	1223	0	0	0	0	0	0	0	0	0	0	0	0	0	0	0	0	0	0	0	0	0	0	0	0	0	0	0	0	0	0
genic_rr_10196	2	241466194	241467078	0	0					0				0	0	0	0	genic	884	0	0	0	0	0	0	0	0	0	0	0	0	0	0	0	0	0	0	0	0	0	0	0	0	0	0	0	0	0	0
genic_rr_10197	2	241468413	241470277	0	0					0				0	0	0	0	genic	1864	0	0	0	0	0	0	0	0	0	0	0	0	0	0	0	0	0	0	0	0	0	0	0	0	0	0	0	0	0	0
genic_rr_10198	2	241535851	241537578	0.068920379	0.060713367	1.4725		-1.103333333	-0.308270677	0	Zm00001d007876	241535851	241537578	3.495343962	0	13	9	genic	1727	8	6	5	5	2	3	4	5	4	4	3	0	0	0	0	0	0	0	0	0	0	0	39	12	7	8	14	9	16	15
genic_rr_10199	2	241567182	241571836	0.147674351	0.107201426	1.201625		3.6173	2.647390533	1.882230939	Zm00001d007877	241567182	241571836	4.432609978	1	56	40	genic	4654	8	3	3	3	3	3	3	3	4	3	2	0	0	0	0	2	0	0	0	0	0	0	56	52	53	60	48	55	62	49
genic_rr_102	1	3805137	3810146	0.160050103	0.136779088	2.684371429	4.37	2.549	3.255418871	0				0	1	206	158	genic	5009	16	13	11	14	8	14	8	12	13	10	11	2	0	0	3	0	0	2	0	0	2	1	277	179	190	185	189	170	173	184
genic_rr_1020	1	38683757	38684321	0.108934666	0.023511315	11.3				0	Zm00001d028541	38683757	38684321	0.616970361	0	3	1	genic	564	0	0	0	0	0	0	0	0	0	0	0	0	0	0	0	0	0	1	0	0	0	0	0	0	0	0	0	0	0	0
genic_rr_10200	2	241573185	241574395	0.112498591	0.085262986	-0.821125		0.36525	1.874496795	0	Zm00001d007878	241573185	241574395	1.416181411	0	28	11	genic	1210	7	1	0	1	1	0	2	1	2	2	1	0	0	0	0	2	0	0	0	1	0	0	111	51	63	56	49	55	61	65
genic_rr_10201	2	241667530	241671845	0.162594841	0.125548689	5.360266667	13.15	5.5285	4.957876777	6.726036129	Zm00001d007881	241667530	241671845	4.948572926	1	187	83	genic	4315	10	4	4	5	4	5	5	5	4	2	4	3	2	0	0	0	0	0	1	0	1	1	307	147	127	139	140	146	147	130
genic_rr_10202	2	241672970	241675483	0.086746605	0.045330038					0	Zm00001d007882	241672970	241675483	4.007578786	1	51	37	genic	2513	10	6	6	6	6	5	7	5	6	6	6	3	1	1	1	1	0	0	0	0	0	0	77	66	65	71	46	55	67	59
genic_rr_10203	2	241676336	241677632	0	0					0	Zm00001d007883	241676336	241677632	0.022901275	0	0	0	genic	1296	0	0	0	0	0	0	0	0	0	0	0	0	0	0	0	0	0	0	0	0	0	0	0	0	0	0	0	0	0	0
genic_rr_10204	2	241687983	241691169	0.107523347	0.088758137	2.934	5.3	1.956666667	2.203121019	0				0	2	216	146	genic	3186	24	15	15	18	18	17	15	16	14	14	15	6	0	1	1	0	4	0	1	1	0	0	298	156	126	146	131	145	156	147
genic_rr_10205	2	241691473	241692147	0.071086806	0.043823936					2.051939075	Zm00001d007885	241691473	241692147	3.579942436	1	2	1	genic	674	0	0	0	0	0	0	0	0	0	0	0	0	0	0	0	0	0	0	0	0	0	0	0	0	0	0	0	0	1	0
genic_rr_10206	2	241693465	241703192	0.289931381	0.168899601	4.095		1.5203	3.696486486	6.417951342	Zm00001d007886	241693465	241703192	4.492303348	1	371	141	genic	9727	10	2	3	2	2	3	3	5	4	3	2	14	1	1	0	3	2	1	2	2	1	2	289	206	157	180	195	176	170	184
genic_rr_10207	2	241783414	241790911	0.194545698	0.12487685	5.2975		-5.581	2.295615385	0	Zm00001d007888	241783414	241790911	4.199940057	0	70	30	genic	7497	11	8	9	8	8	9	9	8	8	8	9	0	0	1	0	0	1	0	0	0	0	0	57	42	33	35	38	36	33	34
genic_rr_10208	2	241874596	241880785	0.20930913	0.127901629	1.469705882	-0.813333333	3.823875	3.74556499	7.684913974	Zm00001d007889	241874596	241880785	5.36108229	1	168	101	genic	6189	21	13	16	14	16	16	15	14	16	15	14	6	1	1	0	0	2	0	2	2	1	0	140	135	144	139	130	123	156	135
genic_rr_10209	2	241881184	241885273	0.198988729	0.180895287	0.010214286		0.562888889	1.468106211	9.685363848	Zm00001d007890	241881184	241885273	6.483421618	2	261	177	genic	4089	17	12	12	12	12	13	14	12	12	13	11	1	1	2	0	1	0	0	1	0	0	0	120	94	98	83	95	95	99	75
genic_rr_1021	1	38685403	38697325	0.337440387	0.254184151	1.886892105	4.545	2.257	2.623287712	0				0	2	772	474	genic	11922	30	16	17	16	15	16	16	13	16	17	14	3	2	1	1	1	2	1	1	3	0	1	384	222	204	209	209	224	221	235
genic_rr_10210	2	241885780	241886358	0.056642234	0.048494604				1.33	0				0	1	15	12	genic	578	4	2	2	2	2	1	2	3	2	2	2	0	0	0	0	0	0	0	0	0	0	0	2	3	1	7	1	4	3	5
genic_rr_10211	2	241888030	241891891	0.156787709	0.151051231	4.107428571	15.4	5.438366667	5.628665094	9.321684068	Zm00001d007892	241888030	241891891	5.647952998	0	327	199	genic	3861	30	19	23	19	23	19	20	19	20	21	19	2	0	0	0	0	1	1	1	0	0	0	192	146	146	153	121	119	143	156
genic_rr_10212	2	241892858	241894357	0.119551324	0.067629243	2.537222222	-16.6	0.041166667	4.244276817	0	Zm00001d007893	241892858	241894357	1.126454374	0	79	53	genic	1499	17	9	8	5	9	9	9	6	10	9	9	3	1	0	2	0	0	0	1	0	0	0	119	121	123	123	121	117	130	125
genic_rr_10213	2	241897454	241898638	0.018369776	0.022770858					7.282644258	Zm00001d007894	241897454	241898638	4.767791811	0	3	3	genic	1184	4	4	5	4	4	5	4	4	4	4	4	0	0	0	0	0	0	0	0	0	0	0	3	9	11	10	7	5	2	8
genic_rr_10214	2	241903615	241906193	0.196760706	0.113921978	3.458571429	12.6	5.64	6.726041667	6.125829645	Zm00001d007896	241903615	241906193	0.889973938	3	72	43	genic	2578	8	2	1	1	1	1	2	3	1	1	1	2	0	1	0	0	0	0	2	1	0	0	35	46	53	50	47	41	51	54
genic_rr_10215	2	241927996	241932729	0.240504965	0.169548572	5.429		5.015625	2.921741071	11.17216791	Zm00001d007897	241927996	241932729	8.751623097	1	268	171	genic	4733	11	7	7	6	7	6	8	7	7	7	6	0	1	2	0	0	0	0	1	0	0	0	149	118	114	109	115	110	120	140
genic_rr_10216	2	241934956	241935747	0.310259001	0.176622821	0.66		0.064333333	0.886708861	0	Zm00001d007898	241934956	241935747	6.959401133	0	6	2	genic	791	2	1	1	1	1	1	1	1	1	1	1	0	0	0	0	0	0	0	0	0	0	0	33	25	18	23	23	27	19	30
genic_rr_10217	2	241936792	241937399	0.168409751	0.087968024	2.436666667		1.58	2.16978022	0	Zm00001d007899	241936792	241937399	0.218949279	0	13	10	genic	607	11	7	7	7	7	7	6	8	7	7	7	0	0	0	0	0	0	0	0	0	0	0	31	17	6	13	8	16	8	11
genic_rr_10218	2	242047419	242052474	0.23787337	0.136852283	4.321923077	7.11	8.161818182	2.359278037	10.9916715	Zm00001d007900	242047419	242052474	6.383923916	2	299	201	genic	5055	21	13	15	14	14	15	14	14	14	16	14	9	1	0	3	0	2	1	2	1	3	3	428	306	309	306	310	330	326	312
genic_rr_10219	2	242052645	242054040	0.11358677	0.065528876	1.132857143	1.21	1.23	1.517908163	0				0	2	124	89	genic	1395	23	15	16	13	15	12	15	16	12	16	11	5	0	1	0	1	1	0	0	1	1	0	132	173	156	164	170	155	171	157
genic_rr_1022	1	38734079	38737199	0.121685607	0.084216335	2.7125	5.88	4.4175	2.827666667	8.67776688	Zm00001d028543	38734079	38737199	4.782451224	1	60	28	genic	3120	12	5	9	6	4	5	4	6	6	6	3	2	3	0	0	0	0	2	0	2	0	1	124	82	81	82	64	84	79	75
genic_rr_10220	2	242054900	242059438	0.158092558	0.096797375	2.34475	2.92	3.5284	1.824255985	6.758223784	Zm00001d007902	242054900	242059438	5.982306928	1	151	88	genic	4538	21	13	16	15	13	16	15	15	11	17	14	2	0	1	0	0	0	1	1	0	1	1	227	165	158	142	154	151	147	142
genic_rr_10221	2	242089363	242106674	0	0					0				0	0	1	0	genic	17311	0	0	0	0	0	0	0	0	0	0	0	0	0	0	0	0	0	0	0	0	0	0	0	0	0	0	0	0	0	0
genic_rr_10222	2	242152006	242173997	0.302741947	0.224486824	4.139222222	7.101333333	4.3938	4.30844727	0				0	1	437	240	genic	21991	15	9	10	8	9	10	11	12	9	11	8	6	1	2	1	2	1	1	1	0	0	1	238	210	204	208	215	219	230	223
genic_rr_10223	2	242175591	242196209	0.267831969	0.245360493	2.512093939	6.91	3.087222222	2.207934335	0				0	1	615	357	genic	20618	16	12	13	14	11	14	13	14	11	14	13	3	1	2	0	3	1	1	2	1	0	1	218	150	174	180	159	166	155	182
genic_rr_10224	2	242237270	242247923	0.183249538	0.154267356	3.830611111		4.042833333	5.300841438	0				0	2	335	238	genic	10653	18	11	12	11	9	11	12	11	10	10	10	2	1	2	1	2	0	1	1	0	0	1	288	192	177	183	178	189	184	161
genic_rr_10225	2	242249729	242250757	0.120540925	0.042321449	1.0345	-0.491		2.56	2.961997069	Zm00001d007908	242249729	242250757	4.153642832	0	4	2	genic	1028	2	0	0	0	0	0	0	0	0	0	0	1	0	0	0	0	0	0	0	0	0	0	0	13	7	9	4	10	11	7
genic_rr_10226	2	242255125	242256156	0.230909956	0.117323715	3.6		1.73	3.6	0				0	0	7	4	genic	1031	2	1	1	1	1	1	1	1	1	1	1	0	0	0	0	0	1	0	0	1	0	0	5	4	8	2	2	5	7	6
genic_rr_10227	2	242256380	242257231	0.13857829	0.066162541	-15		6.59	-15	0				0	0	5	3	genic	851	1	0	0	0	0	0	0	0	0	0	0	0	1	0	0	0	1	0	0	0	0	1	42	16	14	17	17	6	15	15
genic_rr_10228	2	242342190	242342765	0.101157344	0.061718425					0	Zm00001d007911	242342190	242342765	0.312005271	0	11	9	genic	575	5	3	1	2	1	2	2	2	1	2	3	0	0	0	0	0	0	0	0	0	0	0	49	35	34	28	27	30	26	39
genic_rr_10229	2	242356662	242362951	0.156886445	0.123250615	2.857315217	1.863625	2.073233333	-0.597343516	3.418155442	Zm00001d007912	242356662	242362951	3.962303653	0	399	304	genic	6289	28	21	19	20	18	19	20	19	20	18	21	3	1	1	0	1	1	0	1	0	2	0	232	131	124	123	115	125	117	135
genic_rr_1023	1	38902998	38914734	0.187313581	0.123306561	4.026481481		4.163892857	1.60436129	8.25284467	Zm00001d028546	38902998	38914734	5.500663106	0	281	174	genic	11736	30	21	21	20	23	19	22	22	21	20	20	1	2	0	0	0	1	1	2	1	1	0	237	144	122	149	118	127	127	133
genic_rr_10230	2	242378970	242381400	0.11113207	0.092903773	7.019444444		5.056	5.584625442	5.590388787	Zm00001d007915	242378970	242381400	5.737747936	1	144	106	genic	2430	25	19	18	17	18	17	16	17	16	18	16	3	1	1	0	0	1	0	1	2	3	0	321	151	149	164	157	158	155	162
genic_rr_10231	2	242385130	242403018	0	0.002011242					0				0	0	1	0	genic	17888	0	0	0	0	0	0	0	0	0	0	0	0	0	0	0	0	0	0	0	0	0	0	0	0	0	0	0	0	0	0
genic_rr_10232	2	242408695	242410359	0.124574672	0.087295982	-4.996		5.16	0.265125	9.372919935	Zm00001d007918	242408695	242410359	8.920016264	0	13	9	genic	1664	7	4	5	4	5	3	4	4	3	4	5	0	0	0	0	0	0	0	0	0	0	0	26	27	19	23	23	26	30	22
genic_rr_10233	2	242414840	242416891	0.122237548	0.095641401	2.926	4.66	0.396666667	3.746689775	2.025840295	Zm00001d007919	242414840	242416891	1.135956339	0	120	90	genic	2051	19	15	16	14	14	13	14	12	13	13	14	6	0	0	0	0	0	0	2	0	1	0	208	92	93	96	79	94	100	70
genic_rr_10234	2	242692827	242697513	0	0					0				0	0	0	0	genic	4686	0	0	0	0	0	0	0	0	0	0	0	0	0	0	0	0	0	0	0	0	0	0	0	0	0	0	0	0	0	0
genic_rr_10235	2	242698020	242699502	0	0					0				0	1	0	0	genic	1482	0	0	0	0	0	0	0	0	0	0	0	0	0	0	0	0	0	0	0	0	0	0	0	0	0	0	0	0	0	0
genic_rr_10236	2	242733405	242733934	0	0					0				0	0	0	0	genic	529	0	0	0	0	0	0	0	0	0	0	0	0	0	0	0	0	0	0	0	0	0	0	0	0	0	0	0	0	0	0
genic_rr_10237	2	242818296	242819090	0	0					0	Zm00001d007923	242818296	242819090	0.361822817	0	0	0	genic	794	0	0	0	0	0	0	0	0	0	0	0	0	0	0	0	0	0	0	0	0	0	0	0	0	0	0	0	0	0	0
genic_rr_10238	2	242869590	242871140	0	0					0				0	0	0	0	genic	1550	0	0	0	0	0	0	0	0	0	0	0	0	0	0	0	0	0	0	0	0	0	0	0	0	0	0	0	0	0	0
genic_rr_10239	2	242871432	242873707	0	0					0				0	0	0	0	genic	2275	0	0	0	0	0	0	0	0	0	0	0	0	0	0	0	0	0	0	0	0	0	0	0	0	0	0	0	0	0	0
genic_rr_1024	1	38915529	38915936	0.148864111	0.071088018	1.352	12.1	3.4705	3.769852459	4.327202695	Zm00001d028547	38915529	38915936	3.487727729	0	12	7	genic	407	20	13	14	13	14	14	13	14	12	10	15	1	0	0	0	0	0	0	1	0	1	0	55	27	30	43	32	29	30	38
genic_rr_10240	2	242921036	242921612	0.183737565	0.113746059	4.215	1.71	2.192857143	2.344964539	0				0	0	13	7	genic	576	3	1	1	1	1	1	1	1	1	1	1	0	0	0	0	0	0	0	0	0	0	0	36	30	31	30	37	32	36	23
genic_rr_10241	2	242970554	242972860	0.181024583	0.135370509	7.466666667		11.4	7.444285714	0	Zm00001d007927	242970554	242972860	1.579054479	0	18	4	genic	2306	2	1	1	1	1	1	1	1	1	1	1	0	1	0	0	0	0	0	0	0	0	0	6	12	16	12	14	10	19	6
genic_rr_10242	2	243169818	243173004	0.23845324	0.198982263		3.26	5.985	3.26	0	Zm00001d007929	243169818	243173004	4.390688171	1	59	35	genic	3186	5	1	2	2	2	3	2	1	1	1	1	0	1	0	0	0	1	0	0	0	0	0	60	60	64	53	52	62	66	44
genic_rr_10243	2	243173881	243177151	0.162969321	0.149007868	3.4326		4.8939	3.703726316	0	Zm00001d007930	243173881	243177151	6.243419169	1	46	32	genic	3270	10	2	2	2	3	2	2	3	2	2	2	0	0	2	0	0	1	0	0	0	0	0	71	71	53	50	70	61	60	50
genic_rr_10244	2	243268649	243271132	0.081831782	0.070044226	4.503333333		4.996444444	5.8252	0				0	0	38	19	genic	2483	4	1	2	1	1	2	1	1	1	1	1	0	0	0	0	0	0	0	0	0	2	1	41	46	41	42	51	35	37	50
genic_rr_10245	2	243376655	243381495	0.23124902	0.186642022	-0.38875		1.64	-0.109971429	0	Zm00001d007932	243376655	243381495	4.381091978	0	48	40	genic	4840	10	4	3	4	6	6	5	5	4	5	6	2	0	0	0	0	0	0	0	0	0	0	52	36	40	30	42	30	23	32
genic_rr_10246	2	243388294	243389628	0.016394803	0.063919076					0				0	0	6	2	genic	1334	2	1	1	1	1	1	1	1	1	1	1	0	0	0	0	0	0	0	0	0	0	0	12	40	35	24	35	26	19	26
genic_rr_10247	2	243390189	243394709	0.223320868	0.1832342	4.2117		-3.57	3.486360111	0				0	1	107	76	genic	4520	18	13	13	12	15	14	13	13	13	13	14	0	0	0	0	0	2	0	0	0	0	0	56	49	51	50	58	55	67	64
genic_rr_10248	2	243395122	243395787	0.116945705	0.111994377	1.516666667			1.239186047	4.441139074	Zm00001d007935	243395122	243395787	6.092514043	0	9	8	genic	665	5	3	4	4	3	3	4	3	2	3	4	0	0	0	0	0	0	0	0	0	0	0	52	21	13	18	21	13	14	12
genic_rr_10249	2	243421943	243422896	0.162187922	0.099139505	11.5			11.5	0				0	0	4	1	genic	953	1	0	1	0	1	0	0	0	1	1	1	0	0	0	0	0	0	0	0	0	0	0	0	0	0	0	0	1	0	0
genic_rr_1025	1	38916237	38917464	0.142801735	0.092083645	3.4635	0.225	4.016666667	3.58262037	7.752358306	Zm00001d028548	38916237	38917464	7.056869564	0	63	46	genic	1227	27	13	14	14	14	15	16	14	16	14	18	4	1	1	1	0	1	1	0	1	0	1	149	73	62	50	58	60	55	55
genic_rr_10250	2	243428038	243433183	0.12975185	0.092936336	7.201642857	10.93	7.362727273	9.164942188	0				0	0	166	106	genic	5145	24	13	16	13	13	16	13	14	11	14	14	7	1	3	0	0	2	2	0	1	1	1	339	125	142	116	142	144	120	138
genic_rr_10251	2	243463450	243479726	0.321509777	0.25057401	3.9805	11.5	5.696083333	5.919916996	0				0	1	353	211	genic	16276	27	17	21	18	21	20	17	19	20	17	18	1	1	0	1	1	3	0	1	0	0	1	280	183	153	142	152	159	178	148
genic_rr_10252	2	243480096	243481628	0.101164623	0.045823008	2.226666667		-6.385	1.165384615	10.36684009	Zm00001d007940	243480096	243481628	6.655924858	0	38	25	genic	1532	15	5	6	7	5	7	5	5	5	7	8	2	0	0	0	0	0	0	1	0	0	0	91	47	35	58	38	36	34	40
genic_rr_10253	2	243483643	243485379	0.2002137	0.087820861	0.62	-3.55	0.1975	-2.698265802	0	Zm00001d007941	243483643	243485379	0.455775229	0	45	26	genic	1736	11	5	6	7	5	5	7	5	4	6	5	2	1	1	0	0	0	0	1	1	0	1	232	74	82	69	69	80	66	79
genic_rr_10254	2	243516753	243524450	0.30775596	0.17070049	6.425		8.515	-1.405882353	9.353913998	Zm00001d007942	243516753	243524450	5.139181589	1	65	17	genic	7697	24	15	17	15	16	17	16	17	15	15	16	0	1	0	1	0	0	0	2	2	0	0	129	113	106	102	114	115	109	106
genic_rr_10255	2	243525732	243548307	0.345754827	0.162221375	5.1529		4.984044286	7.880394322	0				0	1	230	53	genic	22575	18	8	11	8	10	9	8	8	8	8	10	1	2	1	0	0	1	0	2	1	0	0	254	158	154	142	145	136	145	148
genic_rr_10256	2	243752222	243771474	0.442003987	0.203642769	7.851666667		7.992857143	8.973612903	0				0	1	104	38	genic	19252	15	10	12	10	11	13	11	11	10	9	10	0	0	0	1	0	1	0	2	1	0	1	100	71	81	63	84	75	81	90
genic_rr_10257	2	243855186	243861454	0.252703637	0.155658081	4.161466667		3.012	3.827329843	9.636040239	Zm00001d007947	243855186	243861454	6.187277535	0	135	60	genic	6268	20	11	11	11	12	14	11	13	12	10	11	0	1	1	0	0	2	0	0	2	0	0	176	115	112	114	107	103	105	111
genic_rr_10258	2	243861650	243862864	0.143231087	0.081764491	4.274285714	2.23	1.407333333	1.380741259	0	Zm00001d007948	243861650	243862864	1.203970507	0	48	31	genic	1214	14	7	8	5	6	6	6	8	6	9	4	1	0	0	0	0	0	0	0	0	0	0	154	52	40	65	44	47	42	46
genic_rr_10259	2	243898782	243908001	0.300070243	0.2479633	1.549954545	-0.02	1.806666667	1.819827128	9.306642009	Zm00001d007949	243898782	243908001	6.712984952	0	275	182	genic	9219	16	9	10	10	8	9	10	10	9	10	10	2	2	1	2	0	0	1	1	1	0	1	153	87	77	71	70	82	78	76
genic_rr_1026	1	38968714	38972965	0.20455263	0.197603974	3.184		0.911666667	0.524379121	0	Zm00001d028549	38968714	38972965	5.313550925	0	112	78	genic	4251	19	11	7	8	7	7	8	8	7	8	10	0	1	1	0	0	0	0	0	0	0	0	66	48	40	39	44	39	37	45
genic_rr_10260	2	243948909	243953867	0.279944605	0.210977893	4.931714286		4.346285714	6.614044077	10.5685266	Zm00001d007951	243948909	243953867	6.842875306	1	199	134	genic	4958	19	15	14	14	14	17	16	15	15	15	14	6	0	0	0	1	1	0	2	1	1	1	107	74	72	92	76	75	84	90
genic_rr_10261	2	243982042	243983760	0.295367899	0.243099261	3.64365	5.605555556	5.521	5.015268987	4.23524826	Zm00001d007952	243982042	243983760	4.60061849	1	57	49	genic	1718	19	8	11	10	8	11	9	9	9	7	9	2	1	0	0	0	0	0	0	0	0	0	49	34	28	26	24	27	31	34
genic_rr_10262	2	243985006	243993172	0.106328515	0.088146114	-1.200825	-0.385333333	-0.191189796	0.008130769	0				0	1	290	185	genic	8166	28	12	14	15	15	17	15	14	14	12	13	7	0	2	4	3	2	1	0	1	4	0	421	268	263	266	264	272	268	269
genic_rr_10263	2	243993773	243994084	0.155289537	0.108312421					0				0	0	15	9	genic	311	6	1	3	1	0	3	1	1	1	0	1	1	1	0	0	0	0	0	0	0	0	1	40	3	2	2	4	5	6	4
genic_rr_10264	2	243996006	243999880	0.107594781	0.085751655	0.03388	-0.0606	-0.73012	-0.365687789	0				0	0	37	29	genic	3874	21	10	13	13	13	16	13	12	12	11	12	2	0	0	0	0	2	0	1	0	0	2	94	60	44	48	52	51	49	59
genic_rr_10265	2	244003950	244004219	0.063325681	0.044807811	-1.76		-1.76	-1.76	0				0	0	3	3	genic	269	10	9	10	9	10	11	11	10	9	9	9	0	0	0	0	0	0	0	0	0	0	0	19	15	11	15	15	8	17	15
genic_rr_10266	2	244088537	244088968	0.145280495	0.115616721	-0.044457143	0.953	-0.3551	0.131680761	0				0	0	19	17	genic	431	7	3	4	3	4	5	4	4	3	3	3	1	0	0	1	0	0	0	1	0	0	0	22	26	25	29	21	26	26	16
genic_rr_10267	2	244092998	244094473	0.666079152	0.627713935	0.127625	-1.061338462	-0.597066667	-0.78376429	0	Zm00001d007959	244092998	244094473	1.820889191	0	110	97	genic	1475	17	13	13	12	14	14	13	13	11	13	12	1	0	0	0	0	0	1	0	0	0	0	46	64	58	57	56	64	66	56
genic_rr_10268	2	244109455	244114715	0.301238937	0.253903367	4.754132	5.95875	6.27	6.72357602	11.46600432	Zm00001d007960	244109455	244114715	7.914983345	1	195	129	genic	5260	6	2	4	3	3	5	3	1	2	2	3	4	1	0	0	0	0	0	0	0	0	0	99	73	82	65	60	59	60	79
genic_rr_10269	2	244247294	244251653	0.344468758	0.28447124	1.641166667		6.4	1.419504854	0	Zm00001d007961	244247294	244251653	4.62634011	0	94	67	genic	4359	15	12	12	12	14	13	12	13	12	13	12	0	0	0	0	1	0	0	0	0	0	0	63	31	26	27	32	26	31	34
genic_rr_1027	1	38975759	38978074	0.095349582	0.088424045	3.555		3.555	8.82	7.841067131	Zm00001d028550	38975759	38978074	7.569042052	1	60	38	genic	2315	23	11	10	10	11	9	9	11	11	11	10	1	1	0	1	0	0	0	0	1	0	0	113	55	52	58	46	66	57	48
genic_rr_10270	2	244254163	244256107	0.146976196	0.091032568	0.405166667		1.423333333	0.446438503	0	Zm00001d007962	244254163	244256107	4.370949594	0	40	20	genic	1944	10	6	5	4	5	5	7	6	6	5	5	2	2	0	0	0	0	0	1	1	0	0	219	89	85	100	88	67	90	72
genic_rr_10271	2	244274018	244286577	0	0					0				0	0	0	0	genic	12559	0	0	0	0	0	0	0	0	0	0	0	0	0	0	0	0	0	0	0	0	0	0	0	0	0	0	0	0	0	0
genic_rr_10272	2	244301133	244307913	0.145850344	0.109940136	1.56		2.1225	1.608588235	0				0	0	123	66	genic	6780	8	3	4	4	5	3	7	4	5	8	6	2	0	0	0	0	1	1	2	1	1	0	171	124	136	137	131	126	138	112
genic_rr_10273	2	244311542	244316936	0.208090326	0.198856439	5.643285714	2.12	1.12	4.508114391	10.08980911	Zm00001d007966	244311542	244316936	5.701226026	1	177	147	genic	5394	16	5	9	6	8	9	8	7	8	5	8	5	0	0	0	0	0	0	1	0	2	0	173	82	66	82	75	72	83	75
genic_rr_10274	2	244318070	244318676	0.148457226	0.130822168					0	Zm00001d007967	244318070	244318676	5.844528789	0	45	30	genic	606	19	11	11	10	12	16	15	12	11	11	11	1	0	0	0	0	0	0	0	0	1	0	119	54	42	42	55	43	53	47
genic_rr_10275	2	244321805	244323494	0	0					0				0	0	0	0	genic	1689	0	0	0	0	0	0	0	0	0	0	0	0	0	0	0	0	0	0	0	0	0	0	0	0	0	0	0	0	0	0
genic_rr_10276	2	244325757	244326830	0	0					0	Zm00001d007969	244325757	244326830	0.028112602	0	0	0	genic	1073	0	0	0	0	0	0	0	0	0	0	0	0	0	0	0	0	0	0	0	0	0	0	0	0	0	0	0	0	0	0
genic_rr_10277	2	244349184	244350764	0.090365388	0.05183231	-0.181335714		0.352536364	-0.303020714	0	Zm00001d007971	244349184	244350764	0.614962938	0	54	46	genic	1580	17	17	17	12	15	16	16	15	13	18	16	0	0	1	0	0	1	0	0	1	0	0	190	112	110	112	113	137	102	116
genic_rr_10278	2	244351539	244356560	0.211826422	0.196977304	1.392075		1.5832	1.305674038	13.19503524	Zm00001d007972	244351539	244356560	7.394416209	0	247	201	genic	5021	28	21	22	21	23	22	22	23	20	21	22	1	1	0	0	0	0	1	1	0	0	1	299	119	94	123	128	122	117	126
genic_rr_10279	2	244357783	244359645	0.107736471	0.07892322	0.811772727		0.861	-0.834346809	6.691797696	Zm00001d007973	244357783	244359645	3.725462851	0	51	46	genic	1862	17	10	8	8	8	8	7	7	7	9	10	0	0	0	0	0	1	0	0	0	0	2	120	39	35	40	41	49	46	41
genic_rr_1028	1	38985184	38986051	0.013534039	0.010576468	-18.5		-9.113333333		0	Zm00001d028552	38985184	38986051	3.339520518	0	6	2	genic	867	4	2	3	2	2	2	2	3	2	2	2	0	0	0	0	0	0	0	0	0	0	0	14	29	17	26	19	18	20	23
genic_rr_10280	2	244365350	244365931	0.047547973	0.037306114	0.167		0.167	0.167	0	Zm00001d007974	244365350	244365931	3.004919739	1	2	1	genic	581	1	0	0	0	0	0	0	0	0	0	0	0	0	0	0	0	0	0	0	0	0	0	6	2	2	3	3	1	3	4
genic_rr_10281	2	244366912	244371271	0	0					3.554162286	Zm00001d007975	244366912	244371271	0	1	0	0	genic	4359	0	0	0	0	0	0	0	0	0	0	0	0	0	0	0	0	0	0	0	0	0	0	0	0	0	0	0	0	0	0
genic_rr_10282	2	244405957	244406451	0	0					0				0	0	0	0	genic	494	0	0	0	0	0	0	0	0	0	0	0	0	0	0	0	0	0	0	0	0	0	0	0	0	0	0	0	0	0	0
genic_rr_10283	2	244407619	244413284	0.103714708	0.076074666	4.012793548	-2.395	2.092032258	1.572401147	10.49234163	Zm00001d007978	244407619	244413284	5.501945753	2	287	193	genic	5665	22	16	18	18	15	17	16	15	16	17	17	6	0	2	2	1	5	2	0	3	2	2	333	247	233	244	248	243	218	234
genic_rr_10284	2	244419986	244420808	0	0					0				0	0	0	0	genic	822	0	0	0	0	0	0	0	0	0	0	0	0	0	0	0	0	0	0	0	0	0	0	0	0	0	0	0	0	0	0
genic_rr_10285	3	191993	192232	0.101272001	0.284604773					0				0	0	16	4	genic	239	0	0	0	0	0	0	0	0	0	0	0	1	1	0	1	1	0	0	0	0	0	1	94	54	47	44	47	52	49	50
genic_rr_10286	3	229993	230427	0.761037467	0.556037524					0				0	0	49	31	genic	434	13	8	9	9	8	9	8	8	8	9	9	0	0	0	0	0	0	0	1	0	0	0	3	13	16	15	11	11	14	12
genic_rr_10287	3	375942	376358	0	0					0				0	0	0	0	genic	416	0	0	0	0	0	0	0	0	0	0	0	0	0	0	0	0	0	0	0	0	0	0	0	0	0	0	0	0	0	0
genic_rr_10288	3	379051	382211	0	0					0				0	0	0	0	genic	3160	0	0	0	0	0	0	0	0	0	0	0	0	0	0	0	0	0	0	0	0	0	0	0	0	0	0	0	0	0	0
genic_rr_10289	3	383141	383997	0	0					0				0	0	0	0	genic	856	0	0	0	0	0	0	0	0	0	0	0	0	0	0	0	0	0	0	0	0	0	0	0	0	0	0	0	0	0	0
genic_rr_1029	1	38993551	38998358	0.314407864	0.172667493	8.72925	-24.8	8.214809524	10.85104839	0				0	0	185	92	genic	4807	23	16	16	16	16	19	17	16	15	16	17	0	0	0	1	0	0	0	1	2	1	0	258	148	152	159	158	139	155	155
genic_rr_10290	3	393259	395283	0	0					0				0	0	0	0	genic	2024	0	0	0	0	0	0	0	0	0	0	0	0	0	0	0	0	0	0	0	0	0	0	0	0	0	0	0	0	0	0
genic_rr_10291	3	430096	430540	0	0					0				0	0	0	0	genic	444	0	0	0	0	0	0	0	0	0	0	0	0	0	0	0	0	0	0	0	0	0	0	0	0	0	0	0	0	0	0
genic_rr_10292	3	446254	447387	0	0					0				0	0	0	0	genic	1133	0	0	0	0	0	0	0	0	0	0	0	0	0	0	0	0	0	0	0	0	0	0	0	0	0	0	0	0	0	0
genic_rr_10293	3	469300	470222	0	0					0				0	0	0	0	genic	922	0	0	0	0	0	0	0	0	0	0	0	0	0	0	0	0	0	0	0	0	0	0	0	0	0	0	0	0	0	0
genic_rr_10294	3	474649	476986	0.102829558	0.043857069			5.42	7.07	0				0	0	42	26	genic	2337	7	2	4	3	3	3	2	2	2	5	3	1	1	1	1	0	1	1	0	1	1	1	140	112	124	116	111	115	114	103
genic_rr_10295	3	480469	481982	0.098336599	0.027639295	7.82				4.583397033	Zm00001d039246	480469	481982	0.048874214	0	15	4	genic	1513	5	2	2	3	1	1	2	1	1	1	3	0	0	0	0	0	0	0	0	0	0	0	13	12	9	6	14	11	11	9
genic_rr_10296	3	552592	554604	0	0					0				0	0	0	0	genic	2012	0	0	0	0	0	0	0	0	0	0	0	0	0	0	0	0	0	0	0	0	0	0	0	0	0	0	0	0	0	0
genic_rr_10297	3	556424	556891	0	0					0	Zm00001d039249	556424	556891	0.095473689	0	0	0	genic	467	0	0	0	0	0	0	0	0	0	0	0	0	0	0	0	0	0	0	0	0	0	0	0	0	0	0	0	0	0	0
genic_rr_10298	3	557240	559220	0.092116645	0.057689066	-0.092333333		-0.685333333	-2.712833333	7.761921884	Zm00001d039250	557240	559220	5.140023512	1	32	19	genic	1980	13	7	4	7	5	4	6	7	6	6	6	0	0	0	0	0	0	1	0	0	0	0	75	64	50	47	50	42	49	55
genic_rr_10299	3	562303	563193	0.116141865	0.09701127	-2.237			-2.277853659	0				0	2	32	28	genic	890	8	5	5	5	5	5	5	5	6	5	5	0	0	0	0	0	0	0	0	0	0	0	16	17	14	15	11	21	17	13
genic_rr_103	1	3811533	3812285	0.072034806	0.016182919	7.085			6.88	11.26129793	Zm00001d027368	3811533	3812285	6.02318782	1	6	5	genic	752	11	10	11	10	10	11	11	11	10	11	11	0	0	0	0	1	0	0	0	0	0	0	26	20	12	10	17	15	16	17
genic_rr_1030	1	39084598	39085294	0	0					0	Zm00001d028556	39084598	39085294	1.724745001	0	0	0	genic	696	0	0	0	0	0	0	0	0	0	0	0	0	0	0	0	0	0	0	0	0	0	0	0	0	0	0	0	0	0	0
genic_rr_10300	3	563497	566145	0.165638456	0.103394916	0.351666667		0.735	1.608402778	0				0	1	72	43	genic	2648	10	2	5	4	3	4	5	3	3	3	4	1	1	0	1	1	1	1	1	0	0	1	59	47	39	60	74	51	60	48
genic_rr_10301	3	567922	571079	0.154141629	0.102833395	5.7145		0.864	4.880428571	7.034270725	Zm00001d039253	567922	571079	5.575125374	0	81	63	genic	3157	9	3	5	3	2	3	5	4	4	3	4	4	0	0	1	0	0	0	1	2	0	0	96	85	89	85	99	71	87	99
genic_rr_10302	3	591687	592751	0.220367851	0.168542406	0.984375	2.92	2.9133125	2.78082526	0				0	0	27	21	genic	1064	6	6	4	6	4	5	5	5	5	4	7	3	0	0	0	0	0	0	0	0	0	0	63	23	25	23	18	12	21	29
genic_rr_10303	3	623618	629427	0.241221902	0.192542941	0.9869875	2.75	0.06875	0.356223602	0				0	2	168	121	genic	5809	18	9	10	14	11	14	11	9	13	11	12	3	0	0	1	1	1	0	2	0	0	0	105	96	97	96	103	98	96	99
genic_rr_10304	3	697981	705353	0.186158624	0.079162155	4.7988		3.765	3.877412598	0				0	3	76	45	genic	7372	10	7	7	7	7	8	9	8	7	6	7	2	0	2	1	1	1	0	1	1	1	1	201	107	112	86	89	94	107	105
genic_rr_10305	3	750258	757177	0.120154544	0.071105508	6.44	5.15	5.557642857	4.082890625	0				0	4	308	210	genic	6919	29	22	23	18	16	19	20	17	20	20	20	14	1	3	1	0	2	1	4	3	1	1	426	298	300	295	273	292	263	302
genic_rr_10306	3	763210	765019	0.139626136	0.065306903	2.18	0.034	0.4633	0.06851	0	Zm00001d039262	763210	765019	4.844530372	1	74	37	genic	1809	17	10	13	10	11	11	11	9	8	9	11	13	0	2	2	1	1	2	1	2	1	0	243	144	144	138	148	136	134	154
genic_rr_10307	3	765433	766898	0.089385323	0.055286769	1.903333333		6.29	5.894090909	0				0	1	45	26	genic	1465	4	1	3	1	0	1	0	0	0	0	0	0	0	0	1	0	1	0	1	2	1	0	119	107	116	98	107	104	113	101
genic_rr_10308	3	767084	768838	0.097153852	0.049779335	4.445		2.275	1.88826087	11.96131686	Zm00001d039264	767084	768838	5.317625093	1	61	37	genic	1754	18	12	15	16	12	14	16	12	14	12	13	1	0	0	1	1	0	1	0	0	0	0	67	39	42	54	29	30	46	56
genic_rr_10309	3	822132	826368	0.151821078	0.120985982	3.5415	4.05	6.631	6.629775	0	Zm00001d039265	822132	826368	3.438200836	0	113	78	genic	4236	23	14	16	15	13	13	15	16	14	14	16	2	0	2	0	1	2	0	0	0	0	0	145	47	33	33	46	58	46	39
genic_rr_1031	1	39085728	39086204	0	0					5.170486096	Zm00001d028557	39085728	39086204	8.154505183	0	0	0	genic	476	0	0	0	0	0	0	0	0	0	0	0	0	0	0	0	0	0	0	0	0	0	0	0	0	0	0	0	0	0	0
genic_rr_10310	3	826815	835054	0.141471444	0.101336938	4.897076923	2.73	4.14727907	4.616215395	2.088825666	Zm00001d039266	826815	835054	4.538718802	2	295	189	genic	8239	28	19	21	18	19	20	20	19	18	21	22	3	0	3	0	3	2	0	1	1	0	3	358	169	180	188	197	195	173	180
genic_rr_10311	3	838392	842742	0.111286219	0.082331758	1.563533333	0.233666667	0.858656522	1.103133918	0				0	1	177	114	genic	4350	26	14	16	17	15	15	14	15	17	17	13	4	1	2	0	2	3	0	2	0	1	2	305	214	209	201	170	189	202	199
genic_rr_10312	3	857137	857796	0	0					7.785497052	Zm00001d039268	857137	857796	4.43655096	0	0	0	genic	659	0	0	0	0	0	0	0	0	0	0	0	0	0	0	0	0	0	0	0	0	0	0	0	0	0	0	0	0	0	0
genic_rr_10313	3	882732	883925	0.2232263	0.087879916	3.08	4.01		3.611428571	0				0	0	11	6	genic	1193	2	1	2	3	2	1	3	3	3	3	1	2	0	0	0	0	0	0	0	0	0	0	0	3	2	1	2	0	0	1
genic_rr_10314	3	888050	889900	0.096528002	0.098775072	-0.176666667		4.0472	1.168873016	0				0	0	31	14	genic	1850	4	2	3	2	1	2	1	1	3	2	3	0	0	0	0	0	0	0	0	0	0	0	9	19	19	17	15	20	17	24
genic_rr_10315	3	897637	901853	0.077799852	0.050245057	1.222142857	0.2455	2.979946667	1.481005053	8.214205551	Zm00001d039272	897637	901853	4.659204909	0	134	89	genic	4216	29	15	16	15	14	16	16	15	18	16	18	27	1	2	1	0	1	1	1	2	0	1	274	172	147	157	145	179	159	150
genic_rr_10316	3	903521	921348	0.14847878	0.10701288	3.049730769		1.996375	1.281425602	0				0	3	309	204	genic	17827	24	11	15	14	11	11	13	9	10	12	13	0	1	2	4	1	0	1	1	0	1	1	486	301	250	262	253	250	260	279
genic_rr_10317	3	960351	964772	0.123552282	0.074532033	5.034444444	4.63	7.804746154	6.936485356	9.322019986	Zm00001d039278	960351	964772	6.438645298	0	187	124	genic	4421	24	11	13	12	13	15	11	10	14	12	17	7	1	0	0	0	2	1	1	2	1	1	313	191	170	222	182	183	193	187
genic_rr_10318	3	965601	966515	0.079237772	0.066577468		1.67	0.186666667	1.67	1.104609004	Zm00001d039279	965601	966515	4.986144285	1	4	3	genic	914	0	0	0	0	0	0	0	0	0	0	0	1	1	0	0	0	0	0	0	0	0	0	78	33	29	18	22	28	21	22
genic_rr_10319	3	971730	975829	0.120506973	0.09202485	1.782785714	0.9338	1.7435	0.86344898	0	Zm00001d039280	971730	975829	5.521774217	0	155	111	genic	4099	25	18	17	17	18	15	20	15	17	18	18	4	1	1	0	1	0	2	0	1	1	0	213	143	144	158	140	151	135	132
genic_rr_1032	1	39099230	39105322	0.224522865	0.154564422	2.552863636		2.670888889	2.638243144	6.155897635	Zm00001d028558	39099230	39105322	4.179086921	0	309	249	genic	6092	34	16	20	20	19	20	19	20	20	21	19	4	3	0	0	1	1	0	1	1	1	0	213	170	141	167	163	192	187	164
genic_rr_10320	3	978306	979808	0.090899356	0.055384536	5.081090909		6.428	6.593524229	6.678257914	Zm00001d039282	978306	979808	5.265655571	0	37	28	genic	1502	13	11	11	8	8	10	9	8	13	10	12	0	1	1	0	1	1	0	1	0	0	0	46	36	35	37	48	35	43	39
genic_rr_10321	3	999935	1002234	0.094488331	0.057437882	2.1075		2.222	2.771402715	13.69490294	Zm00001d039283	999935	1002234	7.012292169	1	100	70	genic	2299	20	13	16	11	12	13	13	11	16	14	15	0	0	1	0	1	0	0	0	0	1	1	161	90	84	89	93	88	95	81
genic_rr_10322	3	1009359	1014295	0.203577275	0.134752616	10.05666667		3.311833333	3.636330935	8.002144137	Zm00001d039284	1009359	1014295	5.61393763	0	147	81	genic	4936	16	8	8	8	8	8	9	7	9	8	10	1	0	0	0	0	0	0	0	0	1	2	133	123	123	146	120	147	130	117
genic_rr_10323	3	1014360	1017859	0.165247221	0.160997082	-1.08		-4.6244	-2.429804878	4.662911181	Zm00001d039285	1014360	1017859	6.108516632	1	92	54	genic	3499	16	9	11	11	10	11	11	11	11	10	10	0	0	0	0	1	0	0	1	0	0	2	87	41	51	52	37	55	52	48
genic_rr_10324	3	1019242	1020384	0.111541926	0.122669849					0				0	0	53	35	genic	1142	3	0	0	0	0	0	0	0	0	0	1	1	0	0	0	0	0	0	0	2	2	1	47	42	51	51	49	48	48	52
genic_rr_10325	3	1055429	1064364	0.23151418	0.18793231	4.076	6.75	5.294	3.901902286	7.325358011	Zm00001d039287	1055429	1064364	4.482387184	1	227	128	genic	8935	18	11	12	11	7	13	11	10	10	7	12	1	0	0	2	1	1	0	1	3	1	0	122	163	162	145	138	167	145	135
genic_rr_10326	3	1064929	1066033	0.051932473	0.021076863	2.54		2.545	2.54	0				0	0	13	2	genic	1104	1	0	0	0	0	0	0	0	0	0	0	0	0	0	0	0	0	0	0	0	0	2	45	19	24	24	17	25	23	16
genic_rr_10327	3	1068134	1068627	0	0					0				0	0	0	0	genic	493	0	0	0	0	0	0	0	0	0	0	0	0	0	0	0	0	0	0	0	0	0	0	0	0	0	0	0	0	0	0
genic_rr_10328	3	1163654	1165258	0.084440297	0.072511305	4.436	5.66	2.242	0.845217391	0	Zm00001d039292	1163654	1165258	1.231308443	0	21	12	genic	1604	12	7	6	9	6	7	7	7	8	7	7	2	0	0	0	0	0	0	0	0	0	0	54	21	14	20	13	20	18	14
genic_rr_10329	3	1167223	1168320	0.126634389	0.150958392	-0.36		-0.36	0.485	3.648655686	Zm00001d039293	1167223	1168320	7.155432466	1	25	16	genic	1097	8	1	1	1	3	2	1	0	2	1	1	1	0	0	0	0	0	0	0	0	0	0	64	20	13	19	14	16	13	15
genic_rr_1033	1	39154936	39163793	0.309119878	0.192959696	3.828789474		4.587230769	3.859425837	0				0	2	325	181	genic	8857	21	8	8	11	9	9	7	10	8	11	8	2	2	0	2	1	0	1	2	1	0	1	175	141	129	131	118	157	132	131
genic_rr_10330	3	1171066	1176375	0.267904631	0.240634536	1.343710526		2.9256	2.053607362	6.487661216	Zm00001d039294	1171066	1176375	4.63388644	0	260	190	genic	5309	22	13	12	13	15	14	14	13	13	12	13	1	1	0	0	0	1	0	0	0	0	0	290	140	114	104	104	138	125	129
genic_rr_10331	3	1201798	1203788	0.098272202	0.05259314	0.7		0.22	1.381304348	0				0	0	51	35	genic	1990	8	5	5	5	5	4	6	4	6	5	8	1	0	0	0	0	0	0	0	0	0	1	113	86	78	76	90	96	80	87
genic_rr_10332	3	1205141	1223280	0.190500603	0.145308338	1.544692308	-0.8198	2.855666667	1.18705	0	Zm00001d039296	1205141	1223280	4.861814119	1	546	372	genic	18139	22	15	19	15	15	16	18	16	17	15	16	14	2	2	3	2	0	2	1	3	2	1	383	278	268	222	285	262	245	254
genic_rr_10333	3	1287357	1287914	0.097986733	0.056101216					0	Zm00001d039297	1287357	1287914	5.423334025	1	9	8	genic	557	4	2	4	2	1	2	3	3	3	2	3	0	0	1	0	0	0	0	0	0	0	0	17	22	14	10	22	12	17	16
genic_rr_10334	3	1290583	1292589	0.162663129	0.114287902	4.0775	-2.67	5.258888889	6.475026455	6.280919912	Zm00001d039299	1290583	1292589	9.359220376	1	167	115	genic	2006	16	13	12	10	10	13	11	11	11	9	10	3	1	1	0	1	0	1	1	2	1	1	155	145	114	123	112	134	129	129
genic_rr_10335	3	1298938	1304213	0.117935046	0.082897909	0.88375	3.2588	2.725569231	2.958097561	0	Zm00001d039300	1298938	1304213	4.758741893	1	234	162	genic	5275	32	18	20	19	19	21	19	18	19	19	20	18	1	2	1	2	2	1	1	1	1	0	369	187	211	214	181	209	191	196
genic_rr_10336	3	1325146	1327618	0.13568901	0.101484973	2.1	-7.58	2.371	-2.425325301	0	Zm00001d039301	1325146	1327618	4.728898983	0	108	73	genic	2472	20	9	13	9	9	12	11	10	11	9	10	3	0	1	1	0	1	0	0	0	1	0	370	157	128	141	109	143	131	128
genic_rr_10337	3	1384839	1391865	0.112066327	0.091481167	2.78347619	4.7	0.617230769	2.905705987	0	Zm00001d039302	1384839	1391865	2.380109268	0	177	112	genic	7026	17	12	13	10	10	12	11	10	11	10	10	9	2	1	1	1	0	0	1	0	2	1	358	190	173	175	181	180	162	195
genic_rr_10338	3	1394245	1395354	0.085704405	0.080558102					0				0	0	11	8	genic	1109	4	1	1	1	2	2	1	3	2	1	1	3	0	0	0	0	0	0	0	0	0	0	26	19	14	16	24	12	23	17
genic_rr_10339	3	1395539	1402948	0.140288459	0.121804946	2.845352941	2.638333333	2.010054054	1.087447304	7.649723777	Zm00001d039304	1395539	1402948	6.441935719	1	433	333	genic	7409	26	14	12	12	12	12	16	13	13	14	15	17	2	1	4	2	2	2	1	3	0	4	353	220	211	230	201	203	186	194
genic_rr_1034	1	39214417	39214896	0.232298423	0.107126062	-8.5655	-9.85	-20.675	-2.38944	8.743830198	Zm00001d028561	39214417	39214896	4.430807675	1	10	4	genic	479	8	3	3	4	5	3	3	3	4	3	4	0	0	0	0	0	0	0	0	0	0	0	51	18	13	6	13	16	12	9
genic_rr_10340	3	1404117	1408225	0.290202393	0.18578419	12.85857143		9.135714286	9.382834146	11.55241656	Zm00001d039305	1404117	1408225	7.681733729	1	157	92	genic	4108	6	3	3	2	2	1	2	2	3	3	2	3	0	0	1	2	0	0	0	1	0	0	164	97	105	118	114	113	115	110
genic_rr_10341	3	1424835	1430811	0.170675359	0.108768492	2.947925926	3.046285714	2.840888889	2.204939655	0				0	1	149	110	genic	5976	19	11	11	12	12	12	11	13	15	14	14	10	0	1	1	1	0	1	0	1	2	1	235	153	146	153	156	137	147	139
genic_rr_10342	3	1431991	1433866	0.120135206	0.10010053	4.227166667	7.388333333	5.210028571	3.868695343	0				0	0	124	95	genic	1875	16	13	15	12	11	12	14	15	13	12	12	9	0	1	1	1	0	0	1	1	2	0	179	113	100	99	86	98	100	120
genic_rr_10343	3	1442017	1443887	0.080818031	0.069554378		0.994	0.994	1.139916201	0				0	0	93	64	genic	1870	24	17	16	17	15	15	18	15	14	16	17	5	1	1	1	1	2	0	0	0	0	0	125	66	67	81	68	72	78	83
genic_rr_10344	3	1447428	1449364	0.092739957	0.06308496	1.46765	-2.5	3.308333333	2.046703873	0	Zm00001d039310	1447428	1449364	3.813279182	0	61	43	genic	1936	7	3	5	3	3	3	4	2	3	2	3	2	0	0	1	1	1	0	0	0	0	0	145	76	81	78	92	84	78	100
genic_rr_10345	3	1451511	1456285	0.11750404	0.082153827	1.133333333	1.26	2.711952381	2.334737589	6.802336232	Zm00001d039311	1451511	1456285	3.431207658	0	206	160	genic	4774	19	7	9	8	6	7	7	5	7	9	9	3	2	1	1	1	1	0	0	0	0	0	248	176	168	191	183	190	183	199
genic_rr_10346	3	1461989	1466446	0.167028312	0.116470765	3.843176471	6.255	4.113928571	6.421516779	4.348738073	Zm00001d039312	1461989	1466446	6.019500851	1	195	135	genic	4457	22	15	12	11	11	11	12	10	16	13	12	11	0	1	0	1	2	0	0	1	0	0	389	172	176	175	195	183	160	179
genic_rr_10347	3	1469769	1470902	0.135677921	0.037028466				7.05	0	Zm00001d039313	1469769	1470902	4.783593924	0	4	2	genic	1133	3	1	2	1	2	0	2	2	2	1	1	0	0	0	0	0	0	0	0	0	0	0	0	0	0	0	0	0	0	0
genic_rr_10348	3	1477923	1480449	0.08255207	0.041401848	4.938222222		3.95875	4.293111111	1.333195307	Zm00001d039314	1477923	1480449	2.547134146	0	63	51	genic	2526	19	9	9	10	11	8	9	9	12	8	12	0	2	0	0	1	0	1	0	1	2	0	150	101	80	77	86	84	90	73
genic_rr_10349	3	1533825	1541740	0.188401893	0.168049817	4.206052632	9.44	6.811	6.461484848	9.973308903	Zm00001d039315	1533825	1541740	6.583964101	0	247	151	genic	7915	26	11	14	16	11	16	15	13	13	13	16	10	3	1	0	2	1	2	0	1	1	0	200	152	160	165	173	172	180	161
genic_rr_1035	1	39215626	39217472	0.099699512	0.065402026	3.51525		2.0445	5.51338674	13.65625756	Zm00001d028562	39215626	39217472	7.700157477	0	52	34	genic	1846	17	8	9	6	8	9	6	8	6	8	7	1	0	2	0	1	0	0	1	1	0	0	164	104	107	112	93	123	108	106
genic_rr_10350	3	1541745	1544300	0.103249419	0.088287779	3.040545455		2.033714286	4.353162393	10.43837595	Zm00001d039316	1541745	1544300	8.604644048	0	139	87	genic	2555	17	6	10	10	9	11	9	9	10	9	10	4	1	0	2	0	0	1	1	3	1	1	136	119	133	155	147	127	144	144
genic_rr_10351	3	1549231	1552943	0	0					0				0	0	0	0	genic	3712	0	0	0	0	0	0	0	0	0	0	0	0	0	0	0	0	0	0	0	0	0	0	0	0	0	0	0	0	0	0
genic_rr_10352	3	1628530	1630150	0.086161717	0.031318734					0				0	1	15	7	genic	1620	0	0	0	0	0	0	0	0	0	0	0	9	0	0	0	1	0	0	0	0	0	0	69	37	38	42	36	38	36	39
genic_rr_10353	3	1692001	1706793	0.200476274	0.147728833	-0.4	1.91125	1.5608	2.99104428	0	Zm00001d039319	1692001	1706793	4.181418054	1	484	264	genic	14792	29	15	19	18	16	16	19	19	18	17	20	6	0	3	1	2	2	3	1	0	1	1	396	225	195	216	232	230	239	208
genic_rr_10354	3	1752431	1773507	0.260794412	0.16690848	1.441944444	0.326375	1.750208333	1.472634093	0	Zm00001d039321	1752431	1773507	5.49968561	1	634	381	genic	21076	34	21	21	21	18	17	21	19	21	19	19	8	1	3	2	2	1	3	1	2	2	0	465	295	280	271	255	244	266	264
genic_rr_10355	3	1839047	1842858	0.138384656	0.076218323	-4.588615385	-5.423	-4.31675	-7.658959707	0	Zm00001d039323	1839047	1842858	1.861947725	0	122	85	genic	3811	15	7	5	6	8	6	4	6	7	7	6	17	1	1	1	1	1	1	1	2	0	1	295	157	160	150	149	184	164	137
genic_rr_10356	3	1876337	1877401	0	0					3.42461093	Zm00001d039324	1876337	1877401	5.74628713	0	0	0	genic	1064	0	0	0	0	0	0	0	0	0	0	0	0	0	0	0	0	0	0	0	0	0	0	0	0	0	0	0	0	0	0
genic_rr_10357	3	1945996	1950106	0.078664247	0.045464875	6.438433333	16.2	4.874075	8.13584321	1.459252701	Zm00001d039325	1945996	1950106	3.909544767	1	131	95	genic	4110	16	5	8	7	7	7	7	6	7	4	8	1	0	1	0	0	1	0	2	0	2	0	314	166	157	172	147	174	170	166
genic_rr_10358	3	1951002	1953024	0.092997898	0.058803217	0.965	3.24	-0.717085714	0.417028866	0	Zm00001d039326	1951002	1953024	1.329672265	0	59	46	genic	2022	12	6	8	6	8	7	8	6	7	7	7	0	0	0	0	0	2	0	0	0	0	1	117	75	96	81	83	96	83	72
genic_rr_10359	3	1953626	1957132	0.250108778	0.130390036	7.543333333	10.6	0.844545455	3.246333333	0	Zm00001d039327	1953626	1957132	1.710253504	0	126	71	genic	3506	18	6	9	9	10	7	6	6	8	7	7	2	0	0	0	1	1	0	0	0	0	0	112	95	94	86	101	83	109	96
genic_rr_1036	1	39218835	39220465	0	0					0				0	0	0	0	genic	1630	0	0	0	0	0	0	0	0	0	0	0	0	0	0	0	0	0	0	0	0	0	0	0	0	0	0	0	0	0	0
genic_rr_10360	3	1958218	1965694	0.119832598	0.069520537	4.2025	4.97	2.0175	3.293405405	8.67712358	Zm00001d039328	1958218	1965694	9.279321391	1	226	172	genic	7476	34	22	23	21	22	22	22	21	22	19	22	7	2	1	0	1	1	1	0	3	1	1	243	180	179	187	177	192	184	158
genic_rr_10361	3	1992693	2001495	0.135537308	0.081377842	4.554285714	-1.64	5.017625	3.207583969	9.699703958	Zm00001d039330	1992693	2001495	6.907959149	1	114	68	genic	8802	23	14	14	13	14	14	14	15	15	11	15	3	0	0	0	1	0	0	1	0	1	1	158	128	127	147	131	120	112	136
genic_rr_10362	3	2013965	2017590	0.211914213	0.194597093	1.93		1.568666667	1.321389757	3.91384854	Zm00001d039331	2013965	2017590	3.303498382	1	92	76	genic	3625	1	0	2	0	1	1	0	0	0	2	1	0	1	0	1	0	2	0	0	0	0	0	49	54	52	51	39	44	38	45
genic_rr_10363	3	2020462	2020899	0.105850129	0.07647346			4.33	5.69	0	Zm00001d039334	2020462	2020899	7.019238329	0	20	15	genic	437	4	2	2	2	2	3	3	2	2	2	2	0	0	0	0	0	0	0	0	0	0	0	41	34	41	43	32	35	32	24
genic_rr_10364	3	2038756	2040110	0.116346801	0.064876497	-22.6	9.9	9.9	-22.6	0	Zm00001d039335	2038756	2040110	4.162795379	0	40	29	genic	1354	5	2	5	3	2	3	4	2	1	4	4	2	0	0	0	0	0	0	1	1	0	0	62	55	68	74	56	60	60	57
genic_rr_10365	3	2044268	2047239	0	0					0				0	0	0	0	genic	2971	0	0	0	0	0	0	0	0	0	0	0	0	0	0	0	0	0	0	0	0	0	0	0	0	0	0	0	0	0	0
genic_rr_10366	3	2048830	2052284	0.106303567	0.069057781	0.894866667	5.113833333	2.087478261	-1.412283333	0				0	2	151	119	genic	3454	27	16	18	16	18	18	18	16	20	15	19	11	1	2	0	0	1	0	0	1	1	1	332	229	211	181	205	188	210	164
genic_rr_10367	3	2053380	2053649	0.089649244	0.040300136			1.715	-0.605	7.902111827	Zm00001d039339	2053380	2053649	7.093417095	0	8	4	genic	269	0	0	1	0	0	0	0	0	0	0	0	0	0	0	0	0	0	0	0	0	0	0	65	34	27	33	32	34	35	29
genic_rr_10368	3	2056798	2059422	0	0					0				0	0	0	0	genic	2624	0	0	0	0	0	0	0	0	0	0	0	0	0	0	0	0	0	0	0	0	0	0	0	0	0	0	0	0	0	0
genic_rr_10369	3	2111719	2119789	0.133424978	0.094924642	3.813969167		2.801315	3.655139736	7.461136778	Zm00001d039341	2111719	2119789	6.057487454	1	173	125	genic	8070	14	6	9	5	5	6	5	7	5	5	7	2	2	0	1	1	0	0	1	2	1	3	222	160	158	167	175	148	168	139
genic_rr_1037	1	39236494	39239663	0.115489677	0.094343906	0.223	-1.42	2.8525	-0.122075472	0	Zm00001d028565	39236494	39239663	5.299529502	2	68	38	genic	3169	19	10	12	9	12	13	12	9	9	12	12	3	0	1	0	1	0	0	0	1	0	0	57	76	75	74	78	71	76	62
genic_rr_10370	3	2136520	2141448	0.079867545	0.031050897	1.33		1.33		0				0	0	42	11	genic	4928	3	1	2	1	1	2	2	2	1	1	3	0	2	0	0	0	0	0	0	0	0	0	118	84	86	69	67	69	68	72
genic_rr_10371	3	2185548	2190937	0.157219834	0.126592312	2.13391	-0.5795	1.938666667	2.418960748	3.973473927	Zm00001d039343	2185548	2190937	2.580747624	1	277	168	genic	5389	15	8	4	7	3	8	6	6	8	5	8	2	1	1	0	3	0	2	1	0	0	0	271	156	138	137	156	158	144	173
genic_rr_10372	3	2191276	2193951	0.106515128	0.075410396	4.606047619	0.2575	4.201321429	0.682883598	0	Zm00001d039345	2191276	2193951	3.451221873	0	109	87	genic	2675	16	7	6	5	7	7	9	8	8	8	8	1	2	1	0	2	2	0	2	1	0	1	316	142	143	160	135	141	150	163
genic_rr_10373	3	2195056	2197943	0.1110166	0.062702653	5.3875		4.297692308	4.223496503	1.574825953	Zm00001d039346	2195056	2197943	1.786591509	0	75	46	genic	2887	17	5	7	5	4	5	4	5	4	4	4	0	0	1	0	1	0	0	0	0	0	0	71	90	79	86	89	80	71	80
genic_rr_10374	3	2201670	2203002	0.100604346	0.063691195	-2.964		-2.2	-2.440216216	0	Zm00001d039347	2201670	2203002	2.031074836	0	49	32	genic	1332	12	4	2	3	4	3	2	2	3	3	4	0	0	0	0	0	0	0	0	1	0	1	59	59	51	51	58	56	50	43
genic_rr_10375	3	2277773	2281085	0.209283554	0.156289641	-0.276	-1.35	6.9375	-4.248095238	6.630972315	Zm00001d039348	2277773	2281085	5.812367047	1	104	77	genic	3312	20	7	8	7	8	9	9	9	7	9	8	4	0	0	0	0	1	0	0	0	0	1	168	148	135	142	134	141	147	143
genic_rr_10376	3	2346497	2358180	0.184611947	0.136701377	5.208888889		7.98625	6.201136364	0	Zm00001d039349	2346497	2358180	4.703377625	0	285	172	genic	11683	24	11	10	10	11	9	11	11	10	9	13	3	0	2	0	1	0	0	0	0	2	1	202	116	128	126	134	119	110	116
genic_rr_10377	3	2358190	2362977	0.166642694	0.143742171	2.8745		2.525	3.361907179	10.13792371	Zm00001d039350	2358190	2362977	7.68977658	1	303	240	genic	4787	27	11	11	10	11	11	10	12	10	10	13	1	1	1	0	0	1	1	0	1	2	1	235	160	103	121	129	147	134	115
genic_rr_10378	3	2367137	2367649	0.114958765	0.076517601	1.207		2.134666667	2.2716	0				0	0	18	14	genic	512	3	0	1	0	0	0	0	0	0	0	2	0	0	1	0	1	0	1	2	0	0	1	12	36	42	44	51	45	58	51
genic_rr_10379	3	2368803	2371476	0.177105507	0.157923887	1.56625		1.027857143	1.667164706	0	Zm00001d039352	2368803	2371476	0.831284422	0	96	72	genic	2673	11	3	5	2	3	4	4	3	5	3	4	0	0	0	1	0	0	2	1	0	0	0	128	58	84	75	60	63	72	73
genic_rr_1038	1	39242181	39247183	0.315132842	0.378225997	2.2		2.133416667	2.377575758	0.673237635	Zm00001d028566	39242181	39247183	5.826208536	2	134	20	genic	5002	6	3	3	2	4	4	3	3	3	3	3	4	0	1	0	0	1	0	2	1	0	0	136	66	59	65	72	84	61	66
genic_rr_10380	3	2377347	2378063	0	0					8.950682586	Zm00001d039354	2377347	2378063	3.99083768	0	0	0	genic	716	0	0	0	0	0	0	0	0	0	0	0	0	0	0	0	0	0	0	0	0	0	0	0	0	0	0	0	0	0	0
genic_rr_10381	3	2451357	2465548	0.1360328	0.103645945	1.292307692	1.425666667	2.054846154	2.59207455	0	Zm00001d039355	2451357	2465548	3.939483516	0	286	199	genic	14191	19	13	13	13	13	12	12	12	14	12	17	5	1	1	2	2	1	5	2	0	1	3	388	306	272	287	286	282	261	270
genic_rr_10382	3	2466221	2466923	0	0					0				0	0	0	0	genic	702	0	0	0	0	0	0	0	0	0	0	0	0	0	0	0	0	0	0	0	0	0	0	0	0	0	0	0	0	0	0
genic_rr_10383	3	2490334	2494816	0	0					1.877545416	Zm00001d039357	2490334	2494816	0.02374758	0	0	0	genic	4482	0	0	0	0	0	0	0	0	0	0	0	0	0	0	0	0	0	0	0	0	0	0	0	0	0	0	0	0	0	0
genic_rr_10384	3	2495318	2505484	0	0					0				0	0	0	0	genic	10166	0	0	0	0	0	0	0	0	0	0	0	0	0	0	0	0	0	0	0	0	0	0	0	0	0	0	0	0	0	0
genic_rr_10385	3	2564233	2567342	0.169616107	0.1121282	1.732333333		4.293	3.568095541	6.584957596	Zm00001d039361	2564233	2567342	3.619007788	0	58	47	genic	3109	4	1	2	0	1	0	0	1	0	0	0	2	0	0	0	0	1	0	3	0	0	0	58	53	56	48	57	43	49	41
genic_rr_10386	3	2569176	2574119	0	0					0	Zm00001d039362	2569176	2574119	0.011277765	1	0	0	genic	4943	0	0	0	0	0	0	0	0	0	0	0	0	0	0	0	0	0	0	0	0	0	0	0	0	0	0	0	0	0	0
genic_rr_10387	3	2609206	2612957	0	0.087424675					9.578817355	Zm00001d039363	2609206	2612957	0.0076027	0	1	0	genic	3751	0	0	0	0	0	0	0	0	0	0	0	0	0	0	0	0	0	0	0	0	0	0	0	0	0	0	0	0	0	0
genic_rr_10388	3	2629900	2632050	0	0					11.8158774	Zm00001d039364	2629900	2632050	1.141905118	1	0	0	genic	2150	0	0	0	0	0	0	0	0	0	0	0	0	0	0	0	0	0	0	0	0	0	0	0	0	0	0	0	0	0	0
genic_rr_10389	3	2632877	2633794	0	0					0	Zm00001d039365	2632877	2633794	0.098098661	0	0	0	genic	917	0	0	0	0	0	0	0	0	0	0	0	0	0	0	0	0	0	0	0	0	0	0	0	0	0	0	0	0	0	0
genic_rr_1039	1	39386655	39389622	0.09282441	0.071457683	5.716688235	12.28	5.581363636	6.077526066	0	Zm00001d028567	39386655	39389622	4.054082033	0	154	114	genic	2967	40	25	24	22	26	25	23	25	24	24	25	2	1	2	1	0	1	0	2	0	1	2	241	165	144	158	151	147	144	173
genic_rr_10390	3	2655450	2658490	0.051839238	0.030325292					4.967913348	Zm00001d039366	2655450	2658490	1.023387396	2	17	9	genic	3040	6	3	2	3	3	3	2	4	3	3	4	0	0	0	0	2	0	0	0	0	0	0	44	36	31	37	30	33	33	15
genic_rr_10391	3	2662224	2662619	0.042856108	0.023073498					0	Zm00001d039367	2662224	2662619	2.91360667	0	7	6	genic	395	2	1	1	2	1	1	1	1	1	1	1	2	0	0	0	0	0	0	0	0	0	0	68	12	18	15	22	14	18	23
genic_rr_10392	3	2664440	2669139	0.109712984	0.089053431	2.477777778	3.195	2.001947368	2.156146444	0	Zm00001d039368	2664440	2669139	1.502072782	0	184	123	genic	4699	24	18	20	18	17	18	16	17	18	16	16	1	1	1	2	2	0	3	0	1	1	0	322	249	238	238	232	221	229	206
genic_rr_10393	3	2681579	2690651	0.22178614	0.18415629	5.725714286	-1.44	4.622457143	4.511117479	7.323257453	Zm00001d039369	2681579	2690651	4.701271838	1	353	197	genic	9072	14	11	12	10	11	8	11	9	9	9	9	8	0	0	1	2	2	1	1	1	1	2	292	194	158	187	155	182	170	162
genic_rr_10394	3	2692603	2696275	0.173840241	0.140382058	1.544	7.52	2.7175	5.165313433	10.64132876	Zm00001d039370	2692603	2696275	8.225939815	2	151	90	genic	3672	7	4	4	3	2	3	3	5	3	3	3	7	0	0	0	1	0	0	0	1	1	0	219	142	134	134	105	119	129	125
genic_rr_10395	3	2709285	2712754	0.139598098	0.101367112					9.035130065	Zm00001d039371	2709285	2712754	6.014793815	2	81	47	genic	3469	18	11	14	12	12	11	10	13	13	11	12	4	3	0	0	1	2	0	2	1	1	1	237	153	127	142	110	124	127	121
genic_rr_10396	3	2737895	2741152	0.092355592	0.080442027					9.584289344	Zm00001d039372	2737895	2741152	8.347785192	1	161	89	genic	3257	20	11	10	10	10	10	11	12	11	9	10	6	1	2	1	1	0	1	2	0	2	0	179	167	144	140	154	157	138	148
genic_rr_10397	3	2742442	2748689	0	0					0				0	0	0	0	genic	6247	0	0	0	0	0	0	0	0	0	0	0	0	0	0	0	0	0	0	0	0	0	0	0	0	0	0	0	0	0	0
genic_rr_10398	3	2749185	2754443	0.094076046	0.06113714					0	Zm00001d039374	2749185	2754443	1.464232989	0	44	26	genic	5258	6	3	4	3	2	4	3	2	3	2	2	2	0	0	0	0	0	0	0	2	1	0	110	77	68	83	94	75	88	77
genic_rr_10399	3	2758522	2759166	0	0					0	Zm00001d039375	2758522	2759166	1.607850917	1	0	0	genic	644	0	0	0	0	0	0	0	0	0	0	0	0	0	0	0	0	0	0	0	0	0	0	0	0	0	0	0	0	0	0
genic_rr_104	1	3842248	3847295	0.320238549	0.23646478	4.9	2.173333333	2.777	4.922138592	8.426070094	Zm00001d027369	3842248	3847295	6.491653768	2	204	134	genic	5047	21	16	15	15	15	17	15	14	15	15	17	9	1	0	0	2	0	0	1	0	0	0	156	101	98	79	89	96	75	97
genic_rr_1040	1	39393998	39401889	0.393695717	0.337968164	4.235	0.903	3.759		10.3820195	Zm00001d028568	39393998	39401889	7.500379005	0	238	131	genic	7891	17	11	11	10	9	9	8	10	6	12	11	4	1	0	2	1	0	0	2	1	0	0	162	156	157	147	135	158	142	142
genic_rr_10400	3	2780717	2782251	0	0					0	Zm00001d039376	2780717	2782251	1.034687795	0	1	0	genic	1534	0	0	0	0	0	0	0	0	0	0	0	0	0	0	0	0	0	0	0	0	0	0	0	0	0	0	0	0	0	0
genic_rr_10401	3	2784185	2784721	0	0					0				0	0	0	0	genic	536	0	0	0	0	0	0	0	0	0	0	0	0	0	0	0	0	0	0	0	0	0	0	0	0	0	0	0	0	0	0
genic_rr_10402	3	2791183	2793926	0.124419491	0.056826644		2.75	1.332	-0.538	0	Zm00001d039378	2791183	2793926	3.733353606	1	88	62	genic	2743	24	14	20	16	15	14	19	12	21	14	14	9	0	0	0	0	1	1	1	1	0	0	328	156	132	156	161	145	158	144
genic_rr_10403	3	2932314	2932748	0.202323603	0.165343307	9.43		6.955	3.362857143	4.078549741	Zm00001d039379	2932314	2932748	5.478517938	1	5	4	genic	434	3	0	0	0	0	0	0	1	1	0	0	0	0	0	0	0	0	0	0	0	0	0	7	0	0	2	1	0	0	1
genic_rr_10404	3	2938833	2959820	0.260012786	0.217078021	3.89493913	16.2	6.235154545	4.036492143	3.255143493	Zm00001d039380	2938833	2959820	5.548485067	1	470	292	genic	20987	22	12	16	14	13	11	13	13	14	14	12	2	1	1	0	1	1	0	0	0	0	3	164	114	106	137	117	130	103	102
genic_rr_10405	3	2986349	2987492	0.164816215	0.122597213					0				0	0	78	58	genic	1143	17	10	13	13	10	9	11	11	10	10	13	3	1	0	0	1	0	2	1	0	0	1	192	143	120	146	110	130	127	118
genic_rr_10406	3	3077422	3079293	0.098381169	0.040561149	3.248		-0.0198	0.8856	3.669889394	Zm00001d039383	3077422	3079293	9.375151696	2	39	26	genic	1871	8	4	4	3	3	4	3	4	5	2	3	2	0	1	1	0	0	0	1	1	0	0	198	61	64	57	72	60	62	65
genic_rr_10407	3	3087368	3088918	0.114435367	0.039856582	3.461666667		-0.0775	9.521060606	8.277019189	Zm00001d039384	3087368	3088918	6.376545159	1	6	6	genic	1550	11	5	6	6	5	6	5	4	6	5	5	0	0	0	0	0	0	0	1	0	0	0	29	11	18	16	13	11	14	11
genic_rr_10408	3	3092385	3107653	0.351903603	0.22481913	2.879974359	5.359785714	3.645897436	5.014900705	0	Zm00001d039385	3092385	3107653	2.876931343	1	627	345	genic	15268	32	22	25	23	24	27	25	23	26	23	24	9	1	1	0	0	2	1	0	0	0	1	339	179	164	199	178	165	181	186
genic_rr_10409	3	3142741	3145531	0.136350267	0.082044536	2.0625		0.1066	1.745914729	11.56429422	Zm00001d039387	3142741	3145531	9.264426601	3	77	58	genic	2790	23	13	12	13	13	13	12	12	13	17	11	1	1	0	0	0	0	0	1	1	0	1	176	100	92	88	117	67	95	104
genic_rr_1041	1	39402992	39408469	0.370218372	0.288134376	1.789792857	1.704333333	1.6473	2.01	7.306683974	Zm00001d028569	39402992	39408469	4.69995664	0	171	100	genic	5477	10	4	4	5	4	4	3	3	6	3	5	3	2	1	3	1	0	0	2	1	1	0	167	122	103	118	104	118	124	108
genic_rr_10410	3	3146607	3147757	0	0					0				0	0	0	0	genic	1150	0	0	0	0	0	0	0	0	0	0	0	0	0	0	0	0	0	0	0	0	0	0	0	0	0	0	0	0	0	0
genic_rr_10411	3	3168983	3172996	0.131514965	0.076480978	0.496789474		2.60845	1.533130602	0				0	0	150	91	genic	4013	24	9	13	12	13	10	9	11	12	10	12	4	2	1	0	0	0	0	0	1	1	1	303	156	140	158	162	142	156	162
genic_rr_10412	3	3179455	3181317	0.09180744	0.050099385	9.14		4.166	5.491564626	0	Zm00001d039392	3179455	3181317	2.135198358	0	23	11	genic	1862	10	8	8	8	7	7	11	6	9	6	7	0	0	1	0	0	0	0	0	1	0	1	87	55	46	46	40	35	44	52
genic_rr_10413	3	3203581	3205439	0	0					0				0	0	0	0	genic	1858	0	0	0	0	0	0	0	0	0	0	0	0	0	0	0	0	0	0	0	0	0	0	0	0	0	0	0	0	0	0
genic_rr_10414	3	3274307	3276532	0.08506373	0.050460235				3.0485	0	Zm00001d039394	3274307	3276532	3.370699776	0	34	24	genic	2225	7	0	3	1	1	2	2	0	2	2	1	1	1	0	0	0	0	0	0	0	0	0	143	58	62	53	69	49	60	54
genic_rr_10415	3	3336553	3338859	0.181327242	0.147512891	7.388		5.408	6.177845361	10.3946191	Zm00001d039395	3336553	3338859	6.572934651	1	75	53	genic	2306	15	6	5	5	4	4	4	5	4	5	4	1	2	0	0	0	0	0	0	0	0	1	98	31	24	26	23	36	28	33
genic_rr_10416	3	3398961	3399929	0.161572703	0.135809253	11	11.16666667	11.13333333	10.7	0				0	0	40	21	genic	968	4	1	1	1	1	1	1	1	1	1	1	7	0	1	0	1	2	0	0	0	0	0	211	72	61	72	72	70	58	64
genic_rr_10417	3	3407198	3409321	0.073816215	0.018801672	5.49	4.435	6.0092	3.38	0	Zm00001d039397	3407198	3409321	1.956550799	0	23	8	genic	2123	4	3	3	3	3	2	3	3	3	3	3	8	1	0	0	0	0	0	1	0	1	1	251	74	89	83	70	80	74	82
genic_rr_10418	3	3410500	3411160	0.044975051	0.01428031					0	Zm00001d039399	3410500	3411160	0.272154575	0	11	4	genic	660	3	1	1	1	1	1	2	2	1	1	1	1	0	0	0	0	0	0	0	0	0	0	131	30	34	33	33	33	34	23
genic_rr_10419	3	3413511	3425991	0.167523764	0.136145259	0.352	1.0195	0.49125	0.871678492	3.167979987	Zm00001d039400	3413511	3425991	5.907176052	1	436	337	genic	12480	23	15	17	15	16	14	20	14	18	16	16	30	1	1	1	1	1	2	2	1	1	1	264	166	162	185	152	152	169	153
genic_rr_1042	1	39410431	39417092	0.3331699	0.272691267	1.253333333	1.865	1.7072	1.139668874	1.45910312	Zm00001d028570	39410431	39417092	5.778496296	0	69	43	genic	6661	9	4	5	3	5	8	6	3	3	6	6	2	0	0	0	0	0	0	1	0	0	1	131	56	61	70	69	70	60	60
genic_rr_10420	3	3433891	3437244	0.165988201	0.145706957	2.698453333	3.362	1.783111111	0.052332571	0	Zm00001d039401	3433891	3437244	5.524625207	0	149	106	genic	3353	19	12	11	13	12	10	14	11	14	11	12	4	0	0	0	0	1	1	1	0	1	1	272	138	122	151	142	125	153	127
genic_rr_10421	3	3461779	3462858	0.162066442	0.182318568	0.709	1.86	1.86	1.322866667	0	Zm00001d039402	3461779	3462858	1.215854944	0	4	2	genic	1079	1	0	0	0	0	0	0	0	0	0	0	1	0	0	0	0	0	0	0	0	0	0	5	0	1	0	1	0	2	2
genic_rr_10422	3	3463017	3468930	0.172014117	0.160240657	1.9413125	1.498	2.040625	3.010179348	7.447275773	Zm00001d039403	3463017	3468930	5.289432211	0	189	95	genic	5913	28	22	23	19	19	19	21	18	20	20	19	1	1	0	0	1	1	0	0	0	1	0	248	114	115	119	110	121	108	119
genic_rr_10423	3	3475442	3479629	0.317021747	0.219196341	0.985		2.07	4.052666667	7.542782834	Zm00001d039404	3475442	3479629	3.772757147	1	121	50	genic	4187	11	9	8	8	7	7	7	6	9	9	8	1	0	0	0	0	0	0	1	1	1	0	66	94	71	72	69	70	78	75
genic_rr_10424	3	3513700	3514582	0	0					0				0	0	0	0	genic	882	0	0	0	0	0	0	0	0	0	0	0	0	0	0	0	0	0	0	0	0	0	0	0	0	0	0	0	0	0	0
genic_rr_10425	3	3607952	3612391	0.217201099	0.164643497	1.19943125		0.62240875	2.259575521	0	Zm00001d039406	3607952	3612391	6.966007508	0	134	50	genic	4439	9	4	8	5	4	5	5	5	6	6	5	3	0	0	1	3	1	0	2	0	0	1	190	111	108	126	111	127	115	116
genic_rr_10426	3	3614006	3618190	0.203455153	0.157112491	2.3505	3.89892	1.90045	1.6291467	3.996230192	Zm00001d039407	3614006	3618190	5.165073104	2	196	141	genic	4184	14	6	6	7	8	6	7	9	6	7	4	8	0	0	1	0	0	0	0	1	0	0	116	36	29	30	29	29	33	39
genic_rr_10427	3	3618712	3619434	0	0					5.108979791	Zm00001d039408	3618712	3619434	2.110848009	0	0	0	genic	722	0	0	0	0	0	0	0	0	0	0	0	0	0	0	0	0	0	0	0	0	0	0	0	0	0	0	0	0	0	0
genic_rr_10428	3	3620280	3630504	0.254466401	0.205493023	3.395		4.33	3.211321839	1.699871276	Zm00001d039409	3620280	3630504	5.355186291	0	358	256	genic	10224	15	3	8	6	5	7	8	5	6	4	7	2	1	0	3	2	0	0	1	0	0	2	310	147	146	135	130	170	157	155
genic_rr_10429	3	3708911	3716373	0.227766527	0.21432055	5.645454545	4.24	5.668461538	5.439870926	4.782088479	Zm00001d039411	3708911	3716373	5.971018874	0	271	199	genic	7462	22	12	15	12	12	12	13	15	11	12	13	6	1	1	0	0	0	0	0	0	1	1	171	62	66	68	81	70	80	53
genic_rr_1043	1	39418149	39423804	0.602763751	0.57369697	2.048333333			2.050131579	7.295444575	Zm00001d028571	39418149	39423804	5.172621181	1	102	74	genic	5655	13	8	8	7	10	9	10	7	5	9	9	3	0	0	1	0	0	0	1	0	2	0	65	64	52	57	37	50	47	51
genic_rr_10430	3	3797720	3798556	0	0					0				0	0	0	0	genic	836	0	0	0	0	0	0	0	0	0	0	0	0	0	0	0	0	0	0	0	0	0	0	0	0	0	0	0	0	0	0
genic_rr_10431	3	3813038	3813622	0	0					8.814801029	Zm00001d039414	3813038	3813622	7.04887875	1	1	0	genic	584	0	0	0	0	0	0	0	0	0	0	0	0	0	0	0	0	0	0	0	0	0	0	0	0	0	0	0	0	0	0
genic_rr_10432	3	3817606	3819478	0.116163849	0.069797877	-0.51238		-0.038771429	-0.129375641	7.592930055	Zm00001d039415	3817606	3819478	4.111967874	1	21	9	genic	1872	9	5	7	5	6	5	8	5	7	5	6	0	0	0	0	0	0	0	0	1	0	0	30	27	25	28	25	25	35	22
genic_rr_10433	3	3821519	3825271	0.113928205	0.063246392	7.036666667		6.668	5.676117647	0	Zm00001d039416	3821519	3825271	5.199220023	0	108	78	genic	3752	28	19	22	18	22	22	22	19	19	23	19	10	1	0	0	2	0	0	1	1	1	0	207	158	160	138	142	122	137	141
genic_rr_10434	3	3828028	3837246	0.110715295	0.052744448			0.736	6.32	0	Zm00001d039417	3828028	3837246	4.989553241	1	62	13	genic	9218	1	2	1	1	2	1	2	2	1	2	1	0	0	1	1	0	0	0	0	0	0	0	52	31	44	32	42	44	44	35
genic_rr_10435	3	3843958	3844417	0	0					0				0	0	0	0	genic	459	0	0	0	0	0	0	0	0	0	0	0	0	0	0	0	0	0	0	0	0	0	0	0	0	0	0	0	0	0	0
genic_rr_10436	3	3847827	3848345	0	0					0	Zm00001d039419	3847827	3848345	0.5370225	0	0	0	genic	518	0	0	0	0	0	0	0	0	0	0	0	0	0	0	0	0	0	0	0	0	0	0	0	0	0	0	0	0	0	0
genic_rr_10437	3	3852626	3853252	0	0					0	Zm00001d039420	3852626	3853252	0.757351764	0	0	0	genic	626	0	0	0	0	0	0	0	0	0	0	0	0	0	0	0	0	0	0	0	0	0	0	0	0	0	0	0	0	0	0
genic_rr_10438	3	3856170	3863883	0	0					0				0	0	0	0	genic	7713	0	0	0	0	0	0	0	0	0	0	0	0	0	0	0	0	0	0	0	0	0	0	0	0	0	0	0	0	0	0
genic_rr_10439	3	3904536	3910859	0.083832802	0.073849702	2.8462	-0.424	-1.503	1.222772947	10.04153045	Zm00001d039422	3904536	3910859	5.163866025	0	73	58	genic	6323	9	3	5	5	5	3	6	5	7	4	3	18	0	0	0	0	0	0	0	0	0	0	75	60	40	48	55	69	49	57
genic_rr_1044	1	39461169	39464573	0.147387636	0.133402858	6.293	3.0275	2.79	5.477372881	6.312395081	Zm00001d028572	39461169	39464573	5.386259308	3	118	76	genic	3404	27	19	20	18	18	19	20	20	19	18	20	9	0	1	2	1	1	0	1	0	1	2	336	178	149	169	162	170	149	167
genic_rr_10440	3	3924252	3924809	0	0					0				0	0	4	0	genic	557	0	0	0	0	0	0	0	0	0	0	0	0	0	0	0	0	0	0	0	0	0	0	0	0	0	0	0	0	0	0
genic_rr_10441	3	3934183	3934776	0.029396018	0.015523512					0	Zm00001d039424	3934183	3934776	1.043701685	0	2	2	genic	593	2	0	0	0	0	0	0	0	0	0	0	0	0	0	0	0	0	0	0	0	0	0	12	18	7	16	15	21	21	13
genic_rr_10442	3	3943651	3949813	0.305166644	0.222056987	3.163533333		7.125	4.227797178	5.243394861	Zm00001d039425	3943651	3949813	5.755223564	1	224	135	genic	6162	14	6	10	7	7	7	9	5	7	4	4	1	0	0	0	0	0	0	0	0	1	0	92	65	55	76	76	53	57	67
genic_rr_10443	3	3976696	3979365	0.079289153	0.038239847	8.82	8.82	7.37	7.058135593	8.826863893	Zm00001d039426	3976696	3979365	4.78946564	0	42	36	genic	2669	16	9	12	11	10	11	12	8	12	11	11	1	0	0	0	0	0	0	0	0	0	0	87	86	79	84	70	81	68	91
genic_rr_10444	3	3979996	3984914	0.163241021	0.089667008	3.316142857	6.145	3.2418125	5.009797034	1.592241222	Zm00001d039427	3979996	3984914	5.350324145	1	171	97	genic	4918	25	11	16	17	14	16	13	15	17	13	10	7	1	0	0	0	0	1	3	0	1	2	289	178	167	168	176	163	169	180
genic_rr_10445	3	3991577	3992224	0.074842203	0.081483606					6.62884768	Zm00001d039428	3991577	3992224	3.763185164	0	2	1	genic	647	0	0	0	0	0	0	0	0	0	0	0	0	0	0	0	0	0	0	0	0	0	0	0	0	0	0	0	0	2	0
genic_rr_10446	3	4033017	4033454	0	0					8.11579025	Zm00001d039429	4033017	4033454	10.68840841	0	0	0	genic	437	0	0	0	0	0	0	0	0	0	0	0	0	0	0	0	0	0	0	0	0	0	0	0	0	0	0	0	0	0	0
genic_rr_10447	3	4037437	4038767	0.10253055	0.045674681					10.54803244	Zm00001d039430	4037437	4038767	3.455616912	1	29	16	genic	1330	7	4	3	3	3	4	3	3	1	2	4	0	1	0	0	0	0	0	0	1	0	0	118	87	70	76	62	83	63	77
genic_rr_10448	3	4039914	4043431	0.099369744	0.064636894					0	Zm00001d039431	4039914	4043431	0.058044697	0	29	3	genic	3517	6	2	4	2	2	3	4	3	6	2	2	0	0	1	0	0	0	0	0	0	0	0	73	50	51	47	54	45	48	46
genic_rr_10449	3	4122095	4123749	0.113371962	0.071686352	1.33		1.33	1.33	0				0	1	33	20	genic	1654	12	8	7	10	5	7	7	7	6	5	6	0	0	0	0	0	0	0	0	0	1	0	63	18	26	31	20	21	23	21
genic_rr_1045	1	39490113	39492146	0.114419356	0.072810972	6.87		3.723333333	10.50833333	0				0	0	47	33	genic	2033	18	11	11	11	13	11	8	14	9	10	14	21	0	0	0	0	1	0	0	0	0	0	73	56	76	72	49	52	54	66
genic_rr_10450	3	4140509	4150100	0.165854038	0.145625843	-2.09		1.253933333	-2.206226984	0				0	0	380	226	genic	9591	33	20	27	21	24	20	24	21	22	19	23	3	1	1	1	0	2	1	2	1	1	0	420	231	228	221	205	230	225	237
genic_rr_10451	3	4161898	4175012	0.324258832	0.19676784	1.033875	1.703333333	1.703333333	1.558968028	6.002327055	Zm00001d039435	4161898	4175012	3.335880207	1	493	313	genic	13114	25	16	17	16	17	17	16	16	18	15	15	19	0	2	2	1	2	2	3	0	2	0	419	285	280	308	257	247	283	266
genic_rr_10452	3	4316527	4318099	0	0					0				0	0	0	0	genic	1572	0	0	0	0	0	0	0	0	0	0	0	0	0	0	0	0	0	0	0	0	0	0	0	0	0	0	0	0	0	0
genic_rr_10453	3	4457841	4460509	0.141995921	0.117845212	4.2041875	-1.9	1.2724	2.478373494	0				0	3	82	58	genic	2668	14	7	10	8	9	7	10	8	11	8	10	4	1	1	1	0	0	0	0	0	0	2	148	76	75	71	45	70	55	59
genic_rr_10454	3	4464695	4470418	0	0					0				0	0	0	0	genic	5723	0	0	0	0	0	0	0	0	0	0	0	0	0	0	0	0	0	0	0	0	0	0	0	0	0	0	0	0	0	0
genic_rr_10455	3	4480927	4485095	0.165790494	0.132011576	0.958	3.63	2.019285714	2.019664336	4.546998279	Zm00001d039441	4480927	4485095	5.59616489	0	170	114	genic	4168	19	15	15	14	17	12	17	14	15	15	14	11	0	1	0	1	1	1	0	1	0	0	265	76	89	72	88	85	68	81
genic_rr_10456	3	4497708	4499243	0.096613903	0.02589171	0.751			-6.883	7.750492471	Zm00001d039444	4497708	4499243	4.883750699	1	3	2	genic	1535	1	0	0	0	0	0	0	0	0	0	0	0	0	0	0	0	0	0	0	0	0	0	0	0	0	0	0	0	0	0
genic_rr_10457	3	4590953	4596170	0.136559028	0.121591836	3.487357143	4.444384615	0.999715789	2.924129825	12.47142425	Zm00001d039446	4590953	4596170	7.834877644	2	268	197	genic	5217	25	17	20	18	18	16	17	14	21	15	18	13	0	1	1	0	1	2	1	1	1	0	184	121	133	134	150	129	130	147
genic_rr_10458	3	4599630	4609909	0.23802735	0.167233953	0.995454545	-1.032807778	1.227985714	1.848378999	7.424042217	Zm00001d039448	4599630	4609909	5.466127836	1	403	273	genic	10279	25	17	13	18	14	15	11	15	15	13	14	2	5	0	0	1	2	0	2	0	1	1	251	158	168	152	160	167	160	147
genic_rr_10459	3	4731561	4734144	0.171492736	0.113551857	3.322321739	15.2	2.844333333	5.241097947	0				0	0	65	47	genic	2583	8	2	1	1	2	1	2	2	3	1	1	1	1	0	0	0	0	2	0	1	2	0	118	110	116	116	113	124	115	120
genic_rr_1046	1	39563411	39569231	0.226435025	0.174532501	3.741		6.8375	4.245563636	7.284192655	Zm00001d028575	39563411	39569231	6.383513038	0	192	121	genic	5820	18	11	10	8	11	11	9	11	8	10	8	1	0	0	0	1	2	0	1	2	0	0	126	122	122	91	114	112	107	129
genic_rr_10460	3	4734400	4737230	0.145151324	0.098272294	4.771833333	3.175	2.845	3.696508929	6.684268526	Zm00001d039451	4734400	4737230	5.622883648	1	119	60	genic	2830	13	8	9	7	7	8	7	7	7	7	7	1	1	0	0	0	1	0	0	1	2	0	100	150	125	141	139	127	139	134
genic_rr_10461	3	4737374	4743944	0.195570164	0.154531145	6.477769231		2.916235294	2.557568814	10.86550334	Zm00001d039452	4737374	4743944	5.562943913	3	309	202	genic	6570	17	8	12	11	10	9	12	9	10	8	10	1	1	1	1	2	0	1	0	0	1	1	283	185	166	190	181	184	181	165
genic_rr_10462	3	4745784	4752166	0.107150582	0.085815047	1.9786	5.244333333	1.09634	4.120367769	0	Zm00001d039453	4745784	4752166	4.100135717	4	231	155	genic	6382	34	18	26	22	21	18	23	20	22	21	21	5	3	2	1	1	2	2	0	0	1	0	438	222	181	205	181	204	199	175
genic_rr_10463	3	4760989	4762395	0.162801749	0.251383439	1.4	-0.436666667	3.7225	16.2	7.981104836	Zm00001d039454	4760989	4762395	6.154448049	0	9	5	genic	1406	3	3	2	2	2	1	1	1	1	1	2	3	0	0	0	0	0	0	0	0	0	0	20	7	3	4	6	11	7	4
genic_rr_10464	3	4833807	4837335	0.185521707	0.17940526	3.116		-2.7975	-0.467468354	10.7760735	Zm00001d039455	4833807	4837335	6.601144602	1	182	146	genic	3528	21	10	11	14	11	13	13	12	14	13	14	4	0	1	0	1	1	2	0	1	1	0	140	103	93	86	81	96	93	82
genic_rr_10465	3	4838566	4841548	0.178915543	0.159658943	7.428	13.45	9.00625	7.0626	2.8096082	Zm00001d039456	4838566	4841548	5.549748489	0	79	52	genic	2982	18	12	13	12	13	12	15	12	13	11	12	2	0	0	0	0	0	0	0	0	0	0	106	38	28	27	32	44	33	33
genic_rr_10466	3	4929664	4931699	0	0					3.36643479	Zm00001d039458	4929664	4931699	1.447473008	0	0	0	genic	2035	0	0	0	0	0	0	0	0	0	0	0	0	0	0	0	0	0	0	0	0	0	0	0	0	0	0	0	0	0	0
genic_rr_10467	3	4941036	4943303	0.111217757	0.062092367	1.505	-0.22125	0.2326	0.171805755	0	Zm00001d039459	4941036	4943303	0.652723658	0	108	66	genic	2267	16	11	10	10	10	11	10	10	10	10	11	21	1	1	1	2	1	0	0	0	1	0	242	165	152	146	140	141	142	133
genic_rr_10468	3	4951058	4954231	0.113534679	0.098019547	3.671	12.1	1.253666667	-0.344726592	11.55005577	Zm00001d039460	4951058	4954231	5.190965999	2	199	173	genic	3173	27	17	21	15	17	15	18	15	19	16	17	14	1	1	1	0	1	3	3	2	1	0	276	145	140	153	132	134	133	129
genic_rr_10469	3	4956494	4959947	0.068658054	0.055892585	-0.482		0.966	0.127684211	3.769773542	Zm00001d039461	4956494	4959947	5.648919548	0	12	9	genic	3453	1	1	0	2	0	0	0	0	0	0	0	0	0	0	0	0	0	0	0	0	0	0	8	14	17	15	12	11	17	13
genic_rr_1047	1	39587411	39593209	0.118657044	0.143775661		2.21	2.312	-0.184722222	0	Zm00001d028576	39587411	39593209	4.537885992	6	223	107	genic	5798	21	11	10	10	11	13	13	11	11	13	10	5	0	0	0	2	1	0	2	1	1	1	257	175	156	146	161	156	150	159
genic_rr_10470	3	4961276	4962325	0	0					0				0	0	0	0	genic	1049	0	0	0	0	0	0	0	0	0	0	0	0	0	0	0	0	0	0	0	0	0	0	0	0	0	0	0	0	0	0
genic_rr_10471	3	4994687	4995196	0	0					0	Zm00001d039464	4994687	4995196	3.449993605	1	0	0	genic	509	0	0	0	0	0	0	0	0	0	0	0	0	0	0	0	0	0	0	0	0	0	0	0	0	0	0	0	0	0	0
genic_rr_10472	3	5020648	5027627	0.119203177	0.099559009	0.855301316		1.149248864	0.911885022	0				0	1	303	211	genic	6979	31	22	23	21	23	17	22	20	21	17	22	6	0	0	1	0	2	1	0	1	2	1	331	252	245	248	206	207	225	208
genic_rr_10473	3	5047454	5050085	0	0					0				0	0	0	0	genic	2631	0	0	0	0	0	0	0	0	0	0	0	0	0	0	0	0	0	0	0	0	0	0	0	0	0	0	0	0	0	0
genic_rr_10474	3	5057283	5059997	0.101462477	0.069451797	3.327538462	4.945	2.7255	1.695271429	3.183027839	Zm00001d039467	5057283	5059997	3.686959824	0	58	44	genic	2714	17	12	10	9	11	10	9	10	10	10	11	3	0	0	1	0	1	1	2	1	2	0	125	115	89	102	96	95	99	95
genic_rr_10475	3	5118949	5119466	0	0					2.216594623	Zm00001d039468	5118949	5119466	6.201641994	0	0	0	genic	517	0	0	0	0	0	0	0	0	0	0	0	0	0	0	0	0	0	0	0	0	0	0	0	0	0	0	0	0	0	0
genic_rr_10476	3	5145889	5150710	0.152540028	0.104002294	8.332230769	8.114	5.768772727	10.37396237	8.893195737	Zm00001d039469	5145889	5150710	5.234377802	0	185	103	genic	4821	29	18	22	21	21	18	20	20	20	19	20	8	0	0	2	0	0	1	1	0	1	0	157	90	80	81	87	83	91	61
genic_rr_10477	3	5152055	5153022	0.077087878	0.054405288				1.87	0	Zm00001d039470	5152055	5153022	4.299506096	0	32	26	genic	967	32	24	27	27	24	22	29	24	27	24	27	2	0	0	1	2	0	0	0	1	0	0	132	72	55	63	66	49	66	49
genic_rr_10478	3	5157787	5160649	0.083631246	0.05119538	-1.49925	5.3315	0.014571429	0.254329832	5.747924818	Zm00001d039471	5157787	5160649	7.943059254	1	108	53	genic	2862	10	6	7	7	8	8	7	7	7	6	8	6	2	1	1	0	0	0	2	2	0	1	376	179	167	177	186	169	193	184
genic_rr_10479	3	5168766	5172360	0	0					0				0	2	0	0	genic	3594	0	0	0	0	0	0	0	0	0	0	0	0	0	0	0	0	0	0	0	0	0	0	0	0	0	0	0	0	0	0
genic_rr_1048	1	39677011	39677832	0.108466976	0.055181841			1.11875	1.2	0	Zm00001d028577	39677011	39677832	4.686079613	0	4	1	genic	821	0	0	0	0	0	0	0	0	0	0	0	0	0	0	0	0	0	0	0	0	0	0	29	26	28	27	32	33	32	31
genic_rr_10480	3	5278569	5296963	0.279055565	0.202373503	2.05	-1.0946	-0.545529412	-1.268894872	0				0	1	526	228	genic	18394	27	14	15	16	15	14	16	16	16	15	14	6	1	2	0	1	1	1	1	0	3	1	356	266	239	246	241	284	277	258
genic_rr_10481	3	5328994	5333477	0.199933568	0.155051879		11.245	11.83	6.389333333	5.375376316	Zm00001d039477	5328994	5333477	4.502319172	1	78	30	genic	4483	2	0	0	0	0	0	0	1	0	0	0	3	1	1	2	0	0	0	0	0	3	1	59	56	51	50	50	58	58	50
genic_rr_10482	3	5485852	5491107	0.158921399	0.115613663	-0.023636364	1.70425	0.378428571	1.670961404	0				0	0	145	68	genic	5255	10	4	5	5	5	4	3	3	5	3	5	5	0	2	0	0	1	0	1	0	3	0	184	87	68	71	77	82	74	73
genic_rr_10483	3	5495949	5496644	0	0					6.683583863	Zm00001d039482	5495949	5496644	6.095101544	0	0	0	genic	695	0	0	0	0	0	0	0	0	0	0	0	0	0	0	0	0	0	0	0	0	0	0	0	0	0	0	0	0	0	0
genic_rr_10484	3	5499567	5507791	0.181762126	0.146359145	7.195555556	7.863333333	2.586666667	5.778984772	11.07573627	Zm00001d039483	5499567	5507791	6.369656063	1	446	333	genic	8224	31	19	22	20	17	20	17	20	21	16	19	8	1	3	0	2	2	1	2	1	1	1	281	220	186	218	202	229	239	196
genic_rr_10485	3	5605933	5608429	0	0					0				0	0	0	0	genic	2496	0	0	0	0	0	0	0	0	0	0	0	0	0	0	0	0	0	0	0	0	0	0	0	0	0	0	0	0	0	0
genic_rr_10486	3	5610195	5610431	0	0					0				0	0	0	0	genic	236	0	0	0	0	0	0	0	0	0	0	0	0	0	0	0	0	0	0	0	0	0	0	0	0	0	0	0	0	0	0
genic_rr_10487	3	5625096	5627096	0.107834563	0.041134752	3.184444444	5.55	4.01825	3.24267602	3.600573812	Zm00001d039487	5625096	5627096	2.684312892	0	47	36	genic	2000	22	15	17	13	18	13	17	15	14	15	16	1	1	0	0	0	0	0	0	1	0	0	120	51	49	66	59	58	58	62
genic_rr_10488	3	5706491	5709917	0.136240997	0.086509704	-1.644823529	-2.43125	3.22	-0.019748538	0	Zm00001d039488	5706491	5709917	3.858140017	2	128	67	genic	3426	40	26	29	26	30	26	32	27	29	26	28	13	0	1	1	0	1	0	0	1	0	0	270	169	149	156	154	153	177	151
genic_rr_10489	3	5709978	5715485	0.226122515	0.178446276	0.463333333		1.93	4.135547945	3.597212665	Zm00001d039489	5709978	5715485	5.801230668	1	142	77	genic	5507	26	15	20	16	20	14	21	16	19	17	17	1	1	0	0	1	3	0	1	1	0	1	171	87	105	98	104	113	95	99
genic_rr_1049	1	39746224	39755459	0.254217865	0.211764318	1.485475	-0.264	0.519546429	0.569059096	7.912472864	Zm00001d028579	39746224	39755459	5.888805805	1	278	200	genic	9235	16	11	12	11	11	14	11	11	9	11	12	1	0	1	0	1	2	0	0	1	0	0	294	165	182	160	177	154	163	175
genic_rr_10490	3	5766074	5768360	0.06447713	0.038136366		4.59	2.7775	4.615765766	0				0	0	20	9	genic	2286	3	0	1	0	1	0	0	0	1	0	1	2	0	0	0	0	0	0	0	0	0	1	55	30	31	31	33	31	32	27
genic_rr_10491	3	5810144	5811850	0.089538949	0.044091411	-7.4525		-12.165	-6.113125	0	Zm00001d039492	5810144	5811850	0.238830811	1	38	21	genic	1706	9	4	6	3	5	3	6	5	5	3	4	2	1	0	0	0	0	0	0	0	0	0	75	45	52	77	52	58	50	49
genic_rr_10492	3	5812758	5815127	0.12800558	0.042175411	2.55	2.55	2.55	-8.72	0				0	0	4	2	genic	2369	2	2	2	2	3	2	3	2	2	2	3	1	0	0	0	0	0	0	1	0	0	0	13	9	4	0	9	3	5	5
genic_rr_10493	3	5816185	5817345	0.043056312	0.012198215					0				0	0	3	1	genic	1160	0	0	0	0	0	0	0	0	0	0	0	0	0	0	0	0	0	1	0	0	0	0	17	7	9	2	6	6	6	1
genic_rr_10494	3	5849060	5850172	0.090142107	0.095018627	2.51		2.51	1.996136364	0				0	1	3	3	genic	1112	2	1	1	1	1	1	1	1	2	2	1	0	0	0	0	0	0	0	0	0	0	0	2	1	0	1	0	3	4	1
genic_rr_10495	3	5913103	5914797	0.125557114	0.089553639	-0.305		0.024666667	-2.265378378	0	Zm00001d039496	5913103	5914797	5.610333528	0	57	43	genic	1694	14	9	13	9	11	10	13	10	10	10	11	5	0	2	0	1	2	0	0	0	1	1	151	117	121	136	137	130	128	126
genic_rr_10496	3	5918558	5920805	0	0					0				0	0	1	0	genic	2247	0	0	0	0	0	0	0	0	0	0	0	0	0	0	0	0	0	0	0	0	0	0	0	0	0	0	0	0	0	0
genic_rr_10497	3	6001073	6005346	0.195610299	0.171237291	7.50725		3.011833333	5.131337748	0	Zm00001d039498	6001073	6005346	6.497351682	1	191	143	genic	4273	15	8	10	7	9	6	10	8	7	7	9	0	0	0	0	1	0	0	0	0	1	0	119	85	53	70	67	66	72	78
genic_rr_10498	3	6010215	6014021	0.135840272	0.071969834	4.325773684	8.67	6.45655	5.4689	2.736285746	Zm00001d039499	6010215	6014021	5.310411645	1	153	98	genic	3806	29	17	23	16	17	17	18	20	17	17	18	4	2	3	1	1	0	0	1	1	0	1	164	102	106	109	111	117	126	116
genic_rr_10499	3	6072563	6073027	0	0					0				0	0	0	0	genic	464	0	0	0	0	0	0	0	0	0	0	0	0	0	0	0	0	0	0	0	0	0	0	0	0	0	0	0	0	0	0
genic_rr_105	1	3849540	3854486	0.135804853	0.097279739	0.832		0.681333333	0.978892308	0	Zm00001d027370	3849540	3854486	3.007241821	3	215	136	genic	4946	27	16	14	18	16	21	20	20	17	16	18	14	2	2	0	0	3	1	2	2	3	1	407	223	177	216	190	190	181	200
genic_rr_1050	1	39799383	39800220	0	0					0	Zm00001d028582	39799383	39800220	0.030937296	0	0	0	genic	837	0	0	0	0	0	0	0	0	0	0	0	0	0	0	0	0	0	0	0	0	0	0	0	0	0	0	0	0	0	0
genic_rr_10500	3	6075602	6079240	0	0					0				0	0	0	0	genic	3638	0	0	0	0	0	0	0	0	0	0	0	0	0	0	0	0	0	0	0	0	0	0	0	0	0	0	0	0	0	0
genic_rr_10501	3	6080070	6083015	0	0					0				0	0	0	0	genic	2945	0	0	0	0	0	0	0	0	0	0	0	0	0	0	0	0	0	0	0	0	0	0	0	0	0	0	0	0	0	0
genic_rr_10502	3	6087610	6088494	0	0					2.204294938	Zm00001d039504	6087610	6088494	0.014922626	0	0	0	genic	884	0	0	0	0	0	0	0	0	0	0	0	0	0	0	0	0	0	0	0	0	0	0	0	0	0	0	0	0	0	0
genic_rr_10503	3	6094711	6099557	0.191731829	0.136869998	3.002065306	1.86	2.545760714	1.819673093	12.30538443	Zm00001d039505	6094711	6099557	7.158539819	1	282	179	genic	4846	15	6	13	7	10	6	8	8	7	6	9	4	0	1	0	0	1	0	0	0	0	0	196	132	130	129	132	124	130	111
genic_rr_10504	3	6101834	6112905	0.151492512	0.111439332	2.305091364	5.182	1.59808375	1.766597051	0	Zm00001d039506	6101834	6112905	4.134757402	0	315	209	genic	11071	27	17	19	19	15	17	15	16	14	16	17	5	0	0	0	2	0	0	1	0	1	2	436	183	165	184	170	160	167	171
genic_rr_10505	3	6124415	6127999	0.128178881	0.08144881					0				0	1	92	57	genic	3584	14	8	6	10	11	12	8	9	5	9	11	7	0	0	0	0	0	1	0	0	1	1	178	99	79	85	80	71	78	85
genic_rr_10506	3	6138823	6141058	0.064492996	0.057690894					1.517393365	Zm00001d039510	6138823	6141058	3.496594995	0	11	9	genic	2235	6	2	4	2	2	2	2	3	1	1	3	0	1	0	0	0	0	0	0	0	0	0	5	3	1	7	2	6	2	5
genic_rr_10507	3	6183762	6187111	0.05549508	0.010157553					0				0	0	27	5	genic	3349	1	1	1	1	1	1	1	1	1	2	1	2	1	0	0	0	0	1	0	1	2	1	151	101	90	116	92	86	99	115
genic_rr_10508	3	6248365	6252317	0.140186158	0.18371648	3.102857143		2.683	-2.468020305	8.605829938	Zm00001d039512	6248365	6252317	7.196752479	1	109	60	genic	3952	17	10	10	11	10	9	11	9	9	9	8	1	0	1	0	0	1	0	0	2	0	0	178	87	86	88	92	75	79	87
genic_rr_10509	3	6287613	6290045	0.159599968	0.093693277	2.41		10.5	10.21542714	0	Zm00001d039513	6287613	6290045	5.562962267	0	68	39	genic	2432	20	7	11	9	9	7	8	7	9	9	8	2	0	0	0	0	0	0	0	0	0	0	181	89	111	102	98	95	97	92
genic_rr_1051	1	39957851	39958327	0.198668827	0.184144773	0.524333333	1.27	0.524333333	0.98804878	7.857271376	Zm00001d028584	39957851	39958327	3.637965927	0	6	6	genic	476	6	5	3	5	4	5	4	4	4	4	4	0	0	0	0	0	0	0	0	0	0	0	17	21	20	21	20	23	28	20
genic_rr_10510	3	6298954	6307353	0.134988802	0.092212245	8.015384615		2.1	11.23027778	0	Zm00001d039514	6298954	6307353	3.360196634	0	201	134	genic	8399	30	19	21	17	20	17	20	22	16	17	16	6	1	0	1	1	2	2	1	1	1	2	269	219	226	221	229	215	219	226
genic_rr_10511	3	6375732	6379654	0.182892055	0.125852583	9.008571429	10.34	7.746923077	8.01239087	9.776746101	Zm00001d039517	6375732	6379654	8.311264823	0	244	179	genic	3922	18	11	11	12	12	11	13	9	13	9	12	5	2	3	0	0	0	2	0	0	1	0	330	170	164	160	171	170	156	172
genic_rr_10512	3	6553963	6562166	0.272626307	0.215273728	4.472533333		6.2957	5.423194805	11.36320691	Zm00001d039518	6553963	6562166	7.857677163	1	159	113	genic	8203	28	16	15	17	16	18	15	15	15	15	17	5	0	1	0	1	1	0	1	1	0	2	325	185	164	147	184	170	164	164
genic_rr_10513	3	6563954	6567416	0.384959064	0.260765195	1.57625	6.93	4.194	2.643425926	0	Zm00001d039519	6563954	6567416	4.118513054	0	106	81	genic	3462	17	10	11	8	9	9	9	9	10	10	10	2	1	1	0	1	1	0	1	1	0	1	194	124	132	99	120	127	115	110
genic_rr_10514	3	6768568	6770834	0.120227517	0.063281303	0.192		1.518666667	1.094355556	8.180086074	Zm00001d039520	6768568	6770834	3.620847607	0	33	16	genic	2266	6	1	3	2	2	1	3	2	3	1	3	1	0	0	0	0	0	0	0	1	1	0	48	58	40	50	46	57	47	58
genic_rr_10515	3	6773232	6777038	0.236938581	0.271937607	2.156666667		1.189333333	1.148622222	0	Zm00001d039521	6773232	6777038	4.127006637	0	57	41	genic	3806	11	7	11	8	9	9	13	10	10	8	9	1	1	0	0	0	2	1	0	1	0	0	171	81	77	70	72	73	62	57
genic_rr_10516	3	6823791	6842767	0.299044649	0.255134927	1.255	4.236545455	3.709862162	2.458572846	0				0	0	387	245	genic	18976	14	8	11	7	10	8	11	9	7	9	12	7	2	0	0	2	1	1	0	2	0	0	234	172	183	164	187	167	175	152
genic_rr_10517	3	7085192	7086610	0.074086064	0.037728816	3.77		8.475	-14.40442308	0	Zm00001d039524	7085192	7086610	7.46169284	1	8	5	genic	1418	3	0	0	0	0	0	0	0	1	0	0	0	0	0	0	0	0	0	0	0	0	0	7	2	0	0	1	2	3	4
genic_rr_10518	3	7120511	7130258	0.286287499	0.206270646	6.498333333		4.066368421	4.292968992	8.509688521	Zm00001d039526	7120511	7130258	4.937207912	1	323	203	genic	9747	24	14	14	14	14	14	14	13	11	13	15	1	0	1	1	0	0	0	1	1	1	1	168	123	155	161	142	132	142	140
genic_rr_10519	3	7133054	7133722	0.072298185	0.158134428	0.453025		-0.339	0.171425197	0	Zm00001d039527	7133054	7133722	2.391297961	0	12	8	genic	668	2	2	2	1	1	2	0	2	1	1	2	0	0	1	0	0	0	0	0	0	0	0	30	24	33	21	24	22	26	28
genic_rr_1052	1	40036028	40038476	0	0					0	Zm00001d028585	40036028	40038476	0.026955732	0	0	0	genic	2448	0	0	0	0	0	0	0	0	0	0	0	0	0	0	0	0	0	0	0	0	0	0	0	0	0	0	0	0	0	0
genic_rr_10520	3	7292722	7301317	0.205115398	0.175450056	7.395714286	12.1	8.744183333	9.633238095	0				0	1	99	71	genic	8595	15	12	12	12	11	11	11	10	11	10	11	2	1	2	0	0	0	1	1	0	1	1	161	89	87	90	89	98	104	92
genic_rr_10521	3	7302032	7304942	0.116173884	0.061939912	3.355	7.92	4.59	2.95009009	9.662493607	Zm00001d039529	7302032	7304942	5.268403443	0	80	54	genic	2910	22	15	13	13	15	13	16	15	14	13	14	4	0	0	1	2	1	1	1	0	0	0	236	109	118	95	116	117	119	125
genic_rr_10522	3	7377640	7381732	0.292284251	0.247529621	5.04	1.36	4.674357143	5.021997738	0	Zm00001d039530	7377640	7381732	4.652025388	0	124	86	genic	4092	4	2	4	2	2	3	2	4	3	3	3	1	0	0	1	0	0	0	1	0	0	0	48	38	34	39	28	39	45	35
genic_rr_10523	3	7394664	7395768	0.170447137	0.098373293				7.416666667	0				0	0	35	24	genic	1104	9	7	7	7	7	7	7	8	7	7	8	5	1	0	0	0	0	0	0	0	0	0	49	51	51	55	55	54	49	53
genic_rr_10524	3	7399394	7401753	0.1346322	0.0910585	6.088125		1.7715	3.109198718	0	Zm00001d039532	7399394	7401753	3.750234669	0	75	60	genic	2359	17	12	12	8	10	10	9	13	9	9	14	0	0	0	0	0	0	2	0	0	1	0	62	45	61	61	53	51	59	55
genic_rr_10525	3	7446385	7450083	0.132799982	0.104235999	2.249818182		1.054666667	3.088723684	6.969245702	Zm00001d039533	7446385	7450083	3.524824326	0	131	93	genic	3698	24	19	20	20	22	18	15	21	21	21	21	3	2	0	0	0	0	0	1	1	1	0	259	165	163	142	170	152	134	171
genic_rr_10526	3	7451813	7457371	0.181405331	0.123476654	1.797333333		1.547625	1.468621118	0				0	1	290	198	genic	5558	32	24	24	24	26	23	23	23	25	20	24	0	2	0	2	1	1	1	1	1	0	1	349	236	199	209	202	218	214	212
genic_rr_10527	3	7479692	7482979	0.08262376	0.045677845	0.65	4.83	2.4842875	0.405363218	11.11399918	Zm00001d039535	7479692	7482979	5.242267759	3	88	66	genic	3287	19	13	15	12	15	12	11	13	13	11	15	4	0	0	0	0	2	0	1	1	1	1	194	146	147	134	159	164	160	176
genic_rr_10528	3	7484018	7486445	0.023897678	0.013505492					0	Zm00001d039536	7484018	7486445	0.056550608	0	1	1	genic	2427	0	0	0	0	0	0	0	0	0	0	0	0	0	0	0	0	0	0	0	0	0	0	0	1	2	0	1	0	0	0
genic_rr_10529	3	7487245	7530464	0.076890904	0.047590925				3.676	0	Zm00001d039537	7487245	7530464	3.28831112	0	162	73	genic	43219	25	19	19	18	16	16	20	18	19	16	19	2	0	2	2	4	3	1	1	0	3	2	317	244	253	254	242	231	241	246
genic_rr_1053	1	40092188	40097279	0.283428511	0.137716026			6.46	4.479816514	10.78785182	Zm00001d028586	40092188	40097279	6.278857085	1	29	4	genic	5091	0	0	0	0	0	0	0	0	0	0	0	0	0	0	0	0	0	0	0	1	1	0	29	39	34	36	35	43	49	37
genic_rr_10530	3	7538219	7539682	0	0					0	Zm00001d039539	7538219	7539682	0.478916809	0	0	0	genic	1463	0	0	0	0	0	0	0	0	0	0	0	0	0	0	0	0	0	0	0	0	0	0	0	0	0	0	0	0	0	0
genic_rr_10531	3	7617345	7618116	0	0					0				0	0	0	0	genic	771	0	0	0	0	0	0	0	0	0	0	0	0	0	0	0	0	0	0	0	0	0	0	0	0	0	0	0	0	0	0
genic_rr_10532	3	7729971	7733618	0.135341337	0.069276241	1.98			1.98	10.60712956	Zm00001d039541	7729971	7733618	5.367833189	1	38	23	genic	3647	8	4	6	4	6	5	4	5	5	3	6	2	0	2	0	2	0	0	1	1	0	0	178	92	73	105	73	85	77	90
genic_rr_10533	3	7735746	7737263	0.288720876	0.201216473	7.85	-1.1425	5.111875	6.506759259	12.23076323	Zm00001d039542	7735746	7737263	8.747628067	1	32	24	genic	1517	6	3	3	3	2	2	2	2	2	2	2	5	0	0	0	0	0	0	0	1	1	0	154	35	27	24	25	28	32	21
genic_rr_10534	3	7774836	7804037	0.049077654	0.013117559		9.12	8.39	8.92959596	0				0	0	9	6	genic	29201	0	0	0	0	0	0	0	0	0	0	0	1	0	2	0	0	1	0	0	1	0	0	95	58	43	54	45	54	60	42
genic_rr_10535	3	7807270	7812273	0.120983928	0.091463372					0				0	1	6	5	genic	5003	2	4	2	2	2	2	3	2	2	2	2	0	0	1	0	0	0	0	0	0	1	0	56	33	41	29	27	33	26	34
genic_rr_10536	3	7812566	7818795	0.240131192	0.208673846	5.072722222	4.305	2.044363636	2.685669039	10.36718469	Zm00001d039547	7812566	7818795	6.030659795	1	182	144	genic	6229	10	6	7	6	9	6	7	6	8	7	7	3	2	0	0	0	0	0	0	0	0	0	81	32	43	29	39	37	33	42
genic_rr_10537	3	7821886	7823250	0.320572074	0.298274765	10.69777778		9.27	10.93040816	0				0	0	18	13	genic	1364	2	0	1	1	1	0	2	0	1	0	1	0	1	0	0	0	0	0	0	0	1	1	88	22	25	17	14	14	18	26
genic_rr_10538	3	7825317	7831190	0.178663302	0.183243801			-0.543	0.525173913	0				0	0	127	103	genic	5873	11	8	5	6	5	7	7	8	6	7	8	3	0	0	0	0	1	0	0	0	0	1	146	89	58	72	70	76	80	68
genic_rr_10539	3	7837407	7846039	0.116651651	0.113567914	-0.276875	2.92	3.073425	1.443005512	0				0	0	41	28	genic	8632	6	3	1	2	2	2	3	2	2	2	2	1	0	0	1	1	0	1	0	0	0	0	29	32	28	27	22	50	32	31
genic_rr_1054	1	40098704	40100074	0.12007259	0.099989791	7.306666667		1.9475	6.032204706	0				0	0	30	19	genic	1370	7	4	2	2	4	2	5	2	3	2	4	0	0	0	0	0	0	0	0	0	0	0	13	13	12	14	10	12	10	11
genic_rr_10540	3	7930158	7933184	0	0					0				0	0	0	0	genic	3026	0	0	0	0	0	0	0	0	0	0	0	0	0	0	0	0	0	0	0	0	0	0	0	0	0	0	0	0	0	0
genic_rr_10541	3	7933763	7935594	0.061245162	0.018406369					0				0	0	2	1	genic	1831	3	3	3	3	3	3	3	3	4	3	3	0	0	0	0	0	0	0	0	0	0	0	6	12	5	7	4	6	5	8
genic_rr_10542	3	7936453	7940398	0	0					0				0	0	0	0	genic	3945	0	0	0	0	0	0	0	0	0	0	0	0	0	0	0	0	0	0	0	0	0	0	0	0	0	0	0	0	0	0
genic_rr_10543	3	7974205	7980510	0.186559402	0.098520157	9.1		11	10.89371901	0				0	0	15	13	genic	6305	8	2	2	2	2	2	3	2	2	2	2	0	0	0	0	0	0	0	0	0	0	0	7	9	7	1	4	5	8	9
genic_rr_10544	3	7987440	7994846	0.257854501	0.226537461	11.4		12.305	9.342874251	10.18469781	Zm00001d039560	7987440	7994846	5.15410957	0	92	66	genic	7406	8	2	4	3	4	1	2	3	5	5	4	2	1	0	1	1	1	1	0	0	0	0	139	92	75	98	77	95	103	80
genic_rr_10545	3	8042762	8065502	0.363906756	0.341962373	3.97236		4.227583333	2.684343474	0				0	0	399	274	genic	22740	11	7	9	6	7	6	6	7	7	7	8	2	1	1	1	1	2	1	0	1	0	1	223	136	130	142	117	153	129	112
genic_rr_10546	3	8065603	8073622	0.205968059	0.194547995	5.075		4.925	5.23987013	6.47869717	Zm00001d039564	8065603	8073622	5.81781078	0	30	29	genic	8019	5	3	3	3	3	3	3	3	3	3	3	0	0	0	1	1	0	1	0	0	0	0	64	27	24	21	19	33	29	23
genic_rr_10547	3	8100419	8101465	0.156043607	0.113185579	2.43		0.493333333	-1.857179487	0	Zm00001d039565	8100419	8101465	4.199257478	0	30	24	genic	1046	5	3	3	3	3	1	4	3	4	4	3	0	0	0	0	0	0	1	0	0	0	0	95	46	41	42	40	49	37	37
genic_rr_10548	3	8104720	8105217	0.075024108	0.02820956	-12.655	7.31	-0.925	-14.37329412	13.40064368	Zm00001d039566	8104720	8105217	8.481662881	0	6	4	genic	497	5	5	6	6	6	6	6	5	6	7	6	1	0	0	0	0	0	0	0	0	0	0	63	19	13	20	16	22	22	15
genic_rr_10549	3	8105931	8108924	0.094404004	0.060320466	1.123	2.256	1.294933333	1.573253463	0	Zm00001d039567	8105931	8108924	3.520268462	0	149	113	genic	2993	30	24	20	20	20	21	19	21	22	18	22	5	2	0	0	0	1	1	1	0	0	1	258	182	173	179	158	165	176	163
genic_rr_1055	1	40100220	40103763	0.256722585	0.158281633	0.726315789		4.0005	0.107485876	0				0	1	134	51	genic	3543	8	5	7	7	6	6	6	5	5	4	6	0	0	1	0	0	2	0	3	1	1	0	167	136	138	158	144	120	130	145
genic_rr_10550	3	8111485	8115811	0.162175192	0.137345696	3.427714286	5.77	3.0023	2.035622356	0	Zm00001d039568	8111485	8115811	5.533013707	1	189	146	genic	4326	27	18	20	19	16	20	21	19	17	17	19	5	0	0	1	1	2	1	0	0	0	0	142	142	119	142	132	130	150	115
genic_rr_10551	3	8118477	8119052	0	0					0				0	0	0	0	genic	575	0	0	0	0	0	0	0	0	0	0	0	0	0	0	0	0	0	0	0	0	0	0	0	0	0	0	0	0	0	0
genic_rr_10552	3	8139336	8139911	0	0					0	Zm00001d039571	8139336	8139911	0.368500379	0	0	0	genic	575	0	0	0	0	0	0	0	0	0	0	0	0	0	0	0	0	0	0	0	0	0	0	0	0	0	0	0	0	0	0
genic_rr_10553	3	8161404	8161958	0	0					0	Zm00001d039572	8161404	8161958	0.64345267	0	0	0	genic	554	0	0	0	0	0	0	0	0	0	0	0	0	0	0	0	0	0	0	0	0	0	0	0	0	0	0	0	0	0	0
genic_rr_10554	3	8182308	8182853	0.039127054	0.012647148					0				0	0	1	1	genic	545	0	0	0	0	0	0	0	0	0	0	0	0	0	0	0	0	0	0	0	1	0	0	4	6	9	4	10	7	9	10
genic_rr_10555	3	8200206	8200772	0.051847754	0.018792134					0	Zm00001d039574	8200206	8200772	0.334788935	0	4	4	genic	566	3	1	2	2	3	4	2	3	3	2	2	0	1	0	0	0	0	0	0	0	0	0	21	33	30	36	22	34	38	28
genic_rr_10556	3	8204808	8206696	0.123133386	0.052071583	7.16	-1.62	2.8275	-2.732405063	7.373827904	Zm00001d039575	8204808	8206696	4.193344212	0	54	32	genic	1888	11	5	5	5	5	5	8	5	5	5	8	5	0	0	0	1	1	0	1	0	0	1	92	71	64	57	70	69	70	65
genic_rr_10557	3	8207193	8209232	0.111514401	0.101080888	1.267272727		2.435	1.959303797	0	Zm00001d039576	8207193	8209232	5.423310559	0	108	81	genic	2039	30	19	19	17	18	18	17	18	18	17	19	5	0	0	0	0	0	1	0	0	0	0	167	88	101	76	87	92	89	77
genic_rr_10558	3	8254095	8254874	0	0					0				0	0	0	0	genic	779	0	0	0	0	0	0	0	0	0	0	0	0	0	0	0	0	0	0	0	0	0	0	0	0	0	0	0	0	0	0
genic_rr_10559	3	8255397	8262495	0.168688613	0.166897794	4.248	3.95	6.088666667	5.397266949	7.823529438	Zm00001d039578	8255397	8262495	6.785985007	1	331	267	genic	7098	27	19	21	20	20	18	20	18	20	21	22	2	1	2	0	0	0	0	0	0	3	1	189	117	120	133	139	124	135	123
genic_rr_1056	1	40108125	40108961	0.117722135	0.068829083	-8.003333333		4	-6.281333333	0				0	0	13	11	genic	836	13	6	6	7	6	6	6	8	6	7	6	0	0	0	0	0	0	0	0	0	0	0	31	13	14	18	16	14	14	12
genic_rr_10560	3	8262683	8264981	0.133465789	0.092393341	0.17	7.28	1.6663	0.876755621	5.685102165	Zm00001d039579	8262683	8264981	4.178095264	0	89	69	genic	2298	22	13	15	14	15	12	15	13	14	13	12	2	0	0	0	1	0	0	0	0	1	0	278	104	119	113	100	104	89	96
genic_rr_10561	3	8286007	8288201	0.124373672	0.106513594	6.1555	4.267	2.070444444	5.178741379	0	Zm00001d039580	8286007	8288201	5.333481003	0	194	154	genic	2194	32	19	22	22	22	24	20	24	20	21	25	9	0	0	0	0	2	0	2	1	0	2	228	133	130	140	138	124	140	124
genic_rr_10562	3	8291514	8292125	0.059501267	0.047278556					9.170207811	Zm00001d039581	8291514	8292125	3.821532199	0	5	4	genic	611	4	3	3	3	3	3	3	3	3	4	3	1	0	0	0	0	0	0	0	0	0	0	33	9	8	8	13	8	7	7
genic_rr_10563	3	8333382	8337535	0.068012555	0.054327998	6.299333333	5.373333333	4.408428571	3.231714286	0				0	1	128	87	genic	4153	31	25	19	22	20	19	20	20	21	22	20	13	1	1	1	1	1	1	2	1	1	2	416	185	173	184	183	186	182	176
genic_rr_10564	3	8455756	8463632	0.127518698	0.123479294	-0.926		0.016	0.446296296	0	Zm00001d039584	8455756	8463632	4.843214443	2	230	129	genic	7876	18	7	8	6	7	6	8	8	8	7	6	1	1	1	1	3	0	2	1	0	1	3	276	198	163	176	185	173	178	186
genic_rr_10565	3	8508906	8509885	0	0					0				0	0	0	0	genic	979	0	0	0	0	0	0	0	0	0	0	0	0	0	0	0	0	0	0	0	0	0	0	0	0	0	0	0	0	0	0
genic_rr_10566	3	8511000	8511566	0	0					0				0	0	0	0	genic	566	0	0	0	0	0	0	0	0	0	0	0	0	0	0	0	0	0	0	0	0	0	0	0	0	0	0	0	0	0	0
genic_rr_10567	3	8521898	8533430	0.4679914	0.464608689	6.017715882	6.871385625	5.759953889	6.836641866	0				0	2	359	249	genic	11532	17	7	10	6	9	5	6	7	8	8	6	6	2	0	0	1	0	2	2	0	0	1	277	136	169	126	144	142	146	154
genic_rr_10568	3	8533849	8540284	0.223262061	0.203994496	1.287357143		2.023333333	1.787666667	0.987635796	Zm00001d039590	8533849	8540284	4.257446042	1	262	123	genic	6435	25	20	17	16	17	17	17	19	18	15	17	0	1	0	1	1	1	0	0	1	0	1	196	126	148	126	128	156	161	143
genic_rr_10569	3	8542395	8542877	0	0					0	Zm00001d039591	8542395	8542877	3.669390717	0	0	0	genic	482	0	0	0	0	0	0	0	0	0	0	0	0	0	0	0	0	0	0	0	0	0	0	0	0	0	0	0	0	0	0
genic_rr_1057	1	40117200	40118564	0.106110851	0.082148749	3.7		6.6	7.407042254	0	Zm00001d028591	40117200	40118564	2.913421976	0	16	13	genic	1364	5	2	3	1	1	1	1	1	1	2	2	0	0	0	0	0	0	0	0	0	0	0	12	12	16	17	14	11	8	12
genic_rr_10570	3	8548416	8548952	0.001052109	0.013261033	14.8		14.8	14.8	0	Zm00001d039592	8548416	8548952	0.182946469	0	5	1	genic	536	1	1	1	1	1	1	1	1	1	1	1	0	0	0	0	0	0	0	0	0	0	0	16	13	9	19	8	10	9	17
genic_rr_10571	3	8554428	8555451	0	0					0				0	0	0	0	genic	1023	0	0	0	0	0	0	0	0	0	0	0	0	0	0	0	0	0	0	0	0	0	0	0	0	0	0	0	0	0	0
genic_rr_10572	3	8560758	8564979	0.23489868	0.156860003	1.259		1.3515	1.277373494	0				0	1	132	77	genic	4221	25	16	14	15	15	16	18	17	15	19	16	0	0	0	0	0	0	0	0	0	0	1	224	121	118	122	89	111	103	89
genic_rr_10573	3	8566171	8571656	0.14783946	0.138974719	0.402142857		0.793833333	0.555264286	0				0	0	121	66	genic	5485	22	13	12	13	13	16	16	15	14	15	14	0	1	0	0	1	0	1	0	0	1	0	103	72	74	46	72	58	76	52
genic_rr_10574	3	8649713	8661900	0.315237737	0.201813201	6.603333333	0.400066667	2.56888	4.769885714	2.314984921	Zm00001d039596	8649713	8661900	4.357102252	0	301	116	genic	12187	22	14	13	14	13	15	18	12	14	13	14	6	0	0	0	1	3	1	1	0	1	0	138	91	108	97	102	121	122	87
genic_rr_10575	3	8669243	8671574	0	0					0				0	2	0	0	genic	2331	0	0	0	0	0	0	0	0	0	0	0	0	0	0	0	0	0	0	0	0	0	0	0	0	0	0	0	0	0	0
genic_rr_10576	3	8673429	8679636	0.130492745	0.105057961	0.817	3.351333333	2.64	1.414537931	9.894033019	Zm00001d039598	8673429	8679636	3.5491397	0	126	44	genic	6207	16	11	11	10	10	11	14	9	10	9	12	17	0	0	0	0	1	0	1	1	1	1	259	131	96	99	81	99	109	99
genic_rr_10577	3	8723887	8725695	0.111991166	0.029109298				0.2575	0	Zm00001d039600	8723887	8725695	4.737039113	1	8	7	genic	1808	4	1	1	1	0	1	1	0	1	1	0	1	0	0	0	0	0	0	0	0	0	0	6	4	14	14	11	10	12	15
genic_rr_10578	3	8736675	8740190	0	0					0				0	0	0	0	genic	3515	0	0	0	0	0	0	0	0	0	0	0	0	0	0	0	0	0	0	0	0	0	0	0	0	0	0	0	0	0	0
genic_rr_10579	3	8744264	8749720	0	0					0				0	0	0	0	genic	5456	0	0	0	0	0	0	0	0	0	0	0	0	0	0	0	0	0	0	0	0	0	0	0	0	0	0	0	0	0	0
genic_rr_1058	1	40123313	40123759	0	0					0				0	0	0	0	genic	446	0	0	0	0	0	0	0	0	0	0	0	0	0	0	0	0	0	0	0	0	0	0	0	0	0	0	0	0	0	0
genic_rr_10580	3	8755752	8756385	0	0					0				0	0	0	0	genic	633	0	0	0	0	0	0	0	0	0	0	0	0	0	0	0	0	0	0	0	0	0	0	0	0	0	0	0	0	0	0
genic_rr_10581	3	8760914	8766169	0	0					0				0	0	0	0	genic	5255	0	0	0	0	0	0	0	0	0	0	0	0	0	0	0	0	0	0	0	0	0	0	0	0	0	0	0	0	0	0
genic_rr_10582	3	8775583	8780670	0.075427695	0.049413478	2.466	1.27	1.446666667	1.841942857	0				0	0	98	72	genic	5087	26	16	15	17	15	14	17	13	18	15	16	2	0	0	1	0	0	1	0	0	1	1	185	118	111	113	122	110	128	142
genic_rr_10583	3	8849004	8850470	0.067119723	0.054731475	1.34		0.278714286	-0.022597285	6.088366677	Zm00001d039607	8849004	8850470	0.995749009	1	17	9	genic	1466	1	0	0	0	0	0	1	0	0	0	0	0	0	0	0	0	0	0	0	0	0	0	31	23	15	14	12	12	16	14
genic_rr_10584	3	8850882	8860079	0.298503708	0.284661117	1.666666667		2.495578947	1.135164804	0	Zm00001d039608	8850882	8860079	3.763887897	1	199	137	genic	9197	20	15	16	15	14	17	19	15	15	14	15	0	0	0	0	2	0	0	0	0	0	1	109	86	76	73	78	75	84	76
genic_rr_10585	3	9001419	9004068	0.263542682	0.218060833			-0.59	2.467313433	10.49103385	Zm00001d039611	9001419	9004068	6.612010132	1	30	17	genic	2649	0	0	0	0	0	0	1	0	0	0	0	0	0	0	0	0	0	0	0	0	0	0	58	19	14	17	17	22	23	18
genic_rr_10586	3	9050686	9081730	0.534946471	0.451730149	4.525	2.75	4.380083333	4.335035616	2.411254499	Zm00001d039612	9050686	9081730	2.81020481	0	411	177	genic	31044	18	14	14	13	12	14	14	14	15	12	14	5	0	1	0	0	1	0	1	0	0	1	176	122	101	108	124	96	108	112
genic_rr_10587	3	9084078	9086850	0.224664141	0.237634924	0.205		0.886666667	0.79412844	11.53705506	Zm00001d039613	9084078	9086850	5.732343672	1	66	31	genic	2772	8	4	3	3	2	3	1	4	3	3	4	6	0	0	0	0	0	0	0	0	0	0	41	15	16	14	14	22	13	9
genic_rr_10588	3	9087885	9092751	0.319210261	0.323858228	3.553230769		9.123333333	4.495685714	9.375930124	Zm00001d039614	9087885	9092751	5.23055918	0	194	132	genic	4866	25	15	14	16	14	14	15	15	14	15	17	1	2	1	0	1	0	1	0	1	0	0	70	61	64	61	45	48	63	51
genic_rr_10589	3	9134058	9135428	0.044446294	0.034221758	1.140333333		3.75	1.613521739	2.091874081	Zm00001d039615	9134058	9135428	4.837897218	2	5	3	genic	1370	6	3	3	3	3	3	4	3	3	3	3	0	0	0	0	0	0	0	0	0	0	0	1	1	0	0	0	1	2	0
genic_rr_1059	1	40162847	40168804	0.357520641	0.163360588	5.359833333	-1.804	1.78325	4.541636364	1.979582223	Zm00001d028593	40162847	40168804	4.883497266	0	211	117	genic	5957	17	10	9	14	12	10	11	9	13	11	12	4	0	0	1	2	0	0	2	3	1	0	151	143	126	127	130	108	122	121
genic_rr_10590	3	9143670	9147316	0.136863767	0.121572523	6.281961111		7.276561538	5.013767705	0	Zm00001d039616	9143670	9147316	5.25717598	1	142	94	genic	3646	24	18	19	16	18	16	19	15	18	17	18	1	0	0	1	1	1	0	1	0	2	0	124	87	88	80	72	67	74	90
genic_rr_10591	3	9147898	9161936	0.277246096	0.234756787	2.554967742	1.29	2.854047619	2.461752096	0				0	0	289	254	genic	14038	24	15	16	14	16	12	16	14	14	13	14	4	0	0	0	0	1	1	0	0	0	0	254	119	117	118	93	107	129	106
genic_rr_10592	3	9212789	9214936	0.150415115	0.113537167	4.903857143	5.63	2.850181818	4.95367364	0	Zm00001d039618	9212789	9214936	3.645969216	0	70	55	genic	2147	20	11	14	9	12	11	9	9	10	8	14	1	0	0	1	1	0	0	2	0	0	0	61	78	83	76	66	63	84	68
genic_rr_10593	3	9222554	9227913	0.219721527	0.197519245	8.085		4.386	6.743781609	0	Zm00001d039619	9222554	9227913	5.683518247	1	193	163	genic	5359	14	6	7	4	7	6	4	8	5	6	6	1	1	1	0	0	0	0	1	0	0	0	152	53	44	58	42	53	60	46
genic_rr_10594	3	9228971	9231614	0.223644706	0.21684044	1.874227273		2.768692308	2.771618519	5.562060342	Zm00001d039620	9228971	9231614	6.297798964	1	158	91	genic	2643	19	9	11	10	12	11	11	12	10	11	12	1	0	0	0	0	1	0	0	0	0	0	131	60	43	62	56	59	65	49
genic_rr_10595	3	9287477	9289330	0.201342814	0.157928876					0				0	0	161	117	genic	1853	18	12	10	10	11	11	11	10	11	10	10	1	1	0	0	0	1	0	0	0	2	0	148	102	94	84	94	97	92	93
genic_rr_10596	3	9304657	9307576	0	0					0				0	0	0	0	genic	2919	0	0	0	0	0	0	0	0	0	0	0	0	0	0	0	0	0	0	0	0	0	0	0	0	0	0	0	0	0	0
genic_rr_10597	3	9345334	9348991	0.26727068	0.176234996	0.994833333		1.22068	1.649651163	7.615493829	Zm00001d039623	9345334	9348991	8.010141536	0	152	100	genic	3657	10	5	5	4	7	6	4	5	4	4	4	1	0	0	0	0	1	1	0	0	0	0	144	106	109	96	84	91	87	87
genic_rr_10598	3	9366940	9370004	0.107186353	0.079231094	3.3276		1.992	3.014670807	0	Zm00001d039624	9366940	9370004	7.867429801	1	143	95	genic	3064	25	19	17	18	19	17	17	21	18	15	18	5	0	0	0	1	0	1	1	0	0	2	206	145	134	145	124	134	147	138
genic_rr_10599	3	9377677	9380955	0.142445493	0.118750365	1.96061875	9.805	2.992707143	4.018501907	6.73555754	Zm00001d039625	9377677	9380955	4.912552794	1	116	81	genic	3278	11	5	6	5	6	4	6	6	7	5	6	4	1	2	0	1	0	1	1	0	0	0	86	70	52	58	48	61	62	67
genic_rr_106	1	3912856	3917063	0.173905825	0.147590627	5.407142857		5.164	9.405748031	12.3472546	Zm00001d027371	3912856	3917063	7.084336014	1	118	65	genic	4207	12	5	6	5	5	6	7	8	5	4	6	2	0	1	0	2	0	0	0	1	0	1	94	95	72	92	99	86	85	88
genic_rr_1060	1	40221978	40223031	0.148409174	0.127669655	8.362857143		4.2995	8.140722892	0	Zm00001d028594	40221978	40223031	0.18645007	0	30	20	genic	1053	10	5	5	4	5	4	5	4	3	5	5	1	0	0	0	0	0	0	0	0	0	0	67	43	38	45	29	33	36	35
genic_rr_10600	3	9425807	9428729	0.160160444	0.134065454	3.024695652	-0.371	2.789944444	2.266674667	0	Zm00001d039626	9425807	9428729	3.453612427	0	141	104	genic	2922	13	8	7	7	9	8	8	8	7	7	7	4	1	0	1	1	1	0	1	0	0	1	85	89	83	79	81	92	105	90
genic_rr_10601	3	9468905	9474712	0.209990553	0.158590072	1.687826087		1.4324	2.552515888	0				0	0	135	75	genic	5807	17	11	12	11	14	12	11	13	11	12	13	0	0	0	2	0	1	0	0	0	0	0	198	121	128	108	96	112	113	99
genic_rr_10602	3	9515545	9516015	0.099155245	0.053256805	4.931428571		7.433333333	4.349553571	6.760633005	Zm00001d039629	9515545	9516015	4.259085111	0	15	9	genic	470	4	2	2	2	2	2	2	2	2	3	2	0	0	0	0	0	0	0	0	0	0	0	88	41	48	35	22	41	36	28
genic_rr_10603	3	9559243	9561046	0	0					0				0	0	0	0	genic	1803	0	0	0	0	0	0	0	0	0	0	0	0	0	0	0	0	0	0	0	0	0	0	0	0	0	0	0	0	0	0
genic_rr_10604	3	9567326	9577428	0.249298201	0.221272941	1.760808511	4.61	3.325388889	1.900347673	5.160252094	Zm00001d039631	9567326	9577428	6.471074051	3	340	220	genic	10102	13	7	8	6	7	7	8	9	8	7	8	13	0	1	0	0	0	1	0	0	0	1	185	83	85	94	87	86	63	89
genic_rr_10605	3	9613563	9616820	0.029544792	0.007842162					0	Zm00001d039632	9613563	9616820	0.106679655	0	19	3	genic	3257	5	5	5	5	5	5	5	5	5	5	5	0	0	0	0	0	0	0	0	0	0	0	31	21	30	28	23	25	38	24
genic_rr_10606	3	9624091	9640996	0	0					0				0	0	0	0	genic	16905	0	0	0	0	0	0	0	0	0	0	0	0	0	0	0	0	0	0	0	0	0	0	0	0	0	0	0	0	0	0
genic_rr_10607	3	9745656	9748061	0.087583972	0.041546128	1.461333333	2.56	1.826	2.07	0	Zm00001d039634	9745656	9748061	5.832042629	3	41	26	genic	2405	18	15	13	12	13	14	14	13	13	14	13	1	1	1	0	0	0	0	0	0	0	0	122	57	64	75	62	54	53	66
genic_rr_10608	3	9812399	9813375	0.069171861	0.046672096	1.52		1.52	1.52	0				0	1	18	13	genic	976	3	1	2	2	3	2	2	1	1	1	1	0	0	1	0	0	0	0	0	0	0	0	92	36	43	41	32	43	30	33
genic_rr_10609	3	9813743	9817036	0.086479457	0.054946452	3.639633333	2.7355	3.258264516	3.407751487	0				0	0	111	74	genic	3293	20	12	12	14	13	12	13	13	13	12	15	8	2	0	1	1	0	0	0	0	0	0	137	88	69	75	72	81	85	70
genic_rr_1061	1	40238228	40239306	0.131497857	0.08017277	3.24		4.732	5.278139535	0				0	0	25	10	genic	1078	9	7	8	5	5	6	5	4	5	5	7	1	0	0	0	1	0	2	0	0	0	1	89	63	74	63	49	53	49	43
genic_rr_10610	3	9819488	9821687	0.108872346	0.072659353	1.68		2.69	-0.361538462	6.785588796	Zm00001d039637	9819488	9821687	1.345852776	0	39	27	genic	2199	13	11	10	11	9	7	10	11	8	9	9	0	0	0	1	0	0	1	0	1	0	0	20	16	25	25	16	12	19	12
genic_rr_10611	3	9873989	9877437	0.139885221	0.100966859	1.91375		1.842833333	2.168309645	0	Zm00001d039638	9873989	9877437	3.592337185	1	42	24	genic	3448	10	5	6	5	6	5	5	6	6	4	5	0	0	0	0	0	0	0	0	0	0	0	5	24	16	24	14	29	23	26
genic_rr_10612	3	9879223	9883575	0.157931023	0.155111719					5.825645312	Zm00001d039639	9879223	9883575	5.865776902	0	35	24	genic	4352	9	6	6	6	7	7	5	7	7	7	6	5	0	0	0	0	0	0	0	0	0	0	28	43	38	27	27	35	30	30
genic_rr_10613	3	9896408	9899890	0.176766033	0.014375086					0				0	0	26	1	genic	3482	0	0	0	0	0	0	0	0	0	0	0	1	0	0	0	0	0	1	0	0	1	0	41	4	12	14	11	7	6	14
genic_rr_10614	3	9974966	9976264	0.159891222	0.157297754	-0.122775	-0.126857143	0.434666667	1.571328571	0				0	0	17	11	genic	1298	4	2	2	3	2	2	2	2	2	2	2	1	0	0	0	0	0	0	0	0	0	0	7	10	10	6	10	9	8	13
genic_rr_10615	3	9977323	9980023	0.240770059	0.280087832	-5.8258		-9.555	-0.184296875	1.204750176	Zm00001d039642	9977323	9980023	1.652492009	0	71	47	genic	2700	5	1	1	2	1	1	1	1	1	1	1	1	1	0	0	0	1	2	0	0	3	0	64	79	73	70	70	65	66	68
genic_rr_10616	3	9986629	9988206	0.093952644	0.045946837			-2.177666667	0.357042254	0				0	0	10	5	genic	1577	0	0	0	1	0	0	0	0	0	0	0	0	0	0	0	0	0	0	0	0	0	0	51	14	14	14	24	27	18	21
genic_rr_10617	3	10158507	10159904	0.185350202	0.092905395	-0.175833333	0.6475	1.144272727	-4.958629834	6.690565263	Zm00001d039644	10158507	10159904	4.171238852	0	27	20	genic	1397	4	2	1	2	3	3	1	2	1	1	2	2	0	0	0	0	0	1	0	0	0	1	91	47	49	47	46	53	56	43
genic_rr_10618	3	10161178	10161525	0.277326182	0.238621881					0	Zm00001d039645	10161178	10161525	1.903608587	0	67	61	genic	347	3	5	3	3	4	4	2	3	2	2	5	4	0	0	0	0	0	0	0	1	1	0	40	33	32	49	37	41	43	46
genic_rr_10619	3	10276866	10277452	0	0					0				0	0	0	0	genic	586	0	0	0	0	0	0	0	0	0	0	0	0	0	0	0	0	0	0	0	0	0	0	0	0	0	0	0	0	0	0
genic_rr_1062	1	40240031	40250055	0.171160691	0.120347754	-1.144444444		2.3662	-2.899711752	0	Zm00001d028596	40240031	40250055	5.153100642	0	213	125	genic	10024	26	16	18	14	14	15	14	14	14	20	18	6	0	0	2	2	2	1	0	0	0	1	278	150	159	168	155	160	153	141
genic_rr_10620	3	10279429	10286500	0.136884794	0.113091721	3.643045455	-0.5146	5.332055556	3.897624554	3.306423569	Zm00001d039647	10279429	10286500	4.104700245	3	248	180	genic	7071	34	29	26	25	26	27	25	25	25	24	27	13	0	1	0	0	1	3	3	0	3	1	220	174	170	177	176	196	184	169
genic_rr_10621	3	10362846	10363205	0	0					0	Zm00001d039648	10362846	10363205	3.023985655	0	0	0	genic	359	0	0	0	0	0	0	0	0	0	0	0	0	0	0	0	0	0	0	0	0	0	0	0	0	0	0	0	0	0	0
genic_rr_10622	3	10367561	10369161	0.08023758	0.054360271					0				0	1	12	5	genic	1600	8	6	6	7	6	7	6	6	7	8	7	1	0	0	0	0	0	0	0	0	0	0	11	5	3	6	1	7	4	2
genic_rr_10623	3	10539593	10543488	0.139605527	0.089519221	2.533166667	-3.345	3.14275	6.628406091	0	Zm00001d039650	10539593	10543488	4.05869338	3	95	52	genic	3895	16	9	11	9	12	11	10	9	9	10	10	6	1	1	0	0	0	0	1	0	1	0	145	74	68	81	77	78	67	86
genic_rr_10624	3	10752207	10756034	0.299084408	0.327767166	7.1908		4.238123333	2.545130769	0				0	2	134	78	genic	3827	8	7	7	6	8	8	7	6	6	5	6	9	0	0	1	0	0	0	0	1	0	0	173	94	83	103	99	107	93	82
genic_rr_10625	3	10773612	10776369	0.131201129	0.067025028	1.602	0.864	4.964666667	2.015272727	0	Zm00001d039654	10773612	10776369	6.21970476	2	49	25	genic	2757	3	1	0	0	0	2	0	1	1	0	0	1	1	0	1	0	1	0	1	1	0	0	95	84	79	71	75	67	75	62
genic_rr_10626	3	10780460	10783098	0	0					0				0	0	0	0	genic	2638	0	0	0	0	0	0	0	0	0	0	0	0	0	0	0	0	0	0	0	0	0	0	0	0	0	0	0	0	0	0
genic_rr_10627	3	10861809	10866922	0.183262857	0.135720706	1.453571429	-1.48	3.251333333	1.926152174	10.91963775	Zm00001d039656	10861809	10866922	6.849160282	1	218	144	genic	5113	14	9	7	8	8	9	9	9	8	9	9	3	1	2	1	0	0	0	1	0	0	0	244	96	92	88	96	92	89	83
genic_rr_10628	3	10867413	10868160	0.094553824	0.068563663			-1.62225	-2.200973684	5.210641283	Zm00001d039657	10867413	10868160	5.214524705	1	45	29	genic	747	7	5	6	4	7	7	5	6	5	4	4	3	0	0	1	0	0	0	0	1	0	0	136	59	41	33	36	45	38	50
genic_rr_10629	3	10933798	10935205	0.104276305	0.061255613					6.084477918	Zm00001d039658	10933798	10935205	3.489771107	1	30	18	genic	1407	4	3	3	3	3	3	3	3	4	2	3	0	0	0	1	0	0	0	0	1	0	0	76	65	64	48	50	70	54	73
genic_rr_1063	1	40253344	40260838	0.286730283	0.212700435	0.948208333	7.191	2.0943	1.143971939	9.340694198	Zm00001d028597	40253344	40260838	6.842801776	1	231	163	genic	7494	23	12	12	10	13	15	12	12	12	15	14	3	1	3	1	0	1	0	1	2	1	1	242	158	172	163	177	168	156	161
genic_rr_10630	3	10939986	10940509	0	0					0				0	0	0	0	genic	523	0	0	0	0	0	0	0	0	0	0	0	0	0	0	0	0	0	0	0	0	0	0	0	0	0	0	0	0	0	0
genic_rr_10631	3	10945251	10952016	0.205853871	0.165240469	5.975552632	10.1	6.162117647	5.679182836	7.09560868	Zm00001d039660	10945251	10952016	6.544299448	1	228	163	genic	6765	15	11	10	11	12	14	10	14	11	9	12	3	0	0	0	1	0	1	1	0	0	0	173	97	108	91	108	89	101	106
genic_rr_10632	3	10953007	10953435	0.162463953	0.104918246	2.85	16.2	12.55666667	10.78783784	0	Zm00001d039661	10953007	10953435	2.241121345	0	8	6	genic	428	6	4	3	3	5	4	5	5	3	3	4	1	0	0	1	0	0	0	1	1	0	0	47	16	11	8	21	16	10	14
genic_rr_10633	3	11022398	11023468	0.158736048	0.108579197					0				0	0	62	32	genic	1070	7	5	4	3	3	3	4	4	4	2	5	1	1	0	0	0	0	0	0	0	0	1	158	44	45	42	32	35	37	37
genic_rr_10634	3	11198572	11201977	0.247525982	0.170437645	5.27		3.225	2.407	13.63910262	Zm00001d039663	11198572	11201977	6.543078516	1	101	66	genic	3405	11	6	6	6	5	6	9	8	8	6	8	0	0	1	0	0	0	0	0	1	0	1	109	67	57	51	46	58	50	49
genic_rr_10635	3	11337018	11344782	0.337735964	0.173496942			-0.206	2.991285714	0	Zm00001d039664	11337018	11344782	5.690020635	0	91	56	genic	7764	11	5	5	5	4	5	5	5	6	5	4	0	0	0	0	1	0	0	0	0	0	0	16	26	17	24	16	15	24	19
genic_rr_10636	3	11442638	11443719	0.135510819	0.101983944	3.909	7.35	4.9126	2.221611842	0	Zm00001d039667	11442638	11443719	7.92800412	0	53	35	genic	1081	12	7	8	6	6	7	7	7	6	6	6	1	0	0	0	0	0	0	0	0	0	0	132	48	49	33	39	28	40	41
genic_rr_10637	3	11443869	11446022	0.098030913	0.078955131	0.974	-2.79	0.717764706	0.070107455	0	Zm00001d039668	11443869	11446022	0.80230854	0	97	71	genic	2153	17	14	10	11	13	12	10	13	11	13	11	1	2	0	0	0	0	0	1	2	0	0	97	51	47	55	66	47	57	59
genic_rr_10638	3	11471850	11472899	0.120038293	0.060497411	-1.881	-6.26	-2.623333333	-1.850314935	6.567745334	Zm00001d039669	11471850	11472899	4.536268625	0	41	24	genic	1049	15	7	10	9	11	9	12	8	6	8	9	1	0	0	0	1	0	0	0	0	0	0	78	51	45	46	52	47	40	34
genic_rr_10639	3	11500060	11504969	0.166229456	0.132076558	4.131625	12.015	8.838333333	6.635984985	12.82769019	Zm00001d039670	11500060	11504969	7.785589318	2	151	102	genic	4909	12	9	11	8	11	10	12	10	8	9	13	4	2	0	1	1	0	0	0	0	1	0	200	117	134	99	119	110	114	114
genic_rr_1064	1	40268286	40268585	0	0					0	Zm00001d028598	40268286	40268585	6.62593434	1	0	0	genic	299	0	0	0	0	0	0	0	0	0	0	0	0	0	0	0	0	0	0	0	0	0	0	0	0	0	0	0	0	0	0
genic_rr_10640	3	11561571	11563507	0	0					0				0	0	0	0	genic	1936	0	0	0	0	0	0	0	0	0	0	0	0	0	0	0	0	0	0	0	0	0	0	0	0	0	0	0	0	0	0
genic_rr_10641	3	11567055	11567825	0.024614622	0.0557391	10.015		10.015	10.60854305	0				0	0	4	2	genic	770	5	2	3	3	3	2	3	2	2	2	2	0	1	0	0	0	0	0	0	0	0	0	2	3	4	1	3	3	5	1
genic_rr_10642	3	11568307	11574682	0.524680661	0.510034432	2.903525909		1.84325	2.879380793	9.344144072	Zm00001d039673	11568307	11574682	5.522173275	1	204	156	genic	6375	19	9	12	10	10	10	11	11	10	10	13	4	0	0	0	0	0	0	1	0	1	1	226	115	114	116	111	93	110	111
genic_rr_10643	3	11575059	11577604	0.252492415	0.177840258	0.532142857	4.66	5.555	0.636320388	0	Zm00001d039674	11575059	11577604	5.102609559	0	68	42	genic	2545	11	3	3	3	2	3	6	4	3	3	5	2	1	0	0	1	0	1	1	1	0	0	111	66	45	52	59	57	64	41
genic_rr_10644	3	11578624	11583177	0.176990129	0.162324254	3.79668125	2.56	4.038635714	1.245014519	1.698353383	Zm00001d039675	11578624	11583177	4.895954431	1	152	106	genic	4553	10	8	7	8	6	7	9	10	7	7	10	1	0	0	0	1	0	0	0	0	1	1	126	53	45	46	51	46	45	55
genic_rr_10645	3	11687031	11691460	0.169059399	0.143136965	2.839	-3.545	2.822333333	-1.030832727	0	Zm00001d039677	11687031	11691460	4.221967427	1	111	67	genic	4429	7	3	4	3	5	3	4	3	3	3	4	4	1	0	0	0	0	0	0	0	1	0	79	43	44	49	40	43	58	44
genic_rr_10646	3	11696624	11701476	0.12549409	0.094465038	4.331375	3.709625	6.435952381	6.085098712	3.35692511	Zm00001d039678	11696624	11701476	5.418078471	1	248	183	genic	4852	27	17	20	15	17	21	20	18	18	16	20	4	0	0	2	2	1	2	1	0	1	1	246	157	165	156	159	173	166	176
genic_rr_10647	3	11768181	11769740	0	0					0	Zm00001d039679	11768181	11769740	0.019776416	0	0	0	genic	1559	0	0	0	0	0	0	0	0	0	0	0	0	0	0	0	0	0	0	0	0	0	0	0	0	0	0	0	0	0	0
genic_rr_10648	3	11779457	11781199	0	0					0				0	0	0	0	genic	1742	0	0	0	0	0	0	0	0	0	0	0	0	0	0	0	0	0	0	0	0	0	0	0	0	0	0	0	0	0	0
genic_rr_10649	3	11794445	11797039	0	0					0				0	1	0	0	genic	2594	0	0	0	0	0	0	0	0	0	0	0	0	0	0	0	0	0	0	0	0	0	0	0	0	0	0	0	0	0	0
genic_rr_1065	1	40283742	40287068	0.154450372	0.113576196	1.697578947	-15.45	2.976	6.742940828	0	Zm00001d028599	40283742	40287068	2.689441533	1	91	63	genic	3326	22	12	14	13	13	14	14	14	17	16	10	3	0	0	0	1	0	0	1	0	1	1	204	91	92	85	86	91	98	97
genic_rr_10650	3	11808671	11813842	0.147127535	0.079841549	-6.624		4.805	-2.441848101	5.916583256	Zm00001d039682	11808671	11813842	5.68389415	3	194	117	genic	5171	29	16	20	14	20	17	17	15	17	16	17	7	1	0	2	2	1	1	3	3	3	0	351	202	211	202	192	203	205	187
genic_rr_10651	3	11816779	11831510	0.291009385	0.208079059	1.2450125	3.614	3.144163158	2.322091544	0	Zm00001d039683	11816779	11831510	4.9231177	1	372	148	genic	14731	6	3	5	4	4	4	5	4	3	5	4	8	1	0	0	0	0	0	2	2	1	0	209	138	124	120	121	133	133	133
genic_rr_10652	3	11839625	11841440	0.01788881	0.012107228					0	Zm00001d039684	11839625	11841440	5.595052122	0	11	3	genic	1815	2	1	1	0	0	0	0	0	0	1	1	0	0	0	0	0	0	0	0	0	1	0	77	16	26	20	17	27	25	19
genic_rr_10653	3	11843728	11847491	0.140828554	0.124933854	2.786666667	1.87	5.477272727	4.324375	8.04322119	Zm00001d039685	11843728	11847491	5.724792067	0	81	38	genic	3763	2	0	0	0	0	0	0	0	0	1	0	4	0	0	2	1	0	0	0	1	0	0	140	90	88	95	78	82	105	81
genic_rr_10654	3	11849125	11853356	0.332702617	0.369346525		1.629	2.387092	2.824377994	9.38342863	Zm00001d039686	11849125	11853356	5.022114503	1	152	38	genic	4231	0	0	0	0	0	0	0	0	0	0	0	20	0	0	0	0	0	1	0	0	0	0	39	49	45	51	51	49	39	55
genic_rr_10655	3	11887224	11888369	0.073275484	0.202836356	4.72	4.72	3.9475	7.383793103	2.091375778	Zm00001d039687	11887224	11888369	9.626226054	1	33	10	genic	1145	3	1	1	1	1	1	1	1	1	1	1	1	0	0	0	0	1	0	0	0	0	0	55	51	52	60	48	32	54	56
genic_rr_10656	3	11899892	11910192	0	0					0				0	0	0	0	genic	10300	0	0	0	0	0	0	0	0	0	0	0	0	0	0	0	0	0	0	0	0	0	0	0	0	0	0	0	0	0	0
genic_rr_10657	3	11918669	11922644	0.087316485	0.100050672			0.1564	-5.710137255	0	Zm00001d039691	11918669	11922644	3.118096631	2	88	41	genic	3975	15	7	7	8	10	7	9	9	10	8	10	0	0	0	0	2	0	0	0	0	0	0	141	79	73	95	81	85	96	75
genic_rr_10658	3	12049978	12088417	0.134637209	0.027065178	-5.49	-5.49	0.404	-2.150882353	1.594680005	Zm00001d039693	12049978	12088417	3.667050329	0	709	29	genic	38439	12	9	7	8	7	8	9	8	8	5	9	10	4	1	0	1	2	0	1	2	4	0	477	268	245	248	255	253	259	220
genic_rr_10659	3	12158280	12159065	0.078920379	0.066018353	-2.193333333		2.92	0.505909091	7.118612401	Zm00001d039694	12158280	12159065	6.013701413	0	4	4	genic	785	2	1	1	0	0	0	2	0	1	0	1	0	0	0	0	0	0	0	0	0	0	0	2	2	1	2	2	2	1	4
genic_rr_1066	1	40428759	40431019	0.086471366	0.060691108	4.3637		3.356461538	2.336763636	4.479149414	Zm00001d028601	40428759	40431019	10.39072704	1	73	55	genic	2260	29	18	21	19	20	19	17	18	20	18	19	2	2	1	0	0	0	0	1	2	2	0	183	130	115	131	121	113	117	100
genic_rr_10660	3	12253982	12281366	0.17911747	0.139386333	-1.316	-5.56	0.209	-1.186269231	1.689602782	Zm00001d039695	12253982	12281366	2.082366424	0	229	122	genic	27384	9	7	6	6	5	5	8	8	6	7	7	1	0	1	0	0	0	0	0	1	1	0	233	109	95	81	103	101	115	98
genic_rr_10661	3	12335273	12336211	0	0					0				0	0	0	0	genic	938	0	0	0	0	0	0	0	0	0	0	0	0	0	0	0	0	0	0	0	0	0	0	0	0	0	0	0	0	0	0
genic_rr_10662	3	12344885	12347351	0.098612293	0.052232199	4.67125	4.412	4.8988	5.218594771	0	Zm00001d039697	12344885	12347351	3.330498328	0	98	65	genic	2466	19	10	12	11	8	9	10	11	11	11	8	5	0	2	0	1	0	1	0	2	2	0	322	163	146	138	155	128	128	135
genic_rr_10663	3	12378113	12379918	0.118621429	0.058762358	-4.661866667	-0.7	-3.4112	-2.854487141	4.08977997	Zm00001d039698	12378113	12379918	4.05189374	0	54	42	genic	1805	11	5	7	5	4	4	5	6	4	5	6	8	0	0	0	0	0	0	0	0	0	0	132	30	26	28	24	36	32	15
genic_rr_10664	3	12401026	12404523	0.289596279	0.075346013	1.33		1.33		0				0	0	21	6	genic	3497	1	0	1	0	0	0	1	0	0	1	0	0	0	0	0	0	1	0	1	0	0	1	34	35	26	27	27	26	38	36
genic_rr_10665	3	12503835	12504977	0.129394639	0.108462815	0.45367	1.18	1.309633333	1.740518391	0	Zm00001d039700	12503835	12504977	0.13496261	0	67	59	genic	1142	20	10	9	9	9	12	10	9	9	9	9	7	0	0	0	0	0	0	0	0	0	0	92	40	41	48	37	31	43	48
genic_rr_10666	3	12554733	12560537	0.20834248	0.134029189	1.262333333		1.1615	1.132926174	0	Zm00001d039701	12554733	12560537	4.371744547	1	206	131	genic	5804	12	9	7	7	8	5	8	7	9	6	6	12	1	0	0	1	0	0	0	2	0	0	270	81	84	72	74	81	93	85
genic_rr_10667	3	12560753	12564409	0.179839801	0.161633077	3.317115385	2.764818182	5.44875	1.859624339	0	Zm00001d039702	12560753	12564409	5.942598847	0	168	130	genic	3656	15	7	7	5	6	5	6	6	8	5	8	7	0	1	0	2	0	2	1	1	0	0	201	104	98	75	91	106	107	90
genic_rr_10668	3	12596468	12600760	0.219565753	0.148134196	6.538986667	15.1	8.25125	7.599362575	1.454702412	Zm00001d039703	12596468	12600760	4.030910887	0	162	111	genic	4292	23	14	14	12	16	13	13	15	14	16	15	6	0	0	0	1	0	0	1	0	1	0	109	56	67	49	62	74	63	52
genic_rr_10669	3	12674400	12677866	0.221075712	0.156877403	7.172142857	11.9	6.300333333	7.643692982	0				0	0	121	75	genic	3466	12	6	5	5	6	6	5	7	9	5	6	7	0	0	0	0	0	0	0	0	1	0	57	67	62	53	68	59	69	63
genic_rr_1067	1	40510526	40516015	0.309362852	0.253161849	3.566923077	-0.751	1.7991875	2.34676908	4.379800698	Zm00001d028603	40510526	40516015	4.509504499	1	116	90	genic	5489	8	3	6	4	5	3	3	4	3	3	4	4	0	0	0	0	2	0	2	1	0	1	357	122	136	117	136	128	122	120
genic_rr_10670	3	12740591	12743119	0	0					0				0	0	0	0	genic	2528	0	0	0	0	0	0	0	0	0	0	0	0	0	0	0	0	0	0	0	0	0	0	0	0	0	0	0	0	0	0
genic_rr_10671	3	12747718	12750928	0.216053914	0.142835591	2.6306		4.904333333	9.075692308	0				0	0	112	70	genic	3210	18	11	11	10	10	8	9	13	13	10	9	5	0	1	0	0	0	0	1	0	0	0	86	78	75	85	94	91	85	85
genic_rr_10672	3	12751564	12753836	0.173717671	0.096173049	4.7096		-1.11	3.667213115	8.830559777	Zm00001d039710	12751564	12753836	6.022689451	1	119	82	genic	2272	14	9	7	7	8	10	7	8	8	10	8	2	0	0	0	2	0	0	1	0	0	0	204	115	117	107	125	110	111	103
genic_rr_10673	3	12758934	12763812	0.180640358	0.098991391	2.670883721	2.92	2.785047368	2.811873983	0				0	0	102	74	genic	4878	15	8	8	8	7	7	8	7	7	9	7	17	0	1	0	0	0	0	1	0	0	0	142	90	107	98	98	102	97	106
genic_rr_10674	3	12779834	12783263	0.191912842	0.104983537	1.421733333		2.296695652	2.565343152	0				0	1	198	116	genic	3429	10	4	4	4	4	6	5	4	5	5	2	6	0	0	0	0	1	1	1	2	2	0	261	193	183	159	186	189	193	167
genic_rr_10675	3	12824022	12826924	0.164681463	0.112887512	-2.5125		0.441666667	4.975217391	0	Zm00001d039713	12824022	12826924	1.814103217	0	107	69	genic	2902	21	12	12	10	11	12	12	11	12	10	11	23	1	0	0	0	2	1	0	0	1	1	180	124	104	78	105	108	119	107
genic_rr_10676	3	12827313	12829202	0.22123488	0.150547615	8.698333333	4.77	6.853307692	7.621858385	0				0	0	54	30	genic	1889	6	1	2	2	3	2	3	2	1	1	2	12	2	0	0	0	1	0	0	0	1	0	67	51	52	46	50	48	51	54
genic_rr_10677	3	12833463	12833825	0.210946634	0.083049875	-3.95		4.275		0				0	1	3	2	genic	362	3	1	1	1	1	1	1	1	1	1	1	0	0	0	0	0	0	0	0	0	0	0	28	15	21	25	20	15	25	16
genic_rr_10678	3	12835341	12836601	0.16426646	0.134302979					0	Zm00001d039716	12835341	12836601	3.36958005	0	65	46	genic	1260	17	10	8	9	10	9	9	11	8	11	11	2	1	1	0	0	0	1	0	0	1	0	62	54	62	67	71	54	64	50
genic_rr_10679	3	12897204	12900576	0.166389526	0.117008393	1.650222222		1.480217391	1.327060458	9.767584443	Zm00001d039717	12897204	12900576	6.250005713	1	146	97	genic	3372	15	13	13	11	11	13	12	15	12	11	12	1	1	1	0	1	1	1	0	0	2	0	275	147	159	131	129	143	148	155
genic_rr_1068	1	40561826	40563132	0	0					0				0	0	0	0	genic	1306	0	0	0	0	0	0	0	0	0	0	0	0	0	0	0	0	0	0	0	0	0	0	0	0	0	0	0	0	0	0
genic_rr_10680	3	12973562	12977694	0.150679211	0.110194741	3.098413636		2.900790698	2.030367525	0				0	1	152	92	genic	4132	19	14	10	10	12	14	12	15	12	13	13	2	2	2	0	2	4	1	0	0	1	1	256	185	184	165	169	170	194	178
genic_rr_10681	3	12978279	12981269	0.218327679	0.171054536	1.906222222		1.249428571	2.619	0				0	0	153	97	genic	2990	11	7	7	8	8	9	8	9	8	9	8	3	1	1	0	0	0	0	1	1	0	1	175	131	113	111	108	115	112	116
genic_rr_10682	3	12984712	12987761	0	0					0				0	0	0	0	genic	3049	0	0	0	0	0	0	0	0	0	0	0	0	0	0	0	0	0	0	0	0	0	0	0	0	0	0	0	0	0	0
genic_rr_10683	3	12988064	12989439	0	0					0				0	0	0	0	genic	1375	0	0	0	0	0	0	0	0	0	0	0	0	0	0	0	0	0	0	0	0	0	0	0	0	0	0	0	0	0	0
genic_rr_10684	3	12989962	12990863	0	0.020471407					0				0	0	2	0	genic	901	0	0	0	0	0	0	0	0	0	0	0	0	0	0	0	0	0	0	0	0	0	0	0	0	0	0	0	0	0	0
genic_rr_10685	3	13011610	13012063	0	0					0				0	0	0	0	genic	453	0	0	0	0	0	0	0	0	0	0	0	0	0	0	0	0	0	0	0	0	0	0	0	0	0	0	0	0	0	0
genic_rr_10686	3	13012899	13013782	0.073766073	0.047720445	1.5266	-0.371	1.384333333	1.473776786	0	Zm00001d039726	13012899	13013782	5.487394079	1	13	9	genic	883	7	3	4	2	2	2	2	3	3	2	3	1	0	0	0	0	1	0	0	0	0	1	71	23	20	22	22	20	18	31
genic_rr_10687	3	13017991	13020628	0.206913777	0.134854583	1.59525	-1.070333333	0.037916667	0.337078014	0	Zm00001d039727	13017991	13020628	5.794773316	0	154	90	genic	2637	16	8	11	9	9	9	9	10	8	9	9	26	1	0	1	2	0	0	0	0	0	1	151	82	91	91	92	91	103	81
genic_rr_10688	3	13034961	13035961	0.119179819	0.100634413	3.385	4.69	2.105	3.839840278	0	Zm00001d039728	13034961	13035961	0.035476198	0	51	29	genic	1000	10	3	3	3	3	3	5	6	4	3	3	17	0	0	1	0	0	0	0	0	0	0	40	14	13	15	9	12	20	12
genic_rr_10689	3	13049177	13066499	0.429878565	0.288429179	1.501583333	2.460416667	2.0679375	3.280975	4.405963274	Zm00001d039729	13049177	13066499	3.87737134	1	216	108	genic	17322	16	9	9	8	9	8	9	9	10	10	8	23	0	1	3	1	0	0	1	1	0	0	244	157	171	169	155	169	171	174
genic_rr_1069	1	40564067	40565906	0.031088931	0.019192283	6.93				0	Zm00001d028605	40564067	40565906	0.706308921	0	2	2	genic	1839	2	1	0	2	1	2	0	1	1	1	1	0	0	0	0	0	0	0	0	0	0	0	0	0	0	0	0	0	0	0
genic_rr_10690	3	13142126	13150267	0.074705378	0.026762145		4.19	4.19	14.1	0	Zm00001d039730	13142126	13150267	3.201331326	0	35	12	genic	8141	10	7	6	7	7	8	7	7	6	7	7	15	1	0	1	0	0	0	0	0	0	0	171	99	81	73	86	101	111	92
genic_rr_10691	3	13151690	13170852	0.104617596	0.060059828	1.89			1.89	0	Zm00001d039731	13151690	13170852	2.88482361	1	195	60	genic	19162	14	9	7	8	8	8	9	8	8	8	9	6	3	2	1	0	0	1	1	2	2	0	471	275	264	255	271	280	246	284
genic_rr_10692	3	13174525	13178562	0.255454075	0.173857367	-6.23	7.24	4.881428571	1.303571429	6.867861253	Zm00001d039732	13174525	13178562	5.01594333	1	126	69	genic	4037	19	9	9	9	8	8	9	11	8	8	8	16	2	0	1	0	0	0	1	0	0	0	227	137	132	151	154	152	141	126
genic_rr_10693	3	13212197	13212828	0.111767068	0.08652465	11.93333333		-8.689333333	2.302554622	0	Zm00001d039733	13212197	13212828	11.98694634	1	24	15	genic	631	7	5	7	5	5	6	6	5	5	7	6	1	0	0	0	0	0	0	0	0	0	0	78	40	47	35	33	38	42	35
genic_rr_10694	3	13253265	13253804	0.053418725	0.014092437			7.7	7.7	0	Zm00001d039735	13253265	13253804	7.919249569	0	1	1	genic	539	0	0	0	0	0	0	0	0	0	0	0	0	0	0	0	0	0	0	0	0	0	0	1	1	2	0	0	4	3	1
genic_rr_10695	3	13377027	13377554	0	0					0				0	0	0	0	genic	527	0	0	0	0	0	0	0	0	0	0	0	0	0	0	0	0	0	0	0	0	0	0	0	0	0	0	0	0	0	0
genic_rr_10696	3	13449548	13450129	0	0					0				0	0	0	0	genic	581	0	0	0	0	0	0	0	0	0	0	0	0	0	0	0	0	0	0	0	0	0	0	0	0	0	0	0	0	0	0
genic_rr_10697	3	13454894	13456467	0.080676247	0.057442495	2.483714286	1.51	-0.624857143	2.759080702	0	Zm00001d039739	13454894	13456467	0.918325923	0	56	41	genic	1573	10	6	5	4	5	6	5	7	7	8	4	3	2	0	0	0	1	0	0	0	0	0	94	67	57	77	65	75	73	71
genic_rr_10698	3	13457481	13470008	0.207709016	0.161878312	3.115	1.83	2.1414	3.465521368	5.084430956	Zm00001d039740	13457481	13470008	4.732532449	0	212	129	genic	12527	9	6	3	3	5	6	5	6	3	4	4	5	2	2	0	1	2	0	1	1	0	1	146	107	97	99	103	99	107	104
genic_rr_10699	3	13588226	13588711	0	0					0				0	0	0	0	genic	485	0	0	0	0	0	0	0	0	0	0	0	0	0	0	0	0	0	0	0	0	0	0	0	0	0	0	0	0	0	0
genic_rr_107	1	3960300	3964921	0.160605968	0.127677095	6.01475		1.2984	-1.888991518	9.360118973	Zm00001d027373	3960300	3964921	5.592720894	1	160	116	genic	4621	26	19	17	18	18	19	20	20	18	21	17	3	1	0	1	0	0	0	2	1	0	0	270	153	147	157	172	146	152	163
genic_rr_1070	1	40594616	40599175	0.277175022	0.235459831	3.2472	-2.121833333	3.4094375	2.867354319	10.7404151	Zm00001d028606	40594616	40599175	7.719664401	3	163	72	genic	4559	10	5	6	7	6	7	4	6	5	4	6	2	0	1	0	0	1	0	1	1	1	1	250	136	137	133	128	155	143	118
genic_rr_10700	3	13589612	13591375	0	0					4.083643959	Zm00001d039742	13589612	13591375	0.826066223	0	0	0	genic	1763	0	0	0	0	0	0	0	0	0	0	0	0	0	0	0	0	0	0	0	0	0	0	0	0	0	0	0	0	0	0
genic_rr_10701	3	13618238	13626803	0.002913753	0.002292831					0				0	0	3	1	genic	8565	0	0	0	0	0	0	0	0	0	0	0	0	0	0	0	0	0	0	0	0	0	0	4	6	8	6	8	19	12	7
genic_rr_10702	3	13650821	13654113	0.185574942	0.171271051	0.397833333		2.502222222	2.112409877	9.50637975	Zm00001d039745	13650821	13654113	6.989068095	0	115	66	genic	3292	5	2	2	2	2	3	2	2	2	3	3	6	3	1	0	1	0	0	2	0	0	1	142	85	97	104	94	89	85	102
genic_rr_10703	3	13655404	13661672	0.285124911	0.242028873	2.1482	13.3	1.853954545	0.565621277	8.771093844	Zm00001d039746	13655404	13661672	4.391036489	0	241	138	genic	6268	15	7	6	6	7	6	6	7	7	7	7	4	2	0	0	0	0	0	1	0	0	0	172	101	100	113	114	86	91	115
genic_rr_10704	3	13687680	13693484	0.314066029	0.219171903	0.8466	2.51	3.223447619	3.801331126	0				0	1	224	131	genic	5804	15	9	9	10	9	10	9	10	9	10	9	3	3	1	0	0	1	0	0	1	0	1	133	98	80	103	82	88	70	98
genic_rr_10705	3	13694033	13694665	0.285162733	0.404656651					0				0	0	2	1	genic	632	0	0	0	0	0	0	0	0	0	0	0	0	0	0	0	0	0	0	0	0	0	0	0	0	0	0	0	0	0	0
genic_rr_10706	3	13697952	13705516	0.144351998	0.102059489	-1.73031	1.08	-3.971318182	-3.850447156	0	Zm00001d039749	13697952	13705516	0.037398155	0	170	110	genic	7564	21	16	14	14	16	15	14	15	16	13	17	2	2	2	1	1	0	0	0	0	0	0	134	57	55	56	67	62	70	65
genic_rr_10707	3	13772095	13776752	0.262952797	0.189123838	-7.702333333	1.54	3.5024	-7.77462	0	Zm00001d039750	13772095	13776752	6.391964648	0	113	44	genic	4657	8	4	4	2	2	4	2	4	3	3	2	7	0	1	0	1	0	0	0	1	0	0	128	46	50	56	56	55	54	51
genic_rr_10708	3	13862306	13865777	0.206650026	0.190817665	4.685714286	3.583333333	5.1	5.494428571	0				0	0	56	21	genic	3471	15	6	5	5	6	5	4	7	7	5	3	7	0	0	0	0	1	0	0	0	0	0	69	57	71	72	62	70	57	58
genic_rr_10709	3	13966411	13969623	0.204408793	0.199439504	0.820447059	0.616	1.786466667	0.7512	0	Zm00001d039754	13966411	13969623	3.112882551	0	61	32	genic	3212	16	5	6	7	5	7	6	8	6	8	7	7	0	0	0	0	0	1	0	0	0	0	50	31	32	32	43	35	28	27
genic_rr_1071	1	40713008	40718506	0.237290545	0.145926297	2.432623077	9.21	3.37395	3.249026081	1.618661593	Zm00001d028608	40713008	40718506	4.713939492	3	114	65	genic	5498	9	5	5	5	4	5	6	3	7	5	6	1	0	0	1	0	0	0	0	0	0	0	251	105	92	105	89	91	93	86
genic_rr_10710	3	14091333	14109853	0.119274434	0.028853061	4.48				0				0	0	9	3	genic	18520	4	2	1	0	1	1	0	3	1	2	0	0	0	2	0	0	0	0	0	0	0	0	20	24	20	17	31	17	16	20
genic_rr_10711	3	14110160	14141200	0.418097898	0.255947507	2.396896552	1.1553	1.311052381	1.769249362	6.541723408	Zm00001d039758	14110160	14141200	5.98555738	1	721	341	genic	31040	18	8	6	9	9	10	11	8	8	9	7	10	0	1	1	2	0	1	0	1	1	0	474	221	211	227	213	238	214	240
genic_rr_10712	3	14143865	14145214	0.199597216	0.130987713	2.790833333		3.583333333	1.930429448	3.511160345	Zm00001d039763	14143865	14145214	3.462809931	0	19	13	genic	1349	4	1	1	1	1	2	1	1	1	1	1	0	0	0	0	1	0	0	0	0	0	0	18	24	26	25	31	23	19	19
genic_rr_10713	3	14220288	14222436	0.124914375	0.074995656	1.0695	0.904666667	1.798	0.440923077	0	Zm00001d039764	14220288	14222436	2.023251898	0	74	40	genic	2148	11	5	7	6	5	5	6	7	7	4	6	4	0	1	0	1	0	0	0	0	0	0	148	89	64	64	64	76	67	76
genic_rr_10714	3	14260432	14260656	0.165286657	0.134379471					0	Zm00001d039766	14260432	14260656	12.52832265	0	15	8	genic	224	5	3	3	3	3	3	3	3	3	3	3	8	0	0	0	0	0	0	0	0	0	0	46	28	31	25	24	28	33	27
genic_rr_10715	3	14322487	14330117	0.285943575	0.367776964	5.369066667	9.04275	4.5182	5.571039555	0				0	1	521	359	genic	7630	27	19	16	15	16	19	17	18	18	18	19	24	0	1	0	0	1	3	0	1	1	1	286	134	130	150	143	146	109	138
genic_rr_10716	3	14333996	14339635	0.441766991	0.347474492	0.956529412		1.250777778	0.935212812	0	Zm00001d039769	14333996	14339635	5.089492954	1	197	107	genic	5639	11	4	7	6	5	7	6	6	6	6	6	0	0	1	0	1	1	0	0	0	0	0	35	50	48	53	28	39	54	41
genic_rr_10717	3	14342781	14343560	0.054383848	0.033632772			10	10	8.977917982	Zm00001d039770	14342781	14343560	7.367959836	0	1	1	genic	779	0	0	0	0	0	0	0	0	0	0	1	0	0	0	0	0	0	0	0	0	0	0	1	0	2	0	0	1	0	0
genic_rr_10718	3	14423056	14424523	0.216286151	0.189433603					0				0	1	17	15	genic	1467	7	4	4	4	3	4	4	4	4	4	5	0	0	0	0	0	0	0	0	1	0	0	21	17	20	28	22	29	22	25
genic_rr_10719	3	14469749	14484983	0.300684868	0.333115038	2.47704	1.45	3.366363636	6.353738318	0	Zm00001d039772	14469749	14484983	1.406053372	0	208	134	genic	15234	14	8	8	7	6	7	8	8	9	8	8	10	1	1	0	1	0	0	0	0	0	0	124	77	80	85	95	90	84	77
genic_rr_1072	1	40765847	40768228	0	0					0				0	0	0	0	genic	2381	0	0	0	0	0	0	0	0	0	0	0	0	0	0	0	0	0	0	0	0	0	0	0	0	0	0	0	0	0	0
genic_rr_10720	3	14500929	14501464	0	0					0				0	0	0	0	genic	535	0	0	0	0	0	0	0	0	0	0	0	0	0	0	0	0	0	0	0	0	0	0	0	0	0	0	0	0	0	0
genic_rr_10721	3	14506828	14508358	0	0					0				0	0	0	0	genic	1530	0	0	0	0	0	0	0	0	0	0	0	0	0	0	0	0	0	0	0	0	0	0	0	0	0	0	0	0	0	0
genic_rr_10722	3	14514622	14517814	0.278618986	0.187432189	5.07		5.505	9.191833333	0				0	0	108	60	genic	3192	10	4	5	4	6	8	7	6	4	5	6	3	0	1	0	0	0	0	0	1	0	0	147	48	46	48	40	60	42	53
genic_rr_10723	3	14518943	14519897	0.396206163	0.072124221				14.7	1.990623169	Zm00001d039777	14518943	14519897	8.987324049	0	5	1	genic	954	0	0	0	0	0	0	0	0	0	0	0	0	0	0	0	0	0	0	0	0	0	0	0	0	0	0	0	0	0	0
genic_rr_10724	3	14522399	14523095	0	0.058481735					0				0	0	3	0	genic	696	0	0	0	0	0	0	0	0	0	0	0	0	0	0	0	0	0	0	0	0	0	0	0	0	0	0	0	0	0	0
genic_rr_10725	3	14527045	14527452	0	0					0				0	0	1	0	genic	407	0	0	0	0	0	0	0	0	0	0	0	0	0	0	0	0	0	0	0	0	0	0	0	0	0	0	0	0	0	0
genic_rr_10726	3	14530210	14537308	0.413650302	0.22436003	3.450333333	-0.953	5.9973125	3.862874687	0				0	1	338	165	genic	7098	14	9	10	11	11	12	12	15	12	9	10	10	0	0	0	0	1	0	1	0	1	0	198	52	48	53	47	62	45	45
genic_rr_10727	3	14537998	14538768	0.326732553	0.095369815	1.1			1.1	0	Zm00001d039782	14537998	14538768	2.880234121	0	9	3	genic	770	1	0	0	0	0	0	0	0	0	0	0	0	0	0	0	0	0	0	0	0	1	0	0	0	0	0	0	0	0	0
genic_rr_10728	3	14539144	14539728	0	0					0	Zm00001d039783	14539144	14539728	2.342850916	0	0	0	genic	584	0	0	0	0	0	0	0	0	0	0	0	0	0	0	0	0	0	0	0	0	0	0	0	0	0	0	0	0	0	0
genic_rr_10729	3	14600793	14605179	0.503459037	0.2586568					0				0	0	19	11	genic	4386	1	1	0	0	0	0	0	1	0	0	0	0	0	0	1	0	0	0	0	0	1	0	10	6	9	5	11	6	11	12
genic_rr_1073	1	40777725	40780020	0	0					0				0	0	0	0	genic	2295	0	0	0	0	0	0	0	0	0	0	0	0	0	0	0	0	0	0	0	0	0	0	0	0	0	0	0	0	0	0
genic_rr_10730	3	14614435	14617037	0	0.036794547					0				0	0	4	0	genic	2602	0	0	0	0	0	0	0	0	0	0	0	0	0	0	0	0	0	0	0	0	0	0	27	30	33	26	27	33	29	33
genic_rr_10731	3	14617725	14618667	0	0					0				0	0	0	0	genic	942	0	0	0	0	0	0	0	0	0	0	0	0	0	0	0	0	0	0	0	0	0	0	0	0	0	0	0	0	0	0
genic_rr_10732	3	14736642	14747309	0.193956099	0.16514254	3.540352941	3.803333333	3.62305	4.569716291	7.932797849	Zm00001d039787	14736642	14747309	4.027002591	0	331	258	genic	10667	19	10	11	10	12	11	9	12	10	10	12	6	1	0	1	1	1	1	1	0	2	1	105	101	99	106	101	108	97	101
genic_rr_10733	3	14747663	14748751	0.173962762	0.112738836	1.031428571		-0.153125	-0.615888651	2.152731195	Zm00001d039788	14747663	14748751	5.996608748	0	17	12	genic	1088	4	1	0	0	0	0	0	1	1	0	0	0	0	0	1	0	0	0	0	0	0	0	21	16	16	23	18	21	27	15
genic_rr_10734	3	14749718	14752303	0.186926774	0.129487392	0.208580851	2.3275	1.657715	1.595030954	0	Zm00001d039789	14749718	14752303	0.469598125	0	101	73	genic	2585	15	5	6	5	6	7	6	7	7	7	5	1	0	0	2	1	0	0	1	0	0	0	69	57	43	51	46	44	46	41
genic_rr_10735	3	14754274	14754684	0.224944958	0.13450143			10.415	10.31	0	Zm00001d039790	14754274	14754684	7.745130256	0	4	2	genic	410	0	0	1	0	0	0	0	0	0	0	0	0	1	0	0	0	0	0	0	0	0	0	2	15	12	10	8	11	15	11
genic_rr_10736	3	14788097	14788336	0.146982781	0.105157979	-1.286833333		-1.5215	0.160831169	0	Zm00001d039791	14788097	14788336	2.700807811	0	9	9	genic	239	10	8	7	6	7	6	7	9	9	7	8	0	0	1	0	0	0	0	0	0	0	0	17	15	24	26	24	26	20	20
genic_rr_10737	3	14892452	14893286	0	0					0				0	0	0	0	genic	834	0	0	0	0	0	0	0	0	0	0	0	0	0	0	0	0	0	0	0	0	0	0	0	0	0	0	0	0	0	0
genic_rr_10738	3	15022780	15024252	0.039602182	0.025763759	3.29		1.81	3.5504	0	Zm00001d039795	15022780	15024252	3.16579464	0	4	2	genic	1472	1	1	1	1	1	1	1	1	1	1	1	0	0	0	0	1	0	1	0	0	1	0	32	11	20	17	19	15	12	16
genic_rr_10739	3	15047020	15047769	0.162410278	0.09959963	2.368444444	2.207	2.199	1.729162393	0	Zm00001d039796	15047020	15047769	0.146308439	0	49	30	genic	749	15	6	6	7	6	8	8	6	7	6	6	3	1	0	0	1	0	0	0	0	0	0	113	52	47	38	42	51	49	47
genic_rr_1074	1	40781478	40787295	0.186344996	0.142603255	1.010645161	3.95	0.445	1.412624254	9.742389809	Zm00001d028612	40781478	40787295	6.2307027	0	278	210	genic	5817	20	11	10	11	10	8	9	11	10	12	11	2	0	1	0	2	0	1	0	0	0	0	89	73	75	90	94	75	74	64
genic_rr_10740	3	15052497	15053205	0	0					0				0	0	0	0	genic	708	0	0	0	0	0	0	0	0	0	0	0	0	0	0	0	0	0	0	0	0	0	0	0	0	0	0	0	0	0	0
genic_rr_10741	3	15169209	15170228	0	0					3.303734546	Zm00001d039799	15169209	15170228	5.923987027	0	0	0	genic	1019	0	0	0	0	0	0	0	0	0	0	0	0	0	0	0	0	0	0	0	0	0	0	0	0	0	0	0	0	0	0
genic_rr_10742	3	15207664	15210285	0	0					0				0	0	0	0	genic	2621	0	0	0	0	0	0	0	0	0	0	0	0	0	0	0	0	0	0	0	0	0	0	0	0	0	0	0	0	0	0
genic_rr_10743	3	15215409	15216272	0.103679366	0.037281073	0.1		2.5	1.865625	0	Zm00001d039802	15215409	15216272	0.586044766	0	13	7	genic	863	5	2	3	2	2	2	2	2	1	2	2	0	0	1	0	0	0	0	0	0	0	0	87	27	49	46	45	31	49	46
genic_rr_10744	3	15231630	15232507	0.099484904	0.037958447	1.781454545	1.89	1.700823529	-2.487472313	0	Zm00001d039803	15231630	15232507	0.528600127	0	92	48	genic	877	16	9	12	13	10	12	12	11	8	8	10	0	1	2	0	1	1	0	0	2	1	0	236	208	218	210	218	209	185	247
genic_rr_10745	3	15349457	15350327	0.111092239	0.033468344	1.060833333	3.285	1.139444444	2.354700389	0	Zm00001d039805	15349457	15350327	1.95291719	0	45	30	genic	870	13	10	10	10	10	10	10	10	10	11	10	4	1	2	1	1	0	0	0	0	1	1	183	145	138	162	126	119	109	128
genic_rr_10746	3	15379515	15409519	0.148147671	0.078764443	3.26	3.9844	4.58565	5.66346789	0				0	0	73	49	genic	30004	16	9	13	10	10	10	10	12	10	9	10	8	2	0	1	0	1	0	0	0	0	0	221	110	101	125	109	131	111	88
genic_rr_10747	3	15427029	15432943	0.28513843	0.223448198	5.389347368	5.693333333	5.734117647	5.984328	2.812448435	Zm00001d039808	15427029	15432943	3.236362317	0	93	60	genic	5914	22	16	16	16	16	17	17	17	14	16	15	4	0	0	1	1	0	0	0	1	0	0	260	102	108	129	135	112	122	126
genic_rr_10748	3	15437041	15440817	0.081724259	0.0654527					0				0	0	7	4	genic	3776	1	1	2	1	2	1	0	1	1	1	0	0	0	0	0	0	0	0	0	0	0	0	0	0	0	0	0	0	2	0
genic_rr_10749	3	15573951	15575142	0	0					0				0	0	0	0	genic	1191	0	0	0	0	0	0	0	0	0	0	0	0	0	0	0	0	0	0	0	0	0	0	0	0	0	0	0	0	0	0
genic_rr_1075	1	40787502	40790508	0.108694075	0.065567444	1.694235294	0.722	4.023	1.80959726	1.239679929	Zm00001d028613	40787502	40790508	5.873513693	1	95	68	genic	3006	27	17	17	14	15	14	14	13	14	15	14	4	1	1	0	2	0	0	0	2	1	1	103	106	115	111	105	91	98	91
genic_rr_10750	3	15576165	15584876	0	0					0				0	0	0	0	genic	8711	0	0	0	0	0	0	0	0	0	0	0	0	0	0	0	0	0	0	0	0	0	0	0	0	0	0	0	0	0	0
genic_rr_10751	3	15586433	15590487	0.051777427	0.018491183	-15.6		-3.9		0				0	0	24	3	genic	4054	3	3	2	2	4	2	2	3	3	2	2	1	0	0	0	0	0	0	0	0	0	0	99	51	61	47	50	45	60	65
genic_rr_10752	3	15591786	15594122	0.100561555	0.043042119	8.0975		12.11666667	9.040909091	1.501311071	Zm00001d039815	15591786	15594122	0.04783355	0	13	4	genic	2336	2	2	0	1	1	1	1	1	1	0	2	0	0	0	0	0	0	0	0	0	0	0	14	10	8	9	5	6	12	3
genic_rr_10753	3	15640787	15654396	0.289698657	0.249759128	4.84		4.544	5.77761194	6.37565842	Zm00001d039816	15640787	15654396	3.987297541	0	152	92	genic	13609	16	10	7	6	8	8	6	11	7	9	7	4	1	0	0	2	0	0	1	0	0	0	238	136	139	136	136	133	140	112
genic_rr_10754	3	15766859	15768054	0.11541493	0.095660504	1.247857143		0.751777778	0.944696903	0	Zm00001d039817	15766859	15768054	0.566331688	0	34	24	genic	1195	6	3	3	3	3	4	3	4	3	3	3	0	0	0	1	0	0	0	1	0	0	0	26	15	9	19	9	15	13	9
genic_rr_10755	3	15811454	15812643	0.193671262	0.071875968	2.14875	2.21	0.56	-2.665133152	0	Zm00001d039818	15811454	15812643	1.688429813	0	57	34	genic	1189	7	2	3	2	2	4	3	3	2	2	4	4	0	1	1	1	0	0	1	2	1	0	170	127	127	139	122	120	152	115
genic_rr_10756	3	15860626	15861736	0	0					0				0	0	0	0	genic	1110	0	0	0	0	0	0	0	0	0	0	0	0	0	0	0	0	0	0	0	0	0	0	0	0	0	0	0	0	0	0
genic_rr_10757	3	15909790	15910239	0.211853878	0.070861863	6.32		10.32	6.03	14.0273078	Zm00001d039821	15909790	15910239	9.596854727	1	15	3	genic	449	1	0	0	0	0	0	0	0	0	0	0	0	1	0	0	0	0	1	0	0	0	0	16	12	16	13	18	24	16	19
genic_rr_10758	3	15911040	15915529	0.213777662	0.151310461	-0.783890625	4.876666667	0.553186047	0.000405165	0				0	0	173	100	genic	4489	7	4	3	1	2	4	3	3	3	3	2	4	0	0	1	1	0	0	0	0	2	0	113	85	99	92	83	99	91	85
genic_rr_10759	3	15918978	15922548	0.188933017	0.110751926	-1.239	-0.0925	-0.092759259	1.085989209	0				0	0	143	101	genic	3570	10	3	4	5	4	5	7	3	4	3	5	3	0	0	1	1	0	0	0	0	0	0	159	76	81	89	87	82	79	96
genic_rr_1076	1	40886065	40889048	0.139118219	0.090127744	3.8098	0.3545	4.303544444	1.517050296	0	Zm00001d028615	40886065	40889048	1.507208766	0	66	51	genic	2983	19	13	13	11	9	10	9	11	8	10	12	1	2	0	0	1	0	0	0	0	0	0	163	121	114	127	140	121	133	120
genic_rr_10760	3	15958238	15958636	0	0					0	Zm00001d039825	15958238	15958636	3.450041898	0	0	0	genic	398	0	0	0	0	0	0	0	0	0	0	0	0	0	0	0	0	0	0	0	0	0	0	0	0	0	0	0	0	0	0
genic_rr_10761	3	15959937	15961252	0.122272705	0.062211753	13.2			13.2	0	Zm00001d039826	15959937	15961252	3.84654387	0	42	33	genic	1315	5	2	4	0	2	0	3	2	2	1	2	3	0	0	0	0	0	0	0	0	0	0	88	51	43	45	50	62	56	49
genic_rr_10762	3	15992310	15992768	0	0					8.305277132	Zm00001d039827	15992310	15992768	4.155077293	1	0	0	genic	458	0	0	0	0	0	0	0	0	0	0	0	0	0	0	0	0	0	0	0	0	0	0	0	0	0	0	0	0	0	0
genic_rr_10763	3	15995845	15998470	0	0.00492661					0				0	0	2	0	genic	2625	0	0	0	0	0	0	0	0	0	0	0	0	0	0	0	0	0	0	0	0	0	0	4	7	5	4	3	6	6	9
genic_rr_10764	3	16022131	16023061	0	0					0				0	0	0	0	genic	930	0	0	0	0	0	0	0	0	0	0	0	0	0	0	0	0	0	0	0	0	0	0	0	0	0	0	0	0	0	0
genic_rr_10765	3	16203110	16205064	0.138127637	0.0997478	0.19715	-1.14	0.036357143	0.939236934	0	Zm00001d039833	16203110	16205064	1.27314489	0	58	42	genic	1954	13	10	11	11	12	11	11	11	11	10	11	2	0	0	0	1	0	0	0	1	0	1	72	64	61	67	56	57	73	57
genic_rr_10766	3	16220170	16220475	0	0					0				0	0	0	0	genic	305	0	0	0	0	0	0	0	0	0	0	0	0	0	0	0	0	0	0	0	0	0	0	0	0	0	0	0	0	0	0
genic_rr_10767	3	16253044	16253541	0.070744104	0.035389944	-1.37015		1.33	1.33	0				0	0	5	3	genic	497	1	0	1	0	0	0	0	0	0	0	1	0	0	0	0	0	0	0	1	0	0	0	14	16	14	19	15	14	16	14
genic_rr_10768	3	16257962	16258619	0	0					0				0	0	2	0	genic	657	0	0	0	0	0	0	0	0	0	0	0	0	0	0	0	0	0	0	0	0	0	0	0	0	0	0	0	0	0	0
genic_rr_10769	3	16287892	16290203	0.088726566	0.06768354	-0.617055556	0.391	-1.1815625	-2.233070796	10.90817402	Zm00001d039837	16287892	16290203	7.423456794	2	93	73	genic	2311	21	16	16	16	18	17	17	18	19	17	15	2	0	1	0	0	1	2	0	0	0	0	120	125	113	127	116	124	129	136
genic_rr_1077	1	40942152	40945320	0.13939473	0.103093304	1.291333333	0.381	0.381	1.276070513	0	Zm00001d028616	40942152	40945320	5.840907614	1	79	38	genic	3168	17	8	7	6	6	5	4	7	4	4	7	1	0	0	0	1	1	0	0	1	1	0	160	100	89	117	117	96	106	98
genic_rr_10770	3	16294584	16295278	0	0					0				0	0	0	0	genic	694	0	0	0	0	0	0	0	0	0	0	0	0	0	0	0	0	0	0	0	0	0	0	0	0	0	0	0	0	0	0
genic_rr_10771	3	16366920	16369185	0.116483555	0.102999725	0.271125	1.89	0.144992593	-0.312811463	7.059908407	Zm00001d039840	16366920	16369185	4.889939946	1	90	78	genic	2265	20	14	14	15	14	16	15	15	14	13	16	4	0	0	0	0	0	0	1	0	0	0	104	84	97	81	99	89	104	108
genic_rr_10772	3	16413698	16414265	0.091191288	0.072572623	4.025333333	13.6	5.595555556	3.797712418	6.812811596	Zm00001d039841	16413698	16414265	6.833349056	0	31	23	genic	567	17	11	10	10	11	11	11	12	11	10	13	1	0	0	0	0	0	0	2	1	0	2	59	51	51	58	56	41	66	45
genic_rr_10773	3	16468276	16468803	0.145407202	0.069839861	-1.162333333		0.1446	2.141597884	4.114513183	Zm00001d039842	16468276	16468803	12.1874589	0	14	12	genic	527	4	0	0	0	1	0	0	1	0	1	0	0	0	0	0	0	0	0	0	0	0	2	41	31	34	34	29	30	28	31
genic_rr_10774	3	16518696	16526342	0	0					0				0	0	0	0	genic	7646	0	0	0	0	0	0	0	0	0	0	0	0	0	0	0	0	0	0	0	0	0	0	0	0	0	0	0	0	0	0
genic_rr_10775	3	16527096	16527461	0.082659888	0.078367141	1.79		1.79	1.79	0	Zm00001d039845	16527096	16527461	0.877294154	0	6	5	genic	365	5	2	2	3	3	3	2	2	3	2	3	0	0	0	0	0	0	0	0	0	0	0	9	4	3	2	5	2	5	2
genic_rr_10776	3	16534683	16535093	0.074584375	0.042367504		-5.89		-5.89	0				0	1	4	2	genic	410	0	0	0	0	0	0	0	0	0	0	0	1	0	0	0	0	0	0	0	0	0	0	0	1	0	0	0	0	0	0
genic_rr_10777	3	16535244	16539074	0.12861228	0.10506991	6.04	5.94125	5.272884615	4.997532134	7.18883284	Zm00001d039848	16535244	16539074	7.214928006	0	152	118	genic	3830	31	18	18	17	18	17	18	17	17	17	16	5	0	0	1	1	1	1	0	1	1	0	172	94	92	101	88	83	107	113
genic_rr_10778	3	16540227	16540640	0	0					0				0	0	0	0	genic	413	0	0	0	0	0	0	0	0	0	0	0	0	0	0	0	0	0	0	0	0	0	0	0	0	0	0	0	0	0	0
genic_rr_10779	3	16541641	16554770	0	0					0				0	0	0	0	genic	13129	0	0	0	0	0	0	0	0	0	0	0	0	0	0	0	0	0	0	0	0	0	0	0	0	0	0	0	0	0	0
genic_rr_1078	1	40994501	40995457	0	0					0				0	0	0	0	genic	956	0	0	0	0	0	0	0	0	0	0	0	0	0	0	0	0	0	0	0	0	0	0	0	0	0	0	0	0	0	0
genic_rr_10780	3	16611925	16616740	0.167759982	0.121495307	-0.332	4.129375	2.204538462	1.252131617	0				0	1	189	125	genic	4815	19	11	14	11	12	13	14	14	14	11	11	11	1	0	0	1	1	2	1	0	2	1	136	108	104	99	106	95	114	108
genic_rr_10781	3	16634991	16640993	0.251006685	0.166486874	1.52175	0.455	1.090369231	1.264965174	0				0	0	249	173	genic	6002	18	9	11	7	9	10	9	11	12	10	10	3	0	0	0	0	2	1	0	0	0	2	167	96	103	97	79	87	80	88
genic_rr_10782	3	16645907	16646347	0	0					0				0	0	0	0	genic	440	0	0	0	0	0	0	0	0	0	0	0	0	0	0	0	0	0	0	0	0	0	0	0	0	0	0	0	0	0	0
genic_rr_10783	3	16734903	16736516	0.184056171	0.142581834	3.787058824	2.545	4.8209375	6.024198227	1.324437523	Zm00001d039854	16734903	16736516	3.543099079	0	60	51	genic	1613	7	4	6	5	5	7	3	6	6	3	5	1	0	0	0	0	0	0	0	0	0	0	63	31	38	44	31	30	24	26
genic_rr_10784	3	16740174	16743851	0.119586542	0.051055115					0				0	0	40	17	genic	3677	15	7	8	8	8	8	7	8	9	10	11	1	0	0	0	2	0	0	0	0	1	1	118	73	88	78	85	71	69	76
genic_rr_10785	3	16786916	16799630	0.184013387	0.127110517	2.825384615	4.4875	1.780043478	0.962590164	2.062247771	Zm00001d039856	16786916	16799630	8.2872189	1	353	221	genic	12714	36	23	23	22	24	22	20	25	24	23	21	9	2	3	1	4	1	2	1	1	1	3	343	218	213	229	209	220	224	225
genic_rr_10786	3	16934865	16939848	0.209986292	0.159365864	0.399604082	1.5542	0.905913725	0.655698768	0	Zm00001d039858	16934865	16939848	2.102305743	0	300	215	genic	4983	29	12	17	13	17	16	14	14	19	15	14	13	2	2	0	1	2	0	1	1	0	1	397	198	226	222	188	195	199	221
genic_rr_10787	3	16955374	16956401	0.202446017	0.148080463			-14.8	-6.902352941	0	Zm00001d039859	16955374	16956401	8.741961359	1	27	17	genic	1027	5	3	3	3	4	3	5	3	3	3	4	0	0	0	1	0	0	0	0	0	1	0	9	10	11	20	20	15	15	18
genic_rr_10788	3	16957506	16980111	0.415239341	0.363015304	2.323611111	1.66	2.249444444	1.985891557	7.062164703	Zm00001d039860	16957506	16980111	4.374118426	0	545	195	genic	22605	18	8	11	9	10	9	9	10	10	9	7	2	2	0	0	0	0	1	0	0	2	1	313	169	181	173	157	186	161	160
genic_rr_10789	3	17116656	17120780	0.156000207	0.054151514					0				0	0	6	3	genic	4124	2	1	1	1	1	1	1	1	1	1	2	0	0	0	0	0	0	0	0	0	0	0	0	4	3	1	2	1	0	4
genic_rr_1079	1	40996578	41013371	0	0					0				0	0	1	0	genic	16793	0	0	0	0	0	0	0	0	0	0	0	0	0	0	0	0	0	0	0	0	0	0	0	0	0	0	0	0	0	0
genic_rr_10790	3	17163334	17167131	0.217726836	0.141302195	1.754666667	4.46	4.6094	5.199572939	14.56802702	Zm00001d039865	17163334	17167131	10.13610583	2	168	73	genic	3797	20	11	16	12	16	15	14	13	18	13	13	7	0	0	0	0	0	1	1	0	0	1	149	112	118	126	135	123	143	106
genic_rr_10791	3	17168377	17172935	0.149276519	0.111991727	1.613583333	1.383	0.893307692	2.350514469	1.97792662	Zm00001d039866	17168377	17172935	5.896886177	2	190	139	genic	4558	32	20	22	20	22	23	23	22	25	21	22	5	1	1	0	1	0	2	2	0	0	1	178	103	95	82	101	86	112	102
genic_rr_10792	3	17266726	17272686	0.120345397	0.081440604	0.920466667	1.090333333	1.2881	-0.750361162	8.657653078	Zm00001d039867	17266726	17272686	4.635742759	1	73	45	genic	5960	21	11	12	10	9	11	10	10	12	12	11	2	0	0	1	0	1	1	1	0	0	0	78	72	83	80	74	76	66	65
genic_rr_10793	3	17281142	17286871	0.168774608	0.123587319	-1.75	-1.75	0.169111111	-3.0072	6.088059204	Zm00001d039870	17281142	17286871	5.946273144	0	96	24	genic	5729	7	4	4	3	2	3	2	3	2	3	3	2	0	0	0	1	0	0	0	1	0	0	117	82	77	98	64	83	81	87
genic_rr_10794	3	17287896	17294429	0.210835412	0.177816027	1.4238		2.30825	2.036717391	9.582298895	Zm00001d039871	17287896	17294429	4.751323474	0	253	164	genic	6533	34	24	24	24	26	26	26	27	26	24	25	1	1	1	0	0	0	3	0	0	2	1	93	97	88	90	104	97	95	89
genic_rr_10795	3	17307142	17312267	0	0					0				0	0	0	0	genic	5125	0	0	0	0	0	0	0	0	0	0	0	0	0	0	0	0	0	0	0	0	0	0	0	0	0	0	0	0	0	0
genic_rr_10796	3	17358564	17364997	0.226521939	0.147598657	8.287335	11.9	7.466978571	7.578061869	5.793710981	Zm00001d039873	17358564	17364997	5.141194454	0	158	73	genic	6433	21	13	11	12	9	14	12	13	14	12	14	3	1	0	2	1	1	3	1	0	1	1	219	120	142	132	133	121	122	114
genic_rr_10797	3	17365718	17369090	0.353256047	0.243077569	1.434354167	1.299666667	1.381100417	1.355335263	8.518628286	Zm00001d039874	17365718	17369090	5.677079129	1	186	98	genic	3372	10	6	7	6	7	6	5	4	4	5	6	1	0	0	1	0	0	1	1	0	0	0	105	43	49	42	41	36	37	36
genic_rr_10798	3	17369870	17370960	0.092020833	0.070429841	0.24675		6.558	-2.095428571	0	Zm00001d039875	17369870	17370960	0.648947034	0	24	11	genic	1090	17	15	15	15	13	15	14	16	15	15	15	1	0	0	1	1	0	1	0	0	0	0	72	27	25	46	43	40	37	44
genic_rr_10799	3	17373736	17374811	0	0					0				0	0	1	0	genic	1075	0	0	0	0	0	0	0	0	0	0	0	0	0	0	0	0	0	0	0	0	0	0	0	0	0	0	0	0	0	0
genic_rr_108	1	3966724	3968357	0.082205067	0.071421198	3.536	7.18	6.645	5.907586207	1.875330942	Zm00001d027374	3966724	3968357	6.415402703	1	48	31	genic	1633	13	6	6	7	6	5	9	9	8	7	7	5	0	0	1	0	0	0	0	0	0	0	120	70	68	58	59	64	62	47
genic_rr_1080	1	41016994	41022002	0.518974406	0.419037646	-0.282234286		1.1156625	0.127177905	0	Zm00001d028619	41016994	41022002	5.931060053	0	168	101	genic	5008	4	2	4	2	3	3	2	3	2	3	4	1	0	1	2	1	0	0	0	0	0	0	170	99	96	110	111	118	98	96
genic_rr_10800	3	17379356	17380994	0.137740238	0.061688594	1.769		1.868	1.609444444	2.447856195	Zm00001d039878	17379356	17380994	6.655106016	0	43	27	genic	1638	19	11	10	11	13	12	12	11	10	12	12	0	0	0	0	0	1	0	0	0	0	1	116	56	67	67	64	73	64	75
genic_rr_10801	3	17381216	17384469	0.209297965	0.096695228	2.1671	7.14	7.270090909	0.57244697	8.91389386	Zm00001d039879	17381216	17384469	6.243668198	0	110	50	genic	3253	14	9	9	7	10	10	8	10	7	9	10	3	2	1	0	1	1	0	2	0	1	0	244	133	140	128	134	144	136	143
genic_rr_10802	3	17453267	17454450	0.179539169	0.121384556	-0.0971		-0.264363636	-0.472986264	9.277083586	Zm00001d039880	17453267	17454450	5.695778018	0	30	20	genic	1183	13	6	6	7	5	6	7	6	6	5	7	0	0	0	0	0	0	0	0	0	0	0	84	36	35	33	37	40	42	28
genic_rr_10803	3	17540895	17545272	0.253979075	0.150117941	2.3953125		5.2075	1.031905923	9.448580574	Zm00001d039881	17540895	17545272	6.026784448	1	205	106	genic	4377	26	13	13	16	16	15	13	16	16	16	16	0	1	1	0	0	0	0	3	0	0	0	131	115	106	94	106	110	134	100
genic_rr_10804	3	17546111	17550377	0.152895628	0.101624441	2.0655		2.5	2.270946903	0	Zm00001d039882	17546111	17550377	7.593987124	1	125	77	genic	4266	20	13	11	12	11	12	14	13	12	12	14	4	1	2	1	0	0	0	1	2	0	0	182	109	109	135	125	101	91	111
genic_rr_10805	3	17590735	17593442	0.339181039	0.316930291			9.24	0.615	11.92000852	Zm00001d039883	17590735	17593442	8.662102868	1	57	30	genic	2707	9	6	4	4	5	5	5	6	5	6	7	0	0	0	1	0	0	0	0	0	0	0	66	38	32	36	54	44	37	35
genic_rr_10806	3	17599025	17603565	0.203467873	0.179328257	2.544285714	6.8	5.9775	0.138707048	0				0	0	114	88	genic	4540	11	6	6	6	7	8	6	7	7	7	6	3	0	0	0	0	2	0	1	0	0	0	69	75	63	65	91	72	62	72
genic_rr_10807	3	17688942	17693135	0	0					0				0	0	0	0	genic	4193	0	0	0	0	0	0	0	0	0	0	0	0	0	0	0	0	0	0	0	0	0	0	0	0	0	0	0	0	0	0
genic_rr_10808	3	17697650	17702661	0.163405373	0.067808029					0	Zm00001d039887	17697650	17702661	0.05712446	0	6	4	genic	5011	4	1	2	1	2	1	2	2	2	1	2	0	0	0	0	0	0	0	0	0	0	0	0	0	0	0	1	0	0	0
genic_rr_10809	3	17989959	17990890	0.215237074	0.093155503			1.53	1.53	0				0	0	4	1	genic	931	0	0	0	0	0	0	0	0	0	0	0	0	0	0	0	0	0	0	0	0	0	0	2	1	0	0	1	0	0	0
genic_rr_1081	1	41086669	41088588	0.195536927	0.165109308	5.998888889	2.08	3.357142857	2.059111699	8.5866615	Zm00001d028620	41086669	41088588	6.125315073	0	52	43	genic	1919	16	7	9	7	6	7	6	7	7	7	7	0	1	1	0	1	0	0	0	0	0	0	77	35	36	53	43	43	42	51
genic_rr_10810	3	18010550	18011454	0	0					0				0	0	0	0	genic	904	0	0	0	0	0	0	0	0	0	0	0	0	0	0	0	0	0	0	0	0	0	0	0	0	0	0	0	0	0	0
genic_rr_10811	3	18182217	18183569	0.131954365	0.11100558	-0.7577	-1.993333333	-1.18	-3.72722943	0	Zm00001d039891	18182217	18183569	4.250947145	0	29	14	genic	1352	12	6	7	7	7	8	8	8	9	9	6	7	0	0	0	1	0	0	1	0	1	0	64	51	51	48	56	43	68	61
genic_rr_10812	3	18228304	18228780	0.436401663	0.314372479					0	Zm00001d039892	18228304	18228780	1.285544133	0	14	11	genic	476	3	4	4	3	3	2	3	3	4	3	2	7	1	0	0	0	0	0	0	0	0	0	77	40	34	26	36	20	26	23
genic_rr_10813	3	18371543	18374234	0.104563015	0.078089631			5.6308	3.655340909	0	Zm00001d039893	18371543	18374234	4.744980548	2	75	38	genic	2691	13	7	6	5	6	6	7	7	7	7	7	1	0	0	0	1	0	0	0	0	1	0	126	104	108	108	110	106	99	96
genic_rr_10814	3	18465873	18467441	0.246457964	0.264142761	-0.997	-0.997		-0.997	0				0	0	8	6	genic	1568	2	2	2	2	2	2	2	2	2	2	2	0	0	0	0	0	0	0	0	0	0	0	9	0	2	0	0	1	0	2
genic_rr_10815	3	18556034	18557611	0.221086385	0.16981401	0.9	-11.1	4.488333333	-6.653466135	0	Zm00001d039898	18556034	18557611	0.877515008	0	24	14	genic	1577	14	9	10	8	10	10	9	10	10	8	8	3	0	0	0	0	0	0	0	0	0	0	131	62	68	71	68	53	65	64
genic_rr_10816	3	18636392	18639644	0.194548258	0.167265841	0.532222222	2.248333333	5.201	5.432196532	7.815757221	Zm00001d039899	18636392	18639644	6.153518385	1	148	121	genic	3252	17	11	11	10	12	11	12	10	12	12	10	17	0	1	0	1	0	0	0	0	0	0	148	67	62	82	76	64	75	73
genic_rr_10817	3	18639696	18644424	0.218457103	0.177061612	4.237884615	0.004	4.740043478	3.647151252	7.030427663	Zm00001d039900	18639696	18644424	6.14049835	2	200	155	genic	4728	18	14	14	14	14	15	16	14	15	15	15	24	0	0	0	1	0	0	2	1	0	1	203	89	77	109	102	85	105	96
genic_rr_10818	3	18645159	18650625	0.206446288	0.19979865	2.27937037	2.598571429	2.404956522	2.805064785	0				0	0	191	132	genic	5466	17	13	12	12	12	13	14	13	12	13	12	8	0	0	0	0	0	0	0	0	0	0	132	77	66	66	75	73	80	64
genic_rr_10819	3	18828114	18860141	0.189615824	0.121682529	0.226042105	2.211428571	2.8851675	0.282646821	0	Zm00001d039903	18828114	18860141	3.458260141	0	640	394	genic	32027	28	23	20	20	21	23	23	20	22	22	24	18	1	2	0	2	1	2	2	3	0	2	535	324	305	304	312	315	299	323
genic_rr_1082	1	41091131	41112110	0.013833565	0.035512665					0				0	0	3	2	genic	20979	4	4	2	1	2	2	1	2	1	1	2	0	0	0	0	0	0	0	0	0	0	0	12	13	13	16	9	5	12	10
genic_rr_10820	3	18861813	18870713	0.254957898	0.169759427	3.06385	4.628572727	4.018759375	2.907941059	8.520318051	Zm00001d039904	18861813	18870713	6.057280123	0	404	263	genic	8900	14	10	9	10	10	10	10	8	10	10	9	7	0	1	1	3	0	0	0	0	1	0	345	209	182	170	179	188	185	180
genic_rr_10821	3	18883010	18883416	0	0					0				0	0	0	0	genic	406	0	0	0	0	0	0	0	0	0	0	0	0	0	0	0	0	0	0	0	0	0	0	0	0	0	0	0	0	0	0
genic_rr_10822	3	18927896	18929032	0	0					0				0	0	0	0	genic	1136	0	0	0	0	0	0	0	0	0	0	0	0	0	0	0	0	0	0	0	0	0	0	0	0	0	0	0	0	0	0
genic_rr_10823	3	19082590	19083063	0.177993371	0.12867249	-0.688333333		-5.2	-6.316722488	15.08823932	Zm00001d039908	19082590	19083063	9.808561598	0	15	14	genic	473	14	7	6	6	9	8	6	9	8	6	6	0	0	0	0	0	0	0	0	0	0	0	39	15	13	10	20	23	17	20
genic_rr_10824	3	19165400	19166920	0.069345317	0.017600367	-0.0744		4.5728	1.723366337	7.381457252	Zm00001d039910	19165400	19166920	0.07251406	2	4	3	genic	1520	1	1	1	1	2	1	1	1	1	1	1	0	0	0	0	0	0	0	0	0	0	1	26	13	8	14	13	14	11	18
genic_rr_10825	3	19172631	19188173	0.193902333	0.111989788	3.277625	1.747	2.492966667	-2.036905412	6.230959418	Zm00001d039911	19172631	19188173	5.746766332	2	289	153	genic	15542	23	14	15	11	17	14	13	15	12	12	15	8	1	1	0	4	0	3	2	1	2	1	258	227	204	223	220	203	214	201
genic_rr_10826	3	19191574	19191726	0	0					0	Zm00001d039912	19191574	19191726	1.287708572	0	0	0	genic	152	0	0	0	0	0	0	0	0	0	0	0	0	0	0	0	0	0	0	0	0	0	0	0	0	0	0	0	0	0	0
genic_rr_10827	3	19194748	19210804	0.250810194	0.191561486	4.979583333	1.61	4.54375	3.341366102	0	Zm00001d039913	19194748	19210804	4.339862189	1	1085	717	genic	16056	29	23	22	20	22	20	19	21	20	19	22	7	3	1	0	2	1	0	2	2	4	1	313	301	362	344	346	312	347	347
genic_rr_10828	3	19237764	19238975	0.134880743	0.082458854	6.53		0.578	5.042	5.190119485	Zm00001d039914	19237764	19238975	12.83612109	2	68	49	genic	1211	6	4	3	3	3	3	3	3	4	3	5	2	1	1	0	0	0	1	0	0	0	0	115	69	75	72	77	75	74	80
genic_rr_10829	3	19334816	19335433	0.086973521	0.069983715					0				0	0	5	3	genic	617	2	1	1	1	1	1	1	1	1	1	1	0	0	0	0	0	0	0	0	0	0	0	28	31	26	28	44	32	45	37
genic_rr_1083	1	41158763	41162190	0.172598905	0.18372917					0				0	1	24	9	genic	3427	4	1	1	1	1	1	1	2	1	1	1	0	0	0	0	0	1	0	0	0	0	0	87	20	18	16	15	21	13	20
genic_rr_10830	3	19335810	19341690	0.103141311	0.060514843	1.473	0.89	1.024025926	1.307115288	10.21416609	Zm00001d039916	19335810	19341690	6.089535326	4	88	62	genic	5880	19	8	10	9	8	9	10	9	10	11	9	4	0	0	1	1	2	0	0	0	1	2	207	147	138	151	154	142	138	144
genic_rr_10831	3	19350843	19355642	0.208844368	0.140931304	4.835213043	5.874225	4.888817857	5.245790061	7.031954749	Zm00001d039918	19350843	19355642	4.515479924	1	379	230	genic	4799	18	9	9	9	10	8	9	9	10	8	11	6	0	0	1	1	1	2	1	0	1	1	268	155	142	172	171	158	181	168
genic_rr_10832	3	19356289	19359406	0.102637453	0.077736207	-0.7754		-3.08275	-5.274708134	0	Zm00001d039919	19356289	19359406	5.191153831	1	93	44	genic	3117	16	7	8	6	8	6	6	7	6	7	7	10	0	2	0	1	1	0	0	0	0	1	426	157	139	146	140	133	158	139
genic_rr_10833	3	19381633	19385490	0.11302019	0.071990884	0.3659		3.0347	0.529792857	0				0	0	116	80	genic	3857	16	9	9	6	10	6	8	7	6	8	9	4	0	1	0	0	2	1	1	2	1	0	174	110	106	104	91	108	91	117
genic_rr_10834	3	19472832	19482037	0.120567558	0.095435134	4.847736842		2.066086364	2.416619302	0				0	0	226	175	genic	9205	35	25	23	27	28	24	23	23	25	22	21	2	1	0	1	3	0	0	2	0	2	0	285	223	192	171	205	178	210	201
genic_rr_10835	3	19591961	19602966	0.263483054	0.185485067	1.635105263	-0.734	3.46185	1.671737931	0	Zm00001d039923	19591961	19602966	0.76074063	0	757	619	genic	11005	33	22	22	19	24	23	19	20	26	19	22	4	2	1	2	3	2	0	0	3	4	0	480	352	313	301	289	292	322	310
genic_rr_10836	3	19605946	19606803	0	0					0	Zm00001d039924	19605946	19606803	0.770625114	0	0	0	genic	857	0	0	0	0	0	0	0	0	0	0	0	0	0	0	0	0	0	0	0	0	0	0	0	0	0	0	0	0	0	0
genic_rr_10837	3	19641934	19642752	0.162657383	0.087237625	-0.71725	1.3	0.658461538	1.337758389	0	Zm00001d039925	19641934	19642752	0.933022363	1	51	40	genic	818	16	10	8	6	7	7	6	7	7	8	8	1	1	0	0	1	1	0	0	0	0	0	134	69	64	61	73	44	59	62
genic_rr_10838	3	19724663	19729488	0.128830877	0.077980403	0.613539394		-0.202828571	0.433628196	0				0	0	139	95	genic	4825	28	13	15	15	12	18	13	14	17	16	16	5	1	0	0	2	1	1	0	1	1	0	262	146	122	139	123	130	159	148
genic_rr_10839	3	19801735	19803372	0.123513598	0.076058892	-2.322333333		-0.522333333	-2.341459459	0	Zm00001d039927	19801735	19803372	0.27497466	0	82	55	genic	1637	23	16	14	15	15	14	15	15	16	15	16	0	2	1	0	0	1	0	0	2	2	0	136	107	92	118	105	91	111	116
genic_rr_1084	1	41163185	41168227	0.21465629	0.12652085	2.56		5.6245875	2.804333333	0				0	1	46	10	genic	5042	6	3	5	3	3	4	4	5	3	4	4	3	0	0	0	0	1	0	0	0	0	0	172	66	64	85	62	68	64	65
genic_rr_10840	3	19804533	19805393	0.123034805	0.067935988	2.03		0.474656	-0.002930219	0				0	0	26	19	genic	860	17	10	9	8	9	7	8	9	7	8	9	0	0	0	0	2	0	0	0	2	0	0	46	29	28	36	22	25	30	36
genic_rr_10841	3	19809738	19810514	0.108845822	0.065673647	0.664	1.248333333	1.6065	-0.040888344	0				0	1	31	22	genic	776	21	11	11	8	9	12	10	9	12	8	9	6	1	0	0	0	0	1	1	0	0	0	82	59	50	40	46	52	40	47
genic_rr_10842	3	19815106	19816391	0.129156521	0.058998694	0.744	0.913	-0.311333333	-0.52088	0				0	0	56	37	genic	1285	5	1	2	4	1	3	2	2	2	3	3	3	1	3	0	0	0	0	1	0	1	0	72	112	120	119	115	110	110	105
genic_rr_10843	3	19818598	19829515	0.157877359	0.106379728	1.117722581	2.71	1.65452	0.835795878	1.704726724	Zm00001d039931	19818598	19829515	3.859220358	0	279	202	genic	10917	27	18	17	16	18	21	16	18	16	17	17	4	1	2	0	3	2	2	3	0	2	1	323	248	265	256	256	248	253	240
genic_rr_10844	3	19837328	19837744	0	0					0	Zm00001d039932	19837328	19837744	1.454627733	0	0	0	genic	416	0	0	0	0	0	0	0	0	0	0	0	0	0	0	0	0	0	0	0	0	0	0	0	0	0	0	0	0	0	0
genic_rr_10845	3	19846081	19846545	0.093897086	0.071798846	2.630583333		1.544444444	-2.272960836	16.20713792	Zm00001d039933	19846081	19846545	1.037010286	0	26	20	genic	464	7	1	2	2	2	3	1	2	2	1	1	0	1	1	0	0	0	0	0	0	0	0	51	25	16	18	23	22	22	25
genic_rr_10846	3	19865880	19867576	0	0					0				0	0	0	0	genic	1696	0	0	0	0	0	0	0	0	0	0	0	0	0	0	0	0	0	0	0	0	0	0	0	0	0	0	0	0	0	0
genic_rr_10847	3	19868724	19869483	0.340689622	0.112051438	7.33		6.555	10.4840678	3.388476829	Zm00001d039935	19868724	19869483	7.70763869	0	25	11	genic	759	5	3	4	3	3	4	3	4	4	3	3	0	0	0	1	0	0	0	0	0	0	1	35	50	44	49	60	56	47	53
genic_rr_10848	3	19966205	19966663	0.23018512	0.055544249	5.925		7.445	7.279325843	12.3144725	Zm00001d039936	19966205	19966663	8.115084573	0	20	13	genic	458	7	1	3	3	2	4	1	2	4	3	1	0	0	0	0	0	0	0	0	0	0	0	84	68	54	60	64	59	56	79
genic_rr_10849	3	19992645	19995472	0	0					0				0	0	0	0	genic	2827	0	0	0	0	0	0	0	0	0	0	0	0	0	0	0	0	0	0	0	0	0	0	0	0	0	0	0	0	0	0
genic_rr_1085	1	41195076	41195404	0.216182656	0.165019944	0.32275		0.4135	0.733942857	0				0	0	26	10	genic	328	6	3	4	4	5	3	4	2	3	4	4	0	0	0	0	0	0	0	0	0	0	0	55	37	46	56	37	30	31	40
genic_rr_10850	3	19997047	19999901	0	0					0	Zm00001d039938	19997047	19999901	0.053624523	0	0	0	genic	2854	0	0	0	0	0	0	0	0	0	0	0	0	0	0	0	0	0	0	0	0	0	0	0	0	0	0	0	0	0	0
genic_rr_10851	3	20004768	20010840	0	0					0				0	0	0	0	genic	6072	0	0	0	0	0	0	0	0	0	0	0	0	0	0	0	0	0	0	0	0	0	0	0	0	0	0	0	0	0	0
genic_rr_10852	3	20014552	20015052	0.028689023	0.041350081	-5.13			-5.13	4.121741307	Zm00001d039941	20014552	20015052	6.709505092	0	1	1	genic	500	1	0	0	0	0	0	0	1	0	0	0	0	0	0	0	0	0	0	0	0	0	0	0	1	0	0	0	0	0	0
genic_rr_10853	3	20067714	20068163	0.114099382	0.06473979	12.7	7.71	9.54	7.244933333	2.716434182	Zm00001d039942	20067714	20068163	2.900950784	0	11	3	genic	449	4	1	2	2	3	3	2	3	1	2	3	1	0	0	0	0	0	1	0	0	0	0	24	26	25	26	22	20	31	20
genic_rr_10854	3	20126203	20126790	0	0					0				0	0	0	0	genic	587	0	0	0	0	0	0	0	0	0	0	0	0	0	0	0	0	0	0	0	0	0	0	0	0	0	0	0	0	0	0
genic_rr_10855	3	20167524	20169961	0.087903735	0.06163916	3.957875	10.33	3.445846154	4.855182944	6.722108057	Zm00001d039946	20167524	20169961	4.950647942	0	50	39	genic	2437	19	11	13	12	12	11	12	13	13	11	11	3	0	0	1	1	1	2	0	0	0	1	137	64	65	62	65	73	72	60
genic_rr_10856	3	20216143	20227371	0.171006617	0.104630152	-0.931375		0.2094	-1.319741463	7.854113055	Zm00001d039947	20216143	20227371	6.220430761	0	84	38	genic	11228	13	7	7	6	7	7	5	7	7	7	7	1	1	1	0	1	0	1	1	1	1	0	151	159	162	180	173	162	153	144
genic_rr_10857	3	20366779	20367924	0.309546334	0.207920598	3.03		2.485	2.774482759	7.938818998	Zm00001d039951	20366779	20367924	2.545622558	0	9	4	genic	1145	1	1	0	0	0	0	0	0	0	0	0	0	0	0	0	0	0	0	0	0	0	0	3	1	0	2	1	1	1	1
genic_rr_10858	3	20507989	20515148	0.112023709	0.046170719			0.34	0.73	8.89283723	Zm00001d039952	20507989	20515148	7.138407443	0	33	18	genic	7159	8	8	8	6	8	7	7	6	8	7	6	0	0	1	0	0	0	0	1	0	0	0	88	73	70	71	74	68	60	64
genic_rr_10859	3	20547776	20548475	0.164653916	0.056369889			11.5	14.4	0				0	0	6	2	genic	699	3	3	3	3	3	3	3	3	4	3	3	0	0	0	0	0	0	0	0	0	0	0	12	9	13	9	15	16	11	12
genic_rr_1086	1	41269098	41270850	0.238099265	0.206034675	1.923333333		3.51125	1.794848485	0	Zm00001d028625	41269098	41270850	5.378476261	1	20	12	genic	1752	6	3	5	2	4	3	3	4	3	4	3	0	0	0	0	0	0	0	0	0	0	0	33	20	26	25	24	17	18	25
genic_rr_10860	3	20568290	20571434	0.123633048	0.060393766	0.463154545	3.36	0.55310625	0.47811341	2.366640627	Zm00001d039956	20568290	20571434	4.658160998	0	65	31	genic	3144	20	12	12	14	11	11	13	15	12	12	15	2	0	2	1	1	3	1	0	1	0	3	229	158	177	164	166	161	156	144
genic_rr_10861	3	20590750	20592623	0.141385635	0.091985378	5.084285714		2.9535	9.874938272	0				0	0	32	21	genic	1873	9	4	5	5	6	5	3	3	5	4	4	2	2	1	0	1	0	0	2	0	0	0	194	68	73	63	58	69	65	52
genic_rr_10862	3	20688079	20690571	0.108937923	0.071058035	4.243625	1.211	3.624611111	1.511746853	1.561065184	Zm00001d039958	20688079	20690571	2.533502746	0	86	57	genic	2492	18	11	8	10	10	13	12	11	10	9	12	4	0	0	0	0	0	0	2	0	0	0	170	102	113	98	101	90	90	90
genic_rr_10863	3	20751341	20761528	0.090558481	0.078958098	11.37666667		13.25	12.1825	0				0	0	13	9	genic	10187	12	6	6	5	7	6	6	5	8	6	7	6	0	0	0	0	0	0	1	0	0	0	18	21	8	17	11	15	15	6
genic_rr_10864	3	20813902	20816454	0.138401136	0.079263645	0.983	5.29	-0.6326	1.463249046	0	Zm00001d039963	20813902	20816454	3.101014179	0	69	47	genic	2552	11	4	3	3	4	4	5	3	4	3	4	1	0	0	0	0	1	0	0	0	1	0	242	119	107	110	109	108	113	103
genic_rr_10865	3	20827148	20827558	0	0					0				0	0	0	0	genic	410	0	0	0	0	0	0	0	0	0	0	0	0	0	0	0	0	0	0	0	0	0	0	0	0	0	0	0	0	0	0
genic_rr_10866	3	20882799	20892393	0.292599606	0.290461813	9.2506	0.655	7.757	10.95009333	0				0	0	126	81	genic	9594	12	5	4	3	4	3	3	4	3	3	4	2	0	0	0	0	0	0	0	0	0	0	32	26	23	26	24	31	29	15
genic_rr_10867	3	20997443	20999788	0.263168684	0.230059653	5.998888889		1.98	4.824488889	7.320398727	Zm00001d039966	20997443	20999788	3.609800672	1	21	13	genic	2345	7	4	5	4	4	5	4	5	3	4	5	0	0	0	0	0	0	0	0	0	0	0	1	0	0	2	1	1	0	5
genic_rr_10868	3	21008384	21010566	0.127966243	0.204221423	2.1365			0.933	6.430647485	Zm00001d039967	21008384	21010566	4.438685969	2	2	2	genic	2182	3	1	0	0	1	1	1	1	1	1	0	0	0	0	0	0	0	0	0	0	0	0	0	0	0	0	0	0	0	0
genic_rr_10869	3	21041013	21043490	0	0					0				0	0	0	0	genic	2477	0	0	0	0	0	0	0	0	0	0	0	0	0	0	0	0	0	0	0	0	0	0	0	0	0	0	0	0	0	0
genic_rr_1087	1	41306017	41327056	0.049708387	0.017486981					0				0	0	5	1	genic	21039	4	2	2	2	2	2	2	2	2	2	2	0	0	0	0	0	0	0	0	0	0	0	27	17	12	14	16	19	18	26
genic_rr_10870	3	21077618	21079197	0.128218978	0.08679317	2.447272727	6.43	-1.15	-0.143534137	0				0	0	51	32	genic	1579	16	11	12	12	11	11	12	15	12	10	13	0	1	1	0	1	0	0	0	0	0	0	183	67	70	62	63	67	66	43
genic_rr_10871	3	21117028	21118234	0.077805215	0.056059763	2.6075		3.957285714	1.779967742	0	Zm00001d039970	21117028	21118234	3.372240964	0	34	31	genic	1206	27	17	17	17	16	19	17	18	19	17	18	0	0	0	0	1	0	0	1	0	0	0	148	56	47	49	60	58	60	56
genic_rr_10872	3	21174447	21199574	0.204229274	0.147189893	2.698892857		2.011714286	2.151536388	9.213198833	Zm00001d039971	21174447	21199574	5.681985183	1	358	278	genic	25127	24	12	15	14	15	14	12	13	19	15	15	6	2	0	0	1	1	1	0	0	3	1	225	179	148	173	162	164	163	151
genic_rr_10873	3	21311762	21317259	0.175264145	0.153817418	3.976	6.55375	7.329090909	3.301183013	1.536466592	Zm00001d039973	21311762	21317259	4.626498903	0	202	165	genic	5497	15	6	7	6	8	6	6	8	8	6	7	2	1	1	0	0	0	0	1	0	0	0	267	123	111	99	123	102	108	84
genic_rr_10874	3	21321680	21322321	0.171978211	0.107532921					0	Zm00001d039974	21321680	21322321	4.905421369	0	3	1	genic	641	0	0	0	0	0	0	0	0	0	0	0	0	0	0	0	0	0	0	0	0	0	0	0	0	0	0	0	0	0	0
genic_rr_10875	3	21323159	21327454	0.116094499	0.104591836	0.596715663	2.13	0.578425532	0.554972114	0	Zm00001d039975	21323159	21327454	3.769488072	1	227	196	genic	4295	33	17	18	19	19	20	18	19	18	19	20	1	0	0	1	1	0	1	1	0	0	0	123	88	82	82	103	83	72	77
genic_rr_10876	3	21378007	21379604	0.184279912	0.124044848	4.68		-0.07694	-1.907114055	0				0	0	36	29	genic	1597	6	4	8	6	8	4	4	5	3	5	4	1	0	0	1	0	0	0	0	0	0	0	67	26	33	25	36	22	30	19
genic_rr_10877	3	21462332	21463135	0.045277943	0.025614519					0	Zm00001d039977	21462332	21463135	5.996614591	0	3	1	genic	803	2	2	1	1	1	1	2	1	2	1	1	1	0	0	0	0	0	0	0	0	0	0	27	6	10	11	5	16	10	12
genic_rr_10878	3	21466749	21467524	0	0					0				0	0	0	0	genic	775	0	0	0	0	0	0	0	0	0	0	0	0	0	0	0	0	0	0	0	0	0	0	0	0	0	0	0	0	0	0
genic_rr_10879	3	21590966	21591298	0.223529005	0.177927439					0				0	0	22	16	genic	332	6	2	1	1	4	0	3	2	1	1	1	0	0	0	0	0	0	0	1	0	0	0	52	28	29	43	27	35	27	38
genic_rr_1088	1	41454240	41456420	0.109949733	0.103540794	9.26824	8.480857143	7.797333333	8.376142506	14.1370852	Zm00001d028630	41454240	41456420	6.186405594	0	54	51	genic	2180	15	11	12	9	13	10	8	10	11	9	11	6	1	0	0	0	0	0	2	1	0	1	60	76	59	56	47	65	66	84
genic_rr_10880	3	21725432	21731309	0.228254495	0.191952055					0				0	0	4	4	genic	5877	4	1	1	1	1	1	1	2	1	2	1	0	0	0	0	0	0	0	0	0	0	0	2	0	0	1	1	0	0	3
genic_rr_10881	3	21732380	21733390	0.174992101	0.119291705	1.69			1.82625	0	Zm00001d039982	21732380	21733390	2.429473951	0	15	9	genic	1010	17	7	9	10	8	10	8	8	11	11	7	0	0	1	0	1	0	0	0	0	0	0	8	16	13	11	13	9	16	9
genic_rr_10882	3	21764835	21766628	0.140992803	0.157490705					0	Zm00001d039983	21764835	21766628	0.364242068	0	48	26	genic	1793	16	6	7	9	9	9	8	8	8	9	7	0	0	0	0	0	1	0	0	0	0	0	45	33	34	27	19	36	34	37
genic_rr_10883	3	21834374	21839071	0.43943298	0.415348383	2.786428571		4.321	3.379302439	0	Zm00001d039987	21834374	21839071	4.352084032	1	282	112	genic	4697	20	8	12	9	11	11	9	11	11	9	10	1	0	0	1	1	1	0	0	0	0	0	52	34	34	33	29	39	42	33
genic_rr_10884	3	21865295	21866122	0.080295282	0.045200778	0.68575	0.913	0.8885	0.564042553	0	Zm00001d039988	21865295	21866122	2.284941002	1	12	8	genic	827	3	1	0	0	1	0	1	1	1	1	1	0	0	0	0	0	0	0	2	0	0	0	28	22	22	12	13	20	18	16
genic_rr_10885	3	21877778	21879721	0.062050223	0.049133975	0.736090909		1.200818182	2.060248927	0	Zm00001d039989	21877778	21879721	7.385236178	2	42	33	genic	1943	17	12	11	12	10	11	11	11	9	9	10	2	1	0	1	2	0	0	0	0	0	0	142	98	92	107	86	89	82	86
genic_rr_10886	3	22042224	22048676	0.136151028	0.108315539					0	Zm00001d039990	22042224	22048676	3.115106486	1	120	92	genic	6452	28	20	19	19	20	21	20	21	20	18	19	1	0	2	1	0	0	0	2	1	1	0	196	113	105	95	94	97	121	125
genic_rr_10887	3	22050506	22051063	0	0					1.832372331	Zm00001d039991	22050506	22051063	6.125470414	0	0	0	genic	557	0	0	0	0	0	0	0	0	0	0	0	0	0	0	0	0	0	0	0	0	0	0	0	0	0	0	0	0	0	0
genic_rr_10888	3	22154104	22154574	0	0					1.971998627	Zm00001d039993	22154104	22154574	0.215043007	0	0	0	genic	470	0	0	0	0	0	0	0	0	0	0	0	0	0	0	0	0	0	0	0	0	0	0	0	0	0	0	0	0	0	0
genic_rr_10889	3	22276219	22281890	0.19530501	0.125705019	3.167	4.17	2.906634146	2.418538095	11.42189381	Zm00001d039994	22276219	22281890	6.18196301	5	293	158	genic	5671	31	21	26	23	25	24	22	25	23	21	20	5	2	0	0	2	1	1	3	1	0	2	245	201	203	190	158	190	214	202
genic_rr_1089	1	41456759	41459625	0.12392708	0.119372587	1.6529625	2.24625	1.146333333	1.813151097	7.238884068	Zm00001d028631	41456759	41459625	5.762065797	1	105	91	genic	2866	24	20	20	17	17	16	17	20	16	20	16	8	2	0	0	1	0	0	2	2	1	1	154	109	79	83	76	95	86	105
genic_rr_10890	3	22422784	22423236	0	0					0				0	0	0	0	genic	452	0	0	0	0	0	0	0	0	0	0	0	0	0	0	0	0	0	0	0	0	0	0	0	0	0	0	0	0	0	0
genic_rr_10891	3	22428440	22429366	0	0					0				0	0	0	0	genic	926	0	0	0	0	0	0	0	0	0	0	0	0	0	0	0	0	0	0	0	0	0	0	0	0	0	0	0	0	0	0
genic_rr_10892	3	22475494	22479185	0.136489657	0.099394438	0.494375	-4.46	-4.322857143	0.08101487	0	Zm00001d040002	22475494	22479185	4.440046225	1	168	139	genic	3691	36	17	24	18	24	21	20	22	22	18	22	5	1	1	0	0	1	2	1	0	1	0	218	127	137	147	122	141	144	144
genic_rr_10893	3	22543761	22544342	0.109951049	0.080208755	0.393333333		2.51	1.181176471	0	Zm00001d040003	22543761	22544342	6.080390802	0	15	11	genic	581	12	9	8	8	9	8	7	8	9	6	7	0	0	0	0	0	0	0	0	0	0	0	1	5	5	8	4	5	10	2
genic_rr_10894	3	22562754	22564198	0.11605204	0.126163482	5.6625		5.6625	8.175	0	Zm00001d040004	22562754	22564198	1.039861478	0	46	31	genic	1444	17	14	11	14	14	13	12	13	12	13	12	3	0	0	0	0	0	0	0	0	0	0	68	41	34	48	41	41	34	46
genic_rr_10895	3	22637988	22641399	0.168752907	0.131660096	2.977642857	4.6085	3.66715	3.357234469	0	Zm00001d040005	22637988	22641399	2.444737668	0	159	106	genic	3411	29	18	21	18	21	22	22	21	23	20	21	5	0	0	2	0	0	1	0	0	1	0	134	91	93	114	89	101	96	105
genic_rr_10896	3	22671932	22673242	0.154727611	0.141488393	0.919222222		1.3025	0.598088235	0	Zm00001d040006	22671932	22673242	2.951197003	0	46	35	genic	1310	17	11	10	10	10	9	9	11	13	10	8	0	1	0	0	1	0	0	0	2	0	0	10	27	16	12	22	11	16	14
genic_rr_10897	3	22775158	22785289	0.301995577	0.245266313	4.978142857	2.889	4.968294118	6.015424063	2.896470943	Zm00001d040008	22775158	22785289	4.373284533	0	211	79	genic	10131	16	9	11	10	9	7	8	10	10	7	9	1	1	0	0	1	1	1	1	1	0	0	107	103	73	75	82	77	82	65
genic_rr_10898	3	22854232	22860850	0.314904441	0.181277226	3.492268462	4.31	2.289909091	2.616484156	13.00238427	Zm00001d040010	22854232	22860850	7.053384837	0	160	63	genic	6618	19	12	14	14	13	12	14	14	12	12	12	1	0	0	0	0	1	0	0	0	0	0	112	100	115	101	108	94	100	104
genic_rr_10899	3	22863277	22864673	0.252116978	0.31692929	4.126666667			4.621888889	0	Zm00001d040011	22863277	22864673	4.5933127	1	32	19	genic	1396	2	2	1	1	1	1	1	1	1	1	1	0	0	0	0	0	0	0	0	0	0	0	0	0	0	0	0	0	0	0
genic_rr_109	1	3971512	3972133	0.074237621	0.05800094	1.59	9.43	9.43		0	Zm00001d027375	3971512	3972133	6.726766679	0	28	22	genic	621	8	4	5	6	6	3	4	5	7	5	4	2	0	0	0	0	0	0	0	0	0	0	112	45	59	50	36	50	34	53
genic_rr_1090	1	41460757	41462736	0	0					0				0	0	0	0	genic	1979	0	0	0	0	0	0	0	0	0	0	0	0	0	0	0	0	0	0	0	0	0	0	0	0	0	0	0	0	0	0
genic_rr_10900	3	22904179	22904589	0	0					0	Zm00001d040012	22904179	22904589	1.109986779	0	0	0	genic	410	0	0	0	0	0	0	0	0	0	0	0	0	0	0	0	0	0	0	0	0	0	0	0	0	0	0	0	0	0	0
genic_rr_10901	3	22985961	22987942	0.361073107	0.308596385	3.668285714	1.619	4.076333333	4.500015267	1.950859359	Zm00001d040014	22985961	22987942	3.233481654	0	101	46	genic	1981	18	11	11	11	11	10	10	11	10	11	10	1	0	0	0	0	0	1	1	1	1	1	61	28	31	32	27	31	32	35
genic_rr_10902	3	23009613	23011033	0.039808615	0					0				0	0	1	1	genic	1420	0	0	0	0	0	0	0	0	0	0	0	0	0	0	0	0	0	0	0	0	0	0	0	0	0	0	0	0	0	0
genic_rr_10903	3	23087909	23089446	0	0					0				0	0	0	0	genic	1537	0	0	0	0	0	0	0	0	0	0	0	0	0	0	0	0	0	0	0	0	0	0	0	0	0	0	0	0	0	0
genic_rr_10904	3	23096562	23097650	0	0					0				0	0	0	0	genic	1088	0	0	0	0	0	0	0	0	0	0	0	0	0	0	0	0	0	0	0	0	0	0	0	0	0	0	0	0	0	0
genic_rr_10905	3	23109131	23110862	0.371093231	0.144010248	-1.9625		4.67	1.574714286	0	Zm00001d040019	23109131	23110862	0.961258191	0	25	9	genic	1731	9	4	4	3	3	4	4	3	4	3	3	0	0	0	0	0	0	0	0	0	1	0	23	30	33	32	31	26	24	34
genic_rr_10906	3	23248796	23254822	0.764425148	0.766394703	-1.26		8.26	9.884137931	5.783546692	Zm00001d040020	23248796	23254822	4.217094442	0	108	68	genic	6026	8	3	4	5	5	4	5	4	5	4	5	0	0	0	0	0	0	0	0	0	0	0	2	0	0	0	1	0	1	0
genic_rr_10907	3	23309375	23312957	0.159999027	0.158183195	4.948333333		6.5775	4.858510638	0	Zm00001d040023	23309375	23312957	4.871175488	1	119	85	genic	3582	18	11	12	12	14	14	14	13	13	12	12	0	1	0	0	0	0	0	0	0	0	1	80	51	46	42	46	51	53	51
genic_rr_10908	3	23369523	23371202	0.125008498	0.118928132	-0.545		-2.77	-0.545	13.09321335	Zm00001d040026	23369523	23371202	12.63404153	1	60	26	genic	1679	16	9	7	8	8	9	7	7	8	9	9	4	0	0	0	1	0	0	0	0	0	1	67	48	47	69	51	34	35	49
genic_rr_10909	3	23377488	23378234	0.271142586	0.278221461					0				0	1	10	7	genic	746	4	1	2	1	2	1	2	2	1	1	3	1	0	1	0	1	0	0	0	0	0	0	13	11	5	12	1	6	8	3
genic_rr_1091	1	41467085	41472952	0.137363162	0.080527406					0				0	0	20	10	genic	5867	0	0	0	0	0	0	0	0	0	0	1	0	0	0	0	0	0	0	0	0	1	2	27	24	20	26	18	24	21	19
genic_rr_10910	3	23433456	23434226	0.324756306	0.155439236					0				0	0	30	17	genic	770	5	1	2	1	0	1	1	1	1	1	2	0	0	0	0	1	0	0	0	0	0	0	173	42	39	40	35	36	49	36
genic_rr_10911	3	23586531	23587232	0	0					10.59053293	Zm00001d040029	23586531	23587232	12.53108125	0	0	0	genic	701	0	0	0	0	0	0	0	0	0	0	0	0	0	0	0	0	0	0	0	0	0	0	0	0	0	0	0	0	0	0
genic_rr_10912	3	23643662	23643868	0	0.021864368					0	Zm00001d040032	23643662	23643868	5.305280864	0	4	0	genic	206	0	0	0	0	0	0	0	0	0	0	0	0	0	0	0	0	0	0	0	0	0	0	0	0	0	0	0	0	0	0
genic_rr_10913	3	23715934	23728557	0.320089188	0.263381407	2.279333333		1.547375	1.307691089	2.376704313	Zm00001d040033	23715934	23728557	3.067985826	0	485	159	genic	12623	17	8	11	10	8	12	9	10	10	9	8	1	0	0	2	1	2	1	0	0	1	1	321	143	126	167	138	142	138	122
genic_rr_10914	3	23839256	23843414	0.096003003	0.074381018	1.685		1.026333333	1.298881818	6.095397768	Zm00001d040034	23839256	23843414	4.285835097	1	70	46	genic	4158	16	7	8	7	7	11	8	8	10	7	7	0	0	0	1	0	1	0	1	1	0	0	183	106	98	96	95	88	105	72
genic_rr_10915	3	23935439	23937788	0.117629689	0.114332589	4.220833333	-3.48	5.384	2.460796253	0	Zm00001d040035	23935439	23937788	1.889330828	0	72	61	genic	2349	16	7	8	8	6	6	7	10	8	6	6	4	0	0	0	1	0	0	0	0	1	0	61	70	52	60	66	58	71	42
genic_rr_10916	3	23950641	23966362	0.341772664	0.321374658	3.840666667	4.4	4.72	4.991921725	6.91667438	Zm00001d040036	23950641	23966362	3.440202871	0	302	224	genic	15721	20	13	16	16	16	16	13	15	16	14	15	4	0	0	1	0	0	1	1	0	2	1	325	167	166	159	160	129	173	161
genic_rr_10917	3	24013047	24016012	0.072048259	0.015761115					0				0	0	11	8	genic	2965	6	2	3	3	4	4	2	4	4	2	3	0	1	1	0	0	0	1	0	0	0	0	121	55	69	59	59	54	57	63
genic_rr_10918	3	24228908	24237843	0.458252939	0.415127407	4.391888889	-1.26	7.18	4.325512077	0				0	0	215	166	genic	8935	18	11	11	10	10	12	9	11	12	11	8	2	2	1	0	0	1	0	0	1	0	1	175	138	101	146	108	110	105	112
genic_rr_10919	3	24347329	24350219	0.136316427	0.096953389	-0.74	0.7425	0.143333333	-0.342571207	2.949918161	Zm00001d040040	24347329	24350219	7.127157662	3	93	66	genic	2890	14	6	8	8	9	10	8	9	7	9	8	1	1	0	0	0	0	0	0	0	0	0	226	96	89	94	107	95	89	97
genic_rr_1092	1	41474845	41476062	0	0					0				0	0	0	0	genic	1217	0	0	0	0	0	0	0	0	0	0	0	0	0	0	0	0	0	0	0	0	0	0	0	0	0	0	0	0	0	0
genic_rr_10920	3	24373895	24375908	0	0					0	Zm00001d040041	24373895	24375908	0.094736489	0	0	0	genic	2013	0	0	0	0	0	0	0	0	0	0	0	0	0	0	0	0	0	0	0	0	0	0	0	0	0	0	0	0	0	0
genic_rr_10921	3	24392757	24393327	0	0.051755408					0				0	0	2	0	genic	570	0	0	0	0	0	0	0	0	0	0	0	0	0	0	0	0	0	0	0	0	0	0	13	3	7	9	11	12	10	7
genic_rr_10922	3	24406925	24407566	0.194447804	0.198734588				-1.907272727	0				0	0	15	12	genic	641	3	2	2	1	2	2	1	2	1	2	1	0	0	0	0	0	0	0	0	0	0	0	32	3	6	1	3	10	5	3
genic_rr_10923	3	24643431	24647894	0.220158217	0.174842132	0.460736842	1.92	0.2656	0.396962105	0	Zm00001d040046	24643431	24647894	7.953308667	0	300	202	genic	4463	25	16	15	15	18	17	18	15	19	15	14	6	2	0	0	3	1	1	4	1	4	0	451	259	281	267	262	253	247	275
genic_rr_10924	3	24745630	24752851	0.171357747	0.153300854	3.8716	7.28	4.66868	5.03533737	3.260362353	Zm00001d040047	24745630	24752851	4.170063327	0	162	115	genic	7221	19	11	11	12	15	12	15	14	13	11	15	1	0	0	0	0	0	0	1	0	1	0	171	69	48	65	56	60	69	65
genic_rr_10925	3	24757160	24757639	0.231193131	0.155820151	4.06			4.06	0	Zm00001d040048	24757160	24757639	5.384043402	0	9	2	genic	479	3	3	2	2	2	3	2	2	2	3	2	0	0	0	0	0	0	0	0	0	0	0	0	1	0	0	0	1	0	0
genic_rr_10926	3	24766212	24778481	0.224728786	0.122295765	-2.91		12	-0.51	0				0	0	95	45	genic	12269	19	9	11	11	12	12	9	10	9	9	9	19	0	0	0	0	1	0	1	0	1	1	269	139	137	148	154	152	155	125
genic_rr_10927	3	24828379	24828873	0.222251794	0.193812101					0	Zm00001d040050	24828379	24828873	4.589248394	0	12	7	genic	494	3	1	1	1	1	1	1	1	2	1	1	0	0	0	0	0	0	0	0	0	0	0	57	18	20	17	25	24	16	12
genic_rr_10928	3	24858774	24877660	0.245734232	0.204601545	-0.353940741	0.34525	0.063567273	1.384953965	6.636389249	Zm00001d040051	24858774	24877660	7.016276869	0	478	372	genic	18886	33	22	19	20	18	19	17	18	19	17	20	8	1	0	1	1	1	1	2	1	1	1	315	246	245	240	226	233	237	253
genic_rr_10929	3	25353066	25358271	0.145337041	0.115590816	1.61196875	3.206333333	0.305805556	1.828347222	0	Zm00001d040056	25353066	25358271	6.927003882	3	278	211	genic	5205	44	29	26	29	27	30	27	29	28	25	25	3	2	0	1	0	1	0	0	1	2	1	226	174	180	158	177	165	183	179
genic_rr_1093	1	41569484	41573603	0.139403339	0.146116362	8.111186441	7.509166667	8.499069767	7.83266051	3.737746928	Zm00001d028639	41569484	41573603	1.119460099	0	241	203	genic	4119	26	16	19	16	18	18	15	20	17	17	17	5	3	1	1	2	0	0	1	1	0	0	216	113	102	92	84	107	99	118
genic_rr_10930	3	25371011	25371619	0	0					0	Zm00001d040057	25371011	25371619	4.000246559	0	0	0	genic	608	0	0	0	0	0	0	0	0	0	0	0	0	0	0	0	0	0	0	0	0	0	0	0	0	0	0	0	0	0	0
genic_rr_10931	3	25400406	25405798	0.164009266	0.098992604	1.170526316	0.8365	1.448533333	0.580733728	0	Zm00001d040058	25400406	25405798	0.72062094	0	107	80	genic	5392	22	17	18	17	19	17	17	17	17	16	17	6	0	0	1	0	0	0	1	2	2	0	196	132	114	151	140	120	129	124
genic_rr_10932	3	25411899	25415727	0.12744236	0.09694435	-0.787153846	-1.85	-0.890380952	-0.417490476	4.109073805	Zm00001d040059	25411899	25415727	6.176454748	2	128	70	genic	3828	38	26	26	29	26	26	27	27	26	27	27	9	1	0	3	0	1	1	2	1	1	0	234	139	155	155	148	142	121	169
genic_rr_10933	3	25498657	25500782	0.170487347	0.140982782	-0.892875		1.998142857	0.05363964	0	Zm00001d040060	25498657	25500782	3.190418765	0	80	48	genic	2125	24	11	15	12	14	15	14	13	15	12	13	2	0	0	0	0	0	1	0	0	0	0	105	65	87	79	80	69	89	95
genic_rr_10934	3	25514772	25518392	0.131628165	0.113519579	-0.131090909		3.427857143	-0.829181728	5.83788375	Zm00001d040061	25514772	25518392	4.932527817	0	141	100	genic	3620	20	12	13	15	14	14	12	15	12	13	14	3	0	2	0	0	1	1	1	0	2	0	190	127	120	110	110	122	132	112
genic_rr_10935	3	25572404	25573429	0.11949582	0.084745359	3.255	0.883333333	0.135555556	0.596115656	0	Zm00001d040064	25572404	25573429	2.409672584	0	28	13	genic	1025	5	3	2	0	1	0	0	0	1	0	2	2	1	1	2	1	2	0	0	1	0	0	73	38	41	48	48	46	43	41
genic_rr_10936	3	25585787	25590704	0.222395331	0.197691459					0	Zm00001d040065	25585787	25590704	0.092998985	0	13	11	genic	4917	11	10	11	10	11	11	10	10	10	10	10	1	0	0	0	0	0	0	0	0	0	0	32	18	16	15	20	20	20	15
genic_rr_10937	3	25592413	25595079	0.208461188	0.166941327	-0.818125	-1.64	-1.953333333	0.457082569	0				0	2	64	42	genic	2666	24	15	17	18	17	17	18	16	18	16	19	3	0	1	1	1	0	0	1	2	1	0	172	78	81	90	66	81	72	80
genic_rr_10938	3	25757941	25760426	0.125638198	0.08266547	0.9425		3.785	1.757272727	7.752773882	Zm00001d040067	25757941	25760426	7.150002077	0	58	43	genic	2485	24	15	18	15	14	17	14	16	15	12	12	1	0	2	0	0	0	0	0	1	1	0	32	23	31	27	23	27	25	28
genic_rr_10939	3	25782277	25782778	0	0					0				0	0	0	0	genic	501	0	0	0	0	0	0	0	0	0	0	0	0	0	0	0	0	0	0	0	0	0	0	0	0	0	0	0	0	0	0
genic_rr_1094	1	41576807	41578649	0	0					0				0	0	1	0	genic	1842	0	0	0	0	0	0	0	0	0	0	0	0	0	0	0	0	0	0	0	0	0	0	0	0	0	0	0	0	0	0
genic_rr_10940	3	25784833	25785893	0	0					0				0	0	0	0	genic	1060	0	0	0	0	0	0	0	0	0	0	0	0	0	0	0	0	0	0	0	0	0	0	0	0	0	0	0	0	0	0
genic_rr_10941	3	25807741	25810352	0.134412385	0.132950847	-0.777846154		-2.118888889	-1.02206192	0	Zm00001d040071	25807741	25810352	2.485728788	0	88	68	genic	2611	21	16	11	11	12	11	12	12	14	11	12	0	2	0	0	2	0	0	0	0	0	0	200	61	69	78	75	71	60	71
genic_rr_10942	3	25850590	25853929	0.146722324	0.129358706	-0.307	-4.1005	-3.73025	-3.014705882	8.764883971	Zm00001d040075	25850590	25853929	7.669638032	0	92	71	genic	3339	29	17	17	17	18	20	18	20	15	16	18	3	0	0	0	0	0	0	0	0	0	0	163	107	97	89	116	105	104	108
genic_rr_10943	3	25952306	25959681	0.201385441	0.215384619	1.534	5.565	3.281666667	1.977080292	1.800927537	Zm00001d040076	25952306	25959681	4.845122695	0	120	61	genic	7375	18	13	12	11	13	12	12	12	12	13	12	7	0	0	0	0	0	0	0	0	3	0	177	116	105	92	106	106	101	112
genic_rr_10944	3	26045677	26047613	0	0					2.07102753	Zm00001d040079	26045677	26047613	0.034203746	0	2	0	genic	1936	0	0	0	0	0	0	0	0	0	0	0	0	0	0	0	0	0	0	0	0	0	0	0	0	0	0	0	0	0	0
genic_rr_10945	3	26104464	26106720	0	0.000274924					0				0	0	4	0	genic	2256	0	0	0	0	0	0	0	0	0	0	0	0	0	0	0	0	0	0	0	0	0	0	0	0	0	0	0	0	0	0
genic_rr_10946	3	26319889	26343497	0.280678351	0.258952193	4.3709		7.5643	6.818173653	5.854562464	Zm00001d040082	26319889	26343497	4.197210672	1	447	284	genic	23608	28	19	18	18	17	18	19	21	20	18	19	7	2	1	1	0	2	1	0	0	0	0	385	219	211	214	188	210	207	221
genic_rr_10947	3	26931529	26935231	0.246287347	0.237570555	6.7525		-0.795	-3.396326531	11.22451345	Zm00001d040084	26931529	26935231	6.693617427	0	34	22	genic	3702	17	11	10	11	11	12	10	11	11	11	11	0	0	0	0	1	0	0	0	0	0	0	65	35	40	39	27	38	46	36
genic_rr_10948	3	26976836	26977327	0	0					0				0	0	0	0	genic	491	0	0	0	0	0	0	0	0	0	0	0	0	0	0	0	0	0	0	0	0	0	0	0	0	0	0	0	0	0	0
genic_rr_10949	3	26988619	26989794	0.070879999	0.054245567					0				0	0	11	6	genic	1175	10	8	7	9	7	6	9	7	7	7	8	2	0	0	0	0	0	0	1	0	0	0	55	33	42	41	29	48	48	38
genic_rr_1095	1	41589278	41590864	0.148698252	0.131904407	2.016166667		-0.785	0.848691729	2.298486385	Zm00001d028641	41589278	41590864	6.295976967	1	77	58	genic	1586	19	13	16	12	15	13	11	14	12	15	11	2	1	0	0	1	0	0	2	2	0	1	73	76	58	49	40	46	50	54
genic_rr_10950	3	27065943	27068338	0.050527477	0.114810001					0				0	1	11	1	genic	2395	0	0	0	0	0	0	0	0	0	0	0	1	0	0	0	0	0	0	0	0	0	0	25	8	11	7	7	10	7	15
genic_rr_10951	3	27133419	27141104	0.229873619	0.159015511	1.492013333	8.455	1.93845	3.752269394	2.677056021	Zm00001d040090	27133419	27141104	6.034248482	7	241	141	genic	7685	33	23	24	22	24	22	23	22	23	22	22	5	1	1	0	1	1	0	1	1	0	2	202	147	135	159	121	160	141	132
genic_rr_10952	3	27158115	27160809	0	0					0				0	0	0	0	genic	2694	0	0	0	0	0	0	0	0	0	0	0	0	0	0	0	0	0	0	0	0	0	0	0	0	0	0	0	0	0	0
genic_rr_10953	3	27328294	27329043	0	0					0				0	0	0	0	genic	749	0	0	0	0	0	0	0	0	0	0	0	0	0	0	0	0	0	0	0	0	0	0	0	0	0	0	0	0	0	0
genic_rr_10954	3	27358348	27364324	0.283677331	0.260508704	-0.054022222	0.347666667	0.951	0.156869993	0	Zm00001d040094	27358348	27364324	1.877368551	0	250	160	genic	5976	27	17	16	18	16	17	18	18	19	19	16	0	1	1	0	1	0	0	0	0	0	1	222	132	106	141	97	133	108	137
genic_rr_10955	3	27389098	27390122	0.184316428	0.131593932					0				0	0	15	5	genic	1024	6	4	3	4	4	4	4	4	4	4	4	0	0	0	0	0	0	0	0	0	0	0	52	19	11	16	6	16	14	17
genic_rr_10956	3	27425353	27426229	0.361769547	0.282935432					0	Zm00001d040100	27425353	27426229	2.118604636	0	70	46	genic	876	11	8	8	8	7	8	7	8	9	8	8	9	0	0	0	0	0	0	0	0	0	0	20	14	14	14	13	15	14	23
genic_rr_10957	3	27618737	27620233	0.140044887	0.016684727	11.1			11.1	0				0	0	3	1	genic	1496	2	0	0	1	0	2	0	1	0	1	0	0	0	0	0	0	0	0	0	0	0	0	0	0	0	0	1	0	0	0
genic_rr_10958	3	27621668	27623670	0.138342748	0.034250552			15.3		0				0	0	7	2	genic	2002	3	0	1	2	1	2	0	2	1	2	1	0	0	0	0	0	0	0	0	0	0	0	3	3	3	3	6	3	4	0
genic_rr_10959	3	27649396	27652314	0	0.007783967			10.8		0				0	0	2	0	genic	2918	0	0	0	0	0	0	0	0	0	0	0	0	0	0	0	1	0	0	0	0	0	0	3	7	7	9	3	2	10	11
genic_rr_1096	1	41591107	41596895	0.12176734	0.117722035	8.195	15.2	9.897777778	9.471463415	0	Zm00001d028642	41591107	41596895	4.724327257	0	186	144	genic	5788	31	22	25	20	24	23	20	21	20	22	21	3	2	0	0	1	1	1	0	1	1	1	227	108	103	127	118	134	129	119
genic_rr_10960	3	27799971	27800931	0	0					0				0	0	0	0	genic	960	0	0	0	0	0	0	0	0	0	0	0	0	0	0	0	0	0	0	0	0	0	0	0	0	0	0	0	0	0	0
genic_rr_10961	3	27840060	27843743	0.151650153	0.114249728	1.408		2.750363636	0.279076782	1.457297871	Zm00001d040107	27840060	27843743	4.309610599	2	111	85	genic	3683	18	11	14	11	17	15	15	17	17	13	18	3	0	0	2	1	1	0	1	1	1	0	135	98	108	96	82	74	85	76
genic_rr_10962	3	27850931	27852740	0.117881051	0.10033825	0.179733333		0.022076923	0.9957	0				0	0	81	60	genic	1809	28	19	19	20	20	19	20	21	20	18	18	0	0	0	0	1	0	0	0	0	0	1	126	56	69	68	58	56	67	53
genic_rr_10963	3	27953105	27954241	0.147596315	0.122378825	-0.277791667	2.2	-0.45075	-0.80212532	8.887594654	Zm00001d040109	27953105	27954241	5.037462885	1	41	31	genic	1136	28	19	21	21	21	21	22	22	20	20	21	0	1	0	0	0	0	0	0	0	0	0	174	54	58	54	51	61	43	49
genic_rr_10964	3	27957742	27958215	0.104088455	0.041856971					0	Zm00001d040110	27957742	27958215	6.566454393	0	6	3	genic	473	2	0	0	0	1	0	1	1	1	0	1	0	0	0	0	0	0	0	0	0	0	0	4	0	1	0	2	1	0	0
genic_rr_10965	3	27971283	27971801	0	0					0	Zm00001d040111	27971283	27971801	5.381123742	0	0	0	genic	518	0	0	0	0	0	0	0	0	0	0	0	0	0	0	0	0	0	0	0	0	0	0	0	0	0	0	0	0	0	0
genic_rr_10966	3	27973901	27974206	0	0					0	Zm00001d040112	27973901	27974206	3.274726852	0	0	0	genic	305	0	0	0	0	0	0	0	0	0	0	0	0	0	0	0	0	0	0	0	0	0	0	0	0	0	0	0	0	0	0
genic_rr_10967	3	28018444	28020104	0	0					8.599983906	Zm00001d040113	28018444	28020104	0	0	0	0	genic	1660	0	0	0	0	0	0	0	0	0	0	0	0	0	0	0	0	0	0	0	0	0	0	0	0	0	0	0	0	0	0
genic_rr_10968	3	28212133	28213976	0	0.025143952					0				0	0	14	0	genic	1843	0	0	0	0	0	0	0	0	0	0	0	0	0	0	0	0	0	0	0	0	0	0	19	23	22	30	23	17	17	23
genic_rr_10969	3	28229697	28230965	0.336906327	0.19247918	0.726	-21.6	-3.9472	0.352061433	8.892651343	Zm00001d040116	28229697	28230965	3.545993439	0	36	17	genic	1268	12	11	11	11	11	11	11	11	11	11	11	0	1	0	0	1	0	0	1	0	0	0	49	40	37	45	46	35	34	33
genic_rr_1097	1	41696883	41698484	0.156331932	0.091990245	5.662055556	8.318	5.456133333	4.745880899	0	Zm00001d028643	41696883	41698484	3.652663997	0	49	30	genic	1601	12	6	6	6	5	5	5	7	5	5	6	2	0	0	0	0	0	0	1	0	0	0	103	79	69	69	56	66	79	74
genic_rr_10970	3	28234385	28236975	0.101615003	0.084300784	3.2125	4.77	1.8225	2.814189189	0	Zm00001d040117	28234385	28236975	4.938978173	1	86	30	genic	2590	10	5	7	6	5	6	5	9	4	8	7	4	1	0	0	1	0	0	1	1	0	0	95	72	68	53	70	47	69	56
genic_rr_10971	3	28238999	28239742	0.293466792	0.213076798	0.886095238	1.666	1.801923077	0.953066838	0	Zm00001d040118	28238999	28239742	5.283542976	0	38	26	genic	743	10	5	5	5	5	7	5	5	5	5	5	1	0	0	0	0	0	0	0	0	0	0	24	30	31	45	32	29	32	29
genic_rr_10972	3	28257656	28258249	0	0					0	Zm00001d040120	28257656	28258249	5.049877946	0	0	0	genic	593	0	0	0	0	0	0	0	0	0	0	0	0	0	0	0	0	0	0	0	0	0	0	0	0	0	0	0	0	0	0
genic_rr_10973	3	28342493	28343839	0.14608722	0.040166714		14.2	14.2		0				0	0	13	6	genic	1346	8	4	3	4	4	5	5	5	4	5	4	0	0	1	0	2	0	1	0	1	0	0	22	70	76	72	64	70	52	66
genic_rr_10974	3	28444734	28454983	0.445230772	0.419273744	3.11695	6.84	3.8623	2.870639875	7.22372234	Zm00001d040123	28444734	28454983	5.445479673	1	165	88	genic	10249	3	2	2	2	2	2	2	2	2	2	2	2	1	0	0	0	0	0	2	0	0	0	93	62	62	65	59	48	62	63
genic_rr_10975	3	28464665	28466799	0.291993887	0.222747212	-2.51		0.95215	-1.300544681	0	Zm00001d040124	28464665	28466799	5.789558195	0	98	38	genic	2134	7	2	2	2	2	2	2	2	2	2	3	1	0	0	0	0	0	0	0	0	0	0	55	35	37	51	43	25	39	38
genic_rr_10976	3	28534287	28541148	0.152612906	0.103427234	3.777368421	-9.615	6.702631579	3.358081937	0				0	0	237	148	genic	6861	17	14	15	12	16	14	12	14	18	13	12	7	2	0	0	0	1	1	1	0	1	0	230	147	153	164	129	177	153	163
genic_rr_10977	3	28623780	28627767	0.263550081	0.173427627	2.836393939		2.464541667	3.366802228	0	Zm00001d040127	28623780	28627767	4.180148943	0	189	78	genic	3987	12	7	7	6	8	8	5	7	7	5	6	1	1	2	2	0	0	1	1	1	0	1	127	136	127	131	133	137	129	121
genic_rr_10978	3	28668662	28677463	0.297747487	0.230263754	7.107142857		9.1925	1.524753521	10.54849085	Zm00001d040129	28668662	28677463	3.428024846	0	189	85	genic	8801	11	7	6	6	6	7	6	5	5	6	6	2	2	0	2	0	1	0	1	1	0	3	161	93	85	106	107	110	105	84
genic_rr_10979	3	28711131	28713722	0.160504697	0.155253986	-11.105		2.073333333	-7.691851852	7.06816757	Zm00001d040130	28711131	28713722	6.83496334	1	58	29	genic	2591	20	14	15	13	12	15	13	13	13	13	15	0	0	0	0	0	1	0	1	0	0	0	30	8	19	27	22	17	14	15
genic_rr_1098	1	41716530	41717715	0	0					0				0	0	0	0	genic	1185	0	0	0	0	0	0	0	0	0	0	0	0	0	0	0	0	0	0	0	0	0	0	0	0	0	0	0	0	0	0
genic_rr_10980	3	28853090	28854282	0.093926273	0.032078423	11.3		-5.07	8.026	0				0	0	3	1	genic	1192	6	6	3	5	5	3	4	5	5	4	4	0	0	0	1	0	0	0	0	0	0	0	3	7	10	4	6	9	8	7
genic_rr_10981	3	28977570	28978298	0	0					0				0	0	0	0	genic	728	0	0	0	0	0	0	0	0	0	0	0	0	0	0	0	0	0	0	0	0	0	0	0	0	0	0	0	0	0	0
genic_rr_10982	3	29032711	29034750	0	0					0				0	0	3	0	genic	2039	0	0	0	0	0	0	0	0	0	0	0	0	0	0	0	0	0	0	0	0	0	0	0	0	0	0	0	0	0	0
genic_rr_10983	3	29053844	29055169	0	0					0				0	0	0	0	genic	1325	0	0	0	0	0	0	0	0	0	0	0	0	0	0	0	0	0	0	0	0	0	0	0	0	0	0	0	0	0	0
genic_rr_10984	3	29076402	29087672	0	0					0	Zm00001d040141	29076402	29087672	0.067743326	0	1	0	genic	11270	0	0	0	0	0	0	0	0	0	0	0	0	0	0	0	0	0	0	0	0	0	0	0	0	0	0	0	0	0	0
genic_rr_10985	3	29090120	29096389	0.361487781	0.380232597	3.314705882	8.98	4.1975	2.718705179	7.563202923	Zm00001d040142	29090120	29096389	5.461892928	0	122	76	genic	6269	14	6	6	7	8	6	6	6	8	6	6	2	0	0	0	0	0	0	0	1	0	0	44	44	48	44	41	36	30	36
genic_rr_10986	3	29125843	29141429	0.550996369	0.434294926	1.933142857		1.37775	2.966878151	0	Zm00001d040144	29125843	29141429	1.8896737	0	304	182	genic	15586	22	17	17	16	17	18	17	19	18	17	17	2	0	1	1	0	1	2	1	0	0	0	150	167	163	131	177	150	156	127
genic_rr_10987	3	29163755	29173445	0.383251523	0.115916374			4.91		0	Zm00001d040146	29163755	29173445	1.407383742	0	41	7	genic	9690	8	8	7	8	7	7	7	8	7	7	7	2	0	0	0	0	0	0	0	0	1	0	82	56	43	52	42	45	41	37
genic_rr_10988	3	29191550	29194489	0.339612563	0.197371624	2.504888889		-0.13	2.347954106	2.37712229	Zm00001d040147	29191550	29194489	5.743036079	0	79	38	genic	2939	13	10	10	10	10	9	9	10	9	9	10	0	0	0	1	0	0	2	0	0	0	2	78	57	44	53	48	44	46	34
genic_rr_10989	3	29230164	29233762	0.232663257	0.205494775	3.2775	6.27	2.67	5.585259259	0	Zm00001d040148	29230164	29233762	5.18586259	4	132	94	genic	3598	28	20	18	20	21	23	20	22	21	20	20	4	0	0	0	0	1	1	0	0	1	0	68	79	80	67	71	84	91	66
genic_rr_1099	1	41719545	41721606	0.150206627	0.103445874	4.005		1.6	4.285897436	0				0	0	12	9	genic	2061	6	4	5	4	3	3	4	3	4	5	4	0	0	0	0	0	0	0	1	0	0	0	19	25	33	29	24	32	27	24
genic_rr_10990	3	29238403	29239929	0.319217689	0.118662345	1.98	3.29	3.29	3.29	0	Zm00001d040149	29238403	29239929	0.609805674	0	25	15	genic	1526	2	2	1	1	2	1	1	2	2	2	1	8	0	0	0	0	0	0	0	0	0	0	51	13	11	16	9	7	16	8
genic_rr_10991	3	29240217	29240918	0	0					0				0	0	0	0	genic	701	0	0	0	0	0	0	0	0	0	0	0	0	0	0	0	0	0	0	0	0	0	0	0	0	0	0	0	0	0	0
genic_rr_10992	3	29271520	29275778	0.234566527	0.172553809	0.0055	0.866666667	1.3695	-0.331914286	0	Zm00001d040152	29271520	29275778	3.959523666	0	54	27	genic	4258	14	7	7	7	7	7	8	8	11	9	7	1	0	0	0	0	0	0	0	1	0	1	27	44	44	32	40	42	32	27
genic_rr_10993	3	29316628	29318539	0	0					0				0	1	0	0	genic	1911	0	0	0	0	0	0	0	0	0	0	0	0	0	0	0	0	0	0	0	0	0	0	0	0	0	0	0	0	0	0
genic_rr_10994	3	29437444	29458737	0.357538736	0.288784533	2.952904242	4.55625	4.359177647	2.598668303	4.583074397	Zm00001d040154	29437444	29458737	3.186741061	0	304	256	genic	21293	30	23	25	22	25	24	23	24	26	24	23	3	0	0	0	0	1	0	1	3	2	1	153	133	135	124	108	114	108	117
genic_rr_10995	3	29580356	29584912	0.348930498	0.319549246	3.983684211	-0.069333333	2.766666667	3.625941022	5.513972455	Zm00001d040155	29580356	29584912	3.898976903	1	91	54	genic	4556	24	17	17	18	18	17	18	18	17	17	17	2	0	0	0	0	0	0	0	1	0	0	110	37	50	28	37	33	29	43
genic_rr_10996	3	29588852	29590774	0.27579597	0.231942357	2.982233333		9.725	3.379064615	0	Zm00001d040157	29588852	29590774	4.079209135	0	26	19	genic	1922	10	2	3	4	3	2	3	3	4	2	4	0	0	0	0	0	0	0	0	0	0	0	4	3	5	5	3	3	3	4
genic_rr_10997	3	29625662	29626648	0.10003589	0.103270613					0	Zm00001d040158	29625662	29626648	2.672309337	0	2	1	genic	986	1	0	0	0	0	0	1	1	0	0	0	0	0	0	0	0	0	0	0	0	0	0	0	1	0	0	0	0	0	0
genic_rr_10998	3	29654835	29657131	0.256299167	0.117772722					0	Zm00001d040159	29654835	29657131	0.836495959	0	8	4	genic	2296	2	1	1	1	1	1	1	1	1	1	1	0	0	0	0	0	0	0	0	0	0	0	1	0	0	0	0	2	0	0
genic_rr_10999	3	29671949	29675882	0.263733241	0.184119552	2.156919231	0.114	3.28136	1.727989123	0	Zm00001d040160	29671949	29675882	5.470152978	0	111	74	genic	3933	11	9	7	10	10	8	5	8	8	6	6	0	0	2	2	1	0	0	1	1	0	0	163	112	77	81	70	83	86	81
genic_rr_11	1	217904	219526	0	0					0				0	0	0	0	genic	1622	0	0	0	0	0	0	0	0	0	0	0	0	0	0	0	0	0	0	0	0	0	0	0	0	0	0	0	0	0	0
genic_rr_110	1	3974143	3987731	0.211527662	0.157911764	6.623333333	8.02	6.56125	7.348179272	0				0	1	452	272	genic	13588	18	15	9	11	9	12	12	11	11	11	12	3	3	1	0	0	2	2	1	0	2	0	229	219	228	219	192	192	189	232
genic_rr_1100	1	41725195	41726068	0.155075321	0.112406349	3.355875		3.847142857	2.553762195	15.44534426	Zm00001d028647	41725195	41726068	9.990331196	0	44	33	genic	873	14	6	6	5	9	5	3	5	6	8	6	0	1	0	1	0	0	0	0	2	1	0	73	48	44	46	41	44	44	44
genic_rr_11000	3	29759877	29766821	0.577667909	0.431739377	0.505846154		0.3655	0.509485149	0				0	0	139	88	genic	6944	12	7	5	5	3	5	4	6	6	5	5	0	0	1	0	1	0	0	0	1	0	0	141	97	86	73	96	94	92	95
genic_rr_11001	3	29846486	29852954	0.261578169	0.295926609	3.528416667	0.864	2.8713125	1.870785047	7.46618796	Zm00001d040163	29846486	29852954	5.936817448	1	103	57	genic	6468	13	9	9	8	8	8	8	7	9	8	8	4	0	2	0	0	0	0	0	0	0	0	258	143	125	147	121	115	119	125
genic_rr_11002	3	29854180	29858304	0.20002677	0.12856136	5.55		5.55		0	Zm00001d040164	29854180	29858304	8.103729355	0	88	27	genic	4124	16	8	8	10	10	9	9	9	10	9	9	0	0	0	0	0	0	0	0	0	0	0	228	88	51	65	70	72	76	77
genic_rr_11003	3	30043617	30172018	0.237643319	0.166155377	2.665169697	0.926657143	3.758514286	2.186359023	0	Zm00001d040166	30043617	30172018	4.695152742	0	1655	617	genic	128401	31	17	20	20	19	20	19	19	21	20	21	12	2	3	3	5	0	2	4	2	2	2	873	542	505	510	494	519	505	526
genic_rr_11004	3	30449625	30452363	0.170769869	0.183893622	1.27		0.003333333	-2.53	8.037752195	Zm00001d040169	30449625	30452363	3.714966041	0	21	12	genic	2738	1	0	0	0	0	0	0	0	0	0	0	0	0	0	0	2	0	0	0	0	0	0	75	61	53	39	52	48	42	49
genic_rr_11005	3	30518924	30520051	0.163389524	0.158161183	2.13		1.296	1.700455696	4.573496037	Zm00001d040171	30518924	30520051	4.452805581	0	28	17	genic	1127	2	0	0	0	1	1	0	1	0	0	0	0	1	0	0	0	0	0	0	0	0	1	72	35	23	21	22	25	31	25
genic_rr_11006	3	30544411	30545361	0.410181523	0.395990332	-0.2635		-0.9185	-1.770638298	8.848502924	Zm00001d040172	30544411	30545361	5.850481961	0	26	17	genic	950	3	0	0	0	1	1	0	1	0	0	0	0	1	0	0	0	0	0	0	0	0	0	43	18	9	12	8	11	14	9
genic_rr_11007	3	30593009	30594535	0.172275401	0.154870911	5.05	0.465	1.86	2.240625	10.80586086	Zm00001d040173	30593009	30594535	8.147904038	0	48	33	genic	1526	12	8	7	8	8	9	8	6	6	7	8	1	0	1	0	0	0	0	0	0	0	0	66	32	37	52	42	39	32	40
genic_rr_11008	3	30633138	30635367	0	0					0				0	0	0	0	genic	2229	0	0	0	0	0	0	0	0	0	0	0	0	0	0	0	0	0	0	0	0	0	0	0	0	0	0	0	0	0	0
genic_rr_11009	3	30685394	30692365	0.335718195	0.252517227	0.072436667	0.109	0.267748571	1.387501905	8.598322592	Zm00001d040178	30685394	30692365	6.595743213	0	344	226	genic	6971	16	11	12	9	13	12	10	9	10	9	10	1	1	2	0	0	0	0	0	1	0	0	94	41	45	67	60	60	45	59
genic_rr_1101	1	41792756	41796270	0.123358171	0.091393735	-0.257583333		-0.084666667	-0.768357595	0	Zm00001d028649	41792756	41796270	3.928955212	1	139	96	genic	3514	38	27	29	24	29	25	25	26	27	26	25	3	0	0	0	0	0	0	0	1	1	1	286	166	172	165	176	181	172	152
genic_rr_11010	3	30975610	30980210	0.216400548	0.182860351	6.1	1.05	6.40375	5.804384146	5.674848484	Zm00001d040183	30975610	30980210	6.299747695	0	175	155	genic	4600	16	10	11	10	11	10	10	10	12	11	10	4	0	0	0	1	0	0	0	4	1	0	97	91	93	114	100	98	112	113
genic_rr_11011	3	31042767	31047281	0.258534188	0.234501888	7.2325	2.62	5.96	8.751052632	1.870604446	Zm00001d040185	31042767	31047281	5.706759765	1	276	193	genic	4514	13	8	8	8	8	9	10	8	9	7	10	4	0	0	1	0	0	1	1	0	1	0	138	80	88	87	88	94	101	87
genic_rr_11012	3	31047438	31052508	0.298289209	0.222705344			2.92		0	Zm00001d040186	31047438	31052508	3.573023802	1	198	92	genic	5070	23	14	15	12	14	15	12	14	14	14	14	0	0	0	0	0	0	1	1	1	1	2	226	200	190	199	158	180	188	193
genic_rr_11013	3	31070233	31071159	0	0					0	Zm00001d040187	31070233	31071159	0.022903568	0	1	0	genic	926	0	0	0	0	0	0	0	0	0	0	0	0	0	0	0	0	0	0	0	0	0	0	0	0	0	0	0	0	0	0
genic_rr_11014	3	31148377	31151382	0.149939088	0.09495902	-0.309			-0.309	6.197516572	Zm00001d040188	31148377	31151382	4.369942401	0	53	17	genic	3005	6	6	4	5	5	5	5	4	5	4	5	0	0	0	2	0	0	0	0	0	0	0	71	34	27	23	28	32	37	27
genic_rr_11015	3	31401124	31403248	0.231330709	0.15756884	8.78		2.285	7.783134715	0	Zm00001d040189	31401124	31403248	8.525507388	0	41	26	genic	2124	14	8	9	7	10	9	7	6	8	8	9	0	0	0	1	0	0	0	0	0	0	0	40	17	20	14	22	17	24	16
genic_rr_11016	3	31509737	31513060	0.710937178	0.402854139				0.151	13.51336452	Zm00001d040190	31509737	31513060	9.913107906	1	134	43	genic	3323	14	12	10	10	9	9	10	11	10	10	11	1	0	0	0	0	1	0	1	0	0	0	71	43	64	55	59	59	40	50
genic_rr_11017	3	31619279	31626394	0.383978465	0.375442533			7.25	3.79091018	7.654520117	Zm00001d040191	31619279	31626394	5.716951982	0	339	219	genic	7115	8	4	4	4	3	4	4	3	6	3	6	1	0	1	0	0	0	0	0	0	0	0	59	44	40	40	45	35	37	33
genic_rr_11018	3	31627408	31630769	0.238460464	0.23734634	7.0125	7.856	7.059571429	7.035056995	4.227634838	Zm00001d040192	31627408	31630769	6.501731011	2	139	97	genic	3361	16	9	11	10	10	12	14	10	11	10	11	6	0	0	0	0	0	0	0	0	1	0	55	7	6	9	10	7	4	4
genic_rr_11019	3	31631301	31641725	0.337388538	0.27652108	1.633666667	2.178611111	1.680897436	1.546976073	0	Zm00001d040193	31631301	31641725	3.179927593	0	295	231	genic	10424	20	11	11	10	11	12	13	13	10	10	11	1	0	0	0	0	0	0	0	0	0	0	121	53	55	50	46	49	48	43
genic_rr_1102	1	41801401	41802524	0.124682827	0.089189321	2.51181	1.91	2.628333333	1.729962188	7.910452362	Zm00001d028651	41801401	41802524	5.643141524	0	37	23	genic	1123	18	9	9	10	8	8	8	9	9	10	8	1	1	0	0	0	0	0	0	0	0	0	182	101	90	99	94	100	95	102
genic_rr_11020	3	31688639	31691224	0	0					0				0	0	2	0	genic	2585	0	0	0	0	0	0	0	0	0	0	0	0	0	0	0	0	0	0	0	0	0	0	0	0	0	0	0	0	0	0
genic_rr_11021	3	31701671	31703349	0.189430022	0.146754624	3.96125625	-0.915866667	-0.951466667	3.344228555	1.582570437	Zm00001d040196	31701671	31703349	5.666445845	0	68	56	genic	1678	11	7	6	7	7	7	7	7	8	8	9	4	0	1	0	0	0	0	0	0	1	0	185	62	75	66	57	70	78	70
genic_rr_11022	3	31705710	31707058	0.214617395	0.187827973	1.355777778		0.134333333	1.554966837	0	Zm00001d040197	31705710	31707058	6.023414034	0	52	35	genic	1348	13	8	6	6	7	7	6	8	7	8	7	3	0	0	0	0	0	0	0	0	0	0	211	55	48	41	42	40	54	37
genic_rr_11023	3	31720341	31722326	0.112399193	0.096229501	2.977	1.655	2.45	-2.835804878	4.875766964	Zm00001d040201	31720341	31722326	4.429389839	0	20	17	genic	1985	9	4	7	3	4	5	4	6	3	5	5	3	0	1	0	0	0	0	0	0	0	0	33	21	19	32	19	30	7	14
genic_rr_11024	3	31827897	31838331	0.271957156	0.18241126	-1.269486111	-0.044285714	-0.615693548	0.813502991	5.886244424	Zm00001d040202	31827897	31838331	12.2855381	1	493	250	genic	10434	29	21	21	20	20	21	22	22	20	21	21	7	1	0	1	1	0	0	2	1	0	0	265	208	198	195	181	193	173	189
genic_rr_11025	3	31841673	31847295	0.251393934	0.176677487	5.393825	5.613888889	5.668695652	5.27494451	2.016539171	Zm00001d040203	31841673	31847295	2.916008866	0	120	89	genic	5622	23	15	16	14	15	15	15	14	16	14	16	7	1	1	0	0	0	0	0	0	0	0	137	85	90	87	57	72	56	83
genic_rr_11026	3	32003230	32005866	0.198446014	0.145463315	7.135454545		7.662727273	9.210093458	0	Zm00001d040204	32003230	32005866	6.252341784	1	56	48	genic	2636	16	7	9	8	7	10	7	9	11	9	12	0	0	0	0	0	0	1	0	0	0	0	63	70	57	65	55	50	43	43
genic_rr_11027	3	32011584	32013797	0.287228242	0.221420602	5.37825	7.73	6.745307692	6.564465483	0	Zm00001d040205	32011584	32013797	4.439917415	1	78	52	genic	2213	16	6	12	10	7	10	8	9	11	9	13	4	0	0	0	0	1	0	0	1	0	0	104	91	91	90	80	73	61	71
genic_rr_11028	3	32044099	32044920	0.364840378	0.243349195				-1.78	0				0	0	75	56	genic	821	24	13	16	14	12	12	12	15	13	13	15	4	0	0	0	0	0	0	0	0	0	0	136	122	102	104	111	107	84	91
genic_rr_11029	3	32076843	32079601	0.474013941	0.18939181					0	Zm00001d040209	32076843	32079601	5.216005188	0	7	1	genic	2758	0	0	0	0	0	0	0	0	0	0	0	0	0	0	0	0	0	0	0	0	0	0	0	0	0	0	0	0	0	0
genic_rr_1103	1	41807789	41810717	0	0					0				0	0	1	0	genic	2928	0	0	0	0	0	0	0	0	0	0	0	0	0	0	0	0	0	0	0	0	0	0	0	0	0	0	0	0	0	0
genic_rr_11030	3	32101450	32101662	0	0					0	Zm00001d040210	32101450	32101662	7.942332994	0	2	0	genic	212	0	0	0	0	0	0	0	0	0	0	0	0	0	0	0	0	0	0	0	0	0	0	0	0	0	0	0	0	0	0
genic_rr_11031	3	32118444	32118656	0.305500149	0.261086181	10.5			11.07884615	0	Zm00001d040211	32118444	32118656	1.347110616	1	3	3	genic	212	2	0	0	0	0	0	0	0	0	0	0	0	0	0	0	0	0	0	0	0	0	0	0	0	1	1	0	0	2	0
genic_rr_11032	3	32141755	32141967	0.095977604	0.032807956				5.23	0	Zm00001d040212	32141755	32141967	9.552334275	0	1	1	genic	212	0	0	0	0	0	0	0	0	0	0	0	0	0	0	0	0	0	0	0	0	0	0	0	4	3	3	1	3	0	4
genic_rr_11033	3	32148638	32152132	0.3509969	0.287254224	0.618382456		0.657515217	0.7311645	5.296990604	Zm00001d040213	32148638	32152132	4.528879924	0	180	129	genic	3494	11	5	6	7	7	8	7	7	8	5	7	0	0	0	1	0	0	0	1	1	0	0	134	81	91	72	97	82	91	79
genic_rr_11034	3	32351595	32353238	0.582906695	0.350467921	0.1405		0.745166667	0.238191176	0				0	0	14	6	genic	1643	2	1	1	1	1	1	1	1	1	1	1	0	0	0	0	0	0	0	0	0	0	0	30	11	12	13	14	12	14	9
genic_rr_11035	3	32388537	32391284	0.247735959	0.30583434	1.842857143		4.63	3.446046512	0	Zm00001d040215	32388537	32391284	6.888184879	0	79	49	genic	2747	10	6	7	4	6	6	6	7	6	6	8	2	2	0	1	0	0	0	1	0	0	0	45	42	55	45	26	41	41	39
genic_rr_11036	3	32393165	32395998	0.132653651	0.02533783		6.54	6.54		0				0	0	10	3	genic	2833	4	1	1	1	1	2	1	0	1	0	1	1	0	0	0	0	0	0	0	0	0	0	95	39	37	43	39	48	38	39
genic_rr_11037	3	32532960	32533717	0	0					0				0	0	0	0	genic	757	0	0	0	0	0	0	0	0	0	0	0	0	0	0	0	0	0	0	0	0	0	0	0	0	0	0	0	0	0	0
genic_rr_11038	3	32561179	32570368	0.439193344	0.392213785	2.950685714	3.564615385	2.971875	2.739133812	5.777445869	Zm00001d040218	32561179	32570368	4.520939681	1	207	105	genic	9189	7	3	3	3	4	4	4	4	4	3	5	2	0	0	1	0	1	0	0	1	0	0	99	87	79	89	81	89	70	86
genic_rr_11039	3	32571750	32572187	0	0					0				0	0	0	0	genic	437	0	0	0	0	0	0	0	0	0	0	0	0	0	0	0	0	0	0	0	0	0	0	0	0	0	0	0	0	0	0
genic_rr_1104	1	41833738	41838204	0.254336169	0.182733495	2.335909091	3.467684211	3.245928571	1.722601036	14.1370541	Zm00001d028653	41833738	41838204	9.520042318	1	151	102	genic	4466	12	7	9	6	7	6	6	7	6	6	6	4	0	0	0	0	0	0	0	0	0	0	55	52	39	30	31	40	34	46
genic_rr_11040	3	32671215	32675049	0.351349536	0.292705082	0.939681818	4.603333333	5.7475	3.426407025	3.896784174	Zm00001d040220	32671215	32675049	5.210319391	1	100	63	genic	3834	18	12	12	11	12	12	12	14	12	10	14	1	0	0	0	0	0	0	0	0	0	0	77	70	67	87	58	71	70	80
genic_rr_11041	3	32675617	32678236	0.307101827	0.371050303	7.45125		4.603333333	9.805251799	0	Zm00001d040221	32675617	32678236	6.077759841	0	45	30	genic	2619	7	4	5	3	4	5	5	5	5	5	6	0	0	0	0	1	0	0	0	0	0	0	45	32	37	52	37	45	32	48
genic_rr_11042	3	32685138	32687678	0.312344887	0.343326107	7.427142857		10.3	5.895663957	0	Zm00001d040222	32685138	32687678	1.75554662	0	9	9	genic	2540	6	2	3	2	4	3	2	2	4	2	4	0	0	0	0	0	0	0	0	0	0	0	2	0	1	0	2	0	2	2
genic_rr_11043	3	32749014	32750911	0.347008269	0.256044637	0.93585		0.39085	1.0551	0	Zm00001d040223	32749014	32750911	0.347442586	0	37	28	genic	1897	12	6	6	6	7	5	5	7	6	5	8	1	0	0	0	0	0	0	0	0	0	0	13	39	30	29	32	27	28	26
genic_rr_11044	3	32974823	32976064	0.444542989	0.353154438	-3.298		-5.23	-4.856305609	2.229149514	Zm00001d040228	32974823	32976064	1.5075009	0	14	9	genic	1241	3	0	0	0	1	0	0	0	0	0	1	0	0	0	0	0	0	0	0	0	0	0	23	16	17	26	17	18	11	26
genic_rr_11045	3	33110293	33110631	0	0					0				0	0	0	0	genic	338	0	0	0	0	0	0	0	0	0	0	0	0	0	0	0	0	0	0	0	0	0	0	0	0	0	0	0	0	0	0
genic_rr_11046	3	33137872	33139498	0.291046252	0.285401874	3.095625	11.7	3.05475	2.605347561	0	Zm00001d040232	33137872	33139498	0.46635514	0	40	30	genic	1626	10	4	4	5	5	5	4	3	5	4	6	1	0	0	1	0	0	0	0	0	0	0	20	9	16	25	19	18	12	20
genic_rr_11047	3	33140377	33144906	0.353248097	0.305486019	2.55	9.7	3.569	3.697993255	8.550501457	Zm00001d040233	33140377	33144906	4.174953306	0	145	123	genic	4529	12	7	7	9	7	7	7	8	9	8	8	1	0	0	0	0	0	0	0	0	0	0	126	43	61	58	51	55	45	65
genic_rr_11048	3	33191029	33198395	0.348109028	0.283596817	2.158038462		2.360666667	1.85163542	3.612370569	Zm00001d040234	33191029	33198395	3.385568273	1	200	146	genic	7366	8	4	6	5	7	5	5	6	4	4	7	1	1	0	0	0	0	0	0	2	0	0	47	63	74	74	77	69	61	85
genic_rr_11049	3	33200742	33208919	0.348960244	0.295415994	5.033038462		12.7	4.665982126	11.32766576	Zm00001d040235	33200742	33208919	4.783728969	0	212	177	genic	8177	12	8	10	10	9	11	11	8	10	8	12	6	1	1	0	0	0	0	0	3	0	0	131	93	88	79	108	76	90	86
genic_rr_1105	1	41844935	41848759	0.1910356	0.170293136	9.306666667		12.15	9.055	8.923370389	Zm00001d028654	41844935	41848759	3.370206005	1	33	11	genic	3824	7	4	4	4	4	5	3	3	4	3	5	3	1	0	0	0	0	0	0	0	0	0	44	53	39	28	35	44	36	40
genic_rr_11050	3	33244332	33246922	0	0					0				0	0	0	0	genic	2590	0	0	0	0	0	0	0	0	0	0	0	0	0	0	0	0	0	0	0	0	0	0	0	0	0	0	0	0	0	0
genic_rr_11051	3	33378958	33383589	0.143181362	0.116612869	4.315111111	7.733333333	3.315	4.602630016	0				0	0	225	192	genic	4631	21	12	13	13	17	12	12	14	12	11	18	1	0	1	1	1	0	0	0	1	0	0	111	135	134	124	118	141	134	140
genic_rr_11052	3	33388631	33389089	0	0					0				0	0	0	0	genic	458	0	0	0	0	0	0	0	0	0	0	0	0	0	0	0	0	0	0	0	0	0	0	0	0	0	0	0	0	0	0
genic_rr_11053	3	33401353	33402804	0.159538336	0.121124453	4.683		2.121	5.233178808	9.06367519	Zm00001d040242	33401353	33402804	6.573242417	0	58	43	genic	1451	12	6	6	6	6	5	5	5	7	5	7	0	0	0	0	0	0	0	0	0	0	0	55	70	48	49	54	60	55	53
genic_rr_11054	3	33410918	33414673	0.17633993	0.131150352	-0.712744		-0.1944	0.612423871	8.957811384	Zm00001d040243	33410918	33414673	6.169355183	1	129	89	genic	3755	21	13	13	11	13	14	14	14	13	13	14	0	0	0	0	0	0	0	0	1	0	0	63	73	67	70	64	65	58	51
genic_rr_11055	3	33433245	33434570	0.237123304	0.177997449	2.864714286		1.44	4.002895616	4.867822999	Zm00001d040244	33433245	33434570	7.114157936	0	42	33	genic	1325	11	7	8	7	8	9	7	7	9	6	6	2	0	0	0	1	0	0	1	2	0	0	46	34	43	32	41	33	43	32
genic_rr_11056	3	33490795	33491514	0.187041137	0.157398347	3.31		3.31	3.31	0	Zm00001d040245	33490795	33491514	5.11369722	0	20	18	genic	719	15	7	11	8	9	8	10	8	10	7	9	2	0	0	0	0	0	0	0	0	0	0	19	5	4	3	3	3	6	5
genic_rr_11057	3	33613548	33614517	0.170901915	0.148995533					0	Zm00001d040246	33613548	33614517	4.351051756	0	11	8	genic	969	10	5	6	5	6	6	6	6	7	5	7	1	0	0	0	1	0	0	0	0	0	0	35	14	21	31	12	16	21	12
genic_rr_11058	3	33681248	33682108	0.153370901	0.107816766	-0.354	13.4	7.756666667	2.818415842	5.041324757	Zm00001d040247	33681248	33682108	4.693485174	0	21	15	genic	860	13	5	5	6	6	5	6	7	5	5	6	3	0	0	0	0	0	0	0	0	1	0	56	19	18	17	9	9	17	10
genic_rr_11059	3	33740978	33743632	0.155191011	0.108394893	-0.39025	0.428666667	-0.359615385	-0.445248899	0	Zm00001d040248	33740978	33743632	0.671090807	0	91	70	genic	2654	28	20	20	21	22	21	19	21	21	17	19	2	2	0	0	0	0	0	0	2	0	0	202	102	110	113	86	114	105	110
genic_rr_1106	1	41897894	41901694	0.393913089	0.200422873	1.26	-0.3645	1.26	-0.328105263	12.13344375	Zm00001d028655	41897894	41901694	6.340549996	1	60	22	genic	3800	5	4	2	3	4	2	4	3	1	2	2	4	0	0	0	0	0	0	0	0	0	0	146	72	74	64	54	55	63	68
genic_rr_11060	3	33801129	33802069	0.187745591	0.160351186	-5.428342857		3.777090909	-0.715457098	5.01567681	Zm00001d040249	33801129	33802069	5.920912958	0	41	29	genic	940	7	6	5	4	6	6	5	5	6	6	6	0	0	0	1	0	0	0	0	0	0	0	84	30	32	40	41	33	42	32
genic_rr_11061	3	33857210	33859958	0	0					0				0	0	0	0	genic	2748	0	0	0	0	0	0	0	0	0	0	0	0	0	0	0	0	0	0	0	0	0	0	0	0	0	0	0	0	0	0
genic_rr_11062	3	34109530	34110479	0.229392585	0.155279012			1.65		0	Zm00001d040252	34109530	34110479	0.174828329	0	41	31	genic	949	10	5	4	6	8	5	4	4	4	3	6	0	0	1	1	0	0	0	0	0	0	0	53	45	41	38	35	33	32	39
genic_rr_11063	3	34132017	34133320	0.148358015	0.123990798	1.375		-2.09	1.178478261	0	Zm00001d040253	34132017	34133320	3.722210852	0	70	37	genic	1303	11	7	6	6	7	8	7	10	6	6	8	1	0	0	0	0	0	1	0	0	0	0	31	42	35	45	37	38	36	39
genic_rr_11064	3	34201668	34202867	0.268647043	0.163731506	6.314666667		9.61	4.13162963	5.937398243	Zm00001d040254	34201668	34202867	2.852186846	0	18	7	genic	1199	5	3	3	3	3	3	4	3	3	3	3	1	0	0	0	0	0	1	0	0	0	0	18	35	25	23	24	21	15	27
genic_rr_11065	3	34251100	34253343	0	0					0				0	0	0	0	genic	2243	0	0	0	0	0	0	0	0	0	0	0	0	0	0	0	0	0	0	0	0	0	0	0	0	0	0	0	0	0	0
genic_rr_11066	3	34256905	34263420	0.797148021	0.296804966	8.32	2.67	4.775	5.912271468	11.83262766	Zm00001d040257	34256905	34263420	7.526555355	1	311	164	genic	6515	6	2	2	2	2	2	2	2	2	3	2	3	2	0	0	0	1	1	0	0	0	0	168	116	100	99	102	95	107	109
genic_rr_11067	3	34373666	34378966	0.53697719	0.389008481	3.392857143	3.23	2.68	3.459022869	3.818842218	Zm00001d040259	34373666	34378966	4.650485989	1	112	71	genic	5300	4	1	2	2	1	3	1	2	2	2	2	2	0	0	1	0	0	0	0	0	0	0	64	39	43	37	32	47	46	37
genic_rr_11068	3	34385034	34385420	0.240651784	0.153155534			1.44	1.44	0	Zm00001d040260	34385034	34385420	11.66765755	0	1	1	genic	386	0	0	0	0	0	0	0	0	0	0	0	0	0	0	0	0	0	0	0	0	0	0	1	0	0	0	0	0	0	0
genic_rr_11069	3	34652668	34657191	0.172773154	0.150033758	-1.223	0.388	2.044666667	6.075714286	0				0	1	66	23	genic	4523	7	1	3	3	1	3	3	3	3	2	3	3	1	0	0	0	0	0	0	0	0	0	195	101	101	100	99	88	82	96
genic_rr_1107	1	42051353	42054601	0.355526966	0.170810045	-4.9094	-4.9094	3.8	-4.239554348	9.508068121	Zm00001d028656	42051353	42054601	7.045301802	1	30	9	genic	3248	2	0	0	0	0	0	0	0	0	1	0	2	0	0	0	0	0	0	0	0	0	0	91	30	31	25	17	19	27	29
genic_rr_11070	3	34730647	34732561	0.309902892	0.218764061	1.340728571	0.88005	1.42002	0.630439835	6.226760619	Zm00001d040264	34730647	34732561	5.950987352	0	39	29	genic	1914	6	4	2	2	3	2	2	2	3	2	2	2	1	0	0	0	0	0	0	0	0	0	61	38	33	45	41	27	29	28
genic_rr_11071	3	35056424	35060100	0.300589442	0.226940287	1.623857143	4.09	1.566	1.228273412	0	Zm00001d040265	35056424	35060100	2.274017871	0	89	55	genic	3676	5	1	1	1	1	1	1	1	2	1	1	2	1	0	1	1	0	0	1	0	0	0	142	99	97	84	96	99	85	85
genic_rr_11072	3	35094355	35099823	0	0					0				0	0	0	0	genic	5468	0	0	0	0	0	0	0	0	0	0	0	0	0	0	0	0	0	0	0	0	0	0	0	0	0	0	0	0	0	0
genic_rr_11073	3	35119839	35130918	0.386043924	0.349008495	2.309273684	1.64	2.454035714	2.58988661	0	Zm00001d040268	35119839	35130918	5.094985528	0	526	412	genic	11079	20	15	17	15	17	15	16	16	15	14	15	2	1	0	1	0	0	0	1	1	2	0	239	175	184	164	173	146	168	170
genic_rr_11074	3	35197326	35199956	0.183995324	0.199159613	2.881186957	0.731	1.70285	2.417108303	4.20981573	Zm00001d040269	35197326	35199956	0.365304838	0	42	25	genic	2630	7	3	3	4	4	3	3	3	2	3	3	2	0	0	0	0	0	0	0	0	0	0	83	52	41	46	39	37	49	32
genic_rr_11075	3	35200228	35207787	0.30252319	0.245430989	2.7807925	-0.204495	2.777733333	2.904847302	3.816648544	Zm00001d040270	35200228	35207787	5.113867132	0	218	146	genic	7559	12	9	6	6	8	7	7	8	8	6	6	4	0	0	1	0	0	1	2	0	0	0	123	109	113	110	121	104	117	130
genic_rr_11076	3	35243925	35244473	0.098642214	0.096727722					12.46236956	Zm00001d040271	35243925	35244473	12.34079973	0	2	2	genic	548	1	0	0	0	0	0	0	0	0	0	0	0	0	0	0	0	0	0	0	0	0	0	9	10	18	17	17	13	17	15
genic_rr_11077	3	35298875	35300319	0	0					0				0	0	0	0	genic	1444	0	0	0	0	0	0	0	0	0	0	0	0	0	0	0	0	0	0	0	0	0	0	0	0	0	0	0	0	0	0
genic_rr_11078	3	35350411	35356233	0.250169618	0.167083121	2.801895	1.39	2.315193333	2.290199019	11.63803196	Zm00001d040274	35350411	35356233	7.218749272	0	131	71	genic	5822	9	3	3	2	3	3	5	3	2	3	2	3	0	0	0	0	0	2	0	0	0	0	163	113	117	115	115	130	113	116
genic_rr_11079	3	35356505	35357660	0.222059745	0.137732855	1.3838		1.7104	1.521965318	0	Zm00001d040275	35356505	35357660	4.05525832	0	28	11	genic	1155	4	3	3	3	2	3	5	3	2	3	3	2	0	0	0	0	0	1	0	0	0	0	96	16	14	17	23	20	17	26
genic_rr_1108	1	42055800	42056585	0.360764818	0.141730755					0				0	0	32	17	genic	785	4	1	1	1	1	1	2	1	0	1	0	3	0	0	0	0	0	0	0	0	0	0	84	51	41	55	44	41	51	57
genic_rr_11080	3	35447344	35450045	0.475643568	0.297049003	4.625	3.68	2.445	3.940070053	6.995031188	Zm00001d040276	35447344	35450045	6.5588968	0	135	74	genic	2701	9	6	6	4	2	3	4	5	4	3	4	5	0	0	0	0	0	0	0	0	0	1	84	47	31	37	43	54	40	42
genic_rr_11081	3	35453772	35455007	0.218902044	0.15154396			0.913	0.913	0	Zm00001d040277	35453772	35455007	1.300758659	0	21	13	genic	1235	2	1	2	2	3	1	2	1	2	2	2	1	0	0	0	0	0	1	1	0	0	0	32	20	13	6	13	16	16	16
genic_rr_11082	3	35457174	35462504	0.164177274	0.155845624	3.1256		3.142	5.014614731	12.0173531	Zm00001d040278	35457174	35462504	7.323410314	0	171	145	genic	5330	20	10	15	13	13	15	14	16	14	13	12	1	0	2	1	1	0	0	1	0	0	1	176	108	99	100	123	105	100	101
genic_rr_11083	3	35510649	35520277	0.136270619	0.104616164	-0.140133333	4.0915	2.499561905	1.587848068	7.32693344	Zm00001d040279	35510649	35520277	4.90494155	1	232	163	genic	9628	18	5	8	6	10	6	7	9	9	6	7	3	0	2	0	0	0	2	0	0	1	1	240	116	134	124	132	150	138	139
genic_rr_11084	3	35652118	35654852	0.155304986	0.117042347	2.56		2.024333333	0.214948864	2.17098365	Zm00001d040281	35652118	35654852	8.157028399	0	129	85	genic	2734	16	13	13	13	11	14	12	12	13	12	13	1	1	0	0	0	1	0	0	0	0	0	71	61	66	59	69	69	72	55
genic_rr_11085	3	35692155	35692739	0.109663106	0.073973279	0.714	-0.056666667	2.235	1.290105634	0	Zm00001d040285	35692155	35692739	3.759803326	0	13	9	genic	584	10	5	6	5	5	6	7	7	5	5	7	20	0	0	0	0	1	0	0	0	0	0	70	55	45	45	57	60	59	60
genic_rr_11086	3	35721411	35728565	0.298272916	0.247853669	2.593166667	2.976666667	1.854	2.293573099	7.822235619	Zm00001d040286	35721411	35728565	6.143704257	0	321	212	genic	7154	22	9	12	14	13	12	12	13	15	10	13	3	2	3	0	1	0	1	1	1	0	1	230	169	146	127	154	163	162	168
genic_rr_11087	3	35732184	35735342	0	0					0				0	0	2	0	genic	3158	0	0	0	0	0	0	0	0	0	0	0	0	0	0	0	0	0	0	0	0	0	0	0	0	0	0	0	0	0	0
genic_rr_11088	3	35908042	35908935	0	0					0				0	0	0	0	genic	893	0	0	0	0	0	0	0	0	0	0	0	0	0	0	0	0	0	0	0	0	0	0	0	0	0	0	0	0	0	0
genic_rr_11089	3	35941532	35951651	0.235229616	0.130876464	1.601533333	11.3	1.215727273	1.877377734	6.137877351	Zm00001d040290	35941532	35951651	7.017759982	0	577	399	genic	10119	12	8	8	8	8	9	9	8	7	9	10	17	1	2	2	1	0	0	1	1	3	2	188	179	186	163	197	200	175	186
genic_rr_1109	1	42104873	42105539	0.412606899	0.26372896	9.06	9.06	-3.55	9.706666667	0				0	0	17	10	genic	666	3	2	2	2	2	2	2	2	2	3	2	2	0	0	0	0	1	0	0	0	0	0	58	26	18	24	21	26	22	10
genic_rr_11090	3	36013414	36017372	0.305748259	0.173446084	3.929166667	1.2975	4.137142857	4.00395288	0				0	0	156	111	genic	3958	9	5	6	6	6	6	7	7	5	6	8	4	1	1	0	0	0	0	1	1	3	2	93	63	69	55	68	82	71	79
genic_rr_11091	3	36020981	36021268	0	0					0				0	1	0	0	genic	287	0	0	0	0	0	0	0	0	0	0	0	0	0	0	0	0	0	0	0	0	0	0	0	0	0	0	0	0	0	0
genic_rr_11092	3	36027929	36029668	0.258551	0.256267337	4.017428571		3.884285714	0.396849558	11.43477731	Zm00001d040293	36027929	36029668	6.016563694	0	30	22	genic	1739	14	11	9	9	10	12	10	10	9	10	9	0	1	0	0	0	0	0	0	0	0	0	71	28	23	22	28	21	29	29
genic_rr_11093	3	36194689	36199305	0.219273695	0.195613405	4.175777778		2.215833333	3.840388013	11.55474252	Zm00001d040294	36194689	36199305	6.539117994	0	152	81	genic	4616	13	12	9	9	11	13	10	11	10	10	9	2	2	0	0	0	0	0	0	1	2	0	177	71	54	62	71	68	69	67
genic_rr_11094	3	36255672	36256522	0.064812626	0.053495125	1.53		0.529566667	0.03	0				0	0	7	3	genic	850	6	5	7	5	6	7	6	6	6	6	5	0	0	0	0	0	0	0	0	0	0	1	34	34	28	20	24	18	22	32
genic_rr_11095	3	36259400	36260123	0	0.16155143			12.35	12.35	0				0	0	6	0	genic	723	0	0	0	0	0	0	0	0	0	0	0	0	0	0	0	0	0	0	0	0	0	0	3	2	2	1	1	0	1	4
genic_rr_11096	3	36319753	36320169	0	0					9.378003403	Zm00001d040297	36319753	36320169	9.183454721	0	0	0	genic	416	0	0	0	0	0	0	0	0	0	0	0	0	0	0	0	0	0	0	0	0	0	0	0	0	0	0	0	0	0	0
genic_rr_11097	3	36417931	36418257	0	0					0				0	0	0	0	genic	326	0	0	0	0	0	0	0	0	0	0	0	0	0	0	0	0	0	0	0	0	0	0	0	0	0	0	0	0	0	0
genic_rr_11098	3	36490987	36491586	0	0					0				0	0	0	0	genic	599	0	0	0	0	0	0	0	0	0	0	0	0	0	0	0	0	0	0	0	0	0	0	0	0	0	0	0	0	0	0
genic_rr_11099	3	36498228	36498710	0	0					0				0	0	0	0	genic	482	0	0	0	0	0	0	0	0	0	0	0	0	0	0	0	0	0	0	0	0	0	0	0	0	0	0	0	0	0	0
genic_rr_111	1	3988430	3996967	0	0					0				0	0	0	0	genic	8537	0	0	0	0	0	0	0	0	0	0	0	0	0	0	0	0	0	0	0	0	0	0	0	0	0	0	0	0	0	0
genic_rr_1110	1	42111830	42113942	0.367169903	0.165470034	6.375	3.548333333	5.8950625	6.642560976	0				0	0	72	32	genic	2112	8	5	4	4	6	5	6	5	5	6	5	2	1	0	0	0	3	0	0	1	0	0	94	74	57	53	58	58	80	80
genic_rr_11100	3	36557966	36563190	0.146455958	0.119872982	1.308		0.422357143	0.499723696	7.244476091	Zm00001d040301	36557966	36563190	5.756511384	1	129	97	genic	5224	21	16	18	16	15	18	16	18	16	15	16	2	1	0	0	0	1	0	1	0	0	0	97	51	60	56	54	64	60	47
genic_rr_11101	3	36669164	36675206	0.196280089	0.16344288	2.734937209	1.12725	3.342665	2.892385244	6.417050547	Zm00001d040302	36669164	36675206	4.74581156	0	243	164	genic	6042	16	6	7	6	7	6	5	8	8	6	7	10	0	1	0	1	1	1	0	2	0	0	118	79	100	80	84	68	90	80
genic_rr_11102	3	36817316	36823842	0.239060433	0.20765414	2.397389286		3.95730625	2.986633375	0	Zm00001d040303	36817316	36823842	4.695899458	0	261	212	genic	6526	17	6	7	10	8	8	5	7	8	7	7	0	0	0	0	1	0	0	0	0	0	0	119	98	99	104	93	99	99	97
genic_rr_11103	3	36892545	36892988	0.132659237	0.07914546					0	Zm00001d040304	36892545	36892988	3.015283044	0	13	9	genic	443	10	3	4	2	3	3	2	3	5	3	4	0	0	0	0	0	0	0	0	0	0	0	42	25	12	9	16	12	12	18
genic_rr_11104	3	36893536	36902030	0.241636289	0.199002022	7.04442963	9.936666667	6.333538462	6.617929804	2.706269728	Zm00001d040305	36893536	36902030	5.589504352	0	272	180	genic	8494	27	15	17	17	14	15	12	17	14	15	14	4	0	1	0	0	0	0	0	0	1	0	112	79	71	64	63	66	70	57
genic_rr_11105	3	36998433	36999059	0	0					0				0	0	0	0	genic	626	0	0	0	0	0	0	0	0	0	0	0	0	0	0	0	0	0	0	0	0	0	0	0	0	0	0	0	0	0	0
genic_rr_11106	3	36999882	37000898	0	0					0				0	0	0	0	genic	1016	0	0	0	0	0	0	0	0	0	0	0	0	0	0	0	0	0	0	0	0	0	0	0	0	0	0	0	0	0	0
genic_rr_11107	3	37004302	37006317	0.127635542	0.09005105	2.803333333		2.98375	4.301093333	7.717278613	Zm00001d040308	37004302	37006317	5.208051652	0	84	64	genic	2015	22	14	17	13	16	14	14	15	16	14	15	2	1	1	0	0	0	0	0	0	0	0	229	140	138	123	119	128	131	154
genic_rr_11108	3	37107695	37114751	0.32851535	0.235239992	0.647886957		-1.61375	0.95167349	9.771457947	Zm00001d040309	37107695	37114751	5.163880607	0	185	133	genic	7056	9	4	4	5	4	2	5	5	5	4	4	2	0	1	0	0	0	1	0	0	1	1	260	91	93	94	89	95	101	101
genic_rr_11109	3	37114976	37116953	0.278397767	0.243146626	0.991875	1.49	1.49	1.266044226	0	Zm00001d040310	37114976	37116953	3.640467028	0	54	43	genic	1977	8	3	2	3	3	4	2	3	4	3	4	1	0	0	0	0	0	0	0	0	0	0	53	31	13	24	31	35	32	32
genic_rr_1111	1	42116981	42126702	0.379655752	0.196323705	0.363636364	-0.765	1.164	0.543206642	0	Zm00001d028660	42116981	42126702	5.237210816	1	184	67	genic	9721	12	7	8	6	9	5	7	7	5	7	6	4	2	0	0	1	1	0	0	0	1	0	243	135	125	116	113	113	135	124
genic_rr_11110	3	37403121	37412755	0.542845334	0.503390284	4.272929268		2.605	1.782109252	6.936470486	Zm00001d040311	37403121	37412755	4.866401898	1	259	167	genic	9634	4	3	2	2	2	2	2	1	2	2	2	1	1	0	0	0	0	0	2	0	0	0	90	55	59	41	65	62	58	63
genic_rr_11111	3	37521244	37527593	0.449798268	0.40542306	2.396859649	2.253333333	2.915461538	2.269142549	0	Zm00001d040312	37521244	37527593	5.624302072	0	241	123	genic	6349	9	4	4	3	5	6	4	6	4	4	5	3	0	0	1	0	1	0	0	0	0	2	118	84	90	82	84	90	87	85
genic_rr_11112	3	37580844	37581797	0.263044376	0.197935926	2.18		2.18	2.18	0	Zm00001d040313	37580844	37581797	2.171326314	0	7	5	genic	953	7	3	3	3	2	4	4	3	2	3	2	0	0	0	0	0	0	0	0	0	0	0	18	14	16	11	13	16	15	15
genic_rr_11113	3	37618168	37622190	0.235547141	0.191497255	3.805875	13.2	4.769	3.909262009	11.94187021	Zm00001d040314	37618168	37622190	6.693074947	1	121	103	genic	4022	17	9	9	10	8	10	9	9	9	7	10	3	0	0	0	0	0	0	0	0	0	0	38	52	58	53	53	61	49	42
genic_rr_11114	3	37693604	37698000	0.177772231	0.146954712	1.0776	1.3015	-0.0695	0.81406338	0	Zm00001d040315	37693604	37698000	4.957323189	0	34	24	genic	4396	7	2	2	2	2	3	2	4	3	1	3	3	0	0	0	0	0	0	0	0	0	0	25	22	12	15	16	24	11	16
genic_rr_11115	3	37802079	37807763	0.201082241	0.195143816	2.539208333	-0.935	1.54025	1.598394183	0	Zm00001d040317	37802079	37807763	5.372506757	1	171	108	genic	5684	14	6	3	8	6	2	7	6	5	4	4	6	0	0	0	0	0	0	0	1	1	0	77	50	43	45	52	51	44	58
genic_rr_11116	3	37808012	37817360	0.270842347	0.255375642	0.052347826	-0.297	0.473411765	0.379962171	5.488747547	Zm00001d040318	37808012	37817360	5.192096353	1	238	154	genic	9348	20	10	11	11	12	8	11	14	13	8	11	7	0	2	1	0	0	0	1	0	1	0	77	78	72	75	67	76	58	86
genic_rr_11117	3	37923664	37936779	0.27633852	0.256677341	0.848742857	4.056	1.252405128	1.81717046	2.733896037	Zm00001d040320	37923664	37936779	2.990483825	0	510	301	genic	13115	23	12	13	15	12	14	12	14	11	10	13	9	1	0	0	0	3	0	0	1	2	0	272	154	143	158	155	145	167	165
genic_rr_11118	3	37993717	37995805	0.272414809	0.250421642	3.650181818	1.896333333	3.566425532	3.701022037	0				0	0	168	125	genic	2088	13	10	7	10	7	9	9	11	8	7	10	3	0	0	0	0	0	0	0	1	1	0	86	28	27	29	26	29	20	23
genic_rr_11119	3	37997055	38010551	0.363140484	0.31487882	4.085		3.655285714	2.48088785	0				0	1	380	293	genic	13496	21	13	13	14	14	14	13	14	14	11	14	4	2	1	0	0	2	0	0	0	1	1	271	131	120	145	130	140	148	138
genic_rr_1112	1	42128655	42129990	0.293675637	0.230959639	10.3	6.98	9.93	10.3	0	Zm00001d028661	42128655	42129990	5.608836098	0	43	15	genic	1335	6	3	3	3	3	3	3	3	3	3	3	4	0	0	0	0	1	0	0	1	0	0	48	39	33	29	30	43	29	44
genic_rr_11120	3	38197170	38197511	0.290190753	0.236253284	7.051525		7.754025	7.48537403	12.6220707	Zm00001d040323	38197170	38197511	8.122769169	0	9	8	genic	341	6	2	2	1	2	3	3	3	3	2	3	0	1	0	0	0	0	0	0	0	0	0	62	17	7	12	15	15	8	15
genic_rr_11121	3	38203704	38204900	0.175146503	0.13148128					0	Zm00001d040324	38203704	38204900	3.043659363	0	3	1	genic	1196	2	2	1	1	2	3	2	2	1	1	1	0	0	1	1	0	0	0	0	0	0	0	9	5	16	10	16	11	11	12
genic_rr_11122	3	38294402	38299380	0.042824958	0.033003086					0				0	0	2	2	genic	4978	0	0	0	0	0	0	0	0	0	0	0	0	0	0	0	0	0	0	0	0	0	0	13	11	6	6	6	7	16	6
genic_rr_11123	3	38299877	38304645	0.306975999	0.108434632			13.9		0	Zm00001d040326	38299877	38304645	1.025761779	0	15	2	genic	4768	4	4	4	4	4	4	4	4	4	4	4	0	0	0	0	0	0	1	0	0	0	0	108	29	24	31	26	24	39	33
genic_rr_11124	3	38307615	38310386	0.061985522	0.00103284			15	15	0				0	0	6	1	genic	2771	0	0	0	0	0	0	0	0	0	0	0	0	0	0	0	0	0	0	0	1	0	0	7	6	5	3	4	5	12	4
genic_rr_11125	3	38375080	38380515	0.091430661	0.049777844					9.765222693	Zm00001d040331	38375080	38380515	4.883788261	0	163	15	genic	5435	9	3	1	1	2	3	3	2	2	1	2	2	0	0	0	0	1	0	0	0	0	0	150	90	89	89	106	104	107	100
genic_rr_11126	3	38384939	38407118	0.39128369	0.518965791			8.75		0				0	0	31	15	genic	22179	4	2	2	2	1	0	0	2	2	1	1	0	1	0	0	0	0	0	0	0	0	0	68	10	20	18	15	9	14	21
genic_rr_11127	3	38407996	38413383	0.261106579	0.158652115	1.53		-0.262	2.47047619	0	Zm00001d040333	38407996	38413383	0.410479141	0	29	17	genic	5387	5	2	2	2	1	2	2	3	2	0	2	0	1	0	0	0	0	0	0	0	0	0	15	8	12	9	10	10	9	14
genic_rr_11128	3	38519353	38522310	0.329874078	0.287346538			10.86	10.39326316	11.52527242	Zm00001d040334	38519353	38522310	7.444729115	1	71	41	genic	2957	6	0	0	0	0	0	0	0	0	0	0	0	0	1	0	0	0	0	0	0	0	0	21	10	19	13	14	20	25	13
genic_rr_11129	3	38594554	38595060	0	0					0				0	0	0	0	genic	506	0	0	0	0	0	0	0	0	0	0	0	0	0	0	0	0	0	0	0	0	0	0	0	0	0	0	0	0	0	0
genic_rr_1113	1	42229599	42239557	0.253247208	0.17157091	2.7692		4.915071429	1.737058252	7.335454312	Zm00001d028662	42229599	42239557	6.263680123	0	197	107	genic	9958	17	8	6	8	9	6	8	6	8	6	6	5	2	1	2	0	1	0	0	0	1	1	275	208	180	185	159	177	179	170
genic_rr_11130	3	38763843	38764632	0	0					0				0	0	2	0	genic	789	0	0	0	0	0	0	0	0	0	0	0	0	0	0	0	0	0	0	0	0	0	0	0	0	0	0	0	0	0	0
genic_rr_11131	3	38778973	38786131	0.331571802	0.242449853	2.377614286	2.37	1.60036	2.524086627	8.273902449	Zm00001d040340	38778973	38786131	4.70748924	1	204	150	genic	7158	20	15	17	15	15	16	18	15	18	13	15	3	0	1	0	0	0	1	1	1	1	0	122	113	152	157	125	144	131	144
genic_rr_11132	3	38862363	38865341	0.221998696	0.20420625	11.2625	8.09525	9.91525	12.19576037	10.05955104	Zm00001d040341	38862363	38865341	6.771407572	0	60	34	genic	2978	11	3	3	3	2	5	5	4	5	3	6	1	1	0	0	0	0	0	1	1	0	0	55	42	69	53	45	57	49	39
genic_rr_11133	3	39030992	39040579	0.301806797	0.166693317	1.515	1.33	7.617142857	8.533980263	1.348068947	Zm00001d040342	39030992	39040579	5.129421121	0	82	43	genic	9587	13	10	10	10	10	11	10	10	10	9	10	0	1	0	0	0	0	0	0	0	1	0	115	74	88	71	77	95	69	71
genic_rr_11134	3	39041880	39045335	0.308411873	0.199526589	6.616666667	12.7	7.138181818	8.538851675	8.936536537	Zm00001d040343	39041880	39045335	4.563321143	1	55	26	genic	3455	11	8	8	6	7	8	8	6	8	6	7	0	1	0	0	0	0	0	0	0	1	0	86	80	76	83	69	104	58	70
genic_rr_11135	3	39045836	39049419	0.252071843	0.197037347		6.15	3.417333333	1.4	9.932724009	Zm00001d040344	39045836	39049419	5.836000835	1	56	22	genic	3583	2	0	1	0	0	1	0	0	0	1	0	2	1	0	0	0	1	1	0	0	0	1	133	72	75	76	75	81	74	69
genic_rr_11136	3	39314836	39322904	0.407770028	0.274470468	1.88		3.256666667	-6.082928177	6.629039239	Zm00001d040348	39314836	39322904	4.488182616	0	265	153	genic	8068	9	7	8	7	8	8	8	8	8	7	8	2	1	0	0	0	1	1	0	1	1	1	129	93	100	121	86	123	104	91
genic_rr_11137	3	39391736	39392470	0.024998666	0.028223791					0				0	0	2	1	genic	734	0	1	0	0	0	0	0	0	1	0	1	0	0	0	0	0	0	0	0	0	0	0	3	1	1	2	5	1	2	3
genic_rr_11138	3	39393105	39396421	0.199407437	0.15001085	2.91	1.53	1.53	1.733905013	7.604973692	Zm00001d040351	39393105	39396421	5.158115911	0	37	30	genic	3316	16	11	12	11	12	13	11	12	11	10	12	1	0	1	0	0	0	0	0	0	0	0	17	16	15	21	11	15	15	18
genic_rr_11139	3	39647289	39648626	0	0					6.024147904	Zm00001d040356	39647289	39648626	2.953028473	0	2	0	genic	1337	0	0	0	0	0	0	0	0	0	0	0	0	0	0	0	0	0	0	0	0	0	0	0	0	0	0	0	0	0	0
genic_rr_1114	1	42281902	42284171	0.12048747	0.07328057	2.451		1.800833333	2.427462687	0	Zm00001d028664	42281902	42284171	2.779401413	0	70	55	genic	2269	27	11	15	14	14	10	14	13	12	12	13	1	1	0	2	0	1	0	1	0	0	0	61	47	45	58	45	51	52	39
genic_rr_11140	3	39649104	39653644	0.398758705	0.302363849	-2.89			2.481272727	10.88374028	Zm00001d040357	39649104	39653644	6.131175298	0	60	42	genic	4540	10	5	8	5	5	6	5	5	5	6	5	0	0	0	0	0	0	0	0	0	0	1	18	29	34	38	30	35	30	35
genic_rr_11141	3	39841432	39849816	0	0					0				0	0	0	0	genic	8384	0	0	0	0	0	0	0	0	0	0	0	0	0	0	0	0	0	0	0	0	0	0	0	0	0	0	0	0	0	0
genic_rr_11142	3	39908343	39913413	0.347365417	0.299836998	-1.6091		0.2659	4.514748421	5.331568016	Zm00001d040360	39908343	39913413	6.914625655	0	165	136	genic	5070	12	7	8	4	8	7	7	6	7	5	4	0	0	0	0	1	0	0	0	0	0	0	50	44	52	49	59	55	60	57
genic_rr_11143	3	40036927	40037825	0.193042062	0.164440555					0	Zm00001d040361	40036927	40037825	6.380989229	1	22	17	genic	898	11	6	6	6	7	5	7	6	6	6	6	0	0	0	1	0	0	0	0	0	0	0	12	17	16	14	26	14	17	19
genic_rr_11144	3	40080595	40084385	0.211161329	0.113294664	1.96	1.2975	2.272123077	1.681011806	0	Zm00001d040362	40080595	40084385	2.196859069	1	31	24	genic	3790	6	3	4	3	4	3	3	4	3	4	4	2	1	0	0	0	0	0	0	1	0	0	41	28	27	23	14	29	28	27
genic_rr_11145	3	40085191	40088463	0.296501494	0.189801412	2.69482		4.612932143	0.656295791	0	Zm00001d040363	40085191	40088463	1.746188551	0	51	25	genic	3272	3	0	0	0	2	0	0	0	0	1	1	0	0	0	0	0	0	0	0	1	0	0	36	40	28	30	38	29	41	34
genic_rr_11146	3	40090612	40092906	0.362495383	0.162045605	8.69		3.6425	4.632505308	14.1610616	Zm00001d040364	40090612	40092906	10.42589621	0	28	16	genic	2294	2	0	0	0	2	0	0	0	0	0	0	0	0	0	0	0	0	0	0	2	0	0	30	30	21	22	33	26	37	25
genic_rr_11147	3	40180433	40190546	0.42033506	0.245015364				3.1	0				0	0	260	154	genic	10113	24	13	16	14	16	18	15	18	17	15	16	9	0	0	0	2	0	1	2	2	3	0	142	117	131	129	117	130	125	126
genic_rr_11148	3	40204612	40225799	0.340439172	0.185499386	0.188823529	4.475	-0.2515	-0.891576577	0	Zm00001d040366	40204612	40225799	4.782524499	0	393	240	genic	21187	26	11	14	13	13	14	12	14	13	11	15	17	1	1	0	1	0	0	2	2	3	0	319	209	196	203	188	196	191	209
genic_rr_11149	3	40485059	40492537	0	0					0				0	0	0	0	genic	7478	0	0	0	0	0	0	0	0	0	0	0	0	0	0	0	0	0	0	0	0	0	0	0	0	0	0	0	0	0	0
genic_rr_1115	1	42291247	42292050	0.240805703	0.234448007	2.603666667		2.47025	2.019287129	8.34990558	Zm00001d028665	42291247	42292050	5.796173302	0	9	7	genic	803	6	2	2	2	2	2	2	2	2	2	2	0	0	0	0	0	0	0	0	0	0	0	43	12	11	7	12	11	11	9
genic_rr_11150	3	40524019	40531166	0.285192443	0.136164141	4.58			4.994268293	0	Zm00001d040369	40524019	40531166	0.029511574	0	107	74	genic	7147	18	13	12	11	12	10	10	11	9	11	10	2	1	1	0	1	0	1	0	0	2	0	174	123	134	117	128	117	110	114
genic_rr_11151	3	40532878	40546676	0.24043121	0.16279092	9.495		9.0165	4.90429932	5.533153069	Zm00001d040371	40532878	40546676	5.567898145	0	328	115	genic	13798	20	9	10	10	12	12	13	10	10	9	11	9	1	1	0	1	1	0	1	3	1	0	221	140	142	165	155	154	140	142
genic_rr_11152	3	40547924	40552973	0.242678395	0.165386126	1.365	1.33	1.595	1.655484634	0	Zm00001d040372	40547924	40552973	3.819723856	0	90	61	genic	5049	18	9	10	10	10	12	10	9	9	9	11	8	0	0	0	0	0	0	0	0	1	0	122	64	55	56	68	63	60	51
genic_rr_11153	3	40594451	40596646	0.192398918	0.11870848	-3.79		-0.407666667	-3.606727273	0	Zm00001d040373	40594451	40596646	0.193160154	0	32	16	genic	2195	14	7	8	9	10	9	9	8	9	8	9	0	0	0	1	0	0	0	0	0	1	0	74	58	52	46	56	52	48	48
genic_rr_11154	3	40748700	40749590	0.243325057	0.07917975					0				0	0	8	2	genic	890	2	1	1	2	2	1	2	2	2	1	1	1	0	0	0	0	0	0	0	0	0	0	3	3	5	3	1	2	2	1
genic_rr_11155	3	40750419	40751111	0.164098027	0.093781131	7.031666667	9.79	6.759230769	7.286576355	0				0	0	18	9	genic	692	9	5	7	6	6	7	6	7	7	7	6	3	0	0	0	1	0	0	0	2	0	0	56	24	36	30	34	32	25	27
genic_rr_11156	3	40753084	40754178	0	0					0				0	0	0	0	genic	1094	0	0	0	0	0	0	0	0	0	0	0	0	0	0	0	0	0	0	0	0	0	0	0	0	0	0	0	0	0	0
genic_rr_11157	3	40775270	40777938	0.142145808	0.122925558	-2.67		-1.2849	-2.67	6.826233557	Zm00001d040377	40775270	40777938	0.077299267	0	15	10	genic	2668	6	1	1	2	1	1	2	1	1	1	1	2	0	0	0	0	0	0	0	0	0	0	24	9	8	9	11	12	8	13
genic_rr_11158	3	40797071	40798611	0.178301807	0.123148645					0				0	0	28	18	genic	1540	7	2	1	4	0	1	2	2	1	1	4	3	0	0	0	0	0	0	0	1	0	0	32	11	12	16	14	8	7	15
genic_rr_11159	3	40803245	40804697	0.217352329	0.135506143	-10.745	-14.925	-14.925	-6.429506399	3.662412733	Zm00001d040379	40803245	40804697	6.426345892	0	53	37	genic	1452	12	8	6	8	8	9	9	5	11	7	7	4	0	0	0	0	0	0	0	0	0	0	24	10	8	8	11	13	10	13
genic_rr_1116	1	42392374	42392922	0.21535683	0.188810996	1.10275		1.39	1.231913043	0	Zm00001d028667	42392374	42392922	4.226348744	0	10	9	genic	548	8	4	4	4	4	4	4	4	4	4	4	0	0	0	0	0	0	0	0	0	0	0	48	15	13	11	13	12	16	12
genic_rr_11160	3	40805293	40806640	0.200620533	0.130067154	5.076	4.153333333	4.911428571	4.515950413	2.703932845	Zm00001d040380	40805293	40806640	0.318687283	0	42	26	genic	1347	12	6	5	5	5	7	6	5	7	4	6	3	0	0	0	1	0	0	0	0	0	0	51	19	26	17	20	26	18	21
genic_rr_11161	3	40861828	40871645	0.179086423	0.149002227	4.091407222	4.823333333	4.2314375	6.239936873	0				0	1	156	132	genic	9817	23	13	14	11	11	13	11	13	12	11	14	3	2	0	0	0	0	0	2	1	0	0	162	68	60	63	82	79	74	83
genic_rr_11162	3	40872493	40873464	0.18555353	0.13658318	7.17	7.17	7.17	7.17	0	Zm00001d040382	40872493	40873464	2.539805963	0	16	11	genic	971	13	4	3	3	3	3	2	3	3	3	3	2	0	1	0	0	0	0	0	0	0	0	30	22	12	14	27	21	24	20
genic_rr_11163	3	40873806	40877173	0.392067706	0.382378063	2.843111111	2.84	3.740727273	4.142468254	0	Zm00001d040383	40873806	40877173	5.741917713	0	60	44	genic	3367	12	5	4	4	5	4	5	4	3	4	4	2	0	0	0	0	0	0	0	0	1	0	37	15	9	18	13	10	10	9
genic_rr_11164	3	40907364	40908661	0	0					0	Zm00001d040385	40907364	40908661	0.01965502	0	0	0	genic	1297	0	0	0	0	0	0	0	0	0	0	0	0	0	0	0	0	0	0	0	0	0	0	0	0	0	0	0	0	0	0
genic_rr_11165	3	40957086	40961328	0.135921178	0.091483949	8.772411765	13.2	7.729470588	8.874595647	2.199441881	Zm00001d040386	40957086	40961328	0.021140634	0	108	81	genic	4242	20	12	11	11	11	13	9	12	11	9	9	6	0	0	0	0	1	0	2	1	0	2	148	146	156	148	160	158	167	141
genic_rr_11166	3	40996638	41001613	0.29295368	0.249461638	10.8853		10.43193182	11.0875402	0				0	0	219	153	genic	4975	22	11	13	12	12	13	11	13	11	11	12	4	0	1	1	0	0	0	2	1	2	0	147	109	97	97	98	115	105	109
genic_rr_11167	3	41005050	41006364	0.037355701	0.052767547					0				0	0	1	1	genic	1314	0	0	0	0	0	0	0	0	0	0	0	0	0	0	0	0	0	0	0	0	0	0	0	0	0	0	0	0	0	0
genic_rr_11168	3	41017675	41024229	0.293791965	0.256645558	2.934		2.895	2.812444444	0	Zm00001d040389	41017675	41024229	6.535396202	1	310	222	genic	6554	24	12	13	12	14	12	13	12	14	11	12	4	1	0	1	0	1	0	1	1	0	0	150	73	74	76	86	93	78	87
genic_rr_11169	3	41115000	41122806	0.188932547	0.157945844	4.3445	-0.761		2.989979592	8.273920521	Zm00001d040390	41115000	41122806	7.606044786	0	20	12	genic	7806	15	8	8	9	8	7	7	9	7	7	8	2	0	0	0	1	0	1	0	0	0	0	6	6	7	10	5	8	7	8
genic_rr_1117	1	42435721	42438109	0.197333432	0.171404305	7.7298		7.595666667	8.493587629	9.37206214	Zm00001d028668	42435721	42438109	5.215631887	0	119	89	genic	2388	16	9	9	9	10	11	10	11	8	9	9	0	0	1	1	0	0	1	0	0	0	0	181	86	57	61	73	72	66	69
genic_rr_11170	3	41124192	41130989	0.217270963	0.217246735	-2.74475	0.0384	-2.391066667	-1.043416667	3.61716543	Zm00001d040392	41124192	41130989	5.042149645	0	129	105	genic	6797	26	16	18	15	16	16	16	18	15	17	17	6	0	0	0	0	0	0	2	2	0	0	121	63	73	63	58	69	65	59
genic_rr_11171	3	41209163	41210950	0.240937027	0.213220752	2.177572	-2.483333333	2.280857143	2.222621779	9.453529528	Zm00001d040393	41209163	41210950	4.08306935	0	40	31	genic	1787	14	6	10	7	7	7	8	9	8	6	8	10	0	0	0	0	0	0	1	1	0	0	68	24	27	31	27	30	24	21
genic_rr_11172	3	41248476	41249543	0.496464223	0.430826005					0				0	0	1	1	genic	1067	4	2	4	3	3	2	4	4	3	2	4	0	0	0	0	0	0	0	0	0	0	0	0	0	0	0	1	0	0	0
genic_rr_11173	3	41307697	41310069	0.198956739	0.186109051	3.0668		2.0062	2.93274904	1.40440276	Zm00001d040398	41307697	41310069	10.43026893	0	53	39	genic	2372	14	7	10	7	9	7	7	8	9	6	6	1	0	0	0	0	0	0	0	0	0	0	37	22	25	26	15	21	21	20
genic_rr_11174	3	41314143	41316176	0.164786664	0.086569763	-3.79		-4.331	-5.362626866	10.52023759	Zm00001d040399	41314143	41316176	8.011065078	1	43	15	genic	2033	11	5	8	6	6	6	6	6	6	5	5	2	0	0	0	0	0	1	1	1	0	0	85	53	29	44	38	50	38	46
genic_rr_11175	3	41337801	41339620	0	0					0				0	0	0	0	genic	1819	0	0	0	0	0	0	0	0	0	0	0	0	0	0	0	0	0	0	0	0	0	0	0	0	0	0	0	0	0	0
genic_rr_11176	3	41382312	41382913	0	0					0				0	0	0	0	genic	601	0	0	0	0	0	0	0	0	0	0	0	0	0	0	0	0	0	0	0	0	0	0	0	0	0	0	0	0	0	0
genic_rr_11177	3	41585464	41588346	0.063925826	0					0				0	0	1	1	genic	2882	0	0	0	0	0	0	0	0	0	0	0	0	0	0	0	0	0	0	0	0	0	0	0	0	0	0	0	0	0	0
genic_rr_11178	3	41706170	41706961	0	0					0				0	0	0	0	genic	791	0	0	0	0	0	0	0	0	0	0	0	0	0	0	0	0	0	0	0	0	0	0	0	0	0	0	0	0	0	0
genic_rr_11179	3	41714129	41721654	0.332813592	0.191882316	0.3752	4.498	3.88825	3.298455172	6.852965746	Zm00001d040408	41714129	41721654	4.117772742	0	183	81	genic	7525	13	9	8	7	8	7	8	8	8	7	8	21	1	1	0	0	0	2	1	0	0	0	234	131	123	135	134	138	129	137
genic_rr_1118	1	42440888	42454789	0.195938972	0.187311619	1.19628	-2.15	1.422216667	2.180610238	0				0	0	246	184	genic	13901	21	12	12	13	13	12	12	14	9	12	12	0	2	2	1	0	0	0	0	1	0	0	203	138	104	98	130	127	109	112
genic_rr_11180	3	41725412	41729804	0.425734889	0.131438318		-0.0952	-2.2626		0	Zm00001d040409	41725412	41729804	5.05574125	0	108	22	genic	4392	3	1	1	1	0	0	1	1	1	0	1	22	0	1	0	0	0	2	2	0	0	1	163	87	89	88	95	86	91	98
genic_rr_11181	3	42015187	42023609	0.414782514	0.19544546	5.42	9.91	7.276666667		4.094850367	Zm00001d040411	42015187	42023609	5.449270667	1	127	51	genic	8422	14	8	9	7	7	7	9	11	8	7	8	21	2	1	1	0	0	1	0	1	0	0	173	103	103	98	105	94	94	119
genic_rr_11182	3	42223446	42229577	0.041626886	0.028091662	4.401666667	-2.67	-0.716363636	-3.262589286	0				0	0	39	16	genic	6131	12	6	5	7	6	7	7	7	6	6	5	1	1	0	1	0	0	0	0	0	0	0	158	112	101	110	121	111	104	118
genic_rr_11183	3	42233620	42234145	0.00433964	0.027133695		1.89	1.89	1.89	0				0	0	6	1	genic	525	0	0	0	0	0	0	0	0	0	0	0	1	0	0	0	0	0	0	0	0	0	0	2	1	1	0	0	1	2	2
genic_rr_11184	3	42334607	42335461	0.440792171	0.156493819	4.53	3.97	4.765	4.979076305	0	Zm00001d040415	42334607	42335461	5.24584009	0	16	4	genic	854	1	1	1	1	1	0	1	1	0	0	1	5	0	1	0	0	0	1	0	0	0	1	50	35	41	42	37	37	39	50
genic_rr_11185	3	42358259	42375810	0.595308423	0.263748497		12	10.54428571	3.592621785	9.566342957	Zm00001d040416	42358259	42375810	5.67786016	1	262	125	genic	17551	11	4	4	5	5	5	6	5	4	4	3	3	3	2	1	1	0	1	0	1	1	1	316	165	176	150	155	175	177	181
genic_rr_11186	3	42398298	42399134	0.06598088	0.053357782					0				0	0	22	4	genic	836	0	0	0	0	0	0	1	1	0	0	1	2	1	0	0	2	0	1	1	0	0	0	40	53	44	46	43	54	56	53
genic_rr_11187	3	42564249	42567739	0.081605365	0.052805308					0				0	0	6	3	genic	3490	1	1	1	1	1	1	1	1	1	1	1	0	0	0	0	0	0	0	0	0	0	0	6	5	4	5	3	3	4	5
genic_rr_11188	3	42568935	42570510	0.137146811	0.108461249			2.11	-0.147659574	0				0	0	7	5	genic	1575	0	0	0	0	0	0	0	0	0	0	0	0	0	0	0	0	0	1	0	0	0	0	1	3	0	0	3	2	0	1
genic_rr_11189	3	42672281	42680006	0.3040947	0.246498843	3.39875		4.494	3.949554795	5.459036778	Zm00001d040422	42672281	42680006	7.57140267	3	293	230	genic	7725	14	6	7	9	7	6	6	6	6	5	7	3	2	1	0	4	0	0	0	0	0	1	251	132	146	142	146	151	134	158
genic_rr_1119	1	42455227	42457109	0.116496325	0.098752599	-0.2895		5.716666667	2.690353591	0				0	1	60	31	genic	1882	18	11	10	9	11	9	10	12	9	10	11	0	1	0	0	0	0	0	0	0	0	1	196	65	63	57	63	73	64	45
genic_rr_11190	3	42817665	42819244	0.128086848	0.084313001	0.964		0.964	0.964	0	Zm00001d040423	42817665	42819244	4.079394718	0	25	25	genic	1579	10	7	8	6	8	7	8	8	10	6	7	0	0	0	0	0	0	0	0	0	0	1	30	30	33	17	22	24	21	12
genic_rr_11191	3	42867274	42868539	0.136935243	0.074713637			6.34		0	Zm00001d040426	42867274	42868539	2.509757163	0	20	12	genic	1265	6	2	4	2	3	3	2	3	3	3	2	1	0	0	0	0	0	0	0	0	0	0	19	16	13	11	11	9	16	11
genic_rr_11192	3	43065775	43066839	0.204065126	0.120182519	-3.18		-6.3	4.278911565	0				0	0	33	17	genic	1064	6	3	3	4	4	3	3	3	3	4	3	3	0	0	0	0	0	0	0	0	0	1	148	58	56	57	83	50	53	63
genic_rr_11193	3	43101748	43117241	0.242981738	0.155821346	1.131955	3.0648875	0.848671429	3.280541192	10.35285465	Zm00001d040429	43101748	43117241	7.46691825	1	291	150	genic	15493	23	11	10	12	11	11	11	15	12	10	12	9	2	2	0	0	0	0	0	1	2	1	301	140	125	145	151	136	131	148
genic_rr_11194	3	43187479	43194914	0.031802781	0.01570967		9.08	10.76	10	0	Zm00001d040431	43187479	43194914	2.650879176	0	11	2	genic	7435	0	0	0	0	0	0	0	0	0	0	0	1	0	0	0	0	0	0	0	0	1	0	30	17	15	19	14	17	19	22
genic_rr_11195	3	43315099	43316172	0	0.062013581			6.8735		0				0	0	4	0	genic	1073	0	0	0	0	0	0	0	0	0	0	0	0	0	1	0	0	0	0	0	0	0	0	26	14	13	14	14	15	9	12
genic_rr_11196	3	43316706	43318537	0	0					0	Zm00001d040434	43316706	43318537	0.071753656	0	4	0	genic	1831	0	0	0	0	0	0	0	0	0	0	0	0	0	0	0	0	0	0	0	0	0	0	0	0	0	0	0	0	0	0
genic_rr_11197	3	43323740	43326702	0.40409015	0.27623179	-1.546	-3.11	1.85	-1.425529412	0	Zm00001d040435	43323740	43326702	8.097578303	0	130	83	genic	2962	16	8	11	7	9	6	9	7	8	8	7	2	0	1	0	0	0	0	0	0	0	1	169	57	56	47	50	50	55	54
genic_rr_11198	3	43449762	43455057	0.28928272	0.226196005	5.671	2.7	6.67875	6.651803279	9.715258885	Zm00001d040438	43449762	43455057	3.101142724	1	61	47	genic	5295	15	8	9	10	9	10	9	9	10	10	8	1	0	1	0	0	0	0	1	0	0	0	14	13	8	7	13	7	10	9
genic_rr_11199	3	43495123	43496495	0	0					0				0	0	0	0	genic	1372	0	0	0	0	0	0	0	0	0	0	0	0	0	0	0	0	0	0	0	0	0	0	0	0	0	0	0	0	0	0
genic_rr_112	1	4110011	4114671	0.193418193	0.135336006	4.703		10.92888889	6.430626959	7.161749923	Zm00001d027383	4110011	4114671	6.497242582	1	124	85	genic	4660	18	14	13	14	13	12	13	11	13	13	15	3	1	0	1	1	0	0	0	0	0	1	102	91	98	86	97	67	82	105
genic_rr_1120	1	42457173	42465916	0.062455987	0.093889084	15.2		15.2	15.2	1.545047379	Zm00001d028671	42457173	42465916	3.702551196	0	76	19	genic	8743	13	5	5	5	5	7	4	5	5	6	4	0	0	0	0	0	0	0	0	0	0	0	55	57	57	51	63	56	42	49
genic_rr_11200	3	43522797	43523973	0.584458112	0.458147725	1.590745806		1.684956522	2.091670357	5.186278902	Zm00001d040440	43522797	43523973	1.484465592	0	73	53	genic	1176	14	10	11	10	9	10	12	9	9	8	11	0	2	1	0	0	0	0	1	0	0	0	178	55	43	40	52	51	45	45
genic_rr_11201	3	43539013	43539885	0.238135812	0.205043269	1.39		0.065	-0.935510204	0	Zm00001d040441	43539013	43539885	6.951010643	0	25	16	genic	872	9	3	4	4	4	2	4	4	5	2	4	0	0	0	0	0	0	1	0	0	0	0	46	20	24	23	20	20	25	15
genic_rr_11202	3	43569410	43571119	0.347589968	0.169567778	5.287338571		3.813043846	1.533144608	0	Zm00001d040442	43569410	43571119	3.52894752	0	48	17	genic	1709	6	2	2	2	4	3	2	3	3	2	4	0	2	0	0	0	0	0	0	0	0	0	38	32	27	30	29	37	30	28
genic_rr_11203	3	43581871	43582958	0	0.002296417					0	Zm00001d040443	43581871	43582958	0.058471579	0	2	0	genic	1087	0	0	0	0	0	0	0	0	0	0	0	0	0	0	0	0	0	0	0	0	0	0	5	8	8	3	6	18	9	8
genic_rr_11204	3	43699969	43701009	0.133562212	0.090260632	2.085166667	4.43025	2.9785	1.124484848	3.791150005	Zm00001d040445	43699969	43701009	9.408523806	0	15	12	genic	1040	2	0	1	1	1	1	1	1	1	0	1	7	0	0	0	0	0	0	1	0	0	0	20	7	11	10	15	11	6	7
genic_rr_11205	3	43701925	43707461	0.270713142	0.203167342	7.3425	2.45	8.732	10.15207182	12.38640559	Zm00001d040446	43701925	43707461	8.29256892	3	175	124	genic	5536	8	3	3	5	3	3	4	3	4	3	6	13	0	1	0	0	0	1	2	1	0	0	98	59	57	52	53	57	53	47
genic_rr_11206	3	43804063	43808293	0.354277979	0.326621901	1.899153846	-0.473333333	0.5809	0.860004418	0				0	0	146	70	genic	4230	20	12	13	14	13	14	15	14	14	11	16	4	0	0	0	0	0	1	0	0	0	0	27	42	32	44	42	31	39	40
genic_rr_11207	3	43825329	43828852	0.304717593	0.315475893	3.25		-1.73	0.8275	6.654677437	Zm00001d040449	43825329	43828852	4.669840017	0	81	29	genic	3523	9	3	4	4	5	6	4	5	5	3	5	5	0	0	0	0	0	0	0	0	0	0	22	3	10	10	8	9	4	6
genic_rr_11208	3	43934767	43935758	0.332664273	0.246939872	-1.1855	0.55	0.55	-1.584591549	0				0	0	39	20	genic	991	16	9	10	8	7	9	9	8	9	7	10	5	0	1	0	0	0	1	0	0	0	0	22	35	25	32	36	25	30	38
genic_rr_11209	3	44149350	44152864	0.364068055	0.30915285	2.94252		0.874	2.226475058	0				0	0	43	29	genic	3514	8	7	6	6	6	6	6	6	8	6	7	0	0	0	0	0	0	0	0	0	0	0	2	2	0	4	2	0	0	3
genic_rr_1121	1	42563870	42580521	0.238720945	0.153137525	1.545692308	1.33	2.706380952	2.456049917	9.461127957	Zm00001d028672	42563870	42580521	4.857834042	0	310	91	genic	16651	21	7	12	8	9	9	8	9	8	9	8	2	1	0	0	0	1	1	2	2	2	0	277	208	178	208	225	212	188	221
genic_rr_11210	3	44227038	44234125	0.60896279	0.466338425	6.995019048		6.673466667	7.769964047	0				0	0	225	159	genic	7087	21	12	12	11	11	9	13	11	13	9	11	2	1	0	0	1	0	1	1	0	0	0	62	61	64	51	71	62	56	59
genic_rr_11211	3	44319661	44322528	0.319105253	0.277528732	1.172666667	4.39	1.954285714	0.471971831	0				0	0	81	61	genic	2867	8	4	3	3	4	4	3	3	4	3	5	1	0	0	1	0	0	0	0	0	0	0	60	70	46	55	50	52	57	53
genic_rr_11212	3	44576874	44585570	0.265702404	0.236975828	4.460857143		3.17725	3.720360215	1.732290672	Zm00001d040459	44576874	44585570	5.367651639	0	269	211	genic	8696	33	25	24	24	25	26	23	25	23	22	26	2	1	1	1	0	2	0	3	1	0	2	145	141	143	125	127	139	118	132
genic_rr_11213	3	44588751	44589664	0.285948312	0.17947929					0				0	1	3	3	genic	913	1	0	0	0	0	0	1	2	0	0	0	0	0	0	0	0	0	0	0	0	0	0	11	17	13	12	10	13	8	11
genic_rr_11214	3	44592736	44610510	0.683860539	0.339407289	1.892335714		3.53735	0.478978049	9.25666931	Zm00001d040462	44592736	44610510	5.098684503	0	382	213	genic	17774	6	2	3	2	2	3	2	2	3	2	5	3	1	0	0	1	1	2	1	1	0	1	201	148	147	130	149	136	136	133
genic_rr_11215	3	44744039	44746612	0.53964219	0.217629643	7.21		9.258888889	5.94027451	0	Zm00001d040463	44744039	44746612	5.032746739	1	57	29	genic	2573	2	1	1	1	1	2	1	1	1	1	3	2	0	0	0	0	0	0	0	1	0	0	85	66	57	58	73	68	72	65
genic_rr_11216	3	44811230	44812811	0.5350687	0.230418787				-3.38	0	Zm00001d040464	44811230	44812811	3.505047067	0	18	10	genic	1581	7	3	3	4	4	4	3	3	3	4	4	3	0	0	0	0	0	0	0	0	0	0	49	20	30	25	20	34	26	23
genic_rr_11217	3	44944430	44946232	0.392845308	0.277228487	2.133833333	0.694	1.449666667	2.692043077	0	Zm00001d040465	44944430	44946232	4.335174407	0	42	24	genic	1802	5	3	3	3	3	3	3	3	3	3	3	1	1	0	0	0	0	0	0	0	1	1	52	23	20	22	26	23	30	25
genic_rr_11218	3	44985546	44989066	0.309133448	0.281080716	2.266230769	2.49	2.6271	2.447368421	8.44386571	Zm00001d040466	44985546	44989066	6.348578304	0	80	61	genic	3520	7	4	3	4	4	4	4	3	4	4	5	1	1	1	0	0	0	0	0	0	0	0	45	29	32	19	27	28	24	26
genic_rr_11219	3	44999238	45000743	0.208084485	0.142091528			4.8305	3.850611111	0	Zm00001d040467	44999238	45000743	4.934909668	0	50	32	genic	1505	6	2	1	2	4	1	2	3	3	1	3	1	0	0	0	1	0	0	0	1	0	0	73	49	32	39	41	46	45	37
genic_rr_1122	1	42582321	42583087	0.164435984	0.083055082					0				0	0	6	3	genic	766	0	0	0	0	0	0	0	0	0	0	0	0	1	0	0	0	0	0	0	0	0	0	29	27	20	20	24	19	27	22
genic_rr_11220	3	45120037	45134869	0.282833287	0.251695361	0.913333333	0.786	0.24	0.75881458	0	Zm00001d040468	45120037	45134869	3.315113175	0	291	179	genic	14832	19	9	10	8	9	10	11	8	11	7	11	6	1	1	0	2	1	1	1	0	1	0	138	131	96	95	118	102	125	107
genic_rr_11221	3	45272539	45288631	0.162625907	0.119584601	4.08575	2.3715	2.9845	-0.314767347	2.043367612	Zm00001d040470	45272539	45288631	7.951925389	1	227	130	genic	16092	19	12	12	9	12	10	12	12	10	8	11	3	1	0	1	1	0	0	0	1	0	1	249	131	131	138	116	124	146	135
genic_rr_11222	3	45686067	45686785	0	0					0				0	0	0	0	genic	718	0	0	0	0	0	0	0	0	0	0	0	0	0	0	0	0	0	0	0	0	0	0	0	0	0	0	0	0	0	0
genic_rr_11223	3	45714344	45718276	0.162138232	0.073354752	15.2	11.01666667	6.099272727	2.000441176	10.06739135	Zm00001d040475	45714344	45718276	5.303016159	0	70	30	genic	3932	4	1	1	1	1	1	1	1	1	1	1	2	1	1	1	1	0	0	0	2	1	0	236	151	156	148	168	137	161	136
genic_rr_11224	3	45718621	45719212	0.165178258	0.10168086					0				0	0	3	3	genic	591	0	0	0	0	0	0	0	0	0	0	0	0	0	0	0	0	1	0	0	0	0	0	8	2	2	2	4	1	1	2
genic_rr_11225	3	45760766	45764334	0.164996367	0.141946941	1.845181818	2.55	3.329923077	3.949749559	0	Zm00001d040477	45760766	45764334	10.51398518	1	87	68	genic	3568	15	7	6	6	7	5	7	5	7	7	8	1	0	1	0	0	1	1	1	0	1	0	73	61	42	62	61	55	67	59
genic_rr_11226	3	46076165	46080173	0.283711265	0.199048478	12.65	-0.453333333	12.54333333	5.850552147	0	Zm00001d040479	46076165	46080173	1.622706927	0	33	26	genic	4008	6	1	1	1	3	1	1	1	2	1	2	1	0	0	0	0	0	1	1	0	0	0	88	55	55	51	57	53	55	48
genic_rr_11227	3	46133858	46134960	0.260724842	0.142992189					0	Zm00001d040481	46133858	46134960	0.054908596	0	20	12	genic	1102	8	4	4	4	5	5	5	5	5	5	3	0	0	0	0	0	0	0	0	0	0	0	43	21	17	17	18	11	18	18
genic_rr_11228	3	46196702	46197595	0.203779352	0.133009627	3.555	3.555	3.555	-15.8	0				0	0	3	3	genic	893	2	0	0	0	0	0	0	0	0	1	1	1	0	0	0	0	0	0	0	0	0	0	13	7	4	4	2	5	8	9
genic_rr_11229	3	46292685	46294325	0	0					0				0	0	0	0	genic	1640	0	0	0	0	0	0	0	0	0	0	0	0	0	0	0	0	0	0	0	0	0	0	0	0	0	0	0	0	0	0
genic_rr_1123	1	42746694	42748113	0.077187759	0.087007009	0.92175		0.872333333	2.994521127	0	Zm00001d028675	42746694	42748113	5.368563872	2	50	32	genic	1419	12	9	6	4	8	7	7	9	7	7	6	1	0	0	0	0	0	0	0	2	0	0	52	76	43	38	44	54	58	44
genic_rr_11230	3	46462788	46464728	0	0.073478915					0				0	0	2	0	genic	1940	0	0	0	0	0	0	0	0	0	0	0	0	0	0	0	0	0	0	0	0	0	0	12	4	4	5	4	6	7	8
genic_rr_11231	3	46469890	46472564	0	0					0	Zm00001d040489	46469890	46472564	0.045500065	0	0	0	genic	2674	0	0	0	0	0	0	0	0	0	0	0	0	0	0	0	0	0	0	0	0	0	0	0	0	0	0	0	0	0	0
genic_rr_11232	3	46552324	46560663	0	0					0				0	0	0	0	genic	8339	0	0	0	0	0	0	0	0	0	0	0	0	0	0	0	0	0	0	0	0	0	0	0	0	0	0	0	0	0	0
genic_rr_11233	3	46772791	46773294	0	0					0				0	0	0	0	genic	503	0	0	0	0	0	0	0	0	0	0	0	0	0	0	0	0	0	0	0	0	0	0	0	0	0	0	0	0	0	0
genic_rr_11234	3	46812763	46816168	0.184024419	0.134264869	10.645	5.35	10.16		0	Zm00001d040497	46812763	46816168	0.247648623	0	85	58	genic	3405	16	8	10	9	7	9	7	9	10	6	9	4	0	2	0	0	0	0	0	0	0	0	240	108	95	117	94	115	106	114
genic_rr_11235	3	46902050	46915340	0.023901762	0.008724366	1.33		-14.3	-14.3	0	Zm00001d040499	46902050	46915340	1.619078455	0	5	2	genic	13290	4	4	4	4	4	4	4	4	4	4	4	0	0	0	0	0	0	0	0	0	0	0	1	1	0	1	0	0	0	0
genic_rr_11236	3	47004098	47005326	0	0					0				0	0	1	0	genic	1228	0	0	0	0	0	0	0	0	0	0	0	0	0	0	0	0	0	0	0	0	0	0	0	0	0	0	0	0	0	0
genic_rr_11237	3	47105152	47106119	0.169528174	0.100449523			10	10	0	Zm00001d040501	47105152	47106119	3.951584886	0	14	11	genic	967	3	1	1	0	0	0	0	1	0	0	2	6	0	0	0	0	0	0	0	0	0	0	74	12	14	7	15	15	14	23
genic_rr_11238	3	47172433	47173432	0.344423825	0.214720684	-14.1			-14.1	0	Zm00001d040502	47172433	47173432	0.364914715	0	32	15	genic	999	5	2	1	1	1	1	1	1	1	1	1	1	0	0	0	0	0	0	0	0	0	1	21	14	18	24	14	11	12	21
genic_rr_11239	3	47223813	47241740	0.375880901	0.240552019	9.773333333	14.2	7.74952381	8.719655172	10.21250061	Zm00001d040503	47223813	47241740	6.202977639	1	130	78	genic	17927	6	4	2	2	2	2	2	2	2	2	3	5	0	0	0	0	0	0	0	0	0	0	76	41	44	45	37	48	44	43
genic_rr_1124	1	42757820	42761547	0.226924163	0.234161505	2.650707692		2.505472727	4.283579351	0	Zm00001d028676	42757820	42761547	4.809601437	1	164	99	genic	3727	18	11	10	10	9	8	9	10	8	9	8	0	0	0	0	1	0	0	0	1	1	0	82	70	47	66	47	61	65	64
genic_rr_11240	3	47292181	47293995	0.216915546	0.185910137	6.985		2.735	4.230544747	9.374393787	Zm00001d040504	47292181	47293995	8.304516831	0	77	65	genic	1814	9	4	5	4	4	7	5	3	7	4	9	2	0	0	0	0	0	1	1	0	0	0	50	31	24	18	26	21	29	25
genic_rr_11241	3	47342388	47350717	0.386405719	0.358739433	1.99325		1.014	1.157390351	0	Zm00001d040505	47342388	47350717	1.688056955	0	283	175	genic	8329	11	5	5	6	5	5	3	4	6	4	6	0	0	1	0	0	0	1	0	0	0	0	70	33	36	27	36	26	43	40
genic_rr_11242	3	47375333	47377044	0.206131232	0.165576927				2.427894737	0	Zm00001d040506	47375333	47377044	0.628855743	0	101	57	genic	1711	3	1	2	1	1	1	2	1	2	1	2	1	0	0	0	1	0	0	1	0	0	0	65	37	45	49	50	41	35	49
genic_rr_11243	3	47408698	47409472	0	0					0				0	0	0	0	genic	774	0	0	0	0	0	0	0	0	0	0	0	0	0	0	0	0	0	0	0	0	0	0	0	0	0	0	0	0	0	0
genic_rr_11244	3	47519975	47520226	0.192069123	0.212418044	9.57	11.1	8.04	9.537307692	0				0	0	3	3	genic	251	1	1	1	1	2	3	1	1	1	2	2	1	0	0	0	0	0	0	0	0	0	0	3	1	0	2	2	3	4	3
genic_rr_11245	3	47520802	47522705	0.257485971	0.264354034	1.833333333	3.215		-1.272711864	0	Zm00001d040509	47520802	47522705	10.52331682	0	76	61	genic	1903	10	5	5	7	7	6	6	6	6	6	7	3	0	0	0	0	0	0	0	0	0	0	17	7	8	7	6	2	13	12
genic_rr_11246	3	47623384	47630229	0.164137547	0.149166175	4.923257143	6.03	6.181381818	5.856505281	1.569951133	Zm00001d040513	47623384	47630229	2.535476514	1	324	231	genic	6845	23	15	14	14	15	14	13	16	16	13	15	5	1	2	1	0	0	1	2	2	0	0	107	105	93	90	94	82	111	90
genic_rr_11247	3	47731374	47737817	0.327384057	0.277700691	4.157692308	0.714	0.765	2.839775629	11.80151661	Zm00001d040515	47731374	47737817	7.411479214	0	290	179	genic	6443	12	5	3	3	6	4	5	3	7	4	4	11	0	0	0	1	0	1	0	0	0	0	170	85	87	76	82	81	80	86
genic_rr_11248	3	47740478	47740720	0	0					0				0	0	0	0	genic	242	0	0	0	0	0	0	0	0	0	0	0	0	0	0	0	0	0	0	0	0	0	0	0	0	0	0	0	0	0	0
genic_rr_11249	3	47815613	47816293	0.188617287	0.150526999					0	Zm00001d040517	47815613	47816293	6.548532142	1	52	31	genic	680	10	5	5	5	6	5	3	6	4	5	4	4	0	0	0	0	0	0	0	0	0	0	45	22	24	10	22	23	20	26
genic_rr_1125	1	42769094	42770249	0.03530327	0.010775369			10.2		0				0	0	20	6	genic	1155	6	2	2	2	3	4	3	3	3	3	4	1	0	0	0	1	0	0	0	0	1	0	124	75	75	63	81	83	63	72
genic_rr_11250	3	47874630	47875010	0.149219805	0.133079558	-2.51			-2.51	0	Zm00001d040518	47874630	47875010	5.0186302	0	15	9	genic	380	9	3	4	3	4	3	2	3	2	3	3	8	0	0	0	0	0	0	0	0	0	0	34	17	16	12	13	11	15	11
genic_rr_11251	3	47878960	47880339	0	0					11.12612678	Zm00001d040519	47878960	47880339	0	1	0	0	genic	1379	0	0	0	0	0	0	0	0	0	0	0	0	0	0	0	0	0	0	0	0	0	0	0	0	0	0	0	0	0	0
genic_rr_11252	3	47881652	47882503	0.284210147	0.067313251					0				0	0	3	2	genic	851	0	0	0	0	0	0	0	0	0	0	0	0	0	0	0	0	0	0	0	0	0	0	0	1	1	0	0	0	0	0
genic_rr_11253	3	47967032	47971616	0	0					0				0	0	0	0	genic	4584	0	0	0	0	0	0	0	0	0	0	0	0	0	0	0	0	0	0	0	0	0	0	0	0	0	0	0	0	0	0
genic_rr_11254	3	48128556	48131414	0.171161641	0.129325589		3.3	3.605	3.3	0	Zm00001d040526	48128556	48131414	3.114143946	0	120	76	genic	2858	24	10	12	10	10	12	11	12	15	11	12	13	1	0	0	1	0	2	1	1	2	0	167	109	99	90	106	93	102	97
genic_rr_11255	3	48286239	48288111	0.155406088	0.129398983	0.581388889		3.153384615	1.004160047	0	Zm00001d040527	48286239	48288111	5.620067238	1	77	49	genic	1872	11	4	4	5	4	4	4	4	4	4	4	0	0	3	2	0	0	0	1	0	1	0	53	91	79	69	81	84	98	95
genic_rr_11256	3	48541454	48545929	0	0					0				0	0	0	0	genic	4475	0	0	0	0	0	0	0	0	0	0	0	0	0	0	0	0	0	0	0	0	0	0	0	0	0	0	0	0	0	0
genic_rr_11257	3	48587357	48602676	0.277235298	0.211180278	-0.31823125	-0.197125	-0.1133125	-0.035770649	3.898710985	Zm00001d040535	48587357	48602676	3.179775314	2	470	292	genic	15319	14	8	5	7	8	6	7	6	7	4	8	3	1	0	1	0	2	0	2	1	2	2	270	176	162	172	175	155	157	185
genic_rr_11258	3	48718848	48719919	0	0					0				0	0	0	0	genic	1071	0	0	0	0	0	0	0	0	0	0	0	0	0	0	0	0	0	0	0	0	0	0	0	0	0	0	0	0	0	0
genic_rr_11259	3	48724573	48727639	0.271769715	0.201766925	6.80065	10.371	7.074866667	6.594283088	0	Zm00001d040539	48724573	48727639	3.761670611	1	114	79	genic	3066	18	10	10	9	12	11	10	10	10	8	10	5	0	1	1	0	0	0	1	2	0	0	101	106	73	89	93	89	90	92
genic_rr_1126	1	42783762	42786862	0.150873232	0.103143255	4.046470588	5.2675	1.929071429	6.410826484	0	Zm00001d028679	42783762	42786862	5.800041062	1	75	54	genic	3100	25	12	12	8	10	13	11	12	11	12	9	3	1	0	2	1	1	0	0	0	0	0	147	106	113	114	117	96	109	113
genic_rr_11260	3	48775678	48777774	0.138117596	0.115392353	1.025058824	0.59268	-0.169276923	-0.974299318	0	Zm00001d040541	48775678	48777774	3.671095142	0	85	64	genic	2096	24	14	11	12	13	13	15	13	14	13	15	4	0	1	0	0	0	0	0	0	0	1	80	52	39	46	46	47	52	46
genic_rr_11261	3	48843790	48845484	0.17704267	0.140614711	-4.238715789	2.320511111	-1.25976	0.420461314	0	Zm00001d040542	48843790	48845484	1.424320442	0	46	37	genic	1694	14	8	8	8	9	6	8	7	8	7	6	2	0	0	0	0	0	0	0	0	0	0	85	61	49	48	60	55	51	44
genic_rr_11262	3	48848940	48850629	0	0					0				0	0	0	0	genic	1689	0	0	0	0	0	0	0	0	0	0	0	0	0	0	0	0	0	0	0	0	0	0	0	0	0	0	0	0	0	0
genic_rr_11263	3	48922461	48923574	0.158369473	0.146249104	7.58			9.103703704	0	Zm00001d040544	48922461	48923574	4.562054202	0	37	28	genic	1113	15	10	8	11	10	9	10	10	10	7	6	2	0	0	0	0	0	0	0	0	0	0	40	28	17	16	15	16	14	17
genic_rr_11264	3	48943589	48944483	0.135508775	0.135569568	2.483333333			1.738150943	0	Zm00001d040545	48943589	48944483	5.758124881	1	44	37	genic	894	20	12	9	12	10	11	11	11	11	8	7	2	1	0	1	0	0	0	0	0	1	0	102	40	39	39	38	42	28	31
genic_rr_11265	3	48975110	48975717	0.159318998	0.150474235	2.96972	11.5	6.1925	3.317271429	0				0	0	14	9	genic	607	2	1	1	1	1	2	1	0	1	2	1	4	0	0	0	0	0	0	1	0	0	0	102	34	40	48	29	32	34	43
genic_rr_11266	3	49026957	49027223	0.159657978	0.045070571					0	Zm00001d040548	49026957	49027223	0.275667314	0	3	2	genic	266	2	1	1	1	1	1	1	1	1	1	1	0	1	0	0	0	0	0	0	0	1	1	30	24	15	17	22	21	19	19
genic_rr_11267	3	49044807	49044986	0.110258141	0.086603976	1.72	1.72	1.72	1.72	0	Zm00001d040549	49044807	49044986	0.7301045	0	6	3	genic	179	9	3	3	2	2	1	3	3	3	4	5	1	0	0	0	1	0	0	0	0	0	0	50	28	30	33	29	23	36	26
genic_rr_11268	3	49047940	49052983	0.053569378	0.022739521					0				0	0	12	3	genic	5043	6	5	6	4	5	6	6	5	5	5	4	0	0	0	0	0	0	0	0	0	0	0	4	9	6	16	17	7	14	16
genic_rr_11269	3	49328805	49332591	0.119949577	0.093019559	3.964857143	-2.775	-0.6775	2.003442308	0	Zm00001d040554	49328805	49332591	2.338419093	0	151	96	genic	3786	26	17	17	17	17	15	16	18	18	16	20	3	0	0	0	1	1	1	1	1	0	1	342	184	163	142	163	143	139	133
genic_rr_1127	1	42788600	42791622	0.092794981	0.06641914	7.984444444	9.883333333	7.86625	7.23029703	4.649532676	Zm00001d028680	42788600	42791622	6.242589014	1	59	31	genic	3022	13	8	9	7	9	6	7	9	9	8	9	3	0	1	1	1	1	0	0	0	1	0	204	86	76	70	85	82	90	75
genic_rr_11270	3	49418717	49420159	0.394207453	0.216521033	4.249333333	5.6065	5.7815	2.354	9.935452389	Zm00001d040555	49418717	49420159	5.60397657	0	15	7	genic	1442	4	2	1	1	2	2	2	1	2	2	1	1	1	0	0	0	0	0	0	0	0	0	82	43	35	33	34	27	32	26
genic_rr_11271	3	49485664	49491110	0.11064876	0.142667124	-0.406538462	1.9735	-2.586692308	1.36147651	0				0	0	96	47	genic	5446	29	19	19	20	21	17	18	20	21	21	23	4	2	1	0	1	0	1	0	0	2	1	321	196	192	197	190	172	199	188
genic_rr_11272	3	49802802	49805909	0.169640832	0.084735295	4.98		4.98		0	Zm00001d040560	49802802	49805909	1.474876458	1	48	20	genic	3107	14	8	8	7	9	6	9	7	8	6	7	3	0	0	0	0	0	0	0	1	0	1	201	101	81	101	86	82	77	101
genic_rr_11273	3	49806344	49811108	0.161288443	0.324669294			1.693333333		0	Zm00001d040561	49806344	49811108	4.132658724	3	111	11	genic	4764	13	9	6	8	8	8	7	8	7	7	9	1	0	0	0	0	0	0	1	1	0	0	185	68	63	75	65	67	79	60
genic_rr_11274	3	49886321	49902674	0.142857795	0.137388837	2.826297241	4.7084	3.727273846	4.372792885	6.5988847	Zm00001d040562	49886321	49902674	4.53984454	0	399	181	genic	16353	37	24	28	26	25	25	25	28	27	24	30	7	5	2	0	3	1	4	3	0	2	2	437	276	256	253	248	238	273	263
genic_rr_11275	3	50101600	50104729	0.038889909	0.008468493					0				0	0	3	1	genic	3129	4	0	0	1	1	0	0	0	2	0	1	0	0	0	0	0	0	1	1	0	0	0	3	10	14	12	12	24	11	14
genic_rr_11276	3	50412645	50413878	0	0					0				0	0	0	0	genic	1233	0	0	0	0	0	0	0	0	0	0	0	0	0	0	0	0	0	0	0	0	0	0	0	0	0	0	0	0	0	0
genic_rr_11277	3	50460159	50465139	0.119164092	0.086699983	3.625764706	-1.09	1.952625	1.066072664	3.349162441	Zm00001d040567	50460159	50465139	8.827721456	2	162	100	genic	4980	31	19	22	18	23	23	21	23	20	17	18	10	1	0	0	0	0	0	0	0	1	0	246	160	164	159	163	158	163	150
genic_rr_11278	3	50466188	50467228	0.097404885	0.066097757	0.518571429	1.69	1.783333333	1.055728814	0	Zm00001d040568	50466188	50467228	5.163870936	0	35	21	genic	1040	14	8	7	7	8	6	7	6	6	7	5	4	0	1	0	0	0	0	1	0	0	0	65	48	49	43	45	37	45	47
genic_rr_11279	3	50556666	50560812	0.155655655	0.072170914					0				0	0	25	10	genic	4146	14	5	5	6	8	5	6	7	7	4	6	3	0	0	1	2	0	0	0	0	0	0	91	65	63	63	68	55	50	58
genic_rr_1128	1	43042365	43043297	0	0					0	Zm00001d028685	43042365	43043297	3.637443531	1	0	0	genic	932	0	0	0	0	0	0	0	0	0	0	0	0	0	0	0	0	0	0	0	0	0	0	0	0	0	0	0	0	0	0
genic_rr_11280	3	50657148	50658658	0.274736674	0.198843556	5.35	5.35	5.35		0	Zm00001d040570	50657148	50658658	5.156123651	0	32	6	genic	1510	4	2	2	2	2	2	2	2	2	2	2	1	0	0	0	0	0	0	0	0	0	0	18	12	12	16	9	9	8	10
genic_rr_11281	3	50763985	50771779	0.195914854	0.124754626	4.832857143	-0.808	1.321428571	-0.284716279	2.605963847	Zm00001d040571	50763985	50771779	4.588339089	1	105	33	genic	7794	11	5	5	5	6	4	5	5	6	5	5	2	0	0	0	0	0	0	1	0	0	0	88	59	27	43	31	46	40	40
genic_rr_11282	3	50775998	50776879	0	0					0				0	0	0	0	genic	881	0	0	0	0	0	0	0	0	0	0	0	0	0	0	0	0	0	0	0	0	0	0	0	0	0	0	0	0	0	0
genic_rr_11283	3	50777542	50778970	0.12928493	0.182316753					0				0	0	5	2	genic	1428	6	3	3	3	3	3	4	4	4	3	4	0	0	0	0	0	0	0	0	0	0	0	0	0	0	0	0	0	0	0
genic_rr_11284	3	50993133	50994080	0	0					0				0	0	0	0	genic	947	0	0	0	0	0	0	0	0	0	0	0	0	0	0	0	0	0	0	0	0	0	0	0	0	0	0	0	0	0	0
genic_rr_11285	3	50995292	50996597	0.278578571	0.260369707	1.588		-0.313571429	-0.34338488	0	Zm00001d040578	50995292	50996597	2.374513721	0	59	46	genic	1305	14	6	9	7	8	8	9	7	8	7	7	0	0	0	0	0	0	0	0	0	0	0	36	17	6	18	12	16	18	16
genic_rr_11286	3	51168951	51170008	0.151173092	0.130822439	3.956		0.533846154	3.426306306	0	Zm00001d040579	51168951	51170008	0.622906843	0	24	15	genic	1057	12	7	9	8	8	8	8	9	9	8	6	0	1	0	0	0	0	0	0	0	0	0	82	62	54	56	58	54	63	52
genic_rr_11287	3	51185740	51186177	0	0					0				0	0	0	0	genic	437	0	0	0	0	0	0	0	0	0	0	0	0	0	0	0	0	0	0	0	0	0	0	0	0	0	0	0	0	0	0
genic_rr_11288	3	51339912	51341352	0.153915972	0.110153736	-0.91675		0.1248	-1.750353293	12.77188365	Zm00001d040581	51339912	51341352	9.271995613	0	37	21	genic	1440	16	9	8	9	7	7	8	9	10	7	10	0	0	0	0	0	0	0	0	0	0	0	69	68	62	65	76	67	55	64
genic_rr_11289	3	51542116	51543817	0.636471391	0.454610323	4.68	10.4	5.25	5.126272727	1.948809972	Zm00001d040582	51542116	51543817	4.45215989	1	58	33	genic	1701	8	4	5	5	4	6	4	4	5	4	5	1	0	0	0	0	0	0	1	0	0	0	34	48	43	47	60	45	38	48
genic_rr_1129	1	43080647	43083202	0.119920461	0.090311829	2.89173913		3.893882353	3.60920404	6.559082226	Zm00001d028686	43080647	43083202	3.905631994	1	53	32	genic	2555	18	6	9	7	8	7	9	9	6	7	8	0	0	0	0	0	1	1	0	0	0	0	73	50	49	51	38	39	38	39
genic_rr_11290	3	51559677	51568254	0.72754118	0.471629413	5.34125		2.505	5.311641304	2.084559155	Zm00001d040583	51559677	51568254	4.248785297	0	498	288	genic	8577	24	17	18	17	16	15	17	16	16	15	17	2	0	0	0	1	0	1	1	1	1	0	207	150	152	141	133	141	140	129
genic_rr_11291	3	51573436	51598500	0.002095218	0.00649461					0	Zm00001d040584	51573436	51598500	0.619863706	0	10	1	genic	25064	3	0	0	0	0	0	0	0	0	0	0	0	0	0	0	0	0	0	0	0	0	0	125	52	50	39	54	45	61	54
genic_rr_11292	3	51611323	51616452	0.585585224	0.313190632					8.582141184	Zm00001d040588	51611323	51616452	6.862116997	0	85	42	genic	5129	12	6	5	6	5	3	3	3	6	3	7	2	0	0	0	1	0	0	0	1	0	0	97	64	54	55	65	63	43	61
genic_rr_11293	3	51740462	51742521	0.244356057	0.192940375	-1.54	-4.97	-1.118166667	5.29	2.170197262	Zm00001d040589	51740462	51742521	3.708403498	0	26	14	genic	2059	9	4	4	4	4	4	4	4	5	4	4	2	0	0	0	0	0	0	0	1	1	0	124	44	49	43	53	43	29	41
genic_rr_11294	3	51909961	51911206	0.007754068	0.007978147	5.19	5.19	5.19		0				0	0	11	2	genic	1245	2	1	1	1	1	1	1	1	1	1	1	0	0	0	0	0	0	0	0	0	0	0	12	13	9	11	10	14	15	18
genic_rr_11295	3	52125428	52128327	0.206886422	0.191137445	1.6692625		0.255683333	0.53870093	0	Zm00001d040593	52125428	52128327	3.779615621	0	81	56	genic	2899	14	8	7	7	8	7	7	7	8	6	8	0	1	0	0	0	0	0	0	0	0	0	157	117	93	89	82	95	93	103
genic_rr_11296	3	52179189	52180100	0.09469208	0.028271799	0.953		0.953		0	Zm00001d040594	52179189	52180100	2.735269365	0	7	3	genic	911	1	1	1	2	0	0	0	0	0	0	1	0	0	0	0	2	0	0	0	0	0	0	49	41	41	58	54	47	52	45
genic_rr_11297	3	52236536	52237647	0	0					0				0	0	0	0	genic	1111	0	0	0	0	0	0	0	0	0	0	0	0	0	0	0	0	0	0	0	0	0	0	0	0	0	0	0	0	0	0
genic_rr_11298	3	52321295	52324902	0.450660218	0.425917248	0.888		3.059	1.434333333	8.025075014	Zm00001d040596	52321295	52324902	5.183752987	0	60	4	genic	3607	2	2	2	1	1	1	1	1	2	1	2	2	1	0	0	0	0	0	0	1	0	0	105	43	37	33	38	48	38	41
genic_rr_11299	3	52325138	52326913	0.212712367	0.251826774	1.8		-3.695	1.8	0	Zm00001d040597	52325138	52326913	2.715279512	0	58	6	genic	1775	6	2	2	3	2	2	2	1	2	3	3	4	0	0	1	0	0	0	1	1	0	0	89	76	74	68	80	80	61	81
genic_rr_113	1	4115013	4117719	0.136267094	0.116600196	3.505583333	6.79	3.2975	3.096380319	4.913884133	Zm00001d027384	4115013	4117719	3.014799825	0	71	49	genic	2706	9	5	6	6	5	6	6	6	6	5	7	1	0	1	0	0	0	0	0	0	0	1	63	60	37	47	50	45	40	55
genic_rr_1130	1	43083284	43088852	0.198289648	0.207788877	7.00665625	-10.35	4.53625	6.67072103	0	Zm00001d028687	43083284	43088852	6.303113935	1	107	77	genic	5568	24	12	13	14	13	15	12	12	17	13	17	4	0	2	0	0	1	1	1	0	0	0	115	68	78	60	58	62	64	70
genic_rr_11300	3	52499476	52521065	0.613052704	0.347143193	4.729411765	5.35	5.581875	5.788553398	6.919711347	Zm00001d040599	52499476	52521065	5.878500351	0	420	195	genic	21589	21	13	13	14	13	11	13	13	10	12	12	7	2	2	1	3	0	0	1	0	0	0	338	276	265	244	247	235	259	261
genic_rr_11301	3	52648635	52649438	0.725436348	0.297348543					0	Zm00001d040600	52648635	52649438	0.381515638	0	18	1	genic	803	2	1	1	1	0	0	1	0	0	0	1	0	0	0	0	0	0	0	0	0	0	0	5	0	0	1	0	1	0	1
genic_rr_11302	3	52728196	52734102	0.241691862	0.064857136					0	Zm00001d040601	52728196	52734102	0.020213892	0	28	14	genic	5906	4	2	0	0	0	0	0	0	0	0	0	1	1	0	1	3	0	0	1	0	0	0	167	98	100	119	106	119	90	108
genic_rr_11303	3	52750785	52752448	0.254391582	0.065374814					0				0	0	9	2	genic	1663	1	0	0	0	0	0	0	0	0	0	0	1	0	0	1	0	0	0	0	0	0	0	44	42	37	41	38	47	37	38
genic_rr_11304	3	52758777	52777667	0.310492337	0.218244712	6.4995		0.118	4.9108	11.46301805	Zm00001d040603	52758777	52777667	6.157519085	0	316	84	genic	18890	22	14	13	12	12	11	12	12	12	11	15	7	0	1	1	3	0	1	3	1	1	0	251	156	150	177	148	158	135	160
genic_rr_11305	3	52836903	52839305	0.045110299	0.027945701	4.2175		4.07	-2.100237288	0				0	0	11	7	genic	2402	13	10	9	7	7	7	8	8	8	9	10	0	0	0	1	0	0	1	0	0	0	0	23	13	21	17	16	20	9	10
genic_rr_11306	3	53035908	53040506	0.183087282	0.153690429	2.1571875	1.3015	2.01652381	2.080976974	6.522618015	Zm00001d040606	53035908	53040506	5.454205976	3	145	87	genic	4598	10	3	3	3	4	3	3	3	2	2	3	3	0	0	1	1	2	0	1	1	0	2	235	117	106	121	111	113	122	106
genic_rr_11307	3	53281174	53283096	0.24479793	0.126338421					0				0	0	43	12	genic	1922	5	3	3	3	5	3	3	3	3	3	3	1	0	0	1	1	1	0	1	0	0	1	56	27	31	28	33	34	30	33
genic_rr_11308	3	53284329	53285135	0.167400956	0.151790456					0	Zm00001d040608	53284329	53285135	0.096470857	0	34	7	genic	806	4	0	2	3	2	2	2	1	2	1	4	2	1	0	1	1	1	0	1	0	1	0	80	60	65	68	67	64	65	58
genic_rr_11309	3	53438352	53439161	0.370574971	0.194317763	3.31	1.84	-0.91	-5.73025	13.13090244	Zm00001d040609	53438352	53439161	6.278168071	0	39	21	genic	809	4	3	2	2	4	2	3	2	2	2	3	3	0	1	1	0	0	0	0	1	0	0	46	8	18	23	16	18	21	17
genic_rr_1131	1	43110371	43111309	0.187529193	0.136373695	-0.53	1.06	1.06	-2.12	0				0	0	54	36	genic	938	17	7	8	6	7	7	6	6	7	6	7	0	0	1	1	0	0	0	1	0	0	1	59	44	40	44	36	39	46	37
genic_rr_11310	3	53767845	53777713	0.292068124	0.241568334	1.9595		3.99	4.239875	0	Zm00001d040611	53767845	53777713	5.674928878	0	234	183	genic	9868	21	8	7	7	8	7	8	6	8	3	9	3	0	0	1	1	1	0	1	1	0	1	165	168	152	159	162	154	152	155
genic_rr_11311	3	53863310	53874662	0.331365933	0.224057304	8.16125	0.925	5.426666667	9.444420896	8.027181236	Zm00001d040612	53863310	53874662	4.027599159	0	277	88	genic	11352	8	4	4	4	3	5	4	4	4	3	5	2	1	0	0	1	0	0	1	1	1	0	222	148	133	130	140	146	131	131
genic_rr_11312	3	53996519	53997786	0.420018953	0.23020077	4.0876	6.69	3.092857143	5.490137457	15.06861402	Zm00001d040613	53996519	53997786	11.17955809	0	72	41	genic	1267	10	4	4	4	3	2	3	3	4	4	4	2	0	0	0	0	0	0	0	0	0	0	93	57	56	55	44	55	57	48
genic_rr_11313	3	54002070	54005318	0.320476708	0.20556693	0.058666667		0.736	-0.113121019	0	Zm00001d040614	54002070	54005318	6.060997208	3	115	68	genic	3248	10	4	4	5	4	5	5	4	4	3	5	4	1	0	0	0	0	0	3	2	0	1	238	160	139	141	152	130	137	142
genic_rr_11314	3	54060892	54062596	0.282370008	0.192309994	7.76		4.22	11.3	2.939121993	Zm00001d040617	54060892	54062596	9.649534921	0	107	49	genic	1704	9	6	4	5	5	3	5	6	5	5	5	1	0	0	1	1	0	0	1	0	0	1	29	50	51	61	65	67	58	59
genic_rr_11315	3	54065171	54067102	0	0					0				0	0	0	0	genic	1931	0	0	0	0	0	0	0	0	0	0	0	0	0	0	0	0	0	0	0	0	0	0	0	0	0	0	0	0	0	0
genic_rr_11316	3	54139362	54139841	0.043007709	0.043666763	2.08		2.08	2.08	0				0	0	3	1	genic	479	3	1	1	1	1	1	1	2	2	1	1	0	0	0	0	0	0	0	0	0	0	0	1	0	0	0	0	1	0	0
genic_rr_11317	3	54202177	54203490	0.215547522	0.139146574	-1.078		0.232333333	0.055952286	0	Zm00001d040620	54202177	54203490	0.026134053	0	41	21	genic	1313	10	4	6	6	5	4	4	5	7	4	5	0	0	1	0	0	0	0	0	0	0	0	37	35	52	39	35	40	41	28
genic_rr_11318	3	54361997	54365806	0.144562358	0.117732673	2.465166667		0.2402	2.058	0	Zm00001d040621	54361997	54365806	5.004967954	3	148	90	genic	3809	25	16	16	14	14	14	15	13	16	12	15	6	0	1	0	1	0	0	2	0	1	1	203	127	118	135	150	125	123	126
genic_rr_11319	3	54366428	54368879	0.144526556	0.2241989					0	Zm00001d040622	54366428	54368879	3.422241212	0	27	14	genic	2451	6	4	5	4	3	3	3	3	4	4	4	3	0	0	0	0	1	0	0	0	0	0	118	77	67	57	67	66	73	73
genic_rr_1132	1	43282276	43284648	0.164203185	0.128427676	4.2585	3.433333333	4.074	2.388770686	7.383299875	Zm00001d028689	43282276	43284648	6.893610343	0	48	27	genic	2372	14	6	6	6	6	8	6	6	9	8	6	0	0	1	0	1	0	0	0	1	0	0	66	28	33	35	31	33	43	32
genic_rr_11320	3	54606634	54607098	0.496036186	0.292894284			1.39		0	Zm00001d040623	54606634	54607098	9.086923284	0	7	3	genic	464	5	3	2	4	2	3	2	4	2	3	3	0	0	0	0	0	0	0	0	0	0	0	10	16	9	14	7	12	15	8
genic_rr_11321	3	54717613	54718843	0.271734907	0.239236069	2.08			2.08	0	Zm00001d040624	54717613	54718843	0.960299178	0	20	10	genic	1230	10	6	5	6	4	6	5	6	4	5	5	5	0	0	0	0	0	0	0	0	0	1	63	25	25	14	24	22	31	20
genic_rr_11322	3	54768172	54773642	0.409204597	0.479963421	4.934714286	6.7035	6.7035	3.271505263	5.656892379	Zm00001d040625	54768172	54773642	3.7013221	1	125	81	genic	5470	10	5	4	5	6	5	4	4	5	6	4	9	0	0	0	1	0	0	0	1	0	0	57	41	38	31	32	35	29	34
genic_rr_11323	3	54948300	54950704	0.357131161	0.304409493	1.202847059	-3.71	-3.71	2.733203077	0	Zm00001d040627	54948300	54950704	2.393071508	0	83	53	genic	2404	17	9	8	7	10	9	9	8	9	10	8	4	0	0	0	0	0	0	0	1	0	0	40	42	34	30	33	29	26	25
genic_rr_11324	3	55023821	55026070	0.622573314	0.592204115					0	Zm00001d040628	55023821	55026070	1.749842638	0	166	75	genic	2249	12	6	7	6	6	7	8	8	6	6	7	3	0	0	0	0	0	0	2	0	0	0	54	79	68	58	64	70	61	63
genic_rr_11325	3	55075888	55088174	0.738423449	0.579845835	0.497388889		2.791428571	0.38039495	8.537784651	Zm00001d040629	55075888	55088174	5.075141928	1	662	492	genic	12286	19	10	12	10	10	9	11	11	10	9	11	5	0	0	2	1	0	1	1	3	1	1	368	244	247	277	252	267	279	225
genic_rr_11326	3	55088527	55091474	0.222174682	0.222345915					0	Zm00001d040630	55088527	55091474	0.035945985	1	112	65	genic	2947	12	4	5	4	5	7	5	6	5	6	5	4	0	0	0	0	0	0	0	1	0	1	135	95	72	85	101	70	77	81
genic_rr_11327	3	55272887	55275303	0.247556879	0.153284977	13.24142857		11.1775	11.65493333	0	Zm00001d040631	55272887	55275303	0.150991283	0	88	60	genic	2416	18	11	10	11	13	13	12	12	12	11	11	0	0	0	0	0	1	0	0	0	0	0	82	83	79	70	75	71	76	68
genic_rr_11328	3	55277734	55283618	0.184418725	0.157171788	1.53			1.53	0				0	0	34	23	genic	5884	11	5	4	4	4	6	5	5	5	3	5	0	0	0	0	0	0	0	0	0	0	0	40	66	59	51	58	45	61	46
genic_rr_11329	3	55286388	55287802	0	0.004576333					0				0	0	1	0	genic	1414	0	0	0	0	0	0	0	0	0	0	0	1	0	0	0	0	0	0	0	0	1	0	59	10	10	6	9	7	10	9
genic_rr_1133	1	43285358	43291990	0.24028699	0.160747418	1.14466	2.33	1.894234286	1.161873636	3.359472813	Zm00001d028690	43285358	43291990	4.10001408	3	197	97	genic	6632	16	7	8	7	7	7	8	8	7	7	7	6	1	1	0	2	1	1	0	1	1	2	221	130	119	124	139	129	126	142
genic_rr_11330	3	55294376	55294903	0	0					0	Zm00001d040634	55294376	55294903	4.228888745	0	0	0	genic	527	0	0	0	0	0	0	0	0	0	0	0	0	0	0	0	0	0	0	0	0	0	0	0	0	0	0	0	0	0	0
genic_rr_11331	3	55322134	55323375	0	0					0				0	0	0	0	genic	1241	0	0	0	0	0	0	0	0	0	0	0	0	0	0	0	0	0	0	0	0	0	0	0	0	0	0	0	0	0	0
genic_rr_11332	3	55352977	55354992	0.610329841	0.526524968					0				0	0	6	5	genic	2015	5	3	3	3	4	3	3	3	2	3	4	0	0	0	0	0	0	0	0	0	0	0	0	0	0	0	0	0	0	0
genic_rr_11333	3	55365116	55366450	0.355409037	0.165811183	5.04	5.04	2.61	1.485714286	1.988319973	Zm00001d040637	55365116	55366450	2.490329695	0	48	29	genic	1334	12	9	8	10	7	8	10	9	9	9	9	3	1	0	0	0	0	0	0	1	1	0	99	63	44	53	64	59	40	50
genic_rr_11334	3	55395451	55396215	0.182716018	0.138114205	2.03		2.03		0	Zm00001d040638	55395451	55396215	3.614962745	0	11	7	genic	764	5	0	1	1	0	2	2	0	1	0	0	0	0	0	0	0	0	0	0	0	0	0	7	17	6	7	7	17	7	15
genic_rr_11335	3	55591117	55592820	0.365131914	0.381197559	-0.33875		-0.76	-3.23	0	Zm00001d040639	55591117	55592820	1.613411706	0	37	22	genic	1703	3	1	1	1	1	1	2	1	0	1	1	0	1	0	0	0	0	0	0	0	0	0	62	11	10	13	20	18	22	13
genic_rr_11336	3	55745498	55752488	0.399220274	0.374114183	4.978842105	4.494444444	3.9318	4.462255456	6.001422161	Zm00001d040641	55745498	55752488	5.79052849	1	219	118	genic	6990	6	2	2	1	2	2	2	2	0	1	1	3	2	0	0	1	0	0	0	1	0	1	120	106	112	104	96	111	99	104
genic_rr_11337	3	55820715	55823377	0.290953658	0.290894655	1.928343478	-1.63	1.999233333	3.796294538	0				0	0	76	46	genic	2662	5	2	0	2	1	1	3	2	1	1	2	0	1	0	0	2	0	0	0	0	0	0	76	46	38	28	35	49	34	41
genic_rr_11338	3	55831479	55833662	0.244733859	0.225231816	2.826666667		3.233333333	4.071075269	0	Zm00001d040644	55831479	55833662	0.013772242	0	18	10	genic	2183	2	0	0	0	0	1	0	0	0	0	0	2	1	0	0	1	0	0	0	0	0	0	53	40	36	22	29	45	25	39
genic_rr_11339	3	55958222	55960364	0.204579049	0.186322772	3.269529412	2.131666667	2.663076923	3.514148541	0	Zm00001d040649	55958222	55960364	1.778462355	0	34	27	genic	2142	7	4	4	4	5	6	4	4	5	5	4	2	0	0	1	0	0	0	0	0	0	0	67	78	75	76	74	76	72	54
genic_rr_1134	1	43312091	43316577	0.226852172	0.13680165	3.212	5.284666667	4.6935	3.348285714	7.73026965	Zm00001d028691	43312091	43316577	4.700177229	0	115	58	genic	4486	16	7	8	5	5	8	5	5	9	6	7	0	0	0	0	0	0	1	0	0	0	0	152	61	52	59	53	65	57	43
genic_rr_11340	3	56240764	56246825	0.235789039	0.138120574	1.678625	5.82	1.083555556	6.75846124	11.3097646	Zm00001d040650	56240764	56246825	5.537828232	6	212	109	genic	6061	19	10	10	11	11	12	12	12	12	11	11	6	1	0	1	2	0	0	1	2	3	0	201	220	184	205	215	191	220	233
genic_rr_11341	3	56282555	56283711	0.216160612	0.166932315	1.117833333	0.953		2.073247619	0	Zm00001d040651	56282555	56283711	3.095713564	0	45	29	genic	1156	18	11	13	12	12	13	12	13	13	11	12	7	0	0	0	1	0	0	0	0	1	0	42	41	39	35	34	27	37	44
genic_rr_11342	3	56429593	56438793	0.221526725	0.180531388	1.277647059	-0.983333333	-1.141	1.139719934	0	Zm00001d040652	56429593	56438793	2.637285096	0	611	472	genic	9200	30	25	24	22	21	22	23	22	24	20	24	9	1	0	0	0	0	1	3	0	2	0	228	194	165	168	176	159	162	156
genic_rr_11343	3	56766328	56774152	0.185696356	0.145222742	-0.056692308	-0.6795	0.395875	0.243547826	0	Zm00001d040656	56766328	56774152	5.193209512	2	196	139	genic	7824	18	9	10	10	9	11	10	9	9	10	8	3	2	0	0	1	0	1	1	0	1	0	292	121	143	143	137	135	143	143
genic_rr_11344	3	56843809	56844336	0	0					0				0	0	0	0	genic	527	0	0	0	0	0	0	0	0	0	0	0	0	0	0	0	0	0	0	0	0	0	0	0	0	0	0	0	0	0	0
genic_rr_11345	3	56852785	56854547	0.255814679	0.195549376	0.7225	-2.29	0.7225	-0.111818182	0	Zm00001d040659	56852785	56854547	5.648041384	0	30	21	genic	1762	13	6	6	6	5	7	6	6	5	6	6	1	1	0	0	0	0	0	0	0	0	0	45	20	26	26	18	17	25	26
genic_rr_11346	3	56947607	56948312	0.176234633	0.117586887	1.62	6.31	1.62	3.544794521	0	Zm00001d040660	56947607	56948312	6.183953601	0	30	24	genic	705	10	5	5	5	6	4	6	4	5	4	6	1	0	0	0	0	0	1	0	0	0	0	51	35	47	50	51	54	60	42
genic_rr_11347	3	57044875	57051682	0.238273728	0.193342239	3.978636364		3.338545455	2.436010929	4.894143364	Zm00001d040665	57044875	57051682	4.796720868	1	340	257	genic	6807	31	18	20	20	19	21	20	20	20	21	21	1	0	0	0	0	0	0	2	1	2	0	139	80	71	80	89	84	93	80
genic_rr_11348	3	57051883	57062010	0.261740305	0.213023506	3.016240741	1.731	4.18625	4.226009394	0				0	5	274	168	genic	10127	24	9	12	10	10	12	11	13	11	12	11	12	2	0	0	2	0	0	1	1	0	1	159	116	117	119	130	130	141	105
genic_rr_11349	3	57107138	57111915	0.326474989	0.249315346	5.7690625	3.94625	5.405444444	5.683225806	10.78576158	Zm00001d040670	57107138	57111915	6.737855117	0	170	93	genic	4777	17	10	10	10	12	10	8	11	8	10	9	2	1	0	0	2	0	1	1	0	0	1	212	89	104	84	105	115	104	89
genic_rr_1135	1	43328452	43334856	0.195788176	0.133710844	1.537742857	4.585	2.75975	2.568971182	12.38852731	Zm00001d028692	43328452	43334856	8.083236346	1	271	164	genic	6404	25	14	13	10	14	13	11	12	15	11	13	4	1	1	1	1	1	0	2	1	1	0	213	115	106	106	113	105	117	106
genic_rr_11350	3	57175975	57178104	0.002346748	0.00138531		14.5	14.5		0				0	0	14	2	genic	2129	4	0	1	1	0	2	1	0	1	0	2	2	0	0	1	2	0	0	1	0	0	0	16	26	25	36	38	31	33	30
genic_rr_11351	3	57179173	57201044	0.32959834	0.174795331	3.493612903	4.088888889	3.325988764	2.742610753	4.84612819	Zm00001d040672	57179173	57201044	5.437159936	0	529	158	genic	21871	21	16	13	13	19	14	16	14	13	13	13	9	1	1	0	3	1	2	2	0	0	1	433	275	255	257	244	257	261	242
genic_rr_11352	3	57203920	57204860	0.051587615	0.032462071	12.9		15.3	10.5	0				0	0	11	6	genic	940	6	4	2	2	6	2	3	3	2	2	3	2	0	0	0	0	0	0	0	0	0	0	40	32	36	38	27	36	33	34
genic_rr_11353	3	57206032	57206889	0	0					0	Zm00001d040674	57206032	57206889	0.07809557	0	0	0	genic	857	0	0	0	0	0	0	0	0	0	0	0	0	0	0	0	0	0	0	0	0	0	0	0	0	0	0	0	0	0	0
genic_rr_11354	3	57355673	57358004	0.344046221	0.198502515	0.992766667		-0.0817	1.53	0	Zm00001d040677	57355673	57358004	0.046151797	0	35	13	genic	2331	12	10	9	9	11	11	9	10	10	10	10	0	0	0	0	0	0	0	0	0	0	1	95	32	34	25	32	36	33	33
genic_rr_11355	3	57611250	57618983	0.437926807	0.201533298	2.203333333		1.29725	0.467880851	0	Zm00001d040678	57611250	57618983	4.935692202	0	85	25	genic	7733	12	8	6	6	7	7	6	6	6	6	7	1	0	0	0	2	0	1	1	1	0	0	93	86	65	80	88	75	84	69
genic_rr_11356	3	57622567	57628595	0.047708683	0.023027938	12.6		2.06	5.614705882	0				0	0	20	9	genic	6028	5	5	5	5	4	6	7	5	6	4	4	2	0	0	0	0	0	0	0	0	0	0	80	39	49	49	39	43	32	44
genic_rr_11357	3	57632523	57633509	0.143004456	0.142932671	-29.5		-30.95	-30.225	10.17021471	Zm00001d040681	57632523	57633509	6.683357654	0	4	2	genic	986	3	3	2	2	3	3	2	2	2	2	3	0	0	0	0	0	0	0	0	0	0	0	16	3	1	0	4	3	5	4
genic_rr_11358	3	57962007	57963593	0.015659333	0.070001009			0.864		0				0	0	5	2	genic	1586	0	0	0	0	0	0	0	0	0	0	0	0	0	0	0	0	0	0	0	0	0	0	10	13	14	11	14	12	14	10
genic_rr_11359	3	58038460	58041414	0.281692991	0.21087774	-0.863272727	1.566666667	1.882333333	1.213061404	7.228809464	Zm00001d040684	58038460	58041414	5.513497941	1	111	56	genic	2954	9	6	4	3	5	5	8	4	5	4	5	4	1	0	0	2	0	0	0	1	0	0	40	48	52	46	39	44	44	46
genic_rr_1136	1	43343008	43345059	0.132252248	0.078285962	2.313	2.8645	0.659625	0.829657143	8.771791471	Zm00001d028693	43343008	43345059	4.997520943	0	55	34	genic	2051	20	11	9	8	9	8	9	9	10	8	10	21	2	0	0	1	1	0	1	2	1	0	129	112	115	106	148	106	108	108
genic_rr_11360	3	58047531	58048955	0.237297088	0.183010889					0				0	0	22	15	genic	1424	11	4	3	2	4	3	4	3	3	3	2	5	0	0	0	0	0	0	0	1	0	0	17	30	22	27	25	25	26	33
genic_rr_11361	3	58049539	58063745	0.221134693	0.173040522	4.600466667	2.327666667	-0.81025	3.662122222	0				0	1	252	142	genic	14206	12	5	5	4	5	4	5	4	4	3	3	8	0	0	0	0	0	0	0	1	0	1	178	117	118	105	116	120	112	110
genic_rr_11362	3	58087494	58088371	0.265096181	0.231083972	11.529375	9.548571429	9.758888889	11.84808383	0				0	0	54	32	genic	877	7	5	5	4	4	3	5	4	4	3	4	3	0	0	0	0	0	0	0	1	0	0	27	30	21	22	26	29	26	17
genic_rr_11363	3	58288839	58305955	0.266413861	0.22546426	6.888666667	-0.374	2.4276	1.077275053	9.123721707	Zm00001d040689	58288839	58305955	6.400389193	1	213	130	genic	17116	24	14	14	14	12	14	14	14	14	12	12	7	0	1	0	0	0	0	1	1	0	1	265	130	142	139	126	126	110	124
genic_rr_11364	3	58480096	58484905	0.331931153	0.291975091	6.759271429		0.655066667	6.707057759	4.352202584	Zm00001d040691	58480096	58484905	5.725502811	1	91	60	genic	4809	10	4	4	4	3	3	5	3	3	3	3	1	0	0	0	0	0	0	0	0	1	0	63	58	66	51	46	43	48	39
genic_rr_11365	3	58535774	58554803	0.2943291	0.232388384	0.709090909	-2.349933333	0.04364	-0.818756113	0	Zm00001d040692	58535774	58554803	0.272780783	0	406	259	genic	19029	29	17	18	18	19	17	17	18	17	14	16	17	1	2	1	0	2	1	1	2	3	2	460	309	327	320	327	322	342	314
genic_rr_11366	3	58561843	58565202	0.132402209	0.093411588			10.9		0				0	1	7	2	genic	3359	1	1	1	1	1	1	1	1	1	1	1	0	0	0	0	0	0	0	0	0	0	0	6	20	16	16	10	18	24	11
genic_rr_11367	3	58714535	58721522	0.141453804	0.107342307	7.158181818	4.155	3.818333333	6.116612666	0				0	0	179	125	genic	6987	21	11	12	11	12	13	9	13	11	10	12	8	0	0	0	0	0	0	2	2	1	0	177	106	96	84	99	94	81	88
genic_rr_11368	3	58880502	58892481	0.248793726	0.176819572	1.85		2.678111111	3.193307229	4.517760141	Zm00001d040696	58880502	58892481	4.867537789	0	391	237	genic	11979	15	6	6	8	6	6	6	9	8	4	6	2	1	1	0	2	1	1	2	2	4	0	282	151	161	157	170	162	142	139
genic_rr_11369	3	58920202	58921386	0.166524461	0.076487604	11.95428571		7.46625	9.045447761	14.23592138	Zm00001d040697	58920202	58921386	10.7832744	1	15	9	genic	1184	11	3	4	4	5	4	5	3	6	2	4	0	1	0	0	0	1	0	0	0	0	0	26	25	24	22	18	15	22	20
genic_rr_1137	1	43348203	43351664	0.152725421	0.123609673	1.805555556	2.7	2.795833333	1.75875	0	Zm00001d028694	43348203	43351664	0.03782571	0	115	70	genic	3461	26	12	11	10	10	9	9	10	13	10	13	4	0	1	0	2	1	1	0	2	2	1	175	130	139	138	166	175	159	150
genic_rr_11370	3	58957180	58958429	0	0					0	Zm00001d040698	58957180	58958429	3.948103064	0	0	0	genic	1249	0	0	0	0	0	0	0	0	0	0	0	0	0	0	0	0	0	0	0	0	0	0	0	0	0	0	0	0	0	0
genic_rr_11371	3	58959138	58961111	0	0					0				0	0	0	0	genic	1973	0	0	0	0	0	0	0	0	0	0	0	0	0	0	0	0	0	0	0	0	0	0	0	0	0	0	0	0	0	0
genic_rr_11372	3	58962749	58964214	0	0					0				0	0	0	0	genic	1465	0	0	0	0	0	0	0	0	0	0	0	0	0	0	0	0	0	0	0	0	0	0	0	0	0	0	0	0	0	0
genic_rr_11373	3	58964292	58964537	0	0					0				0	0	0	0	genic	245	0	0	0	0	0	0	0	0	0	0	0	0	0	0	0	0	0	0	0	0	0	0	0	0	0	0	0	0	0	0
genic_rr_11374	3	59064582	59072226	0.413362838	0.291459796	-3.09486	4.9	-0.695714286	-1.539008537	8.214326267	Zm00001d040702	59064582	59072226	7.900565856	0	290	177	genic	7644	24	14	13	18	14	14	14	15	16	12	17	6	1	1	0	1	0	1	3	0	0	1	267	163	150	143	144	174	144	134
genic_rr_11375	3	59232687	59234044	0	0					0				0	0	0	0	genic	1357	0	0	0	0	0	0	0	0	0	0	0	0	0	0	0	0	0	0	0	0	0	0	0	0	0	0	0	0	0	0
genic_rr_11376	3	59236020	59244876	0.050261967	0.038788204	15	14	14.5		0				0	0	5	3	genic	8856	11	9	9	9	8	8	10	8	8	8	9	1	0	1	0	0	0	0	0	0	0	0	23	20	21	13	24	26	25	19
genic_rr_11377	3	59360005	59362184	0.2549972	0.280347239	-4.2102		-1.915771429	-1.017688696	6.68521906	Zm00001d040705	59360005	59362184	6.278253552	0	51	40	genic	2179	8	6	7	7	5	4	6	5	4	6	8	0	0	0	0	2	0	0	0	0	1	0	98	35	27	32	37	28	21	19
genic_rr_11378	3	59442086	59443660	0	0					0				0	0	0	0	genic	1574	0	0	0	0	0	0	0	0	0	0	0	0	0	0	0	0	0	0	0	0	0	0	0	0	0	0	0	0	0	0
genic_rr_11379	3	59443727	59445669	0	0					0				0	0	0	0	genic	1942	0	0	0	0	0	0	0	0	0	0	0	0	0	0	0	0	0	0	0	0	0	0	0	0	0	0	0	0	0	0
genic_rr_1138	1	43355977	43359324	0.200793522	0.169687723	-0.116117647		0.379833333	0.635738878	10.95757451	Zm00001d028695	43355977	43359324	6.991843033	1	136	115	genic	3347	13	3	5	4	5	4	3	3	5	3	2	3	1	0	0	0	1	0	0	0	2	0	34	62	75	76	72	71	79	71
genic_rr_11380	3	59518770	59521824	0	0.002025703			4.97		0	Zm00001d040708	59518770	59521824	4.327469614	0	1	0	genic	3054	0	0	0	0	0	0	0	0	0	0	0	0	0	0	0	0	0	0	0	0	0	0	18	5	11	5	7	11	9	23
genic_rr_11381	3	59527201	59529333	0.561604366	0.493744723					0				0	0	278	214	genic	2132	8	3	5	4	4	4	4	3	3	4	4	3	0	0	0	2	0	0	0	1	2	1	297	130	105	102	128	107	109	106
genic_rr_11382	3	59535876	59536193	0.308186734	0.259818131	0.379933333		0.0968	0.712539259	0	Zm00001d040710	59535876	59536193	7.672139325	0	12	11	genic	317	2	0	0	0	0	0	0	0	0	0	0	0	0	0	0	0	0	0	0	0	1	0	11	5	2	4	8	4	4	2
genic_rr_11383	3	59632308	59633892	0.311619158	0.315636314	8.16				0				0	0	16	11	genic	1584	10	5	8	7	5	7	6	4	6	4	6	3	0	0	0	0	0	0	0	0	0	0	34	15	14	13	11	22	19	11
genic_rr_11384	3	59635229	59648248	0.353862926	0.359484797	3.877165385	2.130252941	5.4058	2.776310292	1.000182537	Zm00001d040712	59635229	59648248	3.059717839	0	274	155	genic	13019	16	10	11	12	12	12	13	9	10	9	11	1	1	0	0	1	0	0	1	1	3	1	205	101	105	109	116	95	110	113
genic_rr_11385	3	59746543	59746863	0.358460236	0.340812959	15.475		9.89	15.668	0				0	0	25	15	genic	320	10	5	6	5	6	6	6	6	6	4	6	0	1	0	0	0	0	0	0	0	0	0	37	13	6	11	14	13	10	18
genic_rr_11386	3	59836378	59845920	0.330846716	0.306130015	0.94	-2.222	4.231666667	0.435890667	9.746042706	Zm00001d040717	59836378	59845920	4.496490683	0	104	52	genic	9542	18	12	12	12	12	14	14	11	12	11	13	1	0	0	0	0	0	0	0	0	0	0	90	48	37	54	56	51	49	61
genic_rr_11387	3	59856753	59860252	0.361207433	0.271392859	2.412166667	4.82	4.5246	2.342064516	3.833701935	Zm00001d040720	59856753	59860252	5.441011193	0	193	155	genic	3499	13	7	9	8	8	9	7	9	7	7	8	1	1	1	0	0	1	0	0	0	0	0	98	73	77	65	62	71	77	73
genic_rr_11388	3	59860481	59869531	0.342577376	0.275116852	5.794615385	7.2925	7.8485	5.429031199	0				0	0	294	228	genic	9050	31	22	22	21	23	23	20	21	22	20	23	2	1	2	0	0	0	2	2	1	1	2	259	130	124	123	143	140	128	121
genic_rr_11389	3	60028341	60029252	0.434987829	0.35036998					0				0	0	51	44	genic	911	18	13	16	14	13	12	14	13	12	12	15	0	0	2	0	0	0	0	0	0	0	1	103	72	65	57	50	54	64	51
genic_rr_1139	1	43359353	43361346	0.204332409	0.150192285	0.793654545		2.173333333	0.413491726	7.288247649	Zm00001d028696	43359353	43361346	6.618369425	1	101	74	genic	1993	12	5	5	4	4	6	4	5	6	4	5	1	1	0	1	0	1	0	1	1	1	1	54	49	53	44	63	59	61	52
genic_rr_11390	3	60039974	60040911	0.386866595	0.306163044	-10.5		-10.5	-10.5	0				0	0	40	29	genic	937	10	8	9	8	8	6	7	6	6	6	8	2	0	2	0	0	0	0	0	0	0	0	102	57	57	46	46	58	70	48
genic_rr_11391	3	60048141	60062020	0.390228582	0.319468924	2.697654545	2.177116667	5.916142857	2.411853299	0	Zm00001d040724	60048141	60062020	4.827590829	0	185	129	genic	13879	19	14	18	18	15	15	17	15	16	15	19	1	1	1	0	0	0	0	0	0	1	1	300	122	136	134	114	150	125	118
genic_rr_11392	3	60285344	60288098	0.128256194	0.091463315	4.535	9.615	3.270666667	6.159355769	0				0	1	68	49	genic	2754	16	10	12	8	9	10	11	8	11	8	12	9	0	0	0	1	1	0	0	1	1	0	172	75	73	61	73	67	65	60
genic_rr_11393	3	60288264	60293502	0.385448713	0.325161654	5.657714286	1.186666667	8.921666667	7.746123077	0	Zm00001d040726	60288264	60293502	3.725550893	1	218	119	genic	5238	11	5	4	4	5	7	6	3	5	4	6	2	1	0	0	1	0	1	1	0	4	1	223	111	119	115	126	117	106	115
genic_rr_11394	3	60294162	60294729	0	0					0				0	0	0	0	genic	567	0	0	0	0	0	0	0	0	0	0	0	0	0	0	0	0	0	0	0	0	0	0	0	0	0	0	0	0	0	0
genic_rr_11395	3	60340516	60341581	0	0					0	Zm00001d040728	60340516	60341581	0.083058327	0	0	0	genic	1065	0	0	0	0	0	0	0	0	0	0	0	0	0	0	0	0	0	0	0	0	0	0	0	0	0	0	0	0	0	0
genic_rr_11396	3	60566359	60577844	0.136822279	0.131019409	-0.777333333		-1.227666667	-1.12771179	1.891433288	Zm00001d040730	60566359	60577844	5.736887855	0	143	92	genic	11485	24	18	18	17	16	18	16	18	18	17	17	1	0	0	2	0	0	0	0	0	2	0	124	50	67	71	66	61	67	56
genic_rr_11397	3	60610220	60613780	0.201427211	0.151421982	2.118714286		1.6542	-0.964848387	4.900750747	Zm00001d040731	60610220	60613780	5.392994861	1	156	111	genic	3560	17	15	14	15	13	13	14	14	13	13	13	0	1	0	1	0	0	2	0	1	2	0	153	66	90	87	85	92	79	75
genic_rr_11398	3	60679832	60682468	0.186088714	0.140442431	3.898018182		3.779666667	4.067283273	6.877888688	Zm00001d040733	60679832	60682468	6.387142816	1	110	82	genic	2636	31	21	21	20	20	19	21	21	22	19	19	0	0	0	0	1	0	1	0	0	0	0	111	70	66	77	82	80	66	65
genic_rr_11399	3	60728812	60733163	0.374577583	0.36061727	-0.378			-0.378	0				0	0	153	89	genic	4351	5	0	0	0	2	2	2	2	0	1	1	0	0	0	0	1	0	0	0	0	0	0	72	48	63	48	49	49	52	50
genic_rr_114	1	4118697	4120755	0.178659408	0.129540719	1.3386	8.12	3.36	3.675892037	4.327020226	Zm00001d027385	4118697	4120755	5.023003892	1	89	55	genic	2058	9	4	4	6	4	5	4	4	6	5	5	1	0	1	0	0	0	0	0	0	1	0	57	52	40	35	42	38	44	56
genic_rr_1140	1	43371703	43373490	0.485966737	0.316081319	4.53705	3.4574	5.183363636	4.815454936	0	Zm00001d028697	43371703	43373490	1.533210938	0	31	20	genic	1787	6	1	2	1	2	2	1	2	2	2	1	1	2	0	0	0	0	0	0	1	2	1	46	37	33	48	60	36	39	49
genic_rr_11400	3	60817984	60822374	0.263572824	0.136956828	5.96325	2.12	3.412	4.367724218	10.43649475	Zm00001d040735	60817984	60822374	7.317894191	2	74	24	genic	4390	7	4	4	4	5	4	4	4	4	5	4	1	0	0	0	1	0	0	0	0	0	0	60	55	34	42	50	43	55	39
genic_rr_11401	3	60952847	60960982	0.468827826	0.285074208	-0.443142857	0.14	1.95	-0.804913793	0	Zm00001d040737	60952847	60960982	0.544392708	0	272	123	genic	8135	13	7	7	7	8	9	8	8	6	8	7	3	0	0	0	3	1	0	2	0	1	1	243	99	84	89	105	108	108	86
genic_rr_11402	3	60984964	60989776	0.030778334	0.020248928					0	Zm00001d040738	60984964	60989776	0.088651764	0	26	9	genic	4812	12	7	8	8	8	8	7	8	8	7	10	0	0	0	0	0	0	0	1	0	1	0	67	57	73	63	58	70	66	51
genic_rr_11403	3	61112541	61113011	0.501378614	0.287874017		-2.27	0.2125	2.066256983	0				0	0	36	16	genic	470	0	1	0	1	2	0	2	1	1	1	1	3	0	0	0	1	1	0	0	0	1	0	124	63	46	64	76	79	67	64
genic_rr_11404	3	61277845	61281064	0.297957927	0.19028943	4.2714	11.5	4.296130435	-0.216757233	9.268653228	Zm00001d040741	61277845	61281064	5.859120498	1	145	70	genic	3219	3	0	0	0	1	0	1	0	0	0	1	4	0	1	0	3	1	1	1	1	0	0	169	86	90	95	116	84	96	96
genic_rr_11405	3	61373603	61380589	0.322517515	0.222321218	1.170153846	0.8084	0.464565217	1.122017609	0	Zm00001d040743	61373603	61380589	2.357745208	0	202	126	genic	6986	10	6	5	5	8	5	7	6	7	5	7	3	1	1	0	3	1	1	1	2	0	0	208	156	123	145	152	154	153	145
genic_rr_11406	3	61451035	61462754	0.118834921	0.090141307					0				0	0	35	13	genic	11719	6	3	4	4	4	2	4	4	3	2	4	5	0	0	0	1	2	0	0	0	1	0	184	102	101	106	101	98	113	104
genic_rr_11407	3	62092282	62094528	0.420719693	0.267415014	-0.098571429	1.85	-0.404611538	-2.011875	0	Zm00001d040745	62092282	62094528	1.603181576	0	58	28	genic	2246	3	0	0	0	0	0	0	0	0	0	0	2	0	0	0	1	0	0	0	0	0	0	46	76	81	65	91	89	70	75
genic_rr_11408	3	62644341	62666053	0.329404244	0.219977411	6.5	-0.0375	3.472578947	9.006956522	9.037158003	Zm00001d040748	62644341	62666053	4.864153936	0	471	155	genic	21712	19	9	11	9	7	9	10	7	10	8	10	12	1	1	1	3	1	2	0	1	1	0	309	188	195	151	197	179	195	173
genic_rr_11409	3	63578803	63579003	0.642559673	0.182479367					0				0	0	6	1	genic	200	2	2	1	1	2	1	1	2	1	1	1	0	0	0	0	0	0	0	0	0	0	0	12	28	28	15	39	30	26	26
genic_rr_1141	1	43439526	43446781	0.300088431	0.258578116	0.572166667		1.277666667	3.034594595	0	Zm00001d028698	43439526	43446781	5.358318755	0	143	105	genic	7255	21	11	11	11	13	12	11	11	12	12	12	1	0	0	0	1	1	0	0	0	1	0	193	117	101	100	95	104	95	103
genic_rr_11410	3	63579469	63581973	0.451305754	0.289060753			0.3095	3.057213483	0	Zm00001d040752	63579469	63581973	8.163639694	0	54	20	genic	2504	8	4	3	3	3	2	2	4	3	2	4	0	0	0	1	0	1	0	0	0	0	0	19	24	24	13	23	22	23	23
genic_rr_11411	3	63599746	63600762	0	0					0				0	0	0	0	genic	1016	0	0	0	0	0	0	0	0	0	0	0	0	0	0	0	0	0	0	0	0	0	0	0	0	0	0	0	0	0	0
genic_rr_11412	3	63750504	63753717	0.427025103	0.266187896					0	Zm00001d040755	63750504	63753717	0.225977341	0	100	62	genic	3213	12	5	7	7	7	5	6	5	6	6	8	3	0	1	0	2	0	0	1	0	0	0	172	101	96	88	105	99	94	94
genic_rr_11413	3	63771715	63771966	0	0					0	Zm00001d040756	63771715	63771966	1.887781103	0	0	0	genic	251	0	0	0	0	0	0	0	0	0	0	0	0	0	0	0	0	0	0	0	0	0	0	0	0	0	0	0	0	0	0
genic_rr_11414	3	63809562	63812638	0.222585515	0.182800443	3.065		2.302	1.482781065	8.516809923	Zm00001d040757	63809562	63812638	5.831570569	0	67	50	genic	3076	5	3	3	2	3	2	2	2	3	2	4	3	1	0	0	2	0	1	0	0	0	0	59	67	60	61	72	58	71	55
genic_rr_11415	3	63854696	63861323	0.090976897	0.081422411					0	Zm00001d040759	63854696	63861323	1.233071867	0	5	1	genic	6627	2	0	0	0	0	0	0	0	0	0	0	0	0	0	0	1	2	0	0	0	1	0	5	17	17	15	21	21	16	19
genic_rr_11416	3	64043562	64058749	0.230599378	0.179068332	0.971352941	-0.0976	1.296238095	-0.189855831	0				0	0	267	191	genic	15187	12	6	8	5	6	7	5	4	6	5	8	3	0	0	0	1	1	3	0	0	0	1	67	78	73	78	86	86	70	73
genic_rr_11417	3	64298061	64299284	0.216726154	0.172796286	-0.876666667		-0.2785	-0.207373737	0				0	0	32	17	genic	1223	11	6	5	4	7	4	4	7	7	5	7	2	0	2	0	1	1	0	0	0	0	0	36	43	59	42	56	42	50	51
genic_rr_11418	3	64374083	64376249	0.253126921	0.198098442	0.472	4.19	-1.3325	-1.32523817	0				0	0	57	37	genic	2166	10	6	7	8	7	6	6	7	7	7	7	2	0	0	0	1	0	0	0	0	0	1	43	47	62	59	60	49	51	51
genic_rr_11419	3	64549385	64551952	0	0					0				0	0	1	0	genic	2567	0	0	0	0	0	0	0	0	0	0	0	0	0	0	0	0	0	0	0	0	0	0	0	0	0	0	0	0	0	0
genic_rr_1142	1	43566683	43581725	0.43701742	0.255533767	1.710545455		1.609	1.891813008	3.078052629	Zm00001d028699	43566683	43581725	4.623044886	1	298	101	genic	15042	21	8	8	6	8	8	7	9	7	7	10	1	1	0	0	1	1	0	0	4	2	0	286	207	182	185	182	193	185	205
genic_rr_11420	3	64552842	64556161	0.294507092	0.201229457	5.3745	-0.192	2.243666667	7.412580645	13.06730415	Zm00001d040766	64552842	64556161	8.088431564	0	65	25	genic	3319	9	5	5	5	6	4	4	6	5	4	5	2	0	0	0	2	1	1	0	0	0	0	54	56	42	64	64	65	53	53
genic_rr_11421	3	64614375	64615000	0	0					0				0	0	0	0	genic	625	0	0	0	0	0	0	0	0	0	0	0	0	0	0	0	0	0	0	0	0	0	0	0	0	0	0	0	0	0	0
genic_rr_11422	3	64615279	64626483	0	0					0				0	0	0	0	genic	11204	0	0	0	0	0	0	0	0	0	0	0	0	0	0	0	0	0	0	0	0	0	0	0	0	0	0	0	0	0	0
genic_rr_11423	3	64639554	64644932	0	0					0				0	0	5	0	genic	5378	0	0	0	0	0	0	0	0	0	0	0	0	0	0	0	0	0	0	0	0	0	0	0	0	0	0	0	0	0	0
genic_rr_11424	3	64683305	64684329	0.341147584	0.209525445					0	Zm00001d040770	64683305	64684329	0.581348211	0	17	12	genic	1024	9	5	5	5	6	5	5	6	6	4	6	1	1	0	0	2	0	0	0	0	0	0	55	50	35	52	36	48	36	42
genic_rr_11425	3	64735775	64736904	0.201945417	0.152461777	2.2365	0.903	-0.269	3.57	0	Zm00001d040771	64735775	64736904	11.48769945	0	30	14	genic	1129	9	4	5	5	5	5	5	5	4	4	7	1	0	0	0	1	0	0	0	0	0	0	51	45	46	50	49	53	38	40
genic_rr_11426	3	64746270	64747029	0.168420742	0.168072756	9.418	11.65	10.43	5.306463415	0				0	0	22	9	genic	759	11	5	6	6	5	7	6	5	7	6	7	2	0	0	0	0	0	0	0	0	0	0	24	6	14	13	9	8	8	6
genic_rr_11427	3	64817879	64818616	0.401896369	0.29047316	9.73	-10.8	2.873333333	9.471760563	0	Zm00001d040773	64817879	64818616	0.645839784	0	18	9	genic	737	9	5	5	5	5	4	4	4	5	3	4	2	0	0	0	0	0	0	0	0	0	0	28	18	16	14	10	23	19	12
genic_rr_11428	3	64881756	64882102	0.267477138	0.231508946	-0.146666667		5.97	-0.146666667	0	Zm00001d040774	64881756	64882102	0.264748444	0	19	15	genic	346	5	3	3	3	3	2	3	3	2	2	4	0	0	0	0	1	0	0	0	0	0	0	45	32	30	33	34	37	24	25
genic_rr_11429	3	64946021	64948546	0.26833876	0.209863569	1.20874		0.674566667	1.457372093	0	Zm00001d040775	64946021	64948546	6.545186377	0	103	75	genic	2525	13	6	7	7	7	6	5	8	4	6	8	7	0	0	0	1	0	0	0	0	0	0	158	61	85	78	65	84	71	90
genic_rr_1143	1	43615021	43621153	0.245784073	0.16543618	4.6698	5.785	5.63725	4.123243243	3.366113767	Zm00001d028701	43615021	43621153	1.761970964	0	101	58	genic	6132	19	13	12	10	14	16	11	14	14	11	14	5	2	0	0	1	1	0	0	0	0	1	109	135	110	110	126	125	123	129
genic_rr_11430	3	65156611	65158321	0.34787282	0.426040244	0.334		0.89	0.117241379	3.915561012	Zm00001d040777	65156611	65158321	4.11641456	0	66	47	genic	1710	8	4	4	3	4	3	4	4	4	3	3	0	0	0	0	0	0	0	0	0	0	0	23	13	13	13	20	23	22	12
genic_rr_11431	3	65325750	65327548	0	0					0				0	0	0	0	genic	1798	0	0	0	0	0	0	0	0	0	0	0	0	0	0	0	0	0	0	0	0	0	0	0	0	0	0	0	0	0	0
genic_rr_11432	3	65423933	65426147	0.371336661	0.316133859	-0.7428		-1.81	-0.645760465	0	Zm00001d040780	65423933	65426147	6.404244397	0	80	65	genic	2214	9	7	6	3	7	4	3	6	5	4	4	1	0	0	0	0	0	0	0	0	0	0	36	27	27	22	38	41	24	32
genic_rr_11433	3	65577764	65579997	0	0					0				0	0	0	0	genic	2233	0	0	0	0	0	0	0	0	0	0	0	0	0	0	0	0	0	0	0	0	0	0	0	0	0	0	0	0	0	0
genic_rr_11434	3	65628348	65628851	0	0					0	Zm00001d040783	65628348	65628851	4.897729293	1	0	0	genic	503	0	0	0	0	0	0	0	0	0	0	0	0	0	0	0	0	0	0	0	0	0	0	0	0	0	0	0	0	0	0
genic_rr_11435	3	65852183	65858475	0.383808987	0.325089223	3.501363636		4.216896552	3.114658719	0	Zm00001d040784	65852183	65858475	5.203136037	1	179	116	genic	6292	4	3	5	5	4	5	5	4	6	3	4	0	0	0	0	1	0	0	1	0	2	0	77	53	60	61	55	53	54	41
genic_rr_11436	3	65868063	65868371	0	0					0				0	0	0	0	genic	308	0	0	0	0	0	0	0	0	0	0	0	0	0	0	0	0	0	0	0	0	0	0	0	0	0	0	0	0	0	0
genic_rr_11437	3	65871460	65871780	0.088090681	0.064222564	11.65		11.65	10.6	0	Zm00001d040786	65871460	65871780	4.471695142	0	4	4	genic	320	10	4	6	3	5	5	4	3	5	3	5	0	0	1	0	0	0	0	0	0	0	0	37	9	14	14	12	12	13	13
genic_rr_11438	3	65889207	65889515	0.253753124	0.066219091		10.5	6.5725	10.5	0	Zm00001d040787	65889207	65889515	4.64014676	0	12	3	genic	308	0	0	0	0	0	0	0	0	0	0	0	1	0	0	1	1	1	0	0	0	1	0	61	44	30	40	40	36	35	44
genic_rr_11439	3	65988895	65991327	0.276893853	0.214111521	11.92333333	9.325	11.06769231	11.35267241	0				0	0	23	10	genic	2432	3	0	0	0	1	1	1	0	0	0	0	5	0	0	0	1	1	0	0	0	0	0	71	44	43	49	49	58	44	44
genic_rr_1144	1	43646003	43646671	0.387955439	0.369226448	7.345			8.401538462	11.00312714	Zm00001d028702	43646003	43646671	6.276888255	0	13	8	genic	668	4	2	2	1	3	3	3	2	2	3	3	0	0	0	0	0	0	0	0	0	0	0	4	1	6	5	4	2	3	2
genic_rr_11440	3	66020807	66026623	0.403029162	0.418809775	4.265	-1.78	-0.895333333	2.710207729	0				0	0	60	49	genic	5816	3	1	1	2	0	1	2	0	0	0	2	5	0	0	0	0	1	0	0	0	0	0	30	20	25	25	22	28	21	16
genic_rr_11441	3	66276384	66278065	0.725664343	0.749757432					0				0	0	36	24	genic	1681	1	0	0	0	0	1	0	0	0	0	0	2	0	0	0	0	0	0	0	0	0	1	14	25	14	15	17	19	16	20
genic_rr_11442	3	66297255	66297619	0	0					0				0	0	0	0	genic	364	0	0	0	0	0	0	0	0	0	0	0	0	0	0	0	0	0	0	0	0	0	0	0	0	0	0	0	0	0	0
genic_rr_11443	3	66300601	66309143	0.707816285	0.693040186	0.0663	0.643333333	-0.114285714	-0.162149164	4.016910292	Zm00001d040795	66300601	66309143	3.072805088	0	178	115	genic	8542	12	4	5	3	3	6	3	3	4	3	4	2	0	0	0	0	0	0	0	0	0	0	72	28	33	35	32	30	25	27
genic_rr_11444	3	66375799	66379752	0.687782749	0.664315369	1.22	5.336666667	5.336666667	3.302060606	0	Zm00001d040796	66375799	66379752	4.505951244	1	59	36	genic	3953	4	0	1	0	0	2	0	0	1	0	1	2	0	0	0	0	0	0	0	0	0	0	20	13	16	16	21	19	10	15
genic_rr_11445	3	66473780	66485780	0.601333021	0.558111965	6.835	0.690681818	1.217173913	2.180989446	3.81165233	Zm00001d040798	66473780	66485780	4.743622	0	334	226	genic	12000	12	7	7	7	6	7	7	7	7	7	6	4	0	0	0	1	1	0	1	1	0	0	254	138	124	132	128	136	115	119
genic_rr_11446	3	66808174	66809532	0	0					0				0	0	0	0	genic	1358	0	0	0	0	0	0	0	0	0	0	0	0	0	0	0	0	0	0	0	0	0	0	0	0	0	0	0	0	0	0
genic_rr_11447	3	66922907	66923248	0.351485506	0.256448939			12.3	12.3	0	Zm00001d040803	66922907	66923248	8.204977187	0	1	1	genic	341	0	0	0	0	0	0	0	0	0	0	0	0	0	0	0	0	0	0	0	0	0	0	15	3	1	2	1	3	3	3
genic_rr_11448	3	66959532	66964277	0.363846766	0.443842975	5.587666667	5.587666667	2.144333333	5.147563843	8.02834526	Zm00001d040804	66959532	66964277	6.904612235	0	159	98	genic	4745	5	1	1	1	1	2	1	2	2	1	2	3	1	0	0	0	0	0	1	0	0	0	78	34	42	40	33	41	38	29
genic_rr_11449	3	67066176	67071878	0.239909392	0.218491841	2.800026316	2.757666667	3.114263158	1.425752553	5.757947993	Zm00001d040805	67066176	67071878	4.651535249	1	214	175	genic	5702	13	7	7	6	8	8	6	6	6	6	8	2	0	0	0	1	0	0	0	1	1	1	89	100	65	70	69	75	67	79
genic_rr_1145	1	43713184	43724218	0.395456101	0.302607278	1.465384615		2.4194	2.866239358	9.975456077	Zm00001d028704	43713184	43724218	7.223573953	0	458	355	genic	11034	20	12	14	12	12	13	14	15	11	12	14	4	1	1	3	1	0	0	1	2	0	0	302	188	179	210	211	210	214	222
genic_rr_11450	3	67151874	67157763	0.170747263	0.134087031	1.9975		2.206	1.530798005	1.929079501	Zm00001d040807	67151874	67157763	5.491395682	2	140	88	genic	5889	20	7	6	5	9	11	8	8	7	5	7	3	1	0	0	2	1	1	0	1	0	0	222	122	109	117	134	117	133	104
genic_rr_11451	3	67403313	67404371	0.225764811	0.203821196	1.780095238		-0.5109	1.008874786	0	Zm00001d040810	67403313	67404371	0.468549796	0	39	28	genic	1058	14	8	8	9	9	7	9	7	9	5	9	0	0	0	0	1	0	0	1	0	0	0	72	25	16	28	19	33	28	22
genic_rr_11452	3	67777189	67777708	0	0					0				0	0	0	0	genic	519	0	0	0	0	0	0	0	0	0	0	0	0	0	0	0	0	0	0	0	0	0	0	0	0	0	0	0	0	0	0
genic_rr_11453	3	67778676	67779340	0	0					0				0	0	0	0	genic	664	0	0	0	0	0	0	0	0	0	0	0	0	0	0	0	0	0	0	0	0	0	0	0	0	0	0	0	0	0	0
genic_rr_11454	3	67780925	67781829	0	0					0				0	0	0	0	genic	904	0	0	0	0	0	0	0	0	0	0	0	0	0	0	0	0	0	0	0	0	0	0	0	0	0	0	0	0	0	0
genic_rr_11455	3	67870948	67876503	0.124083687	0.081331367	-1.663333333		1.7275	10.3	0				0	0	12	4	genic	5555	9	3	3	5	5	4	4	3	3	3	4	0	0	0	0	0	0	1	0	1	0	0	54	32	38	38	43	40	32	28
genic_rr_11456	3	67922595	67928066	0.322258763	0.228277351	4.049086957		2.71253125	3.121289674	5.577505042	Zm00001d040818	67922595	67928066	4.74987519	0	122	95	genic	5471	15	7	7	9	8	10	7	7	6	7	7	2	1	0	0	0	1	0	0	0	0	0	133	81	66	71	76	82	63	51
genic_rr_11457	3	67929346	67929810	0	0					0				0	0	0	0	genic	464	0	0	0	0	0	0	0	0	0	0	0	0	0	0	0	0	0	0	0	0	0	0	0	0	0	0	0	0	0	0
genic_rr_11458	3	67930564	67934690	0.22983328	0.17287221	-1.810313333		-0.555085	-0.097704	0	Zm00001d040820	67930564	67934690	0.017795976	0	144	91	genic	4126	16	10	10	9	13	12	11	12	12	10	10	0	0	0	0	0	0	2	0	0	1	0	82	36	43	31	49	44	36	42
genic_rr_11459	3	67969129	67969419	0	0					0				0	0	0	0	genic	290	0	0	0	0	0	0	0	0	0	0	0	0	0	0	0	0	0	0	0	0	0	0	0	0	0	0	0	0	0	0
genic_rr_1146	1	43725600	43726910	0.308293778	0.256229957	8.471	13.5	9.838	4.63370098	7.454849891	Zm00001d028705	43725600	43726910	4.756274234	0	18	10	genic	1310	4	2	2	1	1	1	1	1	1	1	1	1	0	0	0	0	0	0	0	1	0	0	30	28	34	24	28	26	30	29
genic_rr_11460	3	68049564	68070844	0.369269346	0.359916078	0.27278125	3.736666667	0.972416667	1.539592695	0	Zm00001d040823	68049564	68070844	4.088598333	0	497	299	genic	21280	19	9	9	11	12	10	11	12	12	9	11	7	2	0	0	0	1	1	1	1	1	1	214	117	116	111	94	103	102	110
genic_rr_11461	3	68119804	68120244	0.119185139	0.093125953					0	Zm00001d040826	68119804	68120244	3.330278163	0	15	10	genic	440	5	1	1	1	2	2	1	2	2	1	3	1	0	0	0	1	0	0	0	1	0	1	41	38	42	59	35	46	43	43
genic_rr_11462	3	68155590	68175332	0.509237185	0.260040714	1.936548387	6.1	3.53972093	1.731474469	6.861838125	Zm00001d040827	68155590	68175332	4.622236305	0	493	241	genic	19742	23	10	13	12	15	12	13	16	15	11	12	3	1	0	1	2	0	2	0	0	1	1	388	184	201	199	173	166	179	168
genic_rr_11463	3	68286049	68295110	0.625854754	0.339195368	5.51		10.6	5.51	4.598728668	Zm00001d040829	68286049	68295110	5.846559504	1	141	85	genic	9061	10	4	6	6	5	4	7	4	8	3	8	2	0	0	0	0	1	0	0	0	0	1	76	90	88	90	82	87	94	80
genic_rr_11464	3	68299131	68300672	0	0					0	Zm00001d040830	68299131	68300672	0.059678708	0	0	0	genic	1541	0	0	0	0	0	0	0	0	0	0	0	0	0	0	0	0	0	0	0	0	0	0	0	0	0	0	0	0	0	0
genic_rr_11465	3	68533978	68545245	0.783343064	0.506325547	8.415		2.66344	7.827777661	8.882112661	Zm00001d040831	68533978	68545245	7.140703065	0	233	130	genic	11267	15	6	7	9	8	8	10	7	9	6	10	1	0	0	0	0	1	0	0	0	2	1	199	94	101	110	101	96	105	93
genic_rr_11466	3	68740786	68744236	0.115864054	0.025586305		13.5	13.5	13.5	0				0	0	1	1	genic	3450	0	1	0	0	0	0	0	0	0	0	0	1	0	0	0	0	0	0	0	0	0	0	3	6	4	1	4	2	2	1
genic_rr_11467	3	68840759	68843582	0.340840555	0.154623091	5.878			5.684337349	0				0	0	41	24	genic	2823	7	3	4	5	4	5	4	3	5	3	5	0	0	0	0	1	0	0	1	0	0	0	3	14	9	10	8	9	9	4
genic_rr_11468	3	68850848	68852784	0	0					0				0	0	3	0	genic	1936	0	0	0	0	0	0	0	0	0	0	0	0	0	0	0	0	0	0	0	0	0	0	0	0	0	0	0	0	0	0
genic_rr_11469	3	68991752	68995783	0.492071543	0.316715221	5.334		7.79	-0.170022581	0				0	0	101	66	genic	4031	4	0	0	0	1	1	1	1	0	0	1	0	0	1	0	0	1	0	0	0	0	0	18	61	70	50	50	51	53	60
genic_rr_1147	1	43825133	43832815	0.225885277	0.207789041	1.485444444	1.568	0.4424	0.887023981	0	Zm00001d028707	43825133	43832815	2.596445499	1	313	149	genic	7682	24	12	12	9	12	10	11	15	13	10	13	1	2	0	0	0	1	0	1	1	1	0	293	144	145	145	152	153	168	140
genic_rr_11470	3	69002490	69002801	0.385145288	0.157385443	-2.7		1.135	1.123626374	0	Zm00001d040836	69002490	69002801	4.730215927	0	5	3	genic	311	1	0	0	0	0	0	0	0	0	0	0	0	0	1	0	0	0	0	0	0	0	0	5	0	2	0	0	0	0	0
genic_rr_11471	3	69485812	69486249	0.326067179	0.288981406				-5.710666667	0	Zm00001d040837	69485812	69486249	6.412502676	0	13	9	genic	437	1	1	1	1	1	1	1	1	1	1	1	0	0	0	0	0	0	0	0	0	0	0	31	11	16	16	7	9	12	7
genic_rr_11472	3	69660612	69661469	0.346943939	0.110725098	-0.33		-0.9385	0.580735294	4.859211065	Zm00001d040838	69660612	69661469	13.02627243	0	10	5	genic	857	4	1	1	1	0	3	1	0	1	0	2	0	0	0	0	0	0	0	0	0	0	0	7	8	9	11	7	7	5	8
genic_rr_11473	3	69848831	69850299	0.232584247	0.184516999	11.4		11.4	1.410882353	1.844016342	Zm00001d040839	69848831	69850299	3.453045761	0	40	29	genic	1468	4	2	1	1	1	2	1	1	2	1	1	2	0	0	0	0	0	0	0	0	0	0	15	7	4	5	4	6	4	4
genic_rr_11474	3	70151471	70153788	0.206154884	0.148850093	8.71		4.535	13.1	7.533102991	Zm00001d040842	70151471	70153788	6.56598812	0	26	9	genic	2317	5	1	1	1	0	3	2	0	1	0	3	0	0	0	1	0	0	0	0	0	1	0	33	57	44	56	48	56	49	43
genic_rr_11475	3	70155917	70160261	0.16413871	0.08313141					0				0	0	6	2	genic	4344	0	0	0	0	0	0	0	0	0	0	0	0	0	0	0	0	0	0	0	0	0	0	2	0	0	0	0	0	0	0
genic_rr_11476	3	70217319	70220781	0	0					0				0	0	0	0	genic	3462	0	0	0	0	0	0	0	0	0	0	0	0	0	0	0	0	0	0	0	0	0	0	0	0	0	0	0	0	0	0
genic_rr_11477	3	70935430	70938240	0.036735583	0.025091557	2.040666667		-0.923333333	2.18	0				0	0	10	4	genic	2810	4	1	2	3	2	2	2	2	1	2	2	0	0	0	0	0	0	0	0	0	1	0	32	33	20	18	27	30	30	32
genic_rr_11478	3	71044406	71047869	0	0					0				0	0	0	0	genic	3463	0	0	0	0	0	0	0	0	0	0	0	0	0	0	0	0	0	0	0	0	0	0	0	0	0	0	0	0	0	0
genic_rr_11479	3	71349805	71350266	0.280976439	0.126419172					0				0	0	4	2	genic	461	2	1	1	1	0	0	0	0	0	0	1	0	0	0	0	0	0	0	0	0	0	0	2	0	0	0	0	0	0	0
genic_rr_1148	1	43891995	43892168	0.141110172	0.140519201					0				0	0	3	3	genic	173	2	0	1	0	0	0	1	2	0	0	0	0	0	0	0	0	0	0	0	0	0	0	0	0	2	0	0	0	1	0
genic_rr_11480	3	71571869	71601459	0.302839876	0.185399719	-2.616	5.985	1.453526316	2.396505629	10.87058893	Zm00001d040850	71571869	71601459	6.321051099	0	256	80	genic	29590	14	9	9	8	9	8	9	9	6	6	9	10	0	0	1	1	1	0	0	1	2	0	345	216	198	200	217	207	194	206
genic_rr_11481	3	71655185	71657626	0	0					0				0	0	0	0	genic	2441	0	0	0	0	0	0	0	0	0	0	0	0	0	0	0	0	0	0	0	0	0	0	0	0	0	0	0	0	0	0
genic_rr_11482	3	71768197	71771402	0	0					0				0	0	0	0	genic	3205	0	0	0	0	0	0	0	0	0	0	0	0	0	0	0	0	0	0	0	0	0	0	0	0	0	0	0	0	0	0
genic_rr_11483	3	72170003	72172709	0.343766886	0.299672785			-5.48	0.315	0				0	1	22	5	genic	2706	6	6	5	6	5	5	6	5	5	6	5	0	0	0	0	0	1	0	0	0	0	0	53	14	8	17	18	15	20	13
genic_rr_11484	3	72226157	72228051	0.110557328	0.00502112			13.4	13.4	0	Zm00001d040857	72226157	72228051	5.498917676	0	11	1	genic	1894	0	0	0	0	0	0	0	0	0	0	0	0	1	0	0	0	0	0	0	0	0	0	16	15	23	21	23	16	14	17
genic_rr_11485	3	73203868	73290655	0.247395292	0.142238402	12	0.1	3.498428571	3.092462312	0	Zm00001d040864	73203868	73290655	5.152358959	1	674	188	genic	86787	15	6	6	5	6	8	6	4	7	4	6	10	2	1	4	1	1	2	0	1	4	0	577	339	345	350	341	346	322	343
genic_rr_11486	3	74197008	74217788	0.441844558	0.210604451				1.95	0				0	0	188	53	genic	20780	7	2	4	4	3	4	3	6	5	3	4	7	2	1	0	0	1	0	1	1	1	0	283	192	200	188	194	187	197	197
genic_rr_11487	3	74396946	74397410	0.293338227	0.119393073	13.9		14.75	14.13529412	0				0	0	11	4	genic	464	1	0	0	0	0	0	0	0	0	0	0	0	0	0	0	0	0	0	0	0	0	0	54	42	38	27	28	37	31	29
genic_rr_11488	3	74482174	74483370	0	0.051270707					0				0	0	4	0	genic	1196	0	0	0	0	0	0	0	0	0	0	0	0	0	0	0	0	0	0	0	0	0	0	12	2	2	3	1	2	4	7
genic_rr_11489	3	74729449	74733697	0.238363005	0.109156967		15.1	8.468	15.1	2.589099526	Zm00001d040878	74729449	74733697	0.071675288	0	57	14	genic	4248	4	1	1	1	1	1	1	1	2	1	1	3	0	0	1	0	1	0	0	0	0	0	187	94	87	94	89	95	94	109
genic_rr_1149	1	43901180	43904278	0.264723901	0.17661291	3.430222222	7.64	6.284	3.793016529	15.4557694	Zm00001d028709	43901180	43904278	10.50945286	1	127	91	genic	3098	14	8	7	8	7	7	7	8	10	7	6	4	0	1	0	0	1	0	0	0	0	0	84	71	76	82	80	80	86	74
genic_rr_11490	3	74904443	74905796	0.413482643	0.124263125					0	Zm00001d040879	74904443	74905796	0.163346387	0	9	2	genic	1353	0	0	0	0	0	0	0	0	1	0	0	0	0	0	0	0	0	0	0	1	0	0	23	33	29	32	27	36	30	23
genic_rr_11491	3	74906493	74908019	0.229467693	0.070809903		8.71	-0.3575	8.327241379	0				0	0	12	4	genic	1526	0	0	0	0	0	0	0	0	1	0	0	1	0	1	0	0	0	0	1	0	2	0	119	68	55	56	46	51	55	49
genic_rr_11492	3	75383382	75399957	0.434522651	0.184926906	0.843				7.151912	Zm00001d040883	75383382	75399957	4.96575523	0	95	20	genic	16575	3	2	3	2	2	2	1	2	2	2	2	2	0	0	0	0	0	0	0	1	0	0	53	64	81	67	64	66	56	58
genic_rr_11493	3	75749883	75757594	0.331687768	0.097022661					5.622128254	Zm00001d040888	75749883	75757594	3.957708659	0	56	8	genic	7711	2	0	0	0	0	0	0	0	0	0	0	1	1	0	1	0	0	1	0	0	0	0	148	53	48	46	52	53	47	32
genic_rr_11494	3	76453764	76456175	0.442029726	0.141018688					0				0	0	26	7	genic	2411	3	1	1	1	1	1	1	1	1	1	1	5	1	1	1	1	0	1	0	0	0	0	245	75	84	91	80	78	90	64
genic_rr_11495	3	76588855	76591234	0.356539163	0.09734177	1.315333333	3.822	9.5465	9.052959488	0				0	0	39	7	genic	2379	1	0	0	0	0	0	0	0	0	0	0	3	0	0	0	1	0	1	0	0	1	0	177	61	67	72	75	65	71	71
genic_rr_11496	3	76692364	76692597	0.480171688	0.105720812					0				0	0	6	2	genic	233	1	0	0	0	0	0	0	0	0	0	0	1	0	0	0	0	0	0	0	0	0	0	44	25	27	22	28	31	23	24
genic_rr_11497	3	77271432	77272559	0.001402873	0.001370392					0				0	0	5	1	genic	1127	0	0	0	0	0	0	0	0	0	0	0	0	0	0	0	0	0	0	0	0	0	0	0	13	15	26	21	22	9	17
genic_rr_11498	3	77278832	77279660	0.069419704	0.054049564					0				0	0	6	2	genic	828	0	0	0	0	0	0	0	0	0	0	0	2	0	0	0	0	0	0	0	0	0	0	41	16	13	12	10	13	12	16
genic_rr_11499	3	77281572	77301205	0.323910229	0.132326261			11.1		8.492838334	Zm00001d040901	77281572	77301205	4.320690186	0	204	46	genic	19633	5	2	2	2	2	2	2	3	3	2	3	6	1	0	1	0	1	2	0	1	2	0	350	158	152	157	153	161	142	150
genic_rr_115	1	4121780	4126391	0.137432101	0.100152805	5.247181818		1.921	2.343308271	9.710153684	Zm00001d027386	4121780	4126391	3.866246778	1	56	42	genic	4611	15	6	5	7	6	6	6	7	7	6	6	2	2	1	0	0	0	0	1	0	3	0	163	69	49	64	62	61	61	61
genic_rr_1150	1	43905140	43907073	0.096421633	0.032930695					0				0	0	10	5	genic	1933	8	3	3	4	3	4	3	4	3	3	3	0	0	0	0	0	0	1	0	0	0	0	5	16	18	23	22	15	21	18
genic_rr_11500	3	77818840	77819376	0.636433895	0.37978533					0				0	0	6	2	genic	536	2	1	1	1	1	1	1	1	1	1	1	0	0	0	0	0	0	0	0	0	0	0	0	0	0	0	0	0	0	0
genic_rr_11501	3	77989126	77989626	0.609875004	0.485966852					0	Zm00001d040906	77989126	77989626	1.662688348	0	11	2	genic	500	2	1	1	1	1	1	1	1	1	1	1	1	0	0	0	0	0	0	0	0	0	0	0	0	0	0	0	0	0	0
genic_rr_11502	3	78109998	78110561	0.297978622	0.108065157					0				0	0	16	5	genic	563	3	1	2	1	1	1	1	1	1	1	1	3	0	0	0	0	0	0	1	0	2	0	44	52	45	36	41	43	46	58
genic_rr_11503	3	78500328	78502637	0.323168746	0.181063154	5.53875	6.2475	1.062	6.452778702	0				0	0	51	18	genic	2309	4	2	1	1	1	1	1	2	2	1	1	2	0	0	0	0	1	0	0	1	0	1	63	68	52	50	67	45	52	64
genic_rr_11504	3	78587316	78588344	0.288949069	0.154027679	4.7075	11.8	10.195	8.923765182	0				0	0	33	9	genic	1028	4	1	3	1	1	2	1	1	1	1	1	3	1	0	1	0	0	1	0	0	3	0	206	80	77	70	85	80	79	87
genic_rr_11505	3	78717133	78717823	0.430364242	0.076591108		4.67	3.746666667		0				0	0	15	1	genic	690	2	0	0	0	0	0	0	0	0	0	0	1	0	0	0	0	0	0	0	0	0	0	73	23	19	20	23	21	27	26
genic_rr_11506	3	78975746	78976849	0.313809102	0.073171333			1.85		0				0	0	7	2	genic	1103	1	0	0	0	0	0	0	0	0	0	0	0	0	0	0	0	0	0	0	0	0	0	36	23	25	16	23	22	19	20
genic_rr_11507	3	79222601	79256661	0.250533735	0.126920103	0.070230769	-2.325	0.209066667	-0.057401866	4.066238528	Zm00001d040920	79222601	79256661	2.547143135	0	326	85	genic	34060	4	1	3	2	2	2	1	3	2	2	2	8	2	0	0	1	4	1	0	1	3	0	473	276	271	275	288	274	264	265
genic_rr_11508	3	79577922	79578656	0.405025949	0.211735394					0	Zm00001d040924	79577922	79578656	0.035351999	0	17	6	genic	734	1	0	1	0	0	0	0	0	0	0	0	3	0	0	0	0	0	0	0	0	0	0	52	46	37	54	40	48	28	43
genic_rr_11509	3	79594871	79595503	0.309881724	0.09204157					0				0	0	10	2	genic	632	1	0	0	0	0	0	0	0	0	0	0	3	0	0	0	0	0	0	0	0	0	0	64	44	48	35	43	52	33	43
genic_rr_1151	1	43908553	43911257	0.144227351	0.102850963	11.1525	7.295	8.133333333	6.373894737	6.113438391	Zm00001d028711	43908553	43911257	4.118219111	0	106	62	genic	2704	22	13	13	11	14	15	11	15	12	12	15	9	1	0	0	0	1	0	1	0	0	0	112	114	109	104	122	124	124	112
genic_rr_11510	3	80105405	80105866	0	0					0				0	0	0	0	genic	461	0	0	0	0	0	0	0	0	0	0	0	0	0	0	0	0	0	0	0	0	0	0	0	0	0	0	0	0	0	0
genic_rr_11511	3	80405320	80410199	0.282881429	0.138130104		2.36	2.36	2.36	0				0	0	27	5	genic	4879	2	0	0	0	0	0	0	0	0	0	0	2	0	0	0	0	0	0	0	0	1	0	67	28	28	24	17	16	28	20
genic_rr_11512	3	80430114	80430734	0.422559784	0.348289163					6.03403042	Zm00001d040934	80430114	80430734	5.496895844	0	2	1	genic	620	2	0	0	0	0	0	0	0	0	0	0	1	0	0	0	0	0	0	0	0	0	0	0	0	0	0	0	0	0	0
genic_rr_11513	3	80811933	80814817	0.585530066	0.33374391	2.42			2.42	0	Zm00001d040936	80811933	80814817	4.101464041	0	21	7	genic	2884	3	1	0	0	1	0	0	1	0	0	0	2	0	0	0	0	0	0	0	0	0	0	36	16	20	20	17	18	15	17
genic_rr_11514	3	80851037	80855987	0.652100533	0.53600369	-0.238	-0.238		-0.238	0				0	0	37	23	genic	4950	2	0	0	0	1	0	0	0	0	0	0	1	1	0	0	0	0	0	0	0	0	0	47	15	13	12	16	13	17	16
genic_rr_11515	3	81212924	81213289	0.400048916	0.196897849					0				0	0	3	2	genic	365	2	0	0	0	0	1	0	0	1	0	0	0	0	0	0	0	0	0	0	0	0	0	62	29	27	29	30	32	29	21
genic_rr_11516	3	81369102	81382294	0.582994297	0.414108864	2.816	-8.45	-5.2275	2.109955172	0	Zm00001d040941	81369102	81382294	0.97419998	0	72	34	genic	13192	3	0	1	0	1	1	0	1	1	0	0	5	0	0	0	0	3	0	0	1	2	0	141	70	72	56	68	53	57	66
genic_rr_11517	3	81710564	81722446	0.727763557	0.354742383					0				0	0	93	38	genic	11882	2	0	0	0	0	0	0	1	0	0	0	2	0	0	0	1	1	0	1	1	1	0	110	112	89	86	108	94	89	101
genic_rr_11518	3	82337239	82340801	0.738095551	0.650602176	0.7275	-1.1	9.25	-0.55476	0				0	0	48	28	genic	3562	3	1	1	1	1	2	1	1	2	1	1	2	0	0	0	0	0	1	0	0	0	0	132	56	51	57	55	51	56	53
genic_rr_11519	3	82375568	82389198	0.596007688	0.45012263	0.967727273	-4.718333333	-7.603333333	0.617601536	0				0	0	87	48	genic	13630	3	0	0	1	1	1	0	1	2	1	1	2	1	0	0	0	0	1	0	0	2	0	133	75	76	70	79	89	65	78
genic_rr_1152	1	43999111	44006680	0.433171684	0.194514702	3.6048		3.771125	4.255845036	8.395171567	Zm00001d028712	43999111	44006680	4.898443771	1	169	75	genic	7569	11	7	5	5	5	7	5	6	6	5	6	9	0	0	0	0	0	1	2	1	0	3	221	184	168	152	163	165	155	165
genic_rr_11520	3	82416424	82429112	0.559870692	0.377410412					11.49475118	Zm00001d040954	82416424	82429112	6.325142781	0	172	70	genic	12688	4	0	0	0	0	0	0	0	1	0	0	7	1	1	0	1	0	0	0	0	2	0	306	151	148	157	145	155	143	148
genic_rr_11521	3	83071425	83074361	0.810222485	0.462522543					0				0	0	2	1	genic	2936	3	2	2	0	2	1	1	1	2	1	1	0	0	0	0	0	0	0	0	0	0	0	0	0	0	0	0	0	0	0
genic_rr_11522	3	83206343	83223323	0	0					0				0	1	0	0	genic	16980	0	0	0	0	0	0	0	0	0	0	0	0	0	0	0	0	0	0	0	0	0	0	0	0	0	0	0	0	0	0
genic_rr_11523	3	83471507	83498515	0.660399453	0.427467991	1.122825641	1.090488889	1.529925	1.221518623	0	Zm00001d040960	83471507	83498515	5.417425702	1	325	164	genic	27008	4	1	1	0	1	1	0	1	1	1	1	7	1	1	1	1	2	3	0	1	2	0	458	286	271	257	283	281	276	275
genic_rr_11524	3	85292411	85294313	0.987183319	0.599326024	-4.017	-2.314	-3.243333333	-4.031310924	13.16022336	Zm00001d040965	85292411	85294313	10.9231976	0	34	17	genic	1902	2	0	0	0	0	0	0	0	0	0	0	1	0	0	0	0	1	0	0	0	1	0	104	65	48	54	70	63	70	66
genic_rr_11525	3	85314327	85317254	0	0.035648066					0				0	0	7	0	genic	2927	0	0	0	0	0	0	0	0	0	0	0	0	0	0	0	0	0	0	0	0	0	0	20	22	11	12	8	9	16	9
genic_rr_11526	3	85426360	85428062	0	0					0				0	0	0	0	genic	1702	0	0	0	0	0	0	0	0	0	0	0	0	0	0	0	0	0	0	0	0	0	0	0	0	0	0	0	0	0	0
genic_rr_11527	3	85998366	86001982	0	0					0				0	0	0	0	genic	3616	0	0	0	0	0	0	0	0	0	0	0	0	0	0	0	0	0	0	0	0	0	0	0	0	0	0	0	0	0	0
genic_rr_11528	3	86811615	86815169	0	0					0	Zm00001d040972	86811615	86815169	0.095600248	0	6	0	genic	3554	0	0	0	0	0	0	0	0	0	0	0	0	0	0	0	0	0	0	0	0	0	0	0	0	0	0	0	0	0	0
genic_rr_11529	3	86978314	86978736	0.551559148	0.204563776					0				0	0	7	3	genic	422	3	1	1	0	0	2	1	1	1	1	0	1	0	0	0	0	0	0	0	0	0	0	23	17	16	17	12	15	12	14
genic_rr_1153	1	44009629	44012885	0.178274535	0.131742825	3.786333333	3.756	1.09545	1.566799097	3.79810139	Zm00001d028713	44009629	44012885	5.794512555	1	147	95	genic	3256	20	10	11	9	12	10	9	9	10	10	10	2	0	0	0	0	0	0	0	2	1	0	137	89	80	106	81	87	99	99
genic_rr_11530	3	87047940	87052486	0.645257359	0.257024527	3.54	3.54	1.5	3.54	7.418264742	Zm00001d040974	87047940	87052486	4.897417786	0	45	11	genic	4546	2	0	0	0	0	0	0	0	0	0	0	2	0	0	0	0	1	2	0	0	2	0	117	81	64	61	65	71	73	87
genic_rr_11531	3	87152139	87152592	0	0					0				0	0	0	0	genic	453	0	0	0	0	0	0	0	0	0	0	0	0	0	0	0	0	0	0	0	0	0	0	0	0	0	0	0	0	0	0
genic_rr_11532	3	87276755	87279161	0.358121807	0.131166675	1.98	1.98	3.155666667	0.895459016	0				0	0	41	23	genic	2406	3	1	1	0	0	2	1	1	1	1	0	3	0	0	0	0	0	1	0	0	0	0	206	102	95	94	82	91	97	73
genic_rr_11533	3	87676828	87677700	0.480989214	0.279957694	7.72		1.76	7.652830189	0	Zm00001d040979	87676828	87677700	8.540066732	0	9	6	genic	872	2	1	1	1	1	1	1	1	1	1	0	6	0	0	0	0	0	0	0	0	0	0	96	41	31	38	29	32	40	31
genic_rr_11534	3	87902604	87907835	0.535020944	0.417417247	7.71625	14.9	8.185	9.311725191	0				0	0	156	71	genic	5231	6	2	3	1	2	2	2	3	3	3	2	5	1	0	1	0	1	1	0	0	1	0	239	131	115	103	134	124	126	130
genic_rr_11535	3	87908250	87915687	0.468885336	0.392315762	3.389166667	4.298	9.093333333	2.473122137	7.407629329	Zm00001d040981	87908250	87915687	5.916331058	0	93	45	genic	7437	3	1	1	1	1	0	1	2	1	1	1	3	0	0	0	0	0	0	1	0	0	0	45	40	50	38	40	50	44	45
genic_rr_11536	3	88101133	88101809	0	0					0				0	0	0	0	genic	676	0	0	0	0	0	0	0	0	0	0	0	0	0	0	0	0	0	0	0	0	0	0	0	0	0	0	0	0	0	0
genic_rr_11537	3	88118750	88119678	0.145224967	0.089878064	5.12		15.2		0				0	0	13	3	genic	928	6	3	3	3	3	3	3	3	3	3	4	0	0	0	0	0	0	0	1	1	0	0	45	34	34	39	39	37	34	34
genic_rr_11538	3	88156952	88158670	0	0					0	Zm00001d040985	88156952	88158670	3.177057477	0	0	0	genic	1718	0	0	0	0	0	0	0	0	0	0	0	0	0	0	0	0	0	0	0	0	0	0	0	0	0	0	0	0	0	0
genic_rr_11539	3	88400804	88401646	0.626603922	0.554962181	9.993333333			9.993333333	0				0	0	6	3	genic	842	3	0	0	0	0	0	0	0	0	0	0	0	0	0	0	0	0	0	0	0	0	0	0	0	0	0	0	0	0	0
genic_rr_1154	1	44013642	44016256	0.087101574	0.040135669	4.8075		2.736666667	5.797428571	4.437494337	Zm00001d028714	44013642	44016256	8.652023385	2	63	41	genic	2614	22	13	13	14	13	14	9	13	9	12	12	4	1	0	0	1	0	2	0	1	1	0	223	157	157	160	153	140	168	142
genic_rr_11540	3	88431308	88434145	0.378114004	0.287377553	2.72			7.61910828	5.190537832	Zm00001d040988	88431308	88434145	3.644395207	0	10	2	genic	2837	3	0	0	0	0	0	0	0	0	0	0	0	0	0	0	0	0	0	0	0	0	0	0	0	0	0	0	0	0	0
genic_rr_11541	3	88731145	88732143	0	0					0				0	0	0	0	genic	998	0	0	0	0	0	0	0	0	0	0	0	0	0	0	0	0	0	0	0	0	0	0	0	0	0	0	0	0	0	0
genic_rr_11542	3	88848426	88849686	0.585871057	0.690459081	-0.262			-0.262	0				0	0	16	8	genic	1260	4	2	2	2	2	2	2	2	2	2	2	0	0	0	0	0	0	0	0	0	0	0	0	0	0	0	0	0	0	0
genic_rr_11543	3	89082044	89084928	0.258024859	0.181913703	9.105	9.92	7.615	11.85308642	6.784882366	Zm00001d040996	89082044	89084928	7.529880456	0	16	8	genic	2884	4	2	2	2	2	2	2	2	2	2	2	2	0	0	0	0	0	0	0	0	0	0	29	23	26	28	20	34	25	21
genic_rr_11544	3	89206207	89207512	0.251876716	0.252777705	-3.623333333	-2.086666667	-7.71	-2.464871795	10.98055564	Zm00001d040997	89206207	89207512	1.124014104	0	13	6	genic	1305	2	2	2	2	2	2	2	2	2	2	3	1	0	0	0	0	0	1	0	1	0	0	12	23	23	21	23	28	23	17
genic_rr_11545	3	89704604	89708058	0.223485526	0.147873646	3.79		5.296666667	-0.1	5.0327213	Zm00001d041004	89704604	89708058	4.854804988	0	34	16	genic	3454	8	3	2	2	3	2	2	3	3	3	4	0	0	0	0	0	0	0	0	0	0	0	17	46	46	49	45	51	38	47
genic_rr_11546	3	89725408	89727507	0.338093912	0.310181713	1.86515	6.265		6.083166667	0	Zm00001d041005	89725408	89727507	4.190613935	0	38	29	genic	2099	2	2	1	2	2	1	2	2	2	1	2	1	0	0	0	0	0	0	0	0	0	0	55	19	15	21	12	19	19	14
genic_rr_11547	3	89809703	89810953	0.430277283	0.222142136				-3.97	0	Zm00001d041006	89809703	89810953	2.607094485	0	19	7	genic	1250	0	0	0	0	0	0	0	0	0	0	0	0	0	0	0	0	0	0	0	0	0	0	42	59	47	60	61	50	40	53
genic_rr_11548	3	89966268	89970132	0	0					0				0	0	0	0	genic	3864	0	0	0	0	0	0	0	0	0	0	0	0	0	0	0	0	0	0	0	0	0	0	0	0	0	0	0	0	0	0
genic_rr_11549	3	90297051	90300915	0	0					0				0	0	0	0	genic	3864	0	0	0	0	0	0	0	0	0	0	0	0	0	0	0	0	0	0	0	0	0	0	0	0	0	0	0	0	0	0
genic_rr_1155	1	44168660	44172559	0.138241352	0.112115172	5.000428571	4.82	2.597175	3.600428354	0	Zm00001d028715	44168660	44172559	4.110481228	0	64	41	genic	3899	10	5	7	5	7	8	6	6	4	7	7	2	1	0	0	0	0	0	0	0	0	1	94	60	67	63	51	55	62	60
genic_rr_11550	3	90717576	90719133	0.057727108	0.081081941					0				0	0	20	7	genic	1557	1	1	0	0	0	0	0	0	0	0	0	2	0	0	0	0	0	0	0	0	0	0	76	60	56	74	66	62	59	59
genic_rr_11551	3	91251614	91253409	0.546486374	0.231154346	-2.32519		-30.3	0.996537593	0	Zm00001d041025	91251614	91253409	2.861020968	0	18	12	genic	1795	2	0	1	0	1	1	0	0	0	0	0	0	0	0	0	0	0	0	0	0	0	0	1	0	0	0	0	1	0	1
genic_rr_11552	3	91368964	91370839	0.041036962	0.021336724		15.1	15.1	15.1	0				0	0	6	2	genic	1875	2	1	1	2	2	1	1	2	2	1	1	1	0	0	0	0	0	0	0	0	0	0	20	11	8	6	14	13	6	5
genic_rr_11553	3	91721445	91722458	0.400774199	0.174699603	13.55		8.025	13.7	0				0	0	5	3	genic	1013	2	0	1	0	1	1	0	1	0	0	0	0	0	0	0	0	0	0	0	0	0	0	41	18	20	11	22	15	14	20
genic_rr_11554	3	92031733	92033232	0.220451193	0.093756906	9.163333333		10.195	8.643538462	0	Zm00001d041032	92031733	92033232	0.044098746	0	35	12	genic	1499	10	5	4	4	5	4	5	5	5	4	5	0	0	0	0	1	1	0	1	0	3	0	114	67	74	67	78	75	79	87
genic_rr_11555	3	92247530	92264499	0.367485912	0.281802215	7.95475		6.814285714	6.927352601	10.24114773	Zm00001d041035	92247530	92264499	6.310857963	0	161	67	genic	16969	11	4	5	5	4	5	5	6	4	5	4	3	2	0	1	0	0	1	0	0	1	0	166	118	145	131	136	144	127	149
genic_rr_11556	3	92302528	92325633	0.266374923	0.144812756	1.51		9.08	0.19009375	8.614731604	Zm00001d041036	92302528	92325633	6.374339394	0	292	114	genic	23105	16	8	8	8	8	9	10	11	10	7	8	5	1	0	1	2	2	3	1	3	2	2	373	238	260	254	256	258	230	243
genic_rr_11557	3	92328970	92332013	0.061008933	0.090979726			1.33		0				0	0	5	1	genic	3043	2	1	1	1	1	1	1	2	1	1	1	0	1	0	0	0	0	0	0	0	0	0	32	15	15	17	12	12	16	10
genic_rr_11558	3	92478450	92479007	0.339449341	0.188312906					0	Zm00001d041041	92478450	92479007	3.008340461	1	20	10	genic	557	4	2	2	2	2	2	3	2	4	0	1	0	0	0	0	0	0	0	0	3	1	0	37	57	54	56	45	51	42	37
genic_rr_11559	3	92630179	92630799	0.126062309	0.040944405					0				0	0	3	1	genic	620	2	0	0	0	0	0	0	0	0	0	0	1	0	0	0	0	0	0	0	0	1	0	36	3	7	5	7	3	4	2
genic_rr_1156	1	44179372	44180241	0.112888755	0.114523218				-3.2	0	Zm00001d028718	44179372	44180241	4.493491878	0	24	14	genic	869	7	5	3	4	3	4	2	4	3	4	5	2	0	0	0	0	0	0	0	0	0	0	26	13	13	6	7	10	11	12
genic_rr_11560	3	92703174	92704212	0.255238931	0.141267171	2.26	2.26	11.15333333		0				0	0	22	9	genic	1038	1	1	0	1	1	0	1	1	2	0	0	2	0	0	0	0	0	0	1	0	0	0	90	68	79	80	74	74	57	56
genic_rr_11561	3	92907263	92913722	0.429984434	0.244312583			4.63	4.63	3.270527113	Zm00001d041049	92907263	92913722	3.827384613	0	82	42	genic	6459	6	4	3	3	4	4	4	3	4	3	4	1	0	0	0	0	1	0	1	0	1	0	49	79	71	68	81	82	66	81
genic_rr_11562	3	93122119	93123749	0	0					0				0	0	0	0	genic	1630	0	0	0	0	0	0	0	0	0	0	0	0	0	0	0	0	0	0	0	0	0	0	0	0	0	0	0	0	0	0
genic_rr_11563	3	93124517	93127026	0	0					0				0	0	0	0	genic	2509	0	0	0	0	0	0	0	0	0	0	0	0	0	0	0	0	0	0	0	0	0	0	0	0	0	0	0	0	0	0
genic_rr_11564	3	93317222	93328676	0.375489193	0.207073806	-5.53	-0.0448	-1.600369231	-13.4	10.82413081	Zm00001d041052	93317222	93328676	5.327073833	0	140	58	genic	11454	8	5	4	4	5	5	5	4	5	4	5	4	1	0	2	0	0	2	2	1	1	0	311	175	189	174	190	185	169	163
genic_rr_11565	3	93370356	93370934	0	0					0	Zm00001d041054	93370356	93370934	2.688949039	0	3	0	genic	578	0	0	0	0	0	0	0	0	0	0	0	0	0	0	0	0	0	0	0	0	0	0	0	0	0	0	0	0	0	0
genic_rr_11566	3	93411371	93412687	0.102405041	0.146804819	4.8		3.113333333	1.546551724	0	Zm00001d041055	93411371	93412687	0.630740137	0	24	11	genic	1316	7	4	5	4	4	5	5	5	5	5	4	0	0	0	0	0	0	0	0	0	0	0	22	9	11	3	10	4	13	5
genic_rr_11567	3	93516867	93523481	0.243579417	0.160449706	4.3977		3.90545	0.972939189	0	Zm00001d041056	93516867	93523481	6.561223937	1	98	29	genic	6614	19	14	17	15	14	18	14	16	15	14	14	1	0	0	0	0	1	0	0	0	0	0	119	62	77	76	86	79	82	54
genic_rr_11568	3	93566119	93566826	0.175383975	0.082964287					0				0	0	16	10	genic	707	13	6	7	6	5	8	6	8	8	7	9	0	1	0	0	0	0	1	0	0	0	0	59	23	17	16	25	23	14	26
genic_rr_11569	3	93625618	93626315	0.162390236	0.060772101					0				0	0	9	3	genic	697	7	5	5	5	7	5	5	8	5	5	6	0	0	0	0	1	0	0	0	0	0	0	7	4	10	8	12	10	9	7
genic_rr_1157	1	44243100	44244480	0	0					0				0	0	0	0	genic	1380	0	0	0	0	0	0	0	0	0	0	0	0	0	0	0	0	0	0	0	0	0	0	0	0	0	0	0	0	0	0
genic_rr_11570	3	93955609	93955923	0.211800789	0.139762057	3.35			3.35	0				0	0	4	2	genic	314	4	3	4	4	3	3	3	3	2	4	3	0	0	0	0	0	0	0	0	0	0	0	1	0	0	0	2	1	2	1
genic_rr_11571	3	94045566	94050496	0.105967559	0.125915915	-0.434		7.716	0.0064	0	Zm00001d041063	94045566	94050496	4.256133391	1	54	23	genic	4930	19	12	14	13	13	16	14	15	16	11	14	5	0	1	1	0	0	0	0	0	0	0	87	59	49	48	60	46	59	55
genic_rr_11572	3	94315459	94325421	0.319905957	0.317436948	1.903333333	-1.49	1.6056	1.061649446	0				0	0	113	56	genic	9962	15	7	8	9	9	11	8	9	11	7	9	2	0	0	0	0	0	1	0	0	0	1	122	56	41	44	53	44	45	46
genic_rr_11573	3	94352255	94352482	0.494180499	0.4035564	5.68			5.68	9.201627265	Zm00001d041065	94352255	94352482	5.950500436	0	8	4	genic	227	0	0	0	0	0	0	0	0	0	0	0	0	0	0	0	0	0	0	0	0	0	0	6	5	4	2	7	3	8	4
genic_rr_11574	3	94625827	94626714	0.086437068	0.040104797					0				0	0	3	2	genic	887	8	6	6	6	7	6	6	8	7	7	6	0	0	0	0	0	0	0	0	0	0	0	15	11	11	17	13	11	11	14
genic_rr_11575	3	94632377	94634331	0.196731856	0.154770383	2.194	3.54	2.148	1.110074627	0	Zm00001d041067	94632377	94634331	7.253798457	0	36	18	genic	1954	19	15	13	13	14	15	15	14	16	16	13	1	0	0	0	0	0	0	0	0	0	0	42	17	24	23	33	24	18	20
genic_rr_11576	3	94744009	94744639	0.883721371	0.431888507	-2.736666667		-1.837	1.355263158	0				0	0	6	4	genic	630	3	0	1	1	0	2	1	0	1	0	1	0	0	0	1	0	0	0	0	0	0	0	16	20	22	23	16	17	20	18
genic_rr_11577	3	94780475	94810989	0.514675145	0.333577125	6.674285714	1.576	3.5906	5.905344857	6.981812405	Zm00001d041070	94780475	94810989	4.60820225	0	612	276	genic	30514	18	9	10	9	9	10	9	11	12	8	11	19	0	1	2	3	2	1	2	0	4	1	599	392	371	355	374	363	378	347
genic_rr_11578	3	94998903	94999337	0.078642247	0.032956212					0	Zm00001d041071	94998903	94999337	0.622065392	0	17	5	genic	434	7	3	4	2	4	2	5	5	4	2	5	0	0	0	0	0	0	1	0	0	0	0	44	37	24	33	34	41	32	35
genic_rr_11579	3	95099503	95103250	0.635185537	0.379445584	6.416666667		6.95	5.624181818	11.60199443	Zm00001d041072	95099503	95103250	7.132001216	1	57	36	genic	3747	7	2	4	4	4	5	4	3	4	3	5	0	0	0	1	0	0	0	0	0	0	0	24	24	21	25	19	17	19	20
genic_rr_1158	1	44244619	44246925	0.144824758	0.104704477	1.598333333	5.76	3.529357143	1.146278107	0	Zm00001d028720	44244619	44246925	4.158292538	0	89	48	genic	2306	21	11	12	9	9	9	11	10	10	10	13	3	0	0	1	0	0	0	1	1	0	0	213	88	91	82	107	99	104	94
genic_rr_11580	3	95280130	95310416	0.313880429	0.262700466	2.674580247	6.75	2.249132653	2.016257978	2.652561993	Zm00001d041073	95280130	95310416	4.641378835	0	592	340	genic	30286	17	10	8	8	8	9	12	8	11	7	13	11	1	2	2	1	3	3	0	0	1	2	520	311	343	337	370	333	332	341
genic_rr_11581	3	95549742	95571404	0.179512201	0.100418369					0				0	0	8	3	genic	21662	3	0	0	0	0	0	0	0	0	0	0	0	0	0	0	0	1	0	0	0	0	0	13	4	7	5	11	10	12	10
genic_rr_11582	3	95571464	95572771	0.357147541	0.27575599	4.7675		6.514		6.650105613	Zm00001d041076	95571464	95572771	4.539259149	0	16	11	genic	1307	5	1	1	1	0	2	2	1	1	0	4	0	0	0	0	0	0	0	2	0	1	0	26	38	34	33	41	33	34	24
genic_rr_11583	3	95600395	95603031	0.661089894	0.554079106	13.825		13.825	16	0				0	0	60	48	genic	2636	5	2	3	2	1	3	2	2	3	0	6	2	0	1	0	0	1	0	0	0	0	0	38	23	17	20	20	20	26	19
genic_rr_11584	3	95623144	95623951	0.729153138	0.408290441					0				0	0	3	2	genic	807	3	0	1	1	0	2	1	0	1	0	1	6	0	0	0	0	0	0	0	0	0	0	40	15	11	14	12	17	11	13
genic_rr_11585	3	96077271	96081198	0.208359539	0.186656471	0.18546	-4.085333333	-1.46537	-1.727323656	0	Zm00001d041082	96077271	96081198	4.365385219	0	72	53	genic	3927	12	10	11	8	8	10	8	9	9	10	8	2	0	0	0	3	1	1	0	0	0	2	39	21	17	20	13	19	27	25
genic_rr_11586	3	96133441	96171332	0.400326642	0.329320912	1.504642857		2.877916667	5.273137336	0	Zm00001d041083	96133441	96171332	4.864665848	0	728	421	genic	37891	25	18	19	17	18	17	17	17	19	19	18	11	3	3	1	2	2	1	0	0	1	2	487	288	279	276	287	290	287	283
genic_rr_11587	3	96374135	96377733	0.497789514	0.540726724	0.36322		0.6675	0.057486622	0				0	0	135	85	genic	3598	17	13	11	11	12	12	13	13	12	13	12	13	0	0	0	1	0	1	1	0	0	0	144	44	63	77	54	47	47	57
genic_rr_11588	3	96428158	96432932	0.250080735	0.198362766	1.8			1.8	0				0	0	31	22	genic	4774	14	12	12	13	12	12	12	12	12	12	12	3	0	0	0	1	0	0	0	0	0	1	120	35	29	34	34	31	41	29
genic_rr_11589	3	96602269	96606539	0.448393769	0.359939374	6.692		10.31	6.176095238	9.845445901	Zm00001d041088	96602269	96606539	5.295660198	0	38	22	genic	4270	6	5	5	5	5	5	5	5	5	4	5	0	0	0	0	0	0	0	1	0	0	0	21	29	23	25	19	19	22	12
genic_rr_1159	1	44340623	44341737	0.193302786	0.092290818	6.157	0.714	2.2095	5.197763158	0	Zm00001d028721	44340623	44341737	2.852392543	0	43	24	genic	1114	9	5	4	4	4	5	5	5	3	4	6	3	0	0	0	0	0	0	0	0	0	0	100	45	45	49	55	50	58	33
genic_rr_11590	3	96813247	96816859	0	0					0				0	0	0	0	genic	3612	0	0	0	0	0	0	0	0	0	0	0	0	0	0	0	0	0	0	0	0	0	0	0	0	0	0	0	0	0	0
genic_rr_11591	3	96989702	97015813	0.273125583	0.194684824	14.2		7.98		5.427542928	Zm00001d041092	96989702	97015813	5.277719577	1	376	198	genic	26111	23	14	17	16	16	15	16	16	19	14	17	7	2	0	2	1	2	2	1	0	0	2	416	211	218	210	230	221	229	209
genic_rr_11592	3	97125804	97129214	0.136983206	0.019880957			6.17		0				0	0	23	4	genic	3410	1	1	1	1	1	1	1	1	1	1	1	1	0	0	0	0	0	1	0	0	0	0	23	30	38	47	40	53	27	41
genic_rr_11593	3	97280292	97285444	0.343167234	0.281300165			9.696428571	11.46735811	5.585037522	Zm00001d041098	97280292	97285444	3.688355592	0	86	47	genic	5152	9	5	6	7	7	6	6	6	10	6	5	3	1	0	0	0	1	1	0	0	0	0	130	65	62	57	64	66	59	51
genic_rr_11594	3	97286151	97293583	0.274396452	0.116994464	9.945	0.763	8.481769231	12.50888889	0				0	0	146	86	genic	7432	15	6	7	8	8	8	7	7	10	7	6	1	1	1	2	0	2	2	0	2	1	2	490	271	228	244	243	232	227	233
genic_rr_11595	3	97412506	97416279	0	0					0				0	0	0	0	genic	3773	0	0	0	0	0	0	0	0	0	0	0	0	0	0	0	0	0	0	0	0	0	0	0	0	0	0	0	0	0	0
genic_rr_11596	3	97419162	97420064	0	0					0				0	0	0	0	genic	902	0	0	0	0	0	0	0	0	0	0	0	0	0	0	0	0	0	0	0	0	0	0	0	0	0	0	0	0	0	0
genic_rr_11597	3	97446205	97447461	0	0					0				0	0	0	0	genic	1256	0	0	0	0	0	0	0	0	0	0	0	0	0	0	0	0	0	0	0	0	0	0	0	0	0	0	0	0	0	0
genic_rr_11598	3	97449078	97453585	0	0					0				0	0	0	0	genic	4507	0	0	0	0	0	0	0	0	0	0	0	0	0	0	0	0	0	0	0	0	0	0	0	0	0	0	0	0	0	0
genic_rr_11599	3	97492098	97509622	0.366055765	0.337390961	5.954		5.654372093	4.732547277	8.950167357	Zm00001d041105	97492098	97509622	6.845041762	0	200	120	genic	17524	14	5	6	7	8	6	8	7	8	6	6	2	1	0	0	0	0	1	0	0	0	0	328	180	171	165	182	140	175	155
genic_rr_116	1	4133373	4135619	0.083711772	0.034954943	0.30406875		1.2594	1.27952327	9.280702101	Zm00001d027387	4133373	4135619	0.231607493	2	23	14	genic	2246	23	19	18	17	20	20	18	18	17	18	16	0	0	0	0	0	0	0	0	0	1	0	51	25	22	23	26	26	32	31
genic_rr_1160	1	44343801	44344223	0	0					0				0	0	0	0	genic	422	0	0	0	0	0	0	0	0	0	0	0	0	0	0	0	0	0	0	0	0	0	0	0	0	0	0	0	0	0	0
genic_rr_11600	3	97598594	97599321	0.161853735	0.082223072					0				0	0	16	8	genic	727	7	3	4	3	3	4	3	4	2	4	4	2	0	0	0	0	1	0	0	0	0	0	76	45	36	28	41	31	32	38
genic_rr_11601	3	97773979	97798160	0.420971757	0.343238718	-1.4875		2.1221875	3.719192861	5.715601643	Zm00001d041108	97773979	97798160	5.372398225	0	393	260	genic	24181	19	10	11	11	13	10	12	12	13	10	11	3	2	1	0	0	1	3	0	0	1	1	400	207	217	218	230	207	229	204
genic_rr_11602	3	97911517	97911888	0.16310596	0.059776068					0				0	0	7	2	genic	371	7	3	4	3	4	3	4	5	5	4	4	15	1	1	0	0	0	1	0	0	0	0	65	45	49	46	71	46	36	51
genic_rr_11603	3	97974955	97982185	0.407328577	0.387334791	0.2459875	-1.325	0.444825	0.812461483	0	Zm00001d041111	97974955	97982185	0.144269031	0	152	82	genic	7230	14	6	8	7	7	6	8	7	8	6	8	4	1	0	0	0	0	1	0	0	0	0	172	68	74	81	77	64	71	68
genic_rr_11604	3	98130861	98139735	0.441305923	0.386730441	-0.5952	-0.209	0.8605	0.056197053	13.20935273	Zm00001d041112	98130861	98139735	7.133035067	0	430	332	genic	8874	16	5	8	4	8	4	7	6	7	5	6	3	0	0	0	0	1	1	0	0	0	1	176	76	83	89	73	55	74	71
genic_rr_11605	3	98749658	98758321	0.504057826	0.413647685	-8.238333333		13	-8.424666667	0				0	2	114	91	genic	8663	6	2	3	3	5	3	2	3	2	3	4	0	0	0	0	0	1	0	0	0	0	0	72	73	68	53	68	64	59	70
genic_rr_11606	3	99054552	99065304	0.359412109	0.258108699	1.925764706	0.04	2.422217391	3.134396255	0				0	0	229	173	genic	10752	12	6	6	6	8	7	7	6	8	5	6	12	1	0	1	0	1	2	2	1	1	1	268	167	165	141	181	154	171	171
genic_rr_11607	3	99309485	99310774	0.436054195	0.395673307	0.97		0.714	1.520285714	0				0	0	37	31	genic	1289	6	3	2	3	2	2	2	3	4	3	2	0	0	0	0	0	0	0	0	0	0	0	21	9	9	9	13	4	14	14
genic_rr_11608	3	99355262	99355685	0	0					0				0	0	0	0	genic	423	0	0	0	0	0	0	0	0	0	0	0	0	0	0	0	0	0	0	0	0	0	0	0	0	0	0	0	0	0	0
genic_rr_11609	3	99481870	99482433	0.24427741	0.172256805	0.380833333	-20.2	-1.351428571	3.456739865	0				0	0	32	19	genic	563	7	3	3	3	3	3	2	4	4	3	3	2	1	0	0	0	1	0	0	0	0	0	82	61	52	47	58	37	44	47
genic_rr_1161	1	44361606	44365357	0.110113291	0.060019013	2.749333333		1.78	3.10304	5.066314983	Zm00001d028725	44361606	44365357	6.299468587	4	120	90	genic	3751	26	9	13	10	11	8	10	11	12	13	13	5	0	0	1	1	0	0	0	2	0	0	174	100	108	116	109	100	102	117
genic_rr_11610	3	99559401	99559856	0.410838686	0.433511015	0.698			0.698	0	Zm00001d041135	99559401	99559856	2.124849826	0	4	3	genic	455	3	3	3	3	3	2	3	3	3	4	3	0	0	0	0	0	0	0	0	0	0	0	1	0	0	0	1	0	0	0
genic_rr_11611	3	99757561	99779623	0.390030607	0.227550992	0.694645833		3.120833333	4.650110489	0.603588215	Zm00001d041136	99757561	99779623	3.653584399	0	215	120	genic	22062	16	6	7	6	6	6	7	7	6	7	5	0	1	0	0	2	0	0	0	2	0	0	174	184	180	142	187	165	197	148
genic_rr_11612	3	99796959	99830105	0.466361569	0.27564132	9.695555556		5.27475	5.919578834	0				0	0	553	325	genic	33146	25	12	15	11	11	12	13	11	14	10	10	6	1	0	1	1	1	3	0	0	2	1	388	264	253	253	277	257	276	258
genic_rr_11613	3	100023567	100025302	0.09670583	0.030630154	2.34		2.34		0				0	0	2	1	genic	1735	2	0	0	0	0	0	0	0	0	0	0	0	0	0	0	0	0	0	0	0	0	0	1	20	13	11	17	9	13	11
genic_rr_11614	3	100232730	100240533	0.297356333	0.221515697	1.824088235	2.044	2.0465	1.734540453	6.68906797	Zm00001d041142	100232730	100240533	5.109892255	1	111	65	genic	7803	10	7	7	5	6	5	6	4	5	6	5	2	2	1	0	0	0	2	1	0	1	0	161	132	120	104	120	116	138	109
genic_rr_11615	3	100305164	100309225	0	0					0				0	0	2	0	genic	4061	0	0	0	0	0	0	0	0	0	0	0	0	0	0	0	0	0	0	0	0	0	0	0	0	0	0	0	0	0	0
genic_rr_11616	3	100309795	100310904	0.043375452	0.004717903		8.57	8.57		7.976596699	Zm00001d041144	100309795	100310904	0.540599946	0	2	1	genic	1109	1	1	1	1	1	1	1	1	1	1	0	0	1	0	0	0	0	0	1	0	0	0	10	7	3	3	3	3	3	1
genic_rr_11617	3	100312540	100317790	0.075026038	0.006995565			3.4		0				0	0	8	2	genic	5250	0	0	0	0	0	0	0	0	0	0	0	0	0	0	0	0	0	0	0	0	0	0	14	25	22	34	25	25	23	35
genic_rr_11618	3	100320158	100324726	0	0					0				0	0	0	0	genic	4568	0	0	0	0	0	0	0	0	0	0	0	0	0	0	0	0	0	0	0	0	0	0	0	0	0	0	0	0	0	0
genic_rr_11619	3	100335184	100337063	0	0					0				0	0	0	0	genic	1879	0	0	0	0	0	0	0	0	0	0	0	0	0	0	0	0	0	0	0	0	0	0	0	0	0	0	0	0	0	0
genic_rr_1162	1	44373879	44382034	0.17529729	0.141903435	2.1339	4.441	2.387454545	1.05899284	9.693250302	Zm00001d028726	44373879	44382034	7.135018832	1	180	148	genic	8155	22	8	10	8	7	8	9	9	8	8	9	11	1	0	1	0	2	2	1	1	0	0	194	102	126	105	115	111	116	119
genic_rr_11620	3	100446858	100447724	0.212687939	0.057801756					0				0	0	5	1	genic	866	0	0	0	0	0	0	0	0	0	0	0	0	1	0	0	0	0	0	0	1	0	0	2	5	1	1	1	3	3	0
genic_rr_11621	3	100552350	100552802	0.49038187	0.353496671					0				0	0	36	23	genic	452	6	6	4	3	3	3	4	4	4	2	4	3	0	0	0	1	0	1	0	0	1	0	115	39	43	29	40	42	43	42
genic_rr_11622	3	100564945	100565897	0.242764989	0.220237982	3.556		5.645	3.347360406	0	Zm00001d041154	100564945	100565897	6.44283857	0	28	20	genic	952	7	4	4	3	3	3	3	2	3	2	2	0	0	0	0	0	0	0	1	0	0	0	52	56	39	34	47	36	50	47
genic_rr_11623	3	100613388	100615143	0	0					0	Zm00001d041157	100613388	100615143	0.05799099	0	1	0	genic	1755	0	0	0	0	0	0	0	0	0	0	0	0	0	0	0	0	0	0	0	0	0	0	0	0	0	0	0	0	0	0
genic_rr_11624	3	100617229	100618272	0	0.00295861					0				0	0	3	0	genic	1043	0	0	0	0	0	0	0	0	0	0	0	0	0	0	0	0	0	0	0	0	0	0	0	0	0	0	0	0	0	0
genic_rr_11625	3	100689824	100703020	0.278855649	0.174207887	5.882857143		8.27	5.376942149	0				0	0	128	78	genic	13196	17	6	8	5	9	5	7	6	7	6	5	3	1	1	2	3	0	1	1	1	1	1	246	166	178	176	193	187	184	157
genic_rr_11626	3	100860278	100861343	0.364467851	0.242230037	1.3305			1.27555	0	Zm00001d041160	100860278	100861343	2.697388682	0	22	15	genic	1065	4	3	3	2	4	2	2	2	3	3	2	0	1	0	0	0	0	0	0	0	0	0	5	19	22	13	23	19	24	13
genic_rr_11627	3	100922606	100923721	0.546319095	0.373795911	-1.2485	0.714	0.8085	-0.631265152	0	Zm00001d041161	100922606	100923721	2.852476238	0	17	7	genic	1115	6	2	2	2	2	2	2	2	2	2	2	3	0	0	0	0	0	0	0	0	0	2	36	12	14	8	11	10	6	11
genic_rr_11628	3	101065731	101068219	0.235378017	0.287676428	-2.43175	0.956666667	1.22	-2.230422764	0	Zm00001d041163	101065731	101068219	0.351366091	0	47	29	genic	2488	7	4	3	3	5	4	2	3	3	3	3	2	0	0	0	0	0	0	1	0	0	0	2	24	35	23	38	24	34	21
genic_rr_11629	3	101085014	101087630	0	0					0				0	0	0	0	genic	2616	0	0	0	0	0	0	0	0	0	0	0	0	0	0	0	0	0	0	0	0	0	0	0	0	0	0	0	0	0	0
genic_rr_1163	1	44512777	44518048	0.200923272	0.148100654	2.9789		4.349833333	3.4142818	7.90676724	Zm00001d028727	44512777	44518048	5.011574382	1	171	137	genic	5271	15	6	6	7	9	6	7	7	8	7	8	1	1	0	1	0	1	1	0	0	0	0	118	92	90	82	103	90	84	82
genic_rr_11630	3	101289527	101292306	0.306745314	0.383410761	8.795			2.332454545	7.517163854	Zm00001d041165	101289527	101292306	9.039892702	0	58	30	genic	2779	2	0	0	0	1	0	0	0	0	0	0	0	0	0	0	0	0	0	0	0	0	0	2	5	5	5	6	3	6	0
genic_rr_11631	3	101680043	101683106	0.470600649	0.290756677	4.19875		3.732666667	3.982934233	0				0	0	49	26	genic	3063	2	0	0	0	1	0	0	0	0	0	0	0	0	0	0	0	0	0	0	0	0	0	60	15	17	24	15	16	19	14
genic_rr_11632	3	101765199	101769211	0.300263036	0.157793832	-28.6		-11.71	-17.7230137	2.065586238	Zm00001d041168	101765199	101769211	2.118456406	0	112	30	genic	4012	14	5	7	7	6	8	6	8	8	6	6	0	1	0	0	0	1	0	0	0	0	0	175	117	91	101	108	93	104	101
genic_rr_11633	3	101801236	101801885	0.042844319	0.049315614			7.65		0				0	0	4	2	genic	649	6	2	4	2	2	4	4	3	4	2	4	0	0	0	0	0	0	0	1	0	0	0	11	19	16	12	12	12	14	10
genic_rr_11634	3	102052605	102057121	0.144171771	0.119412441	1.79		3.52	1.595	14.11689109	Zm00001d041173	102052605	102057121	9.800127307	0	75	17	genic	4516	12	9	10	9	10	9	8	10	11	10	10	0	0	0	1	0	0	0	0	0	0	0	54	60	57	53	60	58	47	53
genic_rr_11635	3	102147008	102147454	0.443021101	0.133402911					0				0	0	19	5	genic	446	5	1	3	1	3	3	2	2	3	2	4	2	0	0	0	0	0	0	0	0	0	0	157	42	50	46	40	38	30	52
genic_rr_11636	3	102201746	102218167	0.323709182	0.138157451	0.969	3.88	0.324655172	0.117858859	0	Zm00001d041175	102201746	102218167	3.583628391	0	276	98	genic	16421	20	8	9	9	10	9	10	9	11	9	10	5	1	0	0	1	2	1	1	0	0	1	342	234	221	217	209	197	225	188
genic_rr_11637	3	102462884	102479444	0.067436056	0.036807551					0				0	0	11	5	genic	16560	3	1	1	1	1	1	1	1	2	1	1	1	0	0	0	0	0	0	1	0	1	0	24	40	25	24	24	31	31	24
genic_rr_11638	3	102862285	102878926	0.346871136	0.193643643	11.9	11.9	11.9	11.9	8.502888005	Zm00001d041179	102862285	102878926	4.837749748	0	154	74	genic	16641	15	5	8	6	8	7	7	7	7	6	9	2	2	0	1	1	0	1	1	1	0	0	239	165	148	159	146	141	153	135
genic_rr_11639	3	102996073	102998771	0.385429678	0.238522496	-0.875	-0.875	-0.875	-0.875	0	Zm00001d041180	102996073	102998771	2.920759146	0	24	9	genic	2698	7	0	2	0	1	0	0	2	2	0	2	2	0	0	0	0	0	0	0	0	1	0	105	11	11	18	16	17	11	17
genic_rr_1164	1	44521225	44532226	0.275666643	0.208473301	1.007280488	-2.745	2.29952381	1.256513489	0	Zm00001d028728	44521225	44532226	5.677951119	0	405	329	genic	11001	18	11	9	7	12	10	9	11	7	12	10	7	3	3	1	1	0	2	3	1	0	1	247	273	278	288	287	281	267	255
genic_rr_11640	3	103109494	103111162	0.16009254	0.137749979	-0.34		-1.5225	-7.61075188	0	Zm00001d041181	103109494	103111162	3.73601135	0	14	5	genic	1668	5	3	4	4	4	3	3	3	4	4	5	0	0	0	0	0	0	0	1	1	0	0	42	25	16	18	14	11	14	11
genic_rr_11641	3	103246216	103257481	0.326598435	0.353040238	-5.03	-0.0436	4.002425	-0.614444444	7.490671454	Zm00001d041183	103246216	103257481	4.653985151	0	196	20	genic	11265	12	7	7	9	8	7	7	7	10	9	9	1	1	0	0	0	1	1	1	2	1	2	219	119	117	118	135	101	123	102
genic_rr_11642	3	103858898	103868467	0.261204099	0.265324137	7.525		4.936666667	8.814916667	3.802429325	Zm00001d041186	103858898	103868467	6.254206921	1	90	15	genic	9569	9	4	4	3	4	4	5	4	4	4	5	0	0	0	0	0	0	2	0	0	0	1	68	35	50	46	57	47	35	54
genic_rr_11643	3	104105105	104120602	0.246824274	0.146985714	7.88502	13.7	6.686666667	-1.534437815	0				0	0	401	97	genic	15497	18	10	10	9	8	12	10	11	8	8	11	8	1	2	2	5	2	2	1	0	1	2	512	348	323	322	345	298	334	334
genic_rr_11644	3	104290096	104292116	0.238287208	0.091228675	-1.092	2.57	0.611538462	-0.043611111	0				0	0	47	8	genic	2020	11	8	7	8	8	7	6	7	9	7	8	1	0	0	1	0	0	0	1	0	0	1	93	84	74	82	78	67	73	62
genic_rr_11645	3	104292581	104293207	0.137296506	0.049082216	6.215		6.215	7.89	0				0	0	2	2	genic	626	5	2	4	2	2	2	3	3	2	3	3	0	0	0	0	0	0	0	0	0	0	0	8	23	12	6	10	10	14	8
genic_rr_11646	3	104337246	104338289	0.04442592	0.018275602			-1.41		10.01134531	Zm00001d041191	104337246	104338289	6.053211692	0	7	1	genic	1043	4	1	3	1	1	1	2	2	1	1	2	0	1	0	0	0	0	0	0	0	0	0	40	44	39	37	47	38	39	42
genic_rr_11647	3	104338411	104343309	0.453083171	0.173118863	1.04		1.53	1.775617978	5.177929471	Zm00001d041192	104338411	104343309	4.915287457	0	31	15	genic	4898	7	4	4	4	4	4	5	5	3	4	5	0	0	0	0	0	0	1	1	0	0	0	51	38	35	35	37	33	43	26
genic_rr_11648	3	104914531	104915523	0	0					0				0	0	0	0	genic	992	0	0	0	0	0	0	0	0	0	0	0	0	0	0	0	0	0	0	0	0	0	0	0	0	0	0	0	0	0	0
genic_rr_11649	3	105028259	105030854	0.879174579	0.445049168	1.124285714		1.63	1.140599251	0				0	0	13	10	genic	2595	3	2	2	3	3	2	2	2	3	3	3	0	0	0	0	0	0	0	0	0	0	0	3	5	3	8	6	7	3	2
genic_rr_1165	1	44532354	44536303	0.192823258	0.177664377	3.376615385	1.34	3.325	3.281096096	7.741335127	Zm00001d028730	44532354	44536303	5.04235759	0	133	105	genic	3949	14	6	4	3	8	6	2	6	5	7	5	9	0	0	1	0	0	1	1	0	0	0	60	58	60	65	65	58	65	59
genic_rr_11650	3	105169280	105170167	0	0					0	Zm00001d041199	105169280	105170167	0.64518924	0	0	0	genic	887	0	0	0	0	0	0	0	0	0	0	0	0	0	0	0	0	0	0	0	0	0	0	0	0	0	0	0	0	0	0
genic_rr_11651	3	105170722	105172871	0	0					0				0	0	0	0	genic	2149	0	0	0	0	0	0	0	0	0	0	0	0	0	0	0	0	0	0	0	0	0	0	0	0	0	0	0	0	0	0
genic_rr_11652	3	105179821	105183171	0.713465952	0.507098287	3.989373333		4.938916667	3.841627494	6.886739534	Zm00001d041201	105179821	105183171	3.754893579	0	100	60	genic	3350	13	9	7	8	8	7	7	8	10	8	8	0	0	0	0	0	0	1	0	0	0	0	54	30	25	41	26	28	26	22
genic_rr_11653	3	105279624	105280642	0.26975296	0.16615512					0				0	0	11	6	genic	1018	5	1	3	1	2	1	1	2	3	1	1	1	0	0	0	0	0	0	0	0	0	0	38	38	30	33	25	28	35	29
genic_rr_11654	3	105353282	105355800	0.618595388	0.572883993	6.278		1.85	6.21176	1.4955124	Zm00001d041203	105353282	105355800	3.452208083	0	27	10	genic	2518	5	3	3	3	4	3	3	3	4	3	4	0	0	0	0	0	0	0	0	0	0	0	2	3	4	2	1	2	1	2
genic_rr_11655	3	105356377	105359732	0.633690806	0.479135597	1.612625		2.65	1.112638191	6.914934263	Zm00001d041204	105356377	105359732	4.048417981	0	48	26	genic	3355	6	4	3	4	5	4	3	3	4	4	4	0	0	0	0	0	0	0	1	0	1	0	64	49	29	42	34	43	33	34
genic_rr_11656	3	105360314	105361141	0.312286617	0.261408065			12.6	7.33	0	Zm00001d041205	105360314	105361141	0.089334779	0	18	14	genic	827	3	2	3	2	2	2	2	2	2	2	2	0	0	0	0	0	0	0	0	0	0	0	51	11	21	27	26	19	25	19
genic_rr_11657	3	105545808	105547444	0	0					0				0	0	0	0	genic	1636	0	0	0	0	0	0	0	0	0	0	0	0	0	0	0	0	0	0	0	0	0	0	0	0	0	0	0	0	0	0
genic_rr_11658	3	105707410	105707712	0.45718766	0.434642372	9.26			12.00679775	0				0	0	7	6	genic	302	2	1	1	1	1	1	1	1	2	1	1	0	0	0	0	0	0	0	0	0	0	0	0	0	0	0	0	1	0	0
genic_rr_11659	3	105707926	105708216	0	0					0				0	0	1	0	genic	290	0	0	0	0	0	0	0	0	0	0	0	0	0	0	0	0	0	0	0	0	0	0	0	0	0	0	0	0	0	0
genic_rr_1166	1	44536542	44539529	0.170002535	0.100098351			8.74		9.18207967	Zm00001d028731	44536542	44539529	5.623894558	0	67	33	genic	2987	11	4	1	3	6	4	2	2	4	4	4	2	0	0	1	0	0	0	0	0	0	1	66	56	65	68	70	58	63	55
genic_rr_11660	3	105721654	105727958	0.350001073	0.40505138	14.7		3.738444444	3.25589071	11.84633994	Zm00001d041214	105721654	105727958	7.192826028	1	46	10	genic	6304	3	2	3	2	1	2	1	1	2	1	1	0	0	0	0	0	0	0	0	1	0	0	62	70	68	51	69	44	67	65
genic_rr_11661	3	105826354	105830061	0.210060724	0.221471889	4.95		3.0416875	4.762747253	1.306332797	Zm00001d041215	105826354	105830061	7.599869475	1	72	41	genic	3707	3	2	2	2	3	2	2	3	3	2	2	2	0	0	0	0	1	0	0	0	0	0	63	69	64	57	60	56	69	64
genic_rr_11662	3	105946908	105964472	0.486965682	0.434805386	0.749562963	-2.67	4.546822222	1.105366556	8.804401495	Zm00001d041216	105946908	105964472	5.714099191	0	502	371	genic	17564	31	15	16	16	16	18	16	18	16	13	15	8	1	0	0	0	2	2	1	2	1	0	337	222	192	166	170	172	192	175
genic_rr_11663	3	105966468	105968206	0.119714788	0.089835624	6.9625	1.41	4.61575	6.96266129	8.575695232	Zm00001d041217	105966468	105968206	5.291319014	0	49	40	genic	1738	23	14	13	10	10	9	9	12	12	10	10	4	1	0	0	1	0	0	1	0	0	0	125	90	66	67	71	78	75	47
genic_rr_11664	3	106078570	106079511	0.061788528	0.00818382					0	Zm00001d041220	106078570	106079511	8.165110483	0	1	1	genic	941	3	2	2	1	2	2	1	2	2	1	2	0	0	0	0	0	0	0	0	0	0	0	9	8	4	11	3	5	7	9
genic_rr_11665	3	106171262	106172646	0.35796659	0.259078409					0	Zm00001d041221	106171262	106172646	3.082872212	0	3	2	genic	1384	4	0	0	0	0	1	0	2	0	0	0	1	0	0	0	0	0	0	0	0	1	0	32	17	13	6	12	14	16	13
genic_rr_11666	3	106275407	106276417	0.442066505	0.115739313				1.53	0				0	0	12	11	genic	1010	4	0	0	0	0	1	0	0	0	0	0	0	0	0	0	0	0	1	0	0	0	0	7	35	35	25	28	26	32	33
genic_rr_11667	3	106397425	106403000	0	0					0				0	0	0	0	genic	5575	0	0	0	0	0	0	0	0	0	0	0	0	0	0	0	0	0	0	0	0	0	0	0	0	0	0	0	0	0	0
genic_rr_11668	3	106474320	106475189	0.03628072	0.073329197	7.54			7.54	0	Zm00001d041226	106474320	106475189	1.428753917	0	1	1	genic	869	3	2	2	2	2	2	2	2	2	2	2	0	0	0	0	0	0	0	0	0	0	0	0	0	0	0	1	0	0	0
genic_rr_11669	3	106709675	106715943	0.224258106	0.149851121	1.832		2.316666667	2.467638889	0	Zm00001d041229	106709675	106715943	5.003762207	2	162	102	genic	6268	17	9	9	9	8	9	8	9	9	7	10	8	1	3	0	0	0	0	0	0	0	0	175	85	95	97	93	101	98	78
genic_rr_1167	1	44548793	44552517	0.490581268	0.076575703	8.985			9.4652	0				0	0	19	8	genic	3724	1	0	0	0	0	0	0	0	0	0	0	3	0	0	0	0	0	0	0	0	0	1	39	22	21	11	20	20	18	16
genic_rr_11670	3	106717834	106718637	0.150040718	0.137992225			7.37	6.461898305	12.21921214	Zm00001d041230	106717834	106718637	10.75764364	0	10	7	genic	803	0	1	0	0	0	0	0	0	1	1	0	0	0	0	0	0	0	0	0	1	0	0	10	10	4	5	7	7	11	3
genic_rr_11671	3	106719708	106720535	0	0					0				0	0	0	0	genic	827	0	0	0	0	0	0	0	0	0	0	0	0	0	0	0	0	0	0	0	0	0	0	0	0	0	0	0	0	0	0
genic_rr_11672	3	106917387	106920828	0.139192793	0.13532057	7.4681875	6.87	7.702076923	6.955107791	1.081009258	Zm00001d041232	106917387	106920828	2.257624389	0	49	39	genic	3441	14	10	8	7	8	7	8	8	9	7	10	1	0	0	0	1	0	1	2	1	0	0	95	70	66	60	86	62	65	54
genic_rr_11673	3	107217714	107223606	0	0					0				0	0	0	0	genic	5892	0	0	0	0	0	0	0	0	0	0	0	0	0	0	0	0	0	0	0	0	0	0	0	0	0	0	0	0	0	0
genic_rr_11674	3	107236281	107239508	0	0					0				0	0	0	0	genic	3227	0	0	0	0	0	0	0	0	0	0	0	0	0	0	0	0	0	0	0	0	0	0	0	0	0	0	0	0	0	0
genic_rr_11675	3	107564987	107567956	0.120818152	0.085273642	1.271		1.217380952	-1.93047619	2.711302834	Zm00001d041236	107564987	107567956	4.968926664	0	49	29	genic	2969	9	3	3	3	3	4	4	3	3	5	3	0	0	1	1	2	0	0	1	2	0	0	91	114	101	92	91	90	103	88
genic_rr_11676	3	107687736	107689303	0.068205986	0.031855046			13.3	13.3	0				0	0	2	2	genic	1567	2	0	0	0	1	0	0	0	0	0	0	0	0	0	0	0	0	0	0	0	0	0	18	6	4	4	4	5	5	4
genic_rr_11677	3	107693795	107694091	0	0					0				0	0	0	0	genic	296	0	0	0	0	0	0	0	0	0	0	0	0	0	0	0	0	0	0	0	0	0	0	0	0	0	0	0	0	0	0
genic_rr_11678	3	107748274	107749105	0	0					0	Zm00001d041240	107748274	107749105	0.057957308	0	0	0	genic	831	0	0	0	0	0	0	0	0	0	0	0	0	0	0	0	0	0	0	0	0	0	0	0	0	0	0	0	0	0	0
genic_rr_11679	3	107817035	107822167	0.447642876	0.469159503	2.103333333		2.36	2.676217822	10.75106193	Zm00001d041243	107817035	107822167	8.966247383	1	123	67	genic	5132	3	1	1	0	1	1	1	1	1	0	1	1	1	0	1	0	0	0	1	0	0	1	74	54	48	48	48	51	46	45
genic_rr_1168	1	44554395	44560803	0.278311964	0.213486896	5.46	10.735	8.165	5.102401709	6.409088255	Zm00001d028733	44554395	44560803	3.851478542	0	212	128	genic	6408	7	4	3	4	3	2	2	2	4	3	2	6	0	0	2	1	0	0	0	0	0	0	80	76	86	73	88	83	77	82
genic_rr_11680	3	107893262	107893994	0	0					0				0	0	0	0	genic	732	0	0	0	0	0	0	0	0	0	0	0	0	0	0	0	0	0	0	0	0	0	0	0	0	0	0	0	0	0	0
genic_rr_11681	3	108034638	108035490	0	0					0				0	1	0	0	genic	852	0	0	0	0	0	0	0	0	0	0	0	0	0	0	0	0	0	0	0	0	0	0	0	0	0	0	0	0	0	0
genic_rr_11682	3	108082544	108085594	0	0					0				0	0	0	0	genic	3050	0	0	0	0	0	0	0	0	0	0	0	0	0	0	0	0	0	0	0	0	0	0	0	0	0	0	0	0	0	0
genic_rr_11683	3	108220882	108221451	0.325234431	0.17000622	1.59	1.59	1.59	1.59	0				0	0	7	3	genic	569	4	1	1	1	1	1	1	1	1	0	1	2	0	1	0	0	0	1	0	2	1	0	24	16	19	13	14	17	11	18
genic_rr_11684	3	108225880	108227578	0.668863367	0.571838248					0	Zm00001d041250	108225880	108227578	1.853446928	0	19	11	genic	1698	0	0	0	0	0	0	0	0	0	0	0	1	0	0	1	0	0	0	0	0	0	0	15	11	14	13	11	7	11	11
genic_rr_11685	3	108409516	108419571	0	0					0				0	0	3	0	genic	10055	0	0	0	0	0	0	0	0	0	0	0	0	0	0	0	0	0	0	0	0	0	0	0	0	0	0	0	0	0	0
genic_rr_11686	3	108510230	108519488	0.682581934	0.630350129	0.3506		0.872	0.638322314	7.237119447	Zm00001d041255	108510230	108519488	4.137717354	1	67	34	genic	9258	5	3	1	1	2	1	2	1	1	2	3	0	0	0	0	0	0	0	0	0	0	0	42	10	8	12	6	6	8	6
genic_rr_11687	3	108570791	108576761	0.039430162	0.035485756					0				0	0	10	2	genic	5970	0	0	0	0	0	0	0	0	0	0	0	0	0	0	0	0	0	0	0	0	0	0	0	0	0	0	0	0	0	0
genic_rr_11688	3	108577588	108579186	0	0					0				0	0	0	0	genic	1598	0	0	0	0	0	0	0	0	0	0	0	0	0	0	0	0	0	0	0	0	0	0	0	0	0	0	0	0	0	0
genic_rr_11689	3	108744749	108745942	0.627375756	0.543625695	-0.945		-3.77	-0.945	0	Zm00001d041258	108744749	108745942	3.103974523	0	11	9	genic	1193	1	0	0	0	0	0	0	0	0	0	0	0	1	0	0	0	0	0	0	0	0	0	3	6	5	5	5	5	8	2
genic_rr_1169	1	44718501	44719536	0.342651513	0.12725139			11.6	14.05405405	0	Zm00001d028735	44718501	44719536	0.051985319	0	7	4	genic	1035	0	1	0	0	0	0	0	0	0	1	0	0	0	0	0	0	0	0	0	0	0	0	1	1	0	2	2	1	1	3
genic_rr_11690	3	108747762	108748408	0	0					0				0	0	0	0	genic	646	0	0	0	0	0	0	0	0	0	0	0	0	0	0	0	0	0	0	0	0	0	0	0	0	0	0	0	0	0	0
genic_rr_11691	3	109138059	109141587	0	0					0				0	0	0	0	genic	3528	0	0	0	0	0	0	0	0	0	0	0	0	0	0	0	0	0	0	0	0	0	0	0	0	0	0	0	0	0	0
genic_rr_11692	3	109152384	109154435	0.086347991	0.029985662	6.33		6.683333333	3.47	0	Zm00001d041266	109152384	109154435	1.092860601	0	8	4	genic	2051	9	5	4	5	5	4	4	5	4	4	5	0	0	0	1	0	1	0	1	0	0	0	25	47	35	39	43	37	43	39
genic_rr_11693	3	109160420	109163574	0.588980073	0.454080194	-1.911666667		1.62	-1.176340426	6.948504094	Zm00001d041267	109160420	109163574	4.471990624	1	29	22	genic	3154	9	5	5	5	4	4	5	5	5	5	5	0	0	0	0	1	1	0	0	0	0	0	90	47	43	37	40	36	43	34
genic_rr_11694	3	109251220	109254962	0.519530232	0.364570741	1.7615	4.1	4.1	3.540793478	6.057244849	Zm00001d041268	109251220	109254962	5.222969469	0	17	11	genic	3742	7	4	4	3	3	3	3	3	3	3	4	2	1	0	1	0	0	0	0	0	0	1	47	20	25	28	34	27	24	35
genic_rr_11695	3	109536115	109540830	0.253794025	0.193290857	4.79	0.547142857	7.29134	7.633279346	0				0	0	52	42	genic	4715	17	12	9	11	10	9	10	12	9	10	9	5	0	0	0	0	0	0	2	1	0	0	92	60	55	59	68	71	75	56
genic_rr_11696	3	109564273	109567462	0.125607933	0.020761141					0				0	0	17	2	genic	3189	2	1	1	1	2	1	1	1	1	1	1	2	0	0	0	0	0	0	1	1	1	0	42	37	30	30	32	19	25	32
genic_rr_11697	3	109593753	109596738	0.399222433	0.272186158					0				0	0	39	25	genic	2985	5	3	2	2	1	2	2	3	1	1	1	2	0	1	1	0	1	2	0	0	0	0	107	64	59	52	56	64	54	55
genic_rr_11698	3	109614035	109615681	0.081410068	0.000660731					0				0	0	3	1	genic	1646	5	5	5	5	5	5	6	6	5	5	5	0	0	0	0	0	0	0	0	0	0	0	30	14	21	21	16	23	25	13
genic_rr_11699	3	109762671	109768864	0.244367644	0.219687736	6.94			7.560847458	2.455191707	Zm00001d041277	109762671	109768864	7.366628002	1	198	152	genic	6193	32	21	23	22	22	21	20	21	20	20	20	5	1	0	0	3	0	1	0	0	1	1	175	132	128	120	123	97	121	106
genic_rr_117	1	4143058	4147651	0.180198512	0.160634947					0				0	0	72	44	genic	4593	11	6	6	6	4	5	6	6	6	6	5	2	0	0	0	0	0	0	0	0	1	0	118	63	64	74	52	65	73	59
genic_rr_1170	1	44721407	44722183	0.10309827	0.070726229	10.6			10.6	8.095655461	Zm00001d028736	44721407	44722183	5.279354067	0	4	1	genic	776	4	3	2	3	3	3	3	2	3	3	3	0	0	0	0	0	0	0	0	0	0	0	0	1	0	0	0	0	0	0
genic_rr_11700	3	110162431	110171208	0.53028676	0.50635158	7.54	6.9	6.607	6.020109797	6.732885245	Zm00001d041280	110162431	110171208	4.112836024	0	110	86	genic	8777	8	1	2	2	1	2	1	2	1	0	2	3	0	0	1	0	0	1	0	0	0	0	105	55	48	48	48	50	49	49
genic_rr_11701	3	110290137	110292427	0.248251406	0.197755652					0				0	0	36	16	genic	2290	2	0	0	0	0	0	0	0	0	1	0	0	0	0	0	0	0	0	0	0	0	0	77	35	27	24	39	32	31	34
genic_rr_11702	3	110292881	110295549	0	0.007024309					0	Zm00001d041283	110292881	110295549	0.198186198	0	7	0	genic	2668	0	0	0	0	0	0	0	0	0	0	0	0	0	0	0	0	0	0	0	0	0	0	13	29	20	27	26	28	12	35
genic_rr_11703	3	110310840	110311967	0.167136092	0.166176154	10.3	5.01	6.143333333	6.380950226	0				0	0	41	30	genic	1127	6	4	4	4	5	5	3	5	4	3	4	1	0	0	1	0	0	0	1	0	0	0	87	31	31	29	29	34	29	32
genic_rr_11704	3	110465002	110469594	0.135984478	0.085872069	4.07	3.151833333	4.229	3.588323864	0	Zm00001d041287	110465002	110469594	3.328783119	0	90	66	genic	4592	21	11	10	12	12	11	11	13	11	12	12	2	0	0	1	1	1	1	0	1	0	1	240	133	117	132	121	119	125	138
genic_rr_11705	3	110562307	110562648	0.2279468	0.154343987					0				0	0	3	3	genic	341	3	0	1	1	0	2	1	0	2	0	1	2	0	0	1	0	0	0	0	0	0	0	4	8	5	5	4	7	6	6
genic_rr_11706	3	110647125	110652889	0.081197497	0.150936132	-11.7	14.6	1.093	-8.497714286	0				0	1	92	15	genic	5764	8	6	5	7	7	5	5	6	5	6	5	4	0	0	0	0	1	0	0	2	0	1	157	97	89	97	98	87	96	83
genic_rr_11707	3	110653053	110653508	0	0					0	Zm00001d041291	110653053	110653508	0.080432388	0	0	0	genic	455	0	0	0	0	0	0	0	0	0	0	0	0	0	0	0	0	0	0	0	0	0	0	0	0	0	0	0	0	0	0
genic_rr_11708	3	110707526	110708014	0	0					0	Zm00001d041293	110707526	110708014	0.14845162	0	0	0	genic	488	0	0	0	0	0	0	0	0	0	0	0	0	0	0	0	0	0	0	0	0	0	0	0	0	0	0	0	0	0	0
genic_rr_11709	3	110709429	110711582	0.345877912	0.13535718	2.14		-2.156666667	2.14	0				0	0	22	9	genic	2153	9	4	3	4	3	3	3	4	4	3	6	0	0	0	0	1	0	0	2	0	1	0	51	75	63	63	76	57	63	75
genic_rr_1171	1	44733389	44733898	0	0					0	Zm00001d028737	44733389	44733898	0.21556175	0	0	0	genic	509	0	0	0	0	0	0	0	0	0	0	0	0	0	0	0	0	0	0	0	0	0	0	0	0	0	0	0	0	0	0
genic_rr_11710	3	110788361	110796970	0.390591775	0.247028781	0.241971429		0.683757576	-0.074373841	0				0	0	195	113	genic	8609	10	6	3	4	5	5	3	4	7	4	7	0	1	0	0	1	0	0	1	1	1	0	102	75	90	93	79	72	93	83
genic_rr_11711	3	110841496	110842590	0.171099526	0.147391388	8.2725	7.31	8.308	6.744724919	6.783700524	Zm00001d041299	110841496	110842590	3.52070987	0	27	21	genic	1094	7	2	3	3	2	2	2	2	2	2	2	1	0	0	0	0	0	0	1	0	0	0	54	40	28	38	30	24	27	30
genic_rr_11712	3	110923261	110924173	0	0					0				0	0	0	0	genic	912	0	0	0	0	0	0	0	0	0	0	0	0	0	0	0	0	0	0	0	0	0	0	0	0	0	0	0	0	0	0
genic_rr_11713	3	111211600	111212685	0.312111475	0.160128323	-1.51975		1.102518182	-3.331195122	0	Zm00001d041305	111211600	111212685	4.758828756	0	15	7	genic	1085	4	1	2	2	1	1	1	1	1	1	2	0	0	0	0	1	0	0	0	0	0	0	43	32	39	38	48	34	42	35
genic_rr_11714	3	111414229	111424569	0.319752612	0.201282753	3.447665385	-4.33	3.193307692	0.610047206	7.412856717	Zm00001d041307	111414229	111424569	4.270578115	0	152	95	genic	10340	9	7	8	5	7	5	6	6	5	5	6	2	2	0	0	0	0	0	1	1	0	0	163	111	100	106	95	95	92	94
genic_rr_11715	3	111434917	111440097	0.511499298	0.376563504	3.2214375	2.02	3.2848	4.289149682	7.336909943	Zm00001d041308	111434917	111440097	6.058848476	0	92	70	genic	5180	11	6	6	5	7	6	6	6	6	5	6	1	2	0	2	0	1	0	0	0	1	0	212	69	76	67	80	66	74	92
genic_rr_11716	3	111440781	111443015	0.397278969	0.26367084	2.644		4.318	3.0344	8.057310671	Zm00001d041309	111440781	111443015	0.168336558	0	19	12	genic	2234	2	1	1	1	1	1	1	1	1	1	1	0	0	0	0	0	0	0	0	0	0	0	19	7	19	15	15	12	11	16
genic_rr_11717	3	111446534	111447075	0.312300307	0.222756785	3.71		3.73875	3.94	0				0	0	62	51	genic	541	19	12	14	12	14	14	12	12	14	11	13	2	1	1	0	0	1	2	1	1	0	0	55	28	44	37	32	22	31	30
genic_rr_11718	3	111539832	111541862	0	0					0				0	0	0	0	genic	2030	0	0	0	0	0	0	0	0	0	0	0	0	0	0	0	0	0	0	0	0	0	0	0	0	0	0	0	0	0	0
genic_rr_11719	3	111763751	111768222	0.102590075	0.05382788	15.3		13.39	13.86164948	0	Zm00001d041315	111763751	111768222	0.087197208	0	50	24	genic	4471	13	5	6	6	6	6	7	6	7	6	6	1	1	0	0	0	2	1	1	1	0	0	230	159	125	124	134	124	132	113
genic_rr_1172	1	44765885	44768411	0.097155733	0.020654611			7.6		0				0	0	2	2	genic	2526	0	0	0	0	0	0	0	0	0	0	0	0	0	0	1	0	0	0	0	0	0	0	6	22	15	14	18	17	13	13
genic_rr_11720	3	111919013	111920827	0.091207145	0.167139893	-12.81	10.5	-11.21571429	7.033245614	0				0	0	8	8	genic	1814	8	4	5	5	6	4	5	5	6	5	7	1	0	0	1	0	0	0	0	0	1	0	57	22	11	18	14	23	18	13
genic_rr_11721	3	111999384	112010144	0.269943741	0.187452762	4.38		4.38	4.38	0				0	0	207	70	genic	10760	10	4	4	6	4	4	4	4	4	3	6	16	0	0	0	1	2	1	1	2	0	0	231	229	195	230	201	200	215	194
genic_rr_11722	3	112343277	112349197	0.284317266	0.183145891	10.73333333	8.25	8.725	7.165217391	0	Zm00001d041322	112343277	112349197	8.164644993	0	278	51	genic	5920	15	10	8	10	9	8	7	9	10	7	8	5	1	0	0	0	2	1	1	1	1	0	192	121	113	128	92	101	120	104
genic_rr_11723	3	112350290	112355140	0.173368655	0.146919684	4.025266667	7.84	5.579777778	3.080255591	2.771693866	Zm00001d041323	112350290	112355140	3.889054236	1	97	47	genic	4850	10	8	6	6	7	7	7	7	7	5	7	5	0	0	1	0	1	1	0	1	1	0	176	84	77	84	86	74	81	94
genic_rr_11724	3	112366449	112368629	0.261679835	0.12839517	8.55	0.335	9.556	10.98968198	0				0	0	30	15	genic	2180	6	4	3	2	3	4	2	4	3	3	4	1	1	0	0	0	1	0	0	0	0	0	102	63	56	55	64	72	61	67
genic_rr_11725	3	112369233	112370720	0.193159949	0.087272716	2.817888889		2.076833333	2.033207547	0				0	0	20	15	genic	1487	2	3	3	4	2	3	4	3	3	3	3	1	0	0	0	0	0	0	0	0	0	0	59	31	33	31	21	31	28	33
genic_rr_11726	3	112397485	112399899	0.089912515	0.040391584	3.459851852	0.842957143	2.261095238	-0.242708162	0	Zm00001d041327	112397485	112399899	1.746915589	0	92	62	genic	2414	22	8	12	11	10	10	11	13	12	8	11	5	0	1	1	0	0	1	1	1	2	2	183	106	106	100	86	108	114	103
genic_rr_11727	3	112409894	112410839	0	0					0				0	0	0	0	genic	945	0	0	0	0	0	0	0	0	0	0	0	0	0	0	0	0	0	0	0	0	0	0	0	0	0	0	0	0	0	0
genic_rr_11728	3	112425983	112426954	0.170200954	0.104940255	1.798090909	1.42	1.8301	1.013217195	0	Zm00001d041329	112425983	112426954	3.259679192	0	24	13	genic	971	14	10	12	11	9	8	9	9	8	7	10	1	0	0	0	0	0	1	0	0	0	1	33	45	37	33	36	34	46	36
genic_rr_11729	3	112431365	112432795	0.096728971	0.073351267	1.645333333		1.129166667	0.675672414	0	Zm00001d041330	112431365	112432795	4.774537209	0	54	45	genic	1430	26	14	18	16	17	16	16	19	17	15	17	5	0	0	1	0	2	1	0	0	0	0	53	55	44	41	41	49	51	55
genic_rr_1173	1	44836475	44837783	0	0					0				0	0	0	0	genic	1308	0	0	0	0	0	0	0	0	0	0	0	0	0	0	0	0	0	0	0	0	0	0	0	0	0	0	0	0	0	0
genic_rr_11730	3	112434449	112436175	0	0					0				0	1	0	0	genic	1726	0	0	0	0	0	0	0	0	0	0	0	0	0	0	0	0	0	0	0	0	0	0	0	0	0	0	0	0	0	0
genic_rr_11731	3	112492977	112493612	0.072536238	0.063409028	1.44		1.44	1.44	0	Zm00001d041332	112492977	112493612	5.417576972	0	4	2	genic	635	2	2	2	3	2	2	2	2	2	2	2	0	0	0	0	0	0	0	0	0	0	0	53	10	15	12	20	11	13	18
genic_rr_11732	3	112543814	112546866	0	0					0				0	0	0	0	genic	3052	0	0	0	0	0	0	0	0	0	0	0	0	0	0	0	0	0	0	0	0	0	0	0	0	0	0	0	0	0	0
genic_rr_11733	3	112555101	112557464	0.247064509	0.178433286	4.163833333		3.013833333	3.977846154	2.81199795	Zm00001d041334	112555101	112557464	5.093950536	0	52	17	genic	2363	13	6	9	10	7	7	8	10	10	6	9	0	1	1	0	0	0	0	0	0	0	1	124	53	51	61	57	61	50	46
genic_rr_11734	3	112617143	112618426	0.204002473	0.17834178	1.839588235		1.862416667	1.834843305	0				0	0	152	113	genic	1283	19	9	11	12	10	11	8	12	11	7	11	0	1	0	0	1	1	1	1	0	0	0	205	137	113	132	119	129	122	113
genic_rr_11735	3	112926773	112927623	0.280010083	0.233528622					0				0	0	122	57	genic	850	19	9	11	12	13	11	11	15	11	10	11	1	0	2	0	1	0	0	0	0	1	0	124	93	88	87	74	90	96	84
genic_rr_11736	3	113167169	113168502	0	0					0	Zm00001d041341	113167169	113168502	1.389424595	0	0	0	genic	1333	0	0	0	0	0	0	0	0	0	0	0	0	0	0	0	0	0	0	0	0	0	0	0	0	0	0	0	0	0	0
genic_rr_11737	3	113462928	113463662	0	0					0				0	0	0	0	genic	734	0	0	0	0	0	0	0	0	0	0	0	0	0	0	0	0	0	0	0	0	0	0	0	0	0	0	0	0	0	0
genic_rr_11738	3	113590531	113594266	0.121612642	0.095891687	3.650291176	-6.6575	3.658142857	1.210057322	0	Zm00001d041343	113590531	113594266	5.274408238	0	123	82	genic	3735	23	11	12	10	10	12	9	10	11	10	13	10	0	0	0	1	1	1	1	0	1	1	143	75	87	71	66	69	66	65
genic_rr_11739	3	113725965	113728247	0.146122967	0.127684648	1.98916	1.9015	1.796272727	1.699241304	0	Zm00001d041345	113725965	113728247	5.841814037	0	81	63	genic	2282	20	9	9	9	7	9	8	7	10	8	8	10	0	0	0	0	1	1	0	0	0	1	178	64	73	64	59	65	49	80
genic_rr_1174	1	44843630	44844552	0	0					0				0	0	0	0	genic	922	0	0	0	0	0	0	0	0	0	0	0	0	0	0	0	0	0	0	0	0	0	0	0	0	0	0	0	0	0	0
genic_rr_11740	3	113860754	113865747	0.129860176	0.117910165	1.722457143	1.677142857	2.597722222	1.764579046	6.472202023	Zm00001d041346	113860754	113865747	4.815605683	0	166	122	genic	4993	22	10	12	12	12	13	13	12	13	13	13	11	0	0	1	0	1	2	0	0	0	1	173	94	107	97	90	115	85	117
genic_rr_11741	3	113866674	113868138	0	0					1.755768567	Zm00001d041347	113866674	113868138	0.170564709	0	0	0	genic	1464	0	0	0	0	0	0	0	0	0	0	0	0	0	0	0	0	0	0	0	0	0	0	0	0	0	0	0	0	0	0
genic_rr_11742	3	113913411	113915053	0	0					0	Zm00001d041351	113913411	113915053	0.084268129	0	0	0	genic	1642	0	0	0	0	0	0	0	0	0	0	0	0	0	0	0	0	0	0	0	0	0	0	0	0	0	0	0	0	0	0
genic_rr_11743	3	113916459	113919793	0.204558524	0.118217902	6.861085714	5.43352	7.700815385	8.585721649	11.88631709	Zm00001d041352	113916459	113919793	8.342935802	1	121	83	genic	3334	8	5	6	6	5	6	5	6	6	5	5	5	0	1	0	0	1	2	1	0	0	1	224	127	94	112	108	111	91	114
genic_rr_11744	3	114000176	114013919	0.175953754	0.125190516	3.297141964	3.135133333	3.649641284	3.260668435	0	Zm00001d041353	114000176	114013919	5.003222399	1	374	275	genic	13743	20	11	13	13	12	14	12	10	12	11	11	10	0	0	1	0	1	2	0	2	1	3	200	147	143	139	130	147	103	126
genic_rr_11745	3	114016666	114022450	0	0					0				0	0	0	0	genic	5784	0	0	0	0	0	0	0	0	0	0	0	0	0	0	0	0	0	0	0	0	0	0	0	0	0	0	0	0	0	0
genic_rr_11746	3	114053518	114055234	0.169631782	0.066708417			10	10	0				0	0	18	3	genic	1716	0	0	0	0	0	0	0	0	0	0	0	0	0	0	0	0	0	0	0	0	0	0	8	8	6	11	10	7	10	11
genic_rr_11747	3	114078373	114080848	0.176804823	0.13906349					0				0	0	63	50	genic	2475	15	7	8	8	6	7	8	7	7	6	7	8	1	1	0	0	0	0	0	1	0	1	176	113	99	94	85	91	85	97
genic_rr_11748	3	114163209	114164636	0.146387547	0.068362169					0				0	0	79	50	genic	1427	14	5	4	5	4	5	3	7	6	4	6	3	1	0	2	2	1	1	0	0	1	0	210	180	172	173	187	181	191	173
genic_rr_11749	3	114208682	114208882	0	0					0				0	0	0	0	genic	200	0	0	0	0	0	0	0	0	0	0	0	0	0	0	0	0	0	0	0	0	0	0	0	0	0	0	0	0	0	0
genic_rr_1175	1	44865682	44866604	0	0					0				0	0	0	0	genic	922	0	0	0	0	0	0	0	0	0	0	0	0	0	0	0	0	0	0	0	0	0	0	0	0	0	0	0	0	0	0
genic_rr_11750	3	114243307	114243741	0.130608275	0.064728423					0				0	0	30	15	genic	434	5	4	3	3	3	3	3	5	4	3	4	1	0	1	2	1	0	0	1	0	0	0	105	108	102	106	124	104	118	110
genic_rr_11751	3	114244392	114251164	0.137141877	0.055071551	-2.06428		-1.198142857	0.378474525	0	Zm00001d041362	114244392	114251164	4.427967249	0	270	130	genic	6772	21	12	13	12	12	12	11	13	12	10	14	4	4	1	5	2	2	4	5	1	3	5	483	413	418	414	470	427	385	400
genic_rr_11752	3	114363894	114370258	0.236924804	0.225627704	-0.407727273	1.482913043	0.925594595	0.889671727	0	Zm00001d041363	114363894	114370258	3.306352766	0	291	122	genic	6364	13	6	6	7	6	6	5	5	7	5	5	7	1	3	2	0	1	1	3	0	0	2	381	234	216	218	247	216	225	239
genic_rr_11753	3	114433709	114437553	0.311369923	0.190878338	2.697533333	1.89	2.351781818	4.356666667	0	Zm00001d041365	114433709	114437553	5.705922944	0	170	111	genic	3844	9	4	5	6	4	4	5	5	5	3	3	2	0	2	0	1	0	0	2	0	1	1	187	140	110	123	137	106	106	130
genic_rr_11754	3	114620136	114620582	0	0					0				0	0	0	0	genic	446	0	0	0	0	0	0	0	0	0	0	0	0	0	0	0	0	0	0	0	0	0	0	0	0	0	0	0	0	0	0
genic_rr_11755	3	114710869	114712284	0.124800869	0.057467543	1.175		-3.83	2.123796296	7.212233517	Zm00001d041374	114710869	114712284	4.34192598	0	7	7	genic	1415	6	2	2	1	2	1	1	1	1	1	2	0	0	0	0	1	0	0	0	0	0	0	67	30	23	25	25	25	24	26
genic_rr_11756	3	114714553	114715324	0.169733047	0.170282887			-3.71	-3.71	0	Zm00001d041375	114714553	114715324	3.056598416	1	28	23	genic	771	8	4	7	7	4	7	7	5	5	4	5	1	0	0	0	0	0	0	0	0	1	0	43	16	17	21	11	11	18	25
genic_rr_11757	3	114786221	114787925	0.195880797	0.124305868	0.858666667	1.94	1.009	1.363717391	0	Zm00001d041376	114786221	114787925	1.850197674	0	31	19	genic	1704	13	8	11	11	9	11	12	10	9	8	10	5	0	0	1	0	0	0	0	0	0	0	144	31	41	40	46	44	36	55
genic_rr_11758	3	114787992	114789464	0.138631263	0.119480253					0				0	0	55	46	genic	1472	18	10	12	14	9	12	12	12	11	12	11	9	2	1	1	0	0	1	0	0	0	0	45	37	39	38	32	44	41	38
genic_rr_11759	3	114791126	114801047	0.192361598	0.14292927	2.887538462	9.52	2.374969565	3.123702057	2.773635433	Zm00001d041378	114791126	114801047	3.568331327	1	164	99	genic	9921	17	12	12	13	9	10	13	12	10	12	12	8	1	0	2	0	0	1	0	0	0	1	211	108	128	119	119	129	120	165
genic_rr_1176	1	44975070	44978277	0.151069617	0.124096635	1.982235294	-7.89	2.8	5.319052632	6.104579421	Zm00001d028742	44975070	44978277	5.18045129	1	131	98	genic	3207	21	12	13	10	11	13	11	11	13	8	13	1	0	1	0	0	0	0	1	0	0	1	128	109	92	106	96	104	101	98
genic_rr_11760	3	114814478	114815242	0.248045814	0.137180012	1.53		1.53	1.53	0				0	0	41	28	genic	764	9	4	4	3	4	4	3	4	4	4	5	1	1	0	1	0	0	1	1	0	0	0	59	40	62	51	47	62	64	63
[truncated: 73,531 more rows]
[truncated: 90 more columns]
