# Supplementary material for: Elucidating the patterns of pleiotropy and its biological relevance in maize
Source: PLoS Genet. 2023 Mar 21;19(3):e1010664. doi: 10.1371/journal.pgen.1010664 (PMC10030035; doi:10.1371/journal.pgen.1010664)
Supplement: S8 Table — (CSV) [file pgen.1010664.s008.csv]

Archive with 2 entries (2 files):
- S8 Table has trait type counts.csv
- __MACOSX/._S8 Table has trait type counts.csv
