# Supplementary material for: Elucidating the patterns of pleiotropy and its biological relevance in maize
Source: PLoS Genet. 2023 Mar 21;19(3):e1010664. doi: 10.1371/journal.pgen.1010664 (PMC10030035; doi:10.1371/journal.pgen.1010664)
Supplement: S9 Table — (CSV) [file pgen.1010664.s009.csv]

Archive with 1 entries (1 files):
- S9 Table.csv
